# Supplementary material for: Variation in the X:Autosome Distribution of Male-Biased Genes among Drosophila melanogaster Tissues and Its Relationship with Dosage Compensation
Source: Genome Biol Evol. 2015 Jun 24;7(7):1960–71. doi: 10.1093/gbe/evv117 (PMC4524484; doi:10.1093/gbe/evv117)
Supplement: Supplementary Data [file supp_evv117_FileS1_a.xls]

## Sheet: Blatt1
		Sex-bias classification of all genes (M=male, F=female, U=unbiased). ND=not determined (either not included or not expressed)
gene ID	chrom	Dataset 1	Dataset 2	Dataset 3	Dataset 4	Dataset 5	Dataset 6	Dataset 7	Dataset 8	Dataset 9	Dataset 10	Dataset 11	Dataset 12	Dataset 13	Dataset 14
FBgn0000008	2R	U	U	U	U	U	M	U	F	U	F	U	F	U	U
FBgn0000014	3R	U	U	U	ND	U	ND	U	M	U	U	U	M	M	F
FBgn0000015	3R	U	U	U	ND	U	U	U	M	U	U	U	M	U	U
FBgn0000017	3L	U	U	U	M	U	U	U	F	U	F	U	F	F	U
FBgn0000018	2L	U	ND	U	F	U	ND	U	U	ND	F	ND	U	U	ND
FBgn0000022	X	U	ND	ND	ND	U	ND	U	U	U	U	U	U	U	U
FBgn0000024	3R	U	U	U	M	M	M	U	M	M	U	U	M	U	U
FBgn0000028	X	U	U	U	U	U	U	U	M	U	U	U	M	M	F
FBgn0000032	3R	U	U	U	U	U	U	U	F	F	F	ND	F	F	F
FBgn0000036	3R	U	U	U	M	U	U	U	M	U	U	U	M	M	M
FBgn0000037	2R	U	U	M	M	U	U	U	M	U	U	U	M	U	U
FBgn0000038	3L	U	U	M	U	U	U	U	M	M	M	U	M	M	M
FBgn0000039	3R	U	M	M	U	U	U	U	M	U	U	U	U	U	M
FBgn0000042	X	U	U	U	U	U	U	U	F	U	F	U	F	F	F
FBgn0000043	2R	U	U	F	U	U	U	U	F	F	U	U	M	M	M
FBgn0000044	2R	U	F	F	F	U	U	U	U	U	U	U	M	F	M
FBgn0000045	3L	M	U	U	M	U	U	M	M	U	M	U	M	U	F
FBgn0000046	3R	U	U	F	F	U	U	U	M	U	U	U	M	M	U
FBgn0000047	3R	U	U	U	U	U	U	U	M	U	U	U	M	F	F
FBgn0000052	2L	U	U	U	U	U	U	U	F	U	F	U	F	F	F
FBgn0000053	2L	U	U	U	U	U	U	U	U	U	F	U	F	F	U
FBgn0000054	2R	U	U	M	U	U	U	U	F	F	F	U	F	F	U
FBgn0000055	2L	U	U	U	U	M	ND	U	U	ND	U	ND	F	F	ND
FBgn0000056	2L	U	U	U	M	U	ND	U	M	U	U	U	U	F	F
FBgn0000057	2R	U	U	U	U	U	U	U	U	U	U	U	M	M	U
FBgn0000061	2L	ND	ND	ND	ND	U	ND	U	U	U	U	U	U	U	F
FBgn0000063	3R	U	ND	U	U	U	ND	U	F	F	F	ND	F	M	U
FBgn0000064	3R	U	U	U	U	U	U	U	M	M	M	U	M	M	M
FBgn0000071	3R	U	U	U	ND	U	U	U	F	ND	U	ND	M	U	ND
FBgn0000075	2L	U	U	F	U	U	U	U	F	U	F	U	M	U	F
FBgn0000077	X	U	U	U	U	U	F	U	F	ND	F	ND	F	F	U
FBgn0000078	2R	M	ND	U	M	U	U	M	M	ND	U	ND	M	M	ND
FBgn0000079	2R	U	U	U	M	U	ND	M	M	U	U	U	M	M	M
FBgn0000083	3R	U	U	U	U	U	U	U	U	U	U	U	U	F	U
FBgn0000084	X	U	U	U	U	U	U	U	U	U	U	U	M	F	U
FBgn0000092	X	U	U	U	ND	U	U	U	M	U	U	M	U	U	U
FBgn0000094	3R	ND	ND	ND	ND	U	ND	M	M	M	M	M	M	U	M
FBgn0000097	2L	U	U	U	U	U	U	U	F	U	F	ND	F	F	U
FBgn0000099	2R	U	U	U	F	U	M	F	M	ND	M	ND	M	M	ND
FBgn0000100	3L	U	U	U	F	U	F	F	F	U	F	U	U	F	F
FBgn0000108	X	U	U	U	M	M	U	U	M	U	U	U	U	U	U
FBgn0000109	3L	U	U	U	F	U	F	U	F	F	F	U	F	F	F
FBgn0000114	2L	U	U	U	U	U	U	U	U	U	U	U	U	M	F
FBgn0000115	3L	U	U	U	U	U	U	U	F	F	F	U	M	F	F
FBgn0000116	3L	U	U	U	M	U	U	F	M	U	U	U	M	F	F
FBgn0000117	X	U	M	U	M	U	M	U	F	F	F	U	F	F	F
FBgn0000119	2R	U	U	U	M	U	U	M	U	ND	U	U	U	M	ND
FBgn0000120	2L	U	U	U	U	U	M	M	M	M	M	U	M	M	M
FBgn0000121	3L	U	U	U	U	U	U	M	M	U	M	U	U	U	ND
FBgn0000137	X	U	ND	ND	ND	U	ND	U	U	ND	U	ND	U	U	ND
FBgn0000139	3R	U	U	U	F	U	U	U	F	F	F	ND	F	F	U
FBgn0000140	3R	U	U	U	U	U	ND	F	F	F	F	ND	F	M	F
FBgn0000146	2L	U	ND	U	U	U	U	U	F	F	F	F	F	F	F
FBgn0000147	3R	U	ND	U	U	U	ND	U	F	U	F	ND	M	M	U
FBgn0000150	3R	U	U	U	F	U	U	U	F	F	F	U	U	F	F
FBgn0000152	X	M	U	F	U	U	F	U	F	U	U	U	F	F	U
FBgn0000153	2L	U	M	F	M	U	U	U	M	M	M	U	M	U	U
FBgn0000157	2R	U	U	U	U	U	U	U	M	U	U	U	M	U	U
FBgn0000158	3R	U	ND	ND	ND	U	M	F	F	F	F	U	F	F	U
FBgn0000163	X	U	U	U	U	U	M	M	U	U	F	M	M	M	U
FBgn0000166	3R	U	U	U	U	U	U	U	F	F	F	U	F	F	U
FBgn0000171	3R	ND	ND	ND	ND	U	ND	ND	ND	U	U	U	ND	ND	M
FBgn0000173	X	U	U	U	ND	U	F	U	F	M	U	U	F	F	M
FBgn0000179	X	U	U	U	U	U	U	U	M	U	U	U	M	M	M
FBgn0000180	2L	U	U	U	M	U	U	U	U	ND	U	ND	M	U	ND
FBgn0000181	2R	U	U	U	F	U	U	U	F	F	F	F	F	F	F
FBgn0000182	2L	U	U	ND	ND	U	U	F	F	F	F	F	F	U	F
FBgn0000183	2L	U	U	U	M	U	U	M	F	U	F	U	F	F	F
FBgn0000206	3R	U	U	U	U	U	M	U	M	ND	U	ND	M	M	ND
FBgn0000210	X	U	U	U	U	U	U	U	U	M	U	M	F	F	M
FBgn0000212	3L	U	U	U	U	U	U	U	F	U	F	U	F	F	U
FBgn0000216	3L	ND	ND	ND	ND	U	ND	ND	F	U	U	U	ND	U	U
FBgn0000221	X	M	ND	U	M	U	U	U	F	F	F	U	U	U	F
FBgn0000227	2L	ND	ND	ND	ND	U	ND	ND	F	F	U	U	M	U	F
FBgn0000228	2L	U	U	U	U	U	U	U	F	U	F	ND	F	F	U
FBgn0000229	2L	U	U	M	U	U	U	U	M	ND	M	ND	M	M	ND
FBgn0000233	X	U	ND	U	U	U	U	U	U	F	U	U	U	U	U
FBgn0000239	2L	U	U	F	U	U	U	U	F	U	F	U	F	U	F
FBgn0000241	2R	U	U	U	U	U	U	F	M	ND	U	ND	F	M	U
FBgn0000242	X	ND	ND	ND	ND	U	U	ND	ND	U	F	U	ND	ND	U
FBgn0000244	3R	U	U	U	F	U	U	M	M	U	U	U	U	F	U
FBgn0000246	3R	U	U	U	U	U	ND	U	F	ND	F	ND	F	F	ND
FBgn0000247	3R	U	U	U	U	U	U	U	U	U	F	U	F	U	U
FBgn0000250	2L	U	U	U	F	U	U	U	F	F	F	U	F	F	F
FBgn0000251	2L	U	U	ND	ND	U	ND	U	F	U	F	U	F	F	U
FBgn0000253	2R	U	U	U	U	U	U	F	U	U	U	U	F	ND	U
FBgn0000256	2L	U	U	U	U	U	U	U	M	M	M	M	M	M	M
FBgn0000257	X	M	U	M	M	U	M	U	F	U	F	U	U	F	U
FBgn0000258	3L	ND	ND	ND	ND	U	U	ND	ND	F	F	U	ND	ND	U
FBgn0000259	X	U	U	U	F	U	U	F	F	F	F	U	F	F	F
FBgn0000261	3L	U	U	U	M	U	U	U	M	M	M	U	M	M	M
FBgn0000273	2L	U	U	U	M	U	U	U	U	U	U	U	F	F	M
FBgn0000274	3R	ND	ND	ND	ND	U	U	M	M	M	M	ND	M	M	M
FBgn0000276	3R	ND	ND	F	M	U	U	U	M	U	U	U	M	U	U
FBgn0000277	3R	ND	ND	F	M	U	U	U	M	M	M	U	M	U	M
FBgn0000278	3R	ND	ND	F	ND	U	U	U	U	ND	U	ND	M	U	ND
FBgn0000279	3R	ND	ND	F	ND	U	U	U	U	ND	U	ND	M	U	ND
FBgn0000283	3R	U	U	U	U	U	U	U	F	U	F	U	F	F	U
FBgn0000286	2L	U	U	U	U	U	U	U	U	U	U	U	F	U	U
FBgn0000287	2L	U	U	U	U	U	U	U	M	ND	M	ND	M	M	ND
FBgn0000289	2R	U	U	U	U	U	U	U	F	U	F	U	F	F	F
FBgn0000299	2L	U	U	F	M	U	F	U	U	U	U	U	F	F	U
FBgn0000303	3R	U	U	M	M	ND	ND	U	M	ND	ND	ND	U	U	ND
FBgn0000307	2L	U	U	U	M	U	U	U	F	F	F	U	F	F	F
FBgn0000308	2L	U	U	U	F	U	U	U	F	F	F	F	U	U	F
FBgn0000313	3R	U	U	U	U	U	U	U	M	M	M	U	M	U	M
FBgn0000316	X	U	U	U	F	U	F	F	F	F	F	U	F	F	U
FBgn0000317	2L	U	U	F	U	U	U	U	F	ND	F	ND	F	F	ND
FBgn0000318	2L	U	U	U	U	U	U	M	U	U	U	ND	M	M	U
FBgn0000319	X	U	U	U	M	U	U	U	F	U	F	U	F	F	F
FBgn0000320	2L	U	U	U	U	U	U	U	U	ND	U	ND	M	F	U
FBgn0000326	2R	U	U	U	U	U	U	U	F	ND	F	ND	F	U	ND
FBgn0000330	X	U	U	U	U	U	F	F	F	F	F	U	F	F	F
FBgn0000337	2R	U	ND	ND	ND	U	ND	U	U	ND	U	ND	M	U	ND
FBgn0000339	2L	U	U	U	F	U	U	U	U	U	F	U	U	F	U
FBgn0000346	X	U	M	M	M	U	M	M	M	U	M	U	M	M	M
FBgn0000351	2L	U	ND	ND	ND	U	ND	U	F	F	F	ND	F	F	U
FBgn0000352	2R	U	U	U	M	U	U	U	F	ND	F	ND	F	F	ND
FBgn0000355	3L	U	ND	ND	ND	U	U	F	F	F	F	U	ND	F	F
FBgn0000356	3L	ND	ND	ND	ND	U	ND	F	F	F	F	ND	ND	F	F
FBgn0000357	3L	U	ND	ND	ND	U	ND	F	F	F	F	F	ND	F	F
FBgn0000358	3L	ND	ND	ND	ND	U	ND	F	F	F	F	U	ND	F	F
FBgn0000359	X	U	ND	ND	ND	U	ND	F	F	F	F	F	ND	F	F
FBgn0000360	X	F	ND	ND	ND	U	U	F	F	F	F	F	ND	F	F
FBgn0000363	3R	ND	ND	ND	ND	U	ND	ND	ND	ND	M	ND	ND	ND	ND
FBgn0000370	2L	U	U	M	U	U	ND	U	U	U	U	U	U	U	U
FBgn0000376	X	U	U	U	U	ND	ND	U	F	ND	ND	ND	F	F	ND
FBgn0000377	X	U	U	U	U	U	U	U	F	U	F	U	F	F	F
FBgn0000382	X	U	U	U	U	U	U	U	F	U	F	U	F	F	F
FBgn0000384	2L	U	U	U	U	ND	ND	M	F	ND	F	ND	F	F	ND
FBgn0000392	2L	U	U	U	U	U	U	U	F	U	U	U	F	M	M
FBgn0000394	X	U	U	U	M	U	U	M	F	U	U	U	U	F	U
FBgn0000395	2R	U	U	F	U	U	U	U	M	U	U	U	M	U	U
FBgn0000404	3L	U	U	U	U	U	U	F	F	F	F	U	F	F	F
FBgn0000405	2R	U	U	U	ND	U	ND	F	F	F	F	F	F	F	F
FBgn0000406	2L	U	F	F	U	U	U	U	U	M	M	U	M	M	M
FBgn0000409	2L	U	U	U	U	U	U	U	M	M	U	U	F	F	M
FBgn0000411	3L	U	U	U	U	U	U	U	M	ND	U	ND	M	M	ND
FBgn0000412	3R	U	U	M	M	U	M	M	F	F	F	U	U	F	F
FBgn0000413	2L	U	U	U	U	U	U	U	F	U	F	U	F	U	F
FBgn0000414	3L	U	U	U	M	U	M	M	U	U	F	U	F	F	F
FBgn0000416	3R	U	U	U	F	U	U	U	U	U	U	U	F	U	U
FBgn0000422	2L	U	U	M	U	U	U	U	M	M	M	U	M	M	ND
FBgn0000426	2R	U	ND	U	U	U	U	U	F	F	F	U	F	F	F
FBgn0000427	X	U	U	ND	U	U	U	U	F	F	F	F	ND	F	F
FBgn0000439	3R	U	U	U	U	U	U	U	U	ND	U	ND	U	U	ND
FBgn0000442	2L	U	ND	U	U	U	ND	F	M	M	U	U	M	M	M
FBgn0000447	3R	U	U	U	U	U	U	U	M	M	M	U	M	M	M
FBgn0000448	2R	U	U	U	U	U	M	U	U	U	U	U	U	M	U
FBgn0000449	3L	U	U	U	U	U	U	U	F	ND	U	ND	U	F	ND
FBgn0000451	3L	U	U	U	U	U	U	U	U	M	U	U	M	F	U
FBgn0000454	3R	U	U	U	M	U	U	M	F	F	F	U	F	U	F
FBgn0000455	3R	U	U	U	M	U	ND	M	U	U	U	U	M	U	U
FBgn0000459	X	U	U	F	F	U	F	U	U	U	U	U	M	M	U
FBgn0000463	3R	U	U	F	U	U	U	U	F	F	F	ND	F	F	M
FBgn0000464	2L	U	U	U	M	U	U	U	U	U	U	U	F	F	U
FBgn0000473	2R	U	ND	U	M	U	U	M	U	U	M	U	M	U	M
FBgn0000477	3R	U	U	U	U	U	F	U	U	M	U	U	M	U	M
FBgn0000479	X	U	U	M	U	U	U	U	U	U	U	U	U	U	U
FBgn0000482	X	U	U	U	U	U	U	U	F	U	F	U	F	F	F
FBgn0000489	3L	U	U	U	U	U	U	U	M	M	M	U	M	M	M
FBgn0000490	2L	U	U	U	U	U	U	F	M	U	U	U	M	U	U
FBgn0000492	3R	U	U	U	U	U	U	U	M	M	U	M	M	U	M
FBgn0000497	2L	U	U	U	M	U	U	U	M	M	U	M	U	U	U
FBgn0000499	X	U	U	U	M	U	U	U	U	U	U	M	M	M	U
FBgn0000500	3R	U	U	M	U	U	M	U	M	M	M	ND	U	U	ND
FBgn0000504	3R	U	U	U	M	U	M	M	M	U	U	U	M	U	U
FBgn0000520	X	U	U	U	U	M	U	U	F	U	F	U	F	F	U
FBgn0000524	X	U	U	U	U	U	U	F	F	F	F	ND	F	F	F
FBgn0000527	3R	U	U	U	M	U	U	U	M	ND	U	M	M	U	ND
FBgn0000529	2L	U	ND	U	U	U	U	U	U	U	U	U	U	U	M
FBgn0000533	3R	U	U	U	U	U	ND	U	F	F	F	U	F	F	U
FBgn0000535	X	U	U	U	U	U	F	U	M	U	U	U	U	U	M
FBgn0000536	X	U	U	F	F	U	U	M	U	M	U	U	U	U	U
FBgn0000541	3L	U	U	U	M	U	U	U	F	U	F	U	F	U	F
FBgn0000542	X	M	U	U	M	U	U	U	U	M	U	ND	M	F	ND
FBgn0000543	3L	U	U	U	U	U	U	U	F	ND	F	ND	U	F	ND
FBgn0000546	2R	U	U	U	M	U	U	F	F	F	F	U	F	F	U
FBgn0000547	2L	U	U	U	M	U	U	U	F	F	F	U	F	F	U
FBgn0000551	3L	U	ND	ND	ND	U	U	U	U	ND	U	ND	M	U	ND
FBgn0000552	3R	U	ND	ND	ND	U	U	ND	U	ND	U	ND	ND	U	ND
FBgn0000556	2R	U	F	F	F	U	U	U	F	F	F	F	F	F	F
FBgn0000557	3R	U	U	U	M	U	U	U	M	U	U	U	M	F	F
FBgn0000559	2L	U	U	F	F	U	U	U	F	F	F	U	F	F	F
FBgn0000560	3L	ND	ND	U	ND	U	ND	U	M	ND	U	ND	M	M	ND
FBgn0000562	2R	U	U	U	M	U	M	U	F	U	F	U	F	F	F
FBgn0000564	3R	U	ND	F	F	F	U	ND	U	F	U	M	U	U	F
FBgn0000565	3L	U	U	M	F	U	U	M	U	M	U	F	M	F	F
FBgn0000566	2R	U	U	F	F	U	F	M	F	F	F	U	F	F	F
FBgn0000567	3L	U	U	U	U	U	U	U	U	U	U	M	U	U	F
FBgn0000568	3L	U	U	U	M	U	U	U	U	U	U	U	F	F	U
FBgn0000575	3L	U	U	U	M	U	U	F	U	U	U	U	F	F	U
FBgn0000576	3R	U	U	U	U	U	U	U	U	U	U	U	M	U	M
FBgn0000577	2R	U	ND	U	U	U	ND	U	M	ND	U	ND	M	M	ND
FBgn0000578	2R	U	U	U	M	U	U	U	F	M	F	U	F	F	U
FBgn0000579	2L	U	U	U	M	U	U	U	U	U	U	U	U	F	F
FBgn0000581	2R	U	U	U	M	U	U	U	F	U	U	U	F	U	F
FBgn0000588	2L	U	U	U	M	U	ND	U	F	F	F	U	F	F	F
FBgn0000591	3R	ND	ND	ND	ND	U	ND	ND	F	U	U	U	U	U	U
FBgn0000592	3L	U	F	U	M	U	U	U	M	M	M	U	M	M	M
FBgn0000594	3L	U	U	U	U	U	ND	U	U	ND	U	ND	U	U	ND
FBgn0000606	2R	U	ND	ND	ND	U	U	U	U	U	U	U	M	U	F
FBgn0000611	X	U	U	U	M	U	U	U	F	F	F	U	F	F	F
FBgn0000615	2R	U	U	U	U	U	U	U	M	M	M	U	M	M	M
FBgn0000617	X	U	ND	U	U	U	U	U	F	F	U	U	F	F	U
FBgn0000618	X	U	ND	U	U	U	U	U	F	ND	F	ND	U	F	ND
FBgn0000625	3L	U	U	U	U	U	U	U	M	U	U	U	M	U	U
FBgn0000629	3L	U	U	U	U	U	U	U	F	U	F	ND	F	F	U
FBgn0000633	2R	U	U	U	M	U	M	U	M	U	U	U	M	U	U
FBgn0000635	X	U	U	U	M	U	U	U	M	ND	U	U	U	F	ND
FBgn0000636	2L	U	U	U	M	U	U	U	U	U	U	M	M	U	U
FBgn0000639	3L	U	U	F	U	U	F	U	U	ND	U	U	M	M	ND
FBgn0000640	2L	ND	ND	F	ND	U	F	U	U	M	U	U	M	M	U
FBgn0000644	X	U	ND	ND	ND	ND	ND	U	F	ND	ND	ND	F	F	ND
FBgn0000658	2R	U	U	U	U	U	U	U	U	ND	U	ND	U	U	ND
FBgn0000659	3R	U	U	U	M	U	M	U	M	U	U	U	M	U	U
FBgn0000662	2R	U	U	U	U	U	U	U	F	U	F	U	F	F	F
FBgn0000667	X	U	U	F	U	U	F	F	U	U	U	U	F	F	F
FBgn0000709	X	U	U	U	U	U	U	U	F	F	F	U	F	F	U
FBgn0000711	X	U	U	M	M	U	M	U	U	U	U	M	F	U	U
FBgn0000715	2R	U	U	U	U	U	U	ND	U	ND	M	ND	M	U	ND
FBgn0000719	X	U	U	U	U	U	ND	F	F	ND	F	ND	F	F	ND
FBgn0000721	2L	U	U	U	F	F	U	U	F	U	F	U	F	F	F
FBgn0000723	3R	U	M	U	U	U	U	U	M	ND	M	ND	M	M	ND
FBgn0000808	X	U	ND	ND	ND	U	U	U	F	ND	U	ND	F	F	ND
FBgn0000810	X	U	U	U	U	U	U	U	F	U	F	U	F	F	U
FBgn0000826	X	M	ND	ND	ND	U	U	U	F	U	F	ND	F	F	F
FBgn0000927	X	U	ND	U	ND	U	ND	M	F	F	F	U	F	F	F
FBgn0000928	X	M	ND	ND	ND	U	ND	M	U	U	U	U	M	F	M
FBgn0000964	2L	U	F	U	ND	F	ND	U	F	U	F	ND	F	F	ND
FBgn0000996	2R	U	U	U	U	U	ND	U	F	F	F	ND	F	F	F
FBgn0001075	2L	U	U	F	U	U	F	U	U	ND	U	ND	M	U	ND
FBgn0001077	3R	U	ND	ND	ND	U	U	ND	M	U	U	M	M	U	U
FBgn0001078	3L	U	U	U	M	U	U	U	F	U	F	U	F	F	U
FBgn0001079	X	U	U	U	U	U	U	U	F	U	F	ND	F	F	U
FBgn0001083	X	U	U	U	M	U	U	U	M	U	U	U	U	U	U
FBgn0001084	2L	U	ND	U	U	U	U	U	F	U	F	ND	F	U	U
FBgn0001085	3L	U	U	U	M	U	U	U	F	F	U	U	F	F	U
FBgn0001086	2L	U	ND	U	ND	U	U	F	F	F	F	F	F	U	F
FBgn0001087	X	U	U	F	U	U	U	F	F	F	F	U	F	F	U
FBgn0001089	2L	U	U	U	M	U	U	U	M	M	U	U	M	M	U
FBgn0001090	X	U	U	U	M	U	M	M	U	M	M	U	M	M	M
FBgn0001091	2R	U	U	U	U	U	U	U	U	U	U	U	F	F	U
FBgn0001092	X	U	U	U	U	U	U	F	F	F	F	U	F	F	M
FBgn0001098	3R	U	U	U	M	M	U	U	U	U	U	U	F	F	F
FBgn0001099	3L	U	ND	U	ND	U	ND	U	M	M	M	M	M	M	M
FBgn0001104	3L	U	U	U	U	U	U	U	F	U	F	U	F	F	M
FBgn0001105	X	U	U	M	M	U	M	U	F	F	F	U	F	F	F
FBgn0001108	3L	U	U	U	U	U	U	U	F	F	F	U	F	F	F
FBgn0001112	3R	U	U	F	U	U	U	M	M	M	M	M	M	M	M
FBgn0001114	2L	F	F	F	F	U	F	U	U	U	U	F	M	U	U
FBgn0001120	3L	U	ND	ND	ND	U	ND	F	F	F	F	F	ND	F	F
FBgn0001122	2R	U	U	U	M	U	U	U	U	U	U	U	F	F	M
FBgn0001123	2R	U	U	M	U	U	M	U	M	M	M	U	M	U	M
FBgn0001124	2R	U	U	U	M	U	U	U	M	M	M	U	M	M	M
FBgn0001125	2L	U	U	F	M	U	F	F	U	U	U	U	U	F	U
FBgn0001128	2L	U	U	U	F	U	U	U	U	F	U	U	F	F	F
FBgn0001133	2R	U	U	U	F	U	U	U	F	ND	F	ND	F	F	ND
FBgn0001134	3L	U	U	U	U	U	M	U	M	ND	U	ND	U	U	U
FBgn0001137	2L	U	U	U	F	U	U	U	F	U	U	U	F	F	U
FBgn0001138	3R	U	U	U	U	U	U	U	U	ND	U	ND	U	U	ND
FBgn0001139	3R	U	U	U	U	U	M	U	F	U	F	U	F	F	U
FBgn0001142	2L	U	U	M	M	U	M	M	F	F	F	U	F	F	M
FBgn0001145	X	U	U	M	U	U	M	U	M	M	M	U	M	M	M
FBgn0001147	2R	U	ND	U	ND	U	U	U	M	U	U	U	M	U	U
FBgn0001148	2R	ND	ND	ND	ND	U	ND	ND	U	ND	U	ND	M	U	ND
FBgn0001149	3R	U	U	U	U	U	U	M	F	U	U	U	U	U	U
FBgn0001150	X	U	U	M	U	U	U	U	U	U	U	U	ND	U	U
FBgn0001168	3L	U	U	U	U	U	ND	U	M	M	U	U	M	F	U
FBgn0001169	3R	U	U	U	U	U	U	U	F	F	F	U	F	F	F
FBgn0001170	2L	U	ND	ND	ND	U	ND	U	U	ND	U	ND	U	U	ND
FBgn0001174	2L	U	ND	ND	ND	U	ND	U	F	ND	U	ND	U	U	ND
FBgn0001179	3L	U	U	U	U	U	U	M	F	F	F	ND	F	F	U
FBgn0001180	3R	U	U	U	U	U	U	U	F	U	F	U	ND	F	U
FBgn0001185	2L	U	U	U	U	U	ND	U	U	ND	U	U	F	F	ND
FBgn0001186	X	U	U	U	U	U	M	M	U	U	U	U	F	F	U
FBgn0001187	2R	U	U	U	F	U	F	M	M	U	M	U	M	U	U
FBgn0001189	X	U	U	U	F	U	U	F	U	U	U	U	F	U	F
FBgn0001197	3R	U	U	U	F	U	U	U	F	F	F	F	F	F	F
FBgn0001202	2L	U	U	U	U	U	ND	U	U	U	F	ND	U	U	U
FBgn0001205	3R	ND	ND	ND	ND	U	U	ND	ND	U	M	U	ND	ND	U
FBgn0001206	X	U	U	U	U	U	U	U	F	U	U	U	F	U	U
FBgn0001208	3L	U	U	U	F	U	U	U	U	U	M	U	M	U	ND
FBgn0001215	3R	U	U	M	U	U	U	U	U	ND	U	U	U	M	U
FBgn0001216	3L	U	U	U	F	U	U	M	M	M	M	U	M	M	M
FBgn0001217	3R	U	U	ND	U	U	U	M	M	M	M	M	M	M	M
FBgn0001218	X	M	U	F	F	U	U	M	F	ND	U	ND	F	F	ND
FBgn0001219	3R	U	U	U	F	U	M	U	F	F	F	U	F	F	F
FBgn0001220	2R	U	U	U	U	U	U	U	U	U	U	U	M	U	U
FBgn0001222	2R	U	U	U	U	U	U	U	F	F	F	F	F	F	F
FBgn0001223	3L	U	U	U	U	U	ND	M	U	ND	M	ND	U	U	ND
FBgn0001224	3L	U	ND	U	U	U	U	U	U	U	M	U	M	M	U
FBgn0001225	3L	M	ND	U	U	U	U	U	F	F	F	F	F	U	F
FBgn0001226	3L	U	ND	U	M	U	U	U	F	F	F	U	U	M	F
FBgn0001227	3L	U	U	U	M	U	U	U	U	U	U	U	M	U	U
FBgn0001228	3L	M	U	U	U	U	ND	U	M	U	M	F	M	M	M
FBgn0001229	3L	U	U	M	U	U	U	U	U	F	U	F	M	F	F
FBgn0001230	3R	U	ND	U	U	U	M	M	M	M	M	U	M	M	M
FBgn0001233	3L	U	U	U	F	U	U	U	F	F	F	U	F	F	F
FBgn0001235	3R	U	U	U	U	U	U	U	M	U	U	U	M	U	U
FBgn0001247	3L	U	U	U	U	U	M	F	U	U	U	U	U	U	U
FBgn0001248	3L	U	U	U	U	U	U	M	U	U	U	U	M	M	U
FBgn0001250	X	U	U	U	M	U	U	U	M	M	U	U	M	U	M
FBgn0001253	3L	U	U	M	U	U	U	U	U	U	U	U	U	U	U
FBgn0001254	3L	ND	ND	ND	ND	U	ND	U	F	U	U	U	U	U	U
FBgn0001255	3R	U	ND	U	ND	U	U	U	U	M	U	U	U	U	M
FBgn0001256	3L	U	ND	U	ND	U	ND	U	F	ND	U	U	U	U	M
FBgn0001257	3L	U	U	U	F	U	U	U	U	U	U	U	F	F	F
FBgn0001258	3L	U	U	F	U	U	U	M	M	U	M	ND	M	M	ND
FBgn0001259	3L	ND	U	U	ND	U	U	U	U	ND	U	ND	M	U	ND
FBgn0001263	2R	U	U	M	U	U	M	U	M	M	M	M	U	U	U
FBgn0001269	2R	U	U	U	U	U	ND	U	M	U	U	U	M	M	M
FBgn0001276	2R	U	ND	U	U	U	U	U	F	U	F	U	F	F	U
FBgn0001280	3R	U	U	U	U	U	U	U	U	U	U	U	M	M	M
FBgn0001281	3R	U	ND	ND	ND	U	U	M	M	M	M	ND	M	M	M
FBgn0001285	2R	ND	ND	ND	ND	U	ND	M	U	F	U	F	M	U	M
FBgn0001291	2R	U	U	U	U	U	M	U	U	U	U	U	U	M	U
FBgn0001296	3R	F	U	U	F	U	F	F	F	F	F	U	F	F	F
FBgn0001297	3R	U	U	U	U	U	ND	U	M	M	U	U	U	F	U
FBgn0001301	2L	U	U	U	U	U	ND	U	F	ND	U	ND	F	U	ND
FBgn0001308	2R	U	U	U	M	U	U	U	F	U	F	ND	F	F	U
FBgn0001311	3R	U	U	F	U	U	U	U	M	ND	U	M	M	M	U
FBgn0001313	YHet	U	U	U	ND	ND	ND	U	M	ND	U	ND	M	M	ND
FBgn0001314	YHet	U	U	ND	ND	ND	ND	U	M	ND	U	ND	M	M	ND
FBgn0001315	YHet	U	U	ND	ND	ND	ND	U	M	ND	U	ND	M	M	ND
FBgn0001316	3L	U	U	U	M	U	U	U	F	U	U	U	F	F	U
FBgn0001319	2R	U	U	U	U	U	U	U	U	U	U	U	U	U	U
FBgn0001320	3L	U	U	U	U	U	F	U	M	U	U	U	M	U	U
FBgn0001321	3R	U	U	U	U	U	U	U	M	ND	U	ND	M	M	ND
FBgn0001323	3L	U	U	U	U	U	U	U	M	U	M	U	U	U	M
FBgn0001324	3L	U	U	U	M	U	U	U	U	ND	U	ND	U	M	ND
FBgn0001325	2R	U	U	U	U	U	U	U	U	ND	U	ND	M	U	ND
FBgn0001330	X	M	U	U	ND	U	ND	U	F	F	F	ND	F	F	U
FBgn0001332	2R	U	U	U	F	U	U	F	F	F	F	U	F	F	F
FBgn0001337	X	U	U	U	U	U	U	U	F	U	F	ND	F	F	U
FBgn0001341	X	M	U	U	U	U	ND	U	F	F	F	ND	F	F	U
FBgn0001404	X	U	U	U	U	U	U	U	U	U	F	U	F	F	F
FBgn0001491	X	U	U	U	F	U	F	F	F	U	F	U	M	F	U
FBgn0001565	X	U	U	U	F	F	U	F	F	F	F	F	F	F	F
FBgn0001612	X	U	U	U	U	U	U	U	F	F	F	ND	F	F	U
FBgn0001624	X	U	U	U	M	U	U	U	U	U	U	U	F	F	F
FBgn0001941	2L	U	U	U	U	U	U	U	U	U	F	F	U	U	F
FBgn0001942	2L	U	U	U	F	U	U	U	F	U	F	U	U	F	F
FBgn0001961	2L	U	U	U	M	U	U	U	U	U	U	U	M	U	M
FBgn0001965	2L	U	U	U	M	U	U	U	F	U	U	U	F	F	U
FBgn0001967	2L	ND	ND	ND	ND	U	ND	U	M	U	U	U	M	M	M
FBgn0001970	2L	M	ND	U	M	U	U	U	F	U	F	U	U	U	U
FBgn0001974	2L	U	U	U	U	U	U	U	F	F	F	U	F	F	U
FBgn0001977	2L	U	U	U	M	U	U	U	U	F	U	U	M	M	M
FBgn0001978	2L	U	U	F	U	U	U	U	F	F	F	U	F	U	U
FBgn0001981	2L	U	ND	U	ND	U	U	F	M	U	U	U	M	M	U
FBgn0001983	2L	U	ND	ND	ND	U	ND	U	F	ND	U	ND	U	U	ND
FBgn0001986	2L	U	U	F	U	U	ND	F	F	U	F	ND	F	F	U
FBgn0001987	2L	U	U	U	M	U	U	U	U	U	U	U	M	M	U
FBgn0001989	2L	U	U	U	U	U	U	U	U	U	U	U	M	F	U
FBgn0001990	2L	U	U	U	U	U	ND	U	F	F	F	ND	F	F	F
FBgn0001991	2L	U	U	U	M	U	U	U	M	M	M	U	M	M	U
FBgn0001992	2L	U	U	U	U	U	ND	M	U	ND	U	ND	U	U	ND
FBgn0001994	2L	U	U	U	U	U	U	U	F	M	F	U	F	F	U
FBgn0001995	2L	U	U	U	U	U	U	U	F	U	F	U	U	F	U
FBgn0002021	2L	U	U	U	U	U	U	F	U	U	F	ND	M	U	ND
FBgn0002022	2L	U	U	U	U	U	U	M	U	F	U	U	M	U	U
FBgn0002023	2L	U	U	U	U	U	U	U	M	U	U	U	M	M	M
FBgn0002031	2L	U	U	U	F	U	U	U	F	F	F	F	U	F	U
FBgn0002036	2L	U	U	U	U	M	U	U	M	M	M	ND	M	M	M
FBgn0002044	2L	U	U	U	U	U	U	U	F	U	F	U	F	F	U
FBgn0002069	2R	U	U	F	F	F	U	U	F	F	F	U	F	F	M
FBgn0002121	2L	U	U	U	U	U	U	F	F	U	F	U	F	F	F
FBgn0002174	2R	U	U	U	U	U	U	U	M	M	U	U	M	M	M
FBgn0002183	3L	U	U	U	U	U	U	U	F	F	F	ND	F	F	F
FBgn0002283	3L	U	U	U	U	U	U	U	F	F	F	ND	F	U	ND
FBgn0002284	3L	U	U	F	U	U	F	U	U	F	F	U	M	U	U
FBgn0002306	3R	U	U	F	M	U	ND	U	M	U	M	U	M	M	U
FBgn0002354	3R	U	U	U	U	U	U	U	U	F	F	U	M	F	F
FBgn0002413	3R	U	U	U	M	U	U	U	F	F	F	U	F	F	F
FBgn0002431	3R	U	U	U	M	U	U	U	U	U	F	U	F	M	M
FBgn0002440	3L	U	U	F	ND	U	U	U	U	U	U	U	U	U	U
FBgn0002441	3R	U	U	F	U	U	U	U	F	U	F	U	F	M	U
FBgn0002466	3L	U	U	U	ND	U	ND	U	F	F	F	U	F	M	F
FBgn0002521	4	U	U	M	U	U	U	U	U	U	F	U	U	U	U
FBgn0002522	3R	U	U	U	U	U	ND	U	M	U	U	U	M	M	U
FBgn0002524	2L	U	U	U	M	U	M	U	F	U	F	U	F	F	F
FBgn0002525	2L	U	U	U	U	U	U	U	F	F	F	U	F	U	F
FBgn0002526	3L	U	U	F	M	U	U	U	F	U	F	U	F	F	ND
FBgn0002528	3L	U	U	F	U	U	F	U	F	ND	U	U	F	F	U
FBgn0002531	2R	ND	ND	U	ND	U	ND	ND	U	ND	U	U	M	U	ND
FBgn0002533	2R	U	ND	ND	ND	U	ND	ND	U	U	U	U	M	U	U
FBgn0002534	2R	U	ND	ND	ND	U	ND	U	U	U	U	F	M	U	U
FBgn0002535	2R	ND	ND	ND	ND	U	ND	U	ND	ND	U	ND	M	U	ND
FBgn0002542	3R	U	U	U	U	U	U	U	F	ND	F	ND	F	U	ND
FBgn0002543	2L	U	U	U	M	U	U	U	U	M	U	U	M	U	U
FBgn0002552	2R	U	U	U	U	U	U	U	F	F	F	ND	F	U	U
FBgn0002561	X	ND	ND	ND	ND	U	ND	U	F	ND	U	U	ND	U	ND
FBgn0002562	X	ND	F	F	ND	U	ND	U	U	ND	U	U	M	U	ND
FBgn0002563	2L	U	F	F	U	U	U	U	U	M	U	U	M	U	M
FBgn0002564	3L	U	F	F	ND	U	U	U	U	M	U	M	M	U	M
FBgn0002565	3L	F	U	U	U	ND	U	F	U	M	U	U	M	M	U
FBgn0002566	2L	U	U	U	U	ND	ND	U	U	ND	F	ND	F	U	ND
FBgn0002567	2R	U	U	U	M	U	M	F	U	U	F	U	U	U	U
FBgn0002569	2R	ND	ND	ND	ND	U	F	U	M	M	M	U	M	U	ND
FBgn0002570	2R	ND	ND	U	U	U	U	M	M	M	M	U	M	U	M
FBgn0002571	2R	ND	ND	ND	ND	U	U	U	M	U	M	U	M	U	ND
FBgn0002573	3L	U	ND	U	ND	U	ND	U	M	M	U	M	M	M	U
FBgn0002576	X	U	F	U	F	F	U	U	U	ND	U	ND	M	U	ND
FBgn0002577	X	U	U	U	ND	U	ND	U	U	U	U	U	F	U	M
FBgn0002578	3R	U	ND	ND	ND	U	U	U	U	U	U	U	M	U	U
FBgn0002579	X	U	U	U	F	U	U	M	F	F	F	U	U	F	F
FBgn0002590	X	U	U	F	F	F	F	U	F	U	F	U	U	F	F
FBgn0002592	3R	ND	ND	U	ND	U	U	ND	U	U	U	U	U	U	U
FBgn0002593	2L	U	U	U	F	U	F	F	F	F	F	F	U	F	F
FBgn0002607	2R	U	U	U	F	F	F	U	F	F	F	F	F	F	F
FBgn0002609	3R	U	ND	U	U	U	ND	U	F	U	F	ND	F	F	U
FBgn0002622	3R	U	U	F	F	U	U	U	F	F	F	F	U	F	F
FBgn0002626	3R	U	U	F	F	U	ND	U	F	F	F	F	U	F	F
FBgn0002629	3R	U	ND	ND	ND	U	ND	U	F	U	U	ND	M	U	U
FBgn0002631	3R	ND	ND	ND	ND	U	ND	ND	F	U	U	ND	U	U	U
FBgn0002632	3R	ND	ND	ND	ND	U	U	U	U	ND	U	ND	U	U	ND
FBgn0002633	3R	ND	ND	U	ND	U	U	ND	F	U	U	U	U	F	U
FBgn0002638	3L	U	U	U	U	U	U	F	F	F	F	F	F	F	F
FBgn0002641	X	U	U	U	U	U	ND	M	F	ND	F	ND	F	F	ND
FBgn0002643	2R	U	U	U	M	U	M	U	U	U	U	U	F	U	U
FBgn0002645	3R	U	U	U	U	U	U	F	F	U	F	U	F	U	U
FBgn0002652	2L	U	ND	U	U	U	U	U	F	ND	F	ND	U	M	ND
FBgn0002673	2L	U	U	U	U	U	ND	U	F	U	U	ND	U	M	U
FBgn0002707	X	U	U	U	U	U	U	F	F	U	F	ND	F	F	U
FBgn0002709	X	U	U	U	U	U	ND	U	M	ND	U	ND	M	M	ND
FBgn0002715	2R	U	ND	U	U	U	U	U	M	U	U	ND	M	M	M
FBgn0002716	2R	U	U	U	M	U	ND	U	F	ND	U	ND	F	F	ND
FBgn0002719	3R	U	U	U	U	U	U	M	M	M	M	M	M	M	U
FBgn0002723	X	U	U	U	U	U	U	U	F	U	U	U	F	F	U
FBgn0002732	3R	ND	ND	ND	ND	U	ND	U	U	U	U	U	U	U	M
FBgn0002733	3R	U	U	U	U	U	U	U	U	ND	U	ND	F	F	ND
FBgn0002734	3R	ND	ND	ND	ND	U	U	U	F	M	U	M	U	U	M
FBgn0002735	3R	ND	U	ND	ND	U	ND	ND	F	ND	U	ND	ND	U	U
FBgn0002736	2R	U	U	U	U	U	M	U	F	F	F	ND	F	F	M
FBgn0002772	3R	U	F	F	F	U	U	U	M	M	M	U	M	F	U
FBgn0002773	3R	U	F	F	F	U	U	U	M	M	M	U	M	F	M
FBgn0002774	2R	U	U	M	U	U	U	U	U	U	U	ND	U	U	U
FBgn0002775	3L	U	U	U	U	U	ND	U	F	F	F	ND	F	U	U
FBgn0002778	3L	U	U	U	U	U	M	U	F	F	F	ND	F	F	F
FBgn0002780	3R	U	U	F	F	F	U	F	F	F	F	F	F	F	M
FBgn0002781	3R	U	U	U	U	U	U	U	F	F	F	U	F	F	U
FBgn0002783	3R	U	U	U	U	U	ND	U	F	F	F	U	F	F	F
FBgn0002787	2R	U	U	F	U	U	U	U	F	U	F	U	U	U	U
FBgn0002789	2R	U	U	F	F	U	F	U	U	M	M	U	M	F	U
FBgn0002791	2R	U	U	U	U	U	U	U	F	ND	U	U	U	M	ND
FBgn0002838	3R	ND	ND	ND	ND	U	ND	ND	M	ND	M	U	M	M	U
FBgn0002842	3L	ND	ND	ND	ND	U	ND	U	M	ND	M	ND	M	M	ND
FBgn0002855	2L	ND	ND	ND	ND	U	ND	U	M	M	M	M	M	M	M
FBgn0002856	2L	ND	ND	ND	ND	U	ND	U	M	M	M	M	M	M	M
FBgn0002862	3R	U	ND	ND	ND	U	ND	M	M	M	M	M	M	M	M
FBgn0002863	3R	U	ND	ND	ND	U	U	U	M	ND	M	ND	M	M	ND
FBgn0002865	3R	U	ND	ND	ND	U	ND	M	M	M	M	M	M	M	M
FBgn0002868	3R	U	U	M	M	M	U	U	M	U	M	U	M	M	M
FBgn0002869	3R	U	ND	U	ND	U	U	U	U	U	U	U	M	F	ND
FBgn0002872	3L	U	U	U	U	U	M	U	F	ND	F	ND	F	F	F
FBgn0002873	X	U	U	U	U	ND	ND	U	F	ND	ND	ND	F	M	ND
FBgn0002878	X	U	U	U	M	U	ND	U	F	F	F	U	F	U	U
FBgn0002887	2L	U	U	U	U	U	ND	U	F	ND	U	ND	F	M	ND
FBgn0002891	2R	U	U	U	U	U	ND	U	F	ND	F	ND	F	U	ND
FBgn0002899	3L	U	ND	U	U	U	ND	U	F	ND	F	ND	F	U	U
FBgn0002901	3L	U	U	U	U	U	ND	U	F	ND	F	ND	F	M	ND
FBgn0002905	3R	U	U	U	ND	U	U	U	F	ND	F	ND	F	F	ND
FBgn0002906	3R	U	U	U	U	U	U	U	F	ND	U	ND	F	U	ND
FBgn0002909	3L	ND	ND	ND	ND	U	U	ND	U	U	U	ND	U	ND	M
FBgn0002914	X	U	U	M	U	F	U	M	F	U	F	ND	U	M	U
FBgn0002917	X	U	M	U	M	U	U	M	M	ND	U	ND	M	U	U
FBgn0002921	3R	U	U	U	M	U	U	U	U	U	U	U	F	F	U
FBgn0002922	3R	ND	ND	U	ND	U	U	U	M	ND	U	ND	U	U	ND
FBgn0002924	3R	U	ND	U	U	U	U	U	F	F	F	U	F	M	F
FBgn0002926	3L	U	U	U	ND	U	U	U	F	ND	F	ND	ND	F	U
FBgn0002930	2R	U	U	U	U	U	F	U	M	U	M	U	M	M	U
FBgn0002931	2L	U	U	U	U	U	ND	F	M	ND	U	U	M	M	U
FBgn0002932	3R	U	U	U	U	U	U	U	F	ND	U	ND	U	M	ND
FBgn0002933	X	ND	ND	ND	ND	U	U	ND	U	U	U	M	U	U	U
FBgn0002936	2L	U	U	U	U	U	M	U	M	M	M	U	M	M	M
FBgn0002937	3R	U	M	U	U	U	U	U	M	ND	M	U	M	U	ND
FBgn0002938	2L	U	U	U	U	U	U	U	M	M	M	U	F	U	U
FBgn0002939	2L	U	U	U	M	U	U	M	M	ND	M	ND	M	U	ND
FBgn0002940	3R	U	U	U	U	U	U	M	M	M	M	U	U	U	ND
FBgn0002941	3R	U	U	U	U	U	ND	U	M	U	U	U	U	U	U
FBgn0002945	3L	U	U	U	M	U	U	U	U	U	U	U	M	M	U
FBgn0002948	X	M	U	U	U	U	ND	U	F	U	F	U	F	F	F
FBgn0002962	3R	U	ND	ND	ND	U	M	U	F	U	F	U	F	F	M
FBgn0002968	X	ND	ND	ND	ND	U	U	ND	ND	U	U	U	ND	ND	U
FBgn0002973	2L	U	U	U	M	U	U	U	U	U	U	U	U	M	U
FBgn0002985	2L	U	ND	U	U	U	ND	F	M	U	U	U	M	U	U
FBgn0002989	2L	U	U	U	U	U	ND	U	F	F	F	U	F	F	U
FBgn0003002	3R	U	U	U	U	U	U	U	U	ND	U	ND	U	U	ND
FBgn0003008	2R	U	U	U	U	U	U	U	F	F	F	U	U	U	F
FBgn0003009	2R	ND	ND	ND	ND	ND	ND	U	M	ND	ND	ND	M	M	ND
FBgn0003011	3R	U	U	M	U	U	U	ND	M	ND	U	ND	ND	U	ND
FBgn0003015	3R	U	U	ND	ND	U	U	F	F	F	F	F	ND	F	F
FBgn0003016	2L	U	U	U	M	U	U	F	F	U	F	U	F	F	F
FBgn0003022	2R	ND	ND	ND	ND	U	U	ND	ND	F	F	U	ND	ND	U
FBgn0003023	X	U	U	U	U	U	ND	F	F	F	F	ND	ND	F	F
FBgn0003028	X	U	U	U	U	U	U	F	F	U	F	U	F	F	U
FBgn0003034	3L	ND	ND	ND	ND	U	U	U	M	M	M	M	M	M	M
FBgn0003041	3L	U	U	U	U	U	U	U	F	F	F	U	F	F	F
FBgn0003042	3L	U	U	M	U	U	U	U	F	U	F	U	F	F	U
FBgn0003044	2R	U	U	F	M	U	ND	U	F	U	F	U	F	F	F
FBgn0003046	2L	ND	ND	ND	U	U	U	U	F	ND	U	F	M	M	ND
FBgn0003048	X	U	U	F	M	U	U	U	F	U	F	U	F	F	U
FBgn0003053	X	U	U	U	M	U	M	U	U	U	U	U	M	U	U
FBgn0003057	X	ND	ND	ND	ND	U	U	ND	F	U	U	U	U	U	U
FBgn0003060	3R	ND	ND	ND	F	U	ND	ND	U	U	U	U	M	U	U
FBgn0003062	2R	U	U	F	F	F	ND	U	F	F	F	F	U	F	F
FBgn0003065	3R	ND	ND	F	ND	U	U	U	U	ND	U	ND	M	U	ND
FBgn0003067	2R	M	U	U	U	U	U	U	M	M	M	U	M	M	M
FBgn0003068	X	U	U	F	U	U	U	U	M	U	U	U	U	F	U
FBgn0003071	2R	U	U	U	U	U	U	U	M	M	M	U	M	M	M
FBgn0003074	2R	U	U	U	M	U	U	U	M	U	M	U	M	M	M
FBgn0003076	3L	U	U	F	F	U	F	U	U	U	U	U	U	F	F
FBgn0003079	X	U	U	U	U	U	M	U	F	F	F	U	F	F	F
FBgn0003082	2R	U	ND	M	U	U	U	U	F	F	F	ND	U	F	F
FBgn0003086	X	ND	ND	ND	ND	U	ND	U	U	ND	U	ND	U	U	ND
FBgn0003087	2L	ND	ND	ND	ND	U	ND	F	F	F	F	ND	U	M	F
FBgn0003089	3L	U	U	U	U	U	U	U	U	F	U	U	U	U	F
FBgn0003090	2R	U	U	U	U	U	U	U	M	U	U	U	M	U	U
FBgn0003091	2R	U	U	M	M	U	U	U	M	ND	M	ND	F	U	ND
FBgn0003093	3R	U	U	U	M	U	M	U	U	U	U	U	U	U	ND
FBgn0003114	2R	ND	ND	ND	ND	U	ND	F	F	F	F	ND	F	F	F
FBgn0003116	X	U	U	U	M	M	U	F	F	U	F	F	U	F	U
FBgn0003117	3R	U	U	U	U	U	ND	M	U	U	U	U	U	U	U
FBgn0003118	3R	U	U	U	U	U	U	U	U	F	U	U	F	U	U
FBgn0003124	3L	U	U	ND	ND	U	U	F	F	F	F	F	F	M	F
FBgn0003129	3R	U	ND	U	ND	U	U	U	M	U	U	U	M	U	U
FBgn0003130	2R	U	ND	U	U	U	ND	U	U	U	U	U	U	U	M
FBgn0003132	X	U	ND	U	ND	U	ND	M	M	M	M	ND	M	M	M
FBgn0003134	3R	U	U	U	U	U	M	U	U	U	U	U	F	F	U
FBgn0003137	3R	F	U	F	M	U	U	U	U	M	U	U	M	F	U
FBgn0003138	3L	U	U	U	U	M	U	U	F	F	U	U	F	M	U
FBgn0003139	X	U	U	U	U	U	U	U	F	U	F	U	F	F	U
FBgn0003140	2R	ND	ND	ND	ND	U	ND	U	M	M	M	U	M	M	M
FBgn0003141	2L	U	U	F	U	U	U	U	U	U	F	ND	F	F	F
FBgn0003145	2L	ND	ND	ND	ND	U	U	U	M	U	M	U	M	M	U
FBgn0003149	3L	U	U	F	F	U	F	U	M	M	M	U	M	F	U
FBgn0003159	X	U	U	U	M	U	ND	U	U	U	U	U	U	M	M
FBgn0003162	2R	U	U	U	M	U	U	U	M	U	M	M	U	U	U
FBgn0003165	3R	U	U	U	M	U	U	U	F	F	F	U	F	F	U
FBgn0003169	3R	U	U	U	U	U	U	U	F	ND	F	U	F	F	U
FBgn0003174	2R	U	U	U	U	U	ND	U	F	U	U	M	U	U	U
FBgn0003175	2R	U	U	U	U	U	ND	M	U	ND	F	ND	F	U	ND
FBgn0003178	3R	U	U	U	M	U	U	U	U	U	U	U	F	F	F
FBgn0003187	2L	U	U	U	ND	U	ND	U	U	M	U	ND	M	M	M
FBgn0003189	X	M	U	U	M	U	U	U	F	F	F	U	U	F	U
FBgn0003204	X	U	U	F	F	F	F	U	F	U	F	U	F	F	U
FBgn0003205	3R	U	U	U	U	U	U	U	F	U	F	U	F	F	F
FBgn0003206	3L	U	U	U	U	U	U	U	U	U	F	U	ND	F	F
FBgn0003209	2L	U	U	U	F	U	U	U	U	M	U	U	F	F	U
FBgn0003210	X	U	U	U	M	U	U	U	F	U	F	U	F	F	F
FBgn0003218	X	U	U	U	M	U	U	U	U	M	U	U	M	M	U
FBgn0003227	3R	U	U	M	U	U	ND	U	F	U	F	ND	F	F	U
FBgn0003231	2L	U	U	F	U	U	F	U	U	ND	U	ND	F	U	ND
FBgn0003248	3R	U	U	U	M	U	U	U	M	M	U	U	U	U	ND
FBgn0003249	3R	U	U	U	F	U	U	U	M	M	M	U	U	U	ND
FBgn0003250	3L	U	U	M	U	U	M	U	M	U	M	U	M	M	ND
FBgn0003254	2R	U	U	U	U	U	ND	U	U	U	U	U	M	M	U
FBgn0003255	2L	U	U	U	U	U	U	U	U	ND	U	ND	U	U	ND
FBgn0003256	2RHet	U	U	U	F	ND	ND	U	U	ND	ND	ND	F	F	ND
FBgn0003257	3R	U	U	U	U	U	U	U	F	U	F	U	F	F	F
FBgn0003261	3R	U	U	U	F	U	M	F	F	F	F	U	F	F	F
FBgn0003267	3R	U	ND	ND	ND	U	ND	U	U	U	U	U	M	U	U
FBgn0003268	3R	U	U	U	M	U	ND	U	F	ND	F	ND	F	F	ND
FBgn0003270	2L	ND	ND	ND	ND	U	U	U	U	ND	U	ND	U	U	ND
FBgn0003274	2R	U	U	U	F	F	F	F	F	F	F	F	U	F	F
FBgn0003275	3R	U	U	U	F	U	U	U	U	M	U	U	M	M	M
FBgn0003277	X	U	U	F	U	U	U	F	F	ND	F	ND	F	F	U
FBgn0003278	2L	U	U	U	F	F	ND	U	F	ND	F	ND	F	F	ND
FBgn0003279	3R	U	U	F	F	F	F	U	F	F	F	U	F	F	F
FBgn0003285	X	U	U	U	U	U	M	U	F	M	U	M	F	F	M
FBgn0003292	3L	U	U	U	U	U	U	U	F	U	F	ND	F	F	F
FBgn0003295	3L	U	ND	U	U	U	M	U	M	ND	U	U	U	U	ND
FBgn0003300	X	U	ND	U	U	U	U	U	U	U	U	U	M	U	U
FBgn0003301	X	U	U	U	M	U	U	M	M	U	U	U	F	U	U
FBgn0003302	X	U	U	U	U	U	ND	U	M	M	U	ND	M	M	M
FBgn0003308	3R	U	U	U	U	U	U	U	M	M	M	U	M	M	ND
FBgn0003310	2L	U	U	U	M	U	U	U	F	F	F	M	F	F	F
FBgn0003312	3R	ND	ND	U	ND	U	U	U	F	ND	U	ND	U	F	ND
FBgn0003313	2L	ND	ND	ND	ND	U	ND	ND	F	ND	U	ND	M	ND	ND
FBgn0003317	2R	U	U	U	U	U	U	U	F	U	F	U	F	U	U
FBgn0003319	3R	U	U	U	ND	U	M	U	U	M	U	U	U	U	U
FBgn0003321	X	U	U	U	F	U	U	F	U	U	U	U	M	M	M
FBgn0003326	2R	U	U	U	M	U	M	U	U	U	U	U	U	U	F
FBgn0003328	2R	U	U	F	U	U	F	U	U	U	U	ND	M	M	U
FBgn0003330	3R	U	U	U	U	U	U	U	F	U	F	U	F	F	F
FBgn0003334	3R	U	U	U	M	U	U	U	F	F	F	U	F	U	F
FBgn0003339	3R	U	U	U	M	U	U	U	M	U	U	U	U	U	U
FBgn0003345	X	U	U	U	U	U	U	F	U	ND	U	ND	U	U	ND
FBgn0003346	2L	U	U	U	U	U	U	U	F	ND	F	U	F	F	U
FBgn0003353	2R	U	U	M	U	U	M	U	U	U	U	M	F	F	U
FBgn0003356	3R	U	ND	ND	ND	U	ND	M	U	ND	ND	ND	M	U	ND
FBgn0003357	3R	U	ND	ND	ND	F	ND	M	U	ND	ND	ND	M	U	ND
FBgn0003358	3R	U	ND	ND	ND	U	ND	M	U	U	U	F	M	U	ND
FBgn0003360	X	M	U	U	U	M	U	U	U	U	U	U	F	F	F
FBgn0003366	X	U	U	U	M	U	U	U	M	U	U	F	M	U	M
FBgn0003371	X	U	U	U	M	U	U	U	U	U	U	U	U	M	U
FBgn0003372	2L	U	ND	U	U	U	M	U	U	ND	U	ND	U	U	ND
FBgn0003373	3L	U	ND	ND	ND	U	U	U	U	M	U	M	M	U	U
FBgn0003374	X	U	ND	U	ND	U	ND	U	U	M	U	U	M	U	U
FBgn0003375	3R	ND	ND	ND	ND	U	U	ND	U	ND	U	ND	U	U	ND
FBgn0003377	3L	ND	ND	ND	ND	U	ND	ND	U	ND	U	ND	M	U	ND
FBgn0003378	3L	U	ND	ND	ND	U	U	ND	U	ND	U	ND	M	U	ND
FBgn0003380	X	U	U	U	U	U	U	U	M	U	M	U	M	U	U
FBgn0003382	2R	U	U	U	U	U	ND	U	U	ND	U	ND	M	U	ND
FBgn0003386	2L	U	U	U	M	U	U	U	M	ND	U	ND	M	M	ND
FBgn0003388	3L	U	U	U	U	U	U	U	M	ND	U	ND	M	U	M
FBgn0003390	X	U	U	U	F	U	U	M	M	U	M	U	M	U	U
FBgn0003391	2R	U	U	U	M	U	U	U	F	U	F	ND	F	U	U
FBgn0003392	X	U	U	U	M	U	U	U	U	M	M	U	U	M	M
FBgn0003396	2R	U	U	U	U	U	U	M	U	U	U	U	F	U	U
FBgn0003401	2R	ND	ND	ND	ND	U	U	U	F	ND	F	ND	F	F	U
FBgn0003410	3L	U	U	U	M	U	M	U	U	F	U	U	M	M	U
FBgn0003411	X	ND	ND	ND	ND	U	U	U	U	U	U	ND	U	M	M
FBgn0003415	3L	U	U	U	M	U	U	U	F	U	F	ND	F	F	U
FBgn0003416	X	U	U	U	U	U	U	F	F	ND	F	ND	F	F	ND
FBgn0003423	X	U	U	M	M	U	M	M	U	M	U	U	M	U	U
FBgn0003425	2R	ND	ND	ND	ND	U	U	ND	ND	U	U	U	ND	ND	U
FBgn0003429	3R	U	U	U	U	U	U	U	M	M	M	U	M	U	U
FBgn0003430	2L	U	ND	U	U	U	M	U	U	U	U	ND	U	U	ND
FBgn0003435	2R	U	U	U	M	U	U	M	M	M	M	M	M	M	M
FBgn0003444	2L	U	U	U	U	U	ND	U	F	ND	F	ND	F	F	ND
FBgn0003447	X	U	U	U	U	U	U	U	F	F	F	U	F	F	M
FBgn0003448	2L	U	ND	ND	ND	U	U	ND	F	ND	F	ND	U	U	ND
FBgn0003449	X	U	U	U	F	U	U	F	F	F	F	U	U	F	F
FBgn0003450	3R	U	ND	ND	ND	U	ND	U	F	U	F	ND	F	F	U
FBgn0003459	3L	U	U	U	U	U	ND	U	F	F	F	U	F	M	U
FBgn0003460	2R	U	U	U	U	U	U	U	M	U	U	U	M	M	U
FBgn0003462	3L	U	U	U	M	U	U	M	U	U	U	U	U	F	F
FBgn0003463	X	U	U	U	M	U	U	F	M	U	M	U	M	M	U
FBgn0003464	X	U	U	U	U	M	U	F	F	U	F	U	F	F	F
FBgn0003475	2L	U	U	U	M	U	U	M	M	U	U	U	M	M	U
FBgn0003479	3R	U	ND	U	U	U	ND	M	F	F	F	U	U	U	F
FBgn0003480	3R	U	U	U	U	U	U	U	F	ND	F	ND	F	F	U
FBgn0003482	3R	U	ND	F	ND	U	ND	U	F	ND	F	ND	F	F	ND
FBgn0003483	3R	U	U	U	U	U	ND	U	F	ND	F	ND	F	F	F
FBgn0003486	3L	U	ND	ND	ND	U	M	U	F	ND	F	ND	F	F	ND
FBgn0003495	3R	U	U	U	U	U	U	U	F	F	F	U	F	U	U
FBgn0003499	3R	U	U	U	F	U	U	U	M	U	U	U	U	U	M
FBgn0003502	2L	U	U	U	U	U	U	U	F	F	F	U	F	F	U
FBgn0003507	3R	U	U	F	F	U	U	U	U	U	F	M	F	U	M
FBgn0003510	3R	U	ND	ND	ND	U	U	U	F	ND	F	ND	U	U	ND
FBgn0003511	3R	U	ND	U	U	U	U	U	F	F	F	ND	U	U	U
FBgn0003512	3R	U	U	U	U	U	U	U	F	U	F	U	U	F	U
FBgn0003513	3R	U	U	U	U	U	U	U	M	U	U	U	M	U	M
FBgn0003514	X	U	U	U	U	U	U	U	F	U	U	U	U	F	F
FBgn0003515	3L	U	U	U	U	U	U	U	M	U	U	U	M	U	ND
FBgn0003517	X	U	U	F	F	U	F	F	F	F	F	F	U	F	F
FBgn0003520	2R	U	U	U	M	U	U	F	F	U	F	U	F	F	U
FBgn0003525	3R	U	U	U	U	U	U	F	F	F	F	ND	ND	F	F
FBgn0003527	2R	ND	ND	ND	ND	U	ND	U	U	U	U	ND	M	M	U
FBgn0003545	2R	U	ND	ND	ND	U	ND	F	F	F	U	U	U	M	U
FBgn0003557	2L	U	U	U	M	U	U	M	F	U	F	U	F	F	F
FBgn0003559	XHet	U	U	U	F	ND	ND	M	F	ND	U	ND	F	F	ND
FBgn0003567	3R	U	U	U	U	U	U	U	F	F	F	U	F	U	F
FBgn0003575	X	U	U	U	U	U	U	U	F	U	U	U	F	F	U
FBgn0003598	3R	U	U	U	U	M	U	U	F	F	F	U	F	F	F
FBgn0003600	3R	ND	ND	ND	ND	U	F	ND	ND	F	F	F	ND	ND	U
FBgn0003607	2L	U	U	M	U	U	M	U	F	F	F	F	F	F	F
FBgn0003612	2R	U	U	U	U	U	U	U	F	F	F	U	F	M	U
FBgn0003638	X	U	U	U	F	U	U	U	U	M	U	U	F	F	M
FBgn0003651	3R	U	U	F	F	U	U	U	M	U	U	U	M	M	F
FBgn0003654	X	U	U	M	U	ND	M	F	M	U	U	U	M	M	U
FBgn0003655	X	U	ND	M	ND	ND	ND	F	F	ND	ND	ND	F	F	ND
FBgn0003656	X	U	U	U	U	U	U	U	U	U	U	U	U	M	U
FBgn0003659	X	ND	ND	ND	ND	U	ND	ND	ND	ND	U	ND	ND	ND	ND
FBgn0003660	2R	U	U	U	F	U	U	U	U	F	U	F	M	U	F
FBgn0003676	3R	U	U	U	F	U	U	U	F	F	F	F	F	F	M
FBgn0003683	3L	ND	ND	ND	ND	U	ND	ND	F	ND	U	ND	U	U	U
FBgn0003687	2R	U	ND	U	U	U	U	U	F	F	F	U	F	F	U
FBgn0003701	2R	U	U	U	U	U	ND	U	F	F	F	ND	F	M	U
FBgn0003710	3L	U	U	U	M	U	M	U	M	ND	U	ND	M	M	ND
FBgn0003714	X	U	U	U	F	U	U	F	F	F	F	U	U	F	M
FBgn0003715	2R	ND	ND	ND	ND	U	U	ND	ND	M	U	ND	ND	ND	M
FBgn0003716	2L	U	U	U	U	U	U	U	F	U	F	U	F	F	F
FBgn0003719	3R	U	U	U	U	U	U	U	U	ND	U	ND	U	U	ND
FBgn0003720	3R	ND	ND	ND	ND	U	ND	ND	F	ND	U	ND	U	U	ND
FBgn0003721	3R	U	U	F	F	U	U	F	U	U	U	M	F	F	U
FBgn0003731	2R	U	U	F	U	U	F	U	U	ND	U	U	U	F	ND
FBgn0003732	2L	U	U	U	M	U	U	U	F	F	F	ND	F	F	M
FBgn0003733	2R	U	ND	U	ND	U	U	F	F	F	F	ND	F	F	F
FBgn0003741	3L	U	U	F	U	U	F	U	U	U	F	ND	F	U	U
FBgn0003742	2R	U	U	U	U	U	U	U	U	ND	F	ND	M	M	U
FBgn0003744	3L	U	U	U	M	U	U	U	F	F	F	U	F	F	F
FBgn0003747	X	U	ND	ND	ND	U	U	U	U	ND	U	ND	M	U	ND
FBgn0003748	2R	U	U	U	U	U	U	U	M	M	M	U	U	M	M
FBgn0003751	2L	U	ND	U	U	U	ND	U	F	U	F	ND	F	F	U
FBgn0003861	3R	U	U	U	U	U	U	M	M	U	M	U	U	U	U
FBgn0003862	3R	U	U	U	M	U	U	U	U	U	U	ND	F	F	U
FBgn0003863	2R	U	ND	ND	ND	U	ND	U	U	U	U	F	M	U	M
FBgn0003865	X	U	ND	ND	ND	U	ND	ND	F	ND	U	ND	U	U	ND
FBgn0003866	2L	U	U	U	U	U	ND	M	U	M	U	U	U	U	U
FBgn0003867	3R	U	U	U	F	U	U	U	U	ND	U	ND	U	U	ND
FBgn0003870	3R	U	U	U	U	U	U	M	F	F	F	U	F	F	U
FBgn0003882	3R	U	U	U	U	U	U	U	F	F	F	U	F	F	F
FBgn0003884	3R	U	U	U	U	U	U	U	U	U	U	U	M	M	M
FBgn0003885	3R	U	U	U	M	U	U	U	M	U	U	M	M	M	U
FBgn0003886	3R	U	ND	U	U	U	ND	U	M	U	M	U	M	M	U
FBgn0003887	2R	U	U	U	M	U	U	U	F	F	F	U	F	F	F
FBgn0003888	2R	U	U	U	M	U	U	U	U	ND	U	ND	M	M	ND
FBgn0003889	3R	U	ND	U	U	U	U	M	M	M	M	M	M	M	M
FBgn0003890	3R	U	U	U	U	U	U	M	U	U	U	U	M	F	U
FBgn0003891	2R	U	U	U	M	U	ND	F	U	U	U	U	F	U	U
FBgn0003892	2R	U	U	U	U	U	U	U	U	U	U	U	M	U	M
FBgn0003896	2L	U	U	U	U	U	U	U	M	ND	U	ND	M	U	ND
FBgn0003900	2R	U	ND	ND	ND	U	U	U	M	ND	U	ND	M	M	M
FBgn0003941	2L	U	U	U	F	U	U	U	F	F	F	F	F	F	F
FBgn0003942	2L	U	U	U	F	U	F	F	F	F	F	F	F	F	F
FBgn0003943	3L	U	M	U	U	U	U	U	M	U	M	U	M	M	M
FBgn0003944	3R	U	U	U	U	U	ND	U	U	ND	U	ND	M	U	U
FBgn0003950	X	U	ND	U	ND	U	U	U	M	ND	U	ND	M	M	ND
FBgn0003961	2L	ND	ND	ND	ND	U	ND	F	U	U	U	F	M	U	ND
FBgn0003963	2L	U	U	U	U	U	M	U	F	U	F	U	F	F	U
FBgn0003964	X	U	U	U	U	U	U	F	F	U	F	U	F	F	U
FBgn0003965	X	U	ND	U	F	U	ND	U	U	U	U	F	M	U	U
FBgn0003969	X	U	U	U	M	U	U	F	F	ND	F	ND	F	F	ND
FBgn0003975	2R	U	U	U	U	U	U	U	M	ND	U	U	U	U	ND
FBgn0003977	2R	U	U	U	U	U	U	U	F	ND	U	ND	F	F	ND
FBgn0003978	2L	U	ND	U	U	U	U	U	F	ND	F	ND	U	F	U
FBgn0003979	2L	U	ND	ND	ND	U	U	U	F	F	F	F	ND	F	F
FBgn0003980	2L	U	ND	ND	ND	U	ND	U	F	F	F	U	ND	F	U
FBgn0003983	2L	U	ND	ND	ND	F	ND	U	F	F	F	F	ND	F	F
FBgn0003984	3L	U	U	F	U	U	U	U	M	U	U	U	U	U	U
FBgn0003996	X	U	U	U	U	U	U	F	M	ND	U	ND	M	M	M
FBgn0003997	3L	U	U	U	U	U	ND	U	U	ND	U	ND	M	M	ND
FBgn0004003	2R	ND	U	U	F	U	F	U	M	U	M	U	M	F	U
FBgn0004009	2L	U	U	U	U	U	U	U	U	ND	U	ND	M	U	ND
FBgn0004028	X	U	U	F	F	U	F	U	M	M	M	U	M	F	U
FBgn0004034	X	F	ND	ND	ND	U	ND	U	U	ND	U	ND	M	U	ND
FBgn0004045	X	F	U	F	F	F	F	F	F	F	F	F	ND	F	F
FBgn0004047	X	F	F	F	F	F	F	F	F	F	F	F	F	F	F
FBgn0004049	3R	U	U	U	U	U	U	U	F	U	F	U	F	U	U
FBgn0004050	X	U	U	U	U	U	U	F	F	U	F	U	U	U	U
FBgn0004052	3L	ND	ND	ND	ND	U	U	ND	U	ND	U	ND	M	U	ND
FBgn0004053	3R	ND	ND	ND	ND	U	ND	ND	F	ND	U	ND	F	F	ND
FBgn0004054	3R	ND	ND	ND	ND	U	U	U	U	ND	U	ND	ND	U	ND
FBgn0004055	2R	U	U	M	M	U	U	U	M	M	U	U	U	U	U
FBgn0004057	X	U	U	U	M	U	U	U	M	M	M	U	M	M	M
FBgn0004066	X	U	U	F	U	U	U	U	F	F	F	U	F	F	F
FBgn0004087	3R	U	ND	U	F	U	U	U	F	F	F	F	U	F	M
FBgn0004101	2R	U	U	U	U	U	U	U	F	F	F	U	F	F	U
FBgn0004102	X	U	U	U	U	U	U	U	M	M	U	U	M	M	ND
FBgn0004103	3R	U	U	M	U	U	M	U	F	U	F	U	F	F	F
FBgn0004106	2L	U	ND	ND	ND	U	ND	F	F	F	F	ND	F	F	F
FBgn0004107	3R	U	U	U	U	U	U	U	F	F	F	ND	F	F	U
FBgn0004108	3L	U	U	U	M	U	U	U	F	U	U	U	F	F	F
FBgn0004110	3R	U	ND	ND	ND	U	ND	ND	U	U	U	U	M	U	U
FBgn0004117	3R	U	U	F	F	U	F	U	M	M	M	U	M	F	U
FBgn0004118	3R	U	U	M	U	U	U	U	M	M	U	M	M	U	ND
FBgn0004132	2R	U	U	U	U	U	U	M	F	F	F	ND	U	F	F
FBgn0004133	2R	U	U	U	U	U	U	M	M	M	M	M	M	M	M
FBgn0004143	X	ND	ND	ND	ND	U	ND	ND	U	U	U	ND	U	U	U
FBgn0004167	3L	U	U	U	M	U	U	U	U	U	U	U	F	F	U
FBgn0004168	2R	U	U	U	M	U	U	U	M	U	U	U	M	U	U
FBgn0004169	X	U	U	F	F	U	U	U	M	M	M	U	M	F	U
FBgn0004170	X	ND	ND	ND	ND	U	U	U	U	ND	U	ND	U	U	ND
FBgn0004171	3R	ND	ND	ND	ND	U	ND	M	M	M	M	M	M	M	M
FBgn0004172	3R	ND	ND	ND	ND	U	U	M	M	ND	M	ND	M	M	ND
FBgn0004173	3R	U	ND	ND	ND	U	U	M	M	M	M	M	M	M	M
FBgn0004174	3R	U	ND	ND	ND	U	U	M	M	M	M	M	M	M	M
FBgn0004175	3R	ND	ND	ND	ND	U	U	M	M	M	M	M	M	M	M
FBgn0004177	2L	U	U	U	U	U	U	U	F	F	F	U	F	F	F
FBgn0004179	3L	U	U	M	M	M	M	F	F	M	U	M	F	F	M
FBgn0004181	2R	ND	ND	ND	ND	U	ND	M	M	M	M	M	M	U	M
FBgn0004197	3R	U	U	U	U	U	ND	U	M	ND	U	U	M	M	ND
FBgn0004198	X	U	U	U	M	U	U	U	M	U	U	U	M	U	U
FBgn0004227	X	U	U	U	M	U	U	F	F	U	U	U	F	F	U
FBgn0004228	3L	U	ND	ND	ND	U	ND	U	U	U	U	F	M	M	M
FBgn0004237	3R	U	U	F	F	U	U	U	F	F	F	U	F	F	F
FBgn0004240	2R	U	U	F	M	U	F	U	U	U	U	U	M	U	U
FBgn0004242	2L	U	U	U	M	U	U	M	M	M	M	M	M	U	ND
FBgn0004244	3L	U	U	U	M	U	M	U	M	U	U	ND	M	M	ND
FBgn0004359	3R	U	U	U	M	U	M	U	F	ND	F	ND	F	F	U
FBgn0004360	2R	ND	ND	U	U	U	U	U	U	U	U	U	M	M	M
FBgn0004362	2R	U	U	U	U	U	U	U	F	F	F	F	ND	F	F
FBgn0004363	2L	U	U	U	U	U	U	U	F	U	U	U	F	F	M
FBgn0004364	2R	U	U	U	M	U	U	U	U	M	U	U	U	F	U
FBgn0004366	3L	ND	ND	ND	ND	U	U	ND	ND	ND	M	ND	ND	ND	ND
FBgn0004367	X	U	U	U	U	U	ND	U	F	ND	F	ND	F	F	ND
FBgn0004368	X	U	U	U	M	U	U	U	F	U	F	U	F	F	F
FBgn0004369	3R	U	U	U	M	U	U	U	U	U	U	U	F	F	U
FBgn0004370	X	U	U	U	M	U	U	M	F	U	U	U	F	U	U
FBgn0004372	3L	U	ND	ND	ND	U	U	U	M	ND	U	ND	M	M	ND
FBgn0004373	3L	U	U	U	M	U	U	U	F	U	U	U	F	M	U
FBgn0004374	2L	U	ND	U	U	U	ND	U	U	U	U	ND	M	M	M
FBgn0004378	3L	U	ND	ND	ND	U	U	U	F	F	F	ND	F	U	U
FBgn0004379	3L	U	ND	ND	ND	U	ND	U	F	F	F	ND	F	M	U
FBgn0004380	3L	U	U	U	M	U	U	U	U	U	F	U	F	U	U
FBgn0004381	3L	U	M	U	M	U	U	U	F	F	F	U	F	F	F
FBgn0004387	3R	U	U	U	U	U	U	U	U	ND	U	U	U	M	U
FBgn0004389	3R	ND	ND	ND	ND	U	ND	U	U	U	U	U	U	U	M
FBgn0004390	3L	U	U	U	U	U	U	M	F	ND	F	ND	F	F	ND
FBgn0004391	X	U	U	U	M	U	U	U	F	U	F	ND	F	F	U
FBgn0004394	2L	U	U	U	U	U	U	U	U	U	U	M	U	U	M
FBgn0004395	3R	U	U	U	U	U	U	U	F	F	U	U	F	F	U
FBgn0004396	3L	U	F	F	F	U	U	F	U	U	M	U	U	U	U
FBgn0004397	X	U	U	F	U	U	U	U	U	U	U	U	F	F	F
FBgn0004400	2R	ND	ND	U	ND	U	U	U	F	ND	F	ND	F	F	ND
FBgn0004401	3L	U	U	U	U	U	M	U	F	F	F	U	F	F	F
FBgn0004403	X	U	U	U	F	F	U	F	F	F	F	U	U	F	U
FBgn0004404	X	U	U	U	F	F	U	U	F	F	F	U	U	F	F
FBgn0004406	2L	U	U	U	U	U	U	U	F	F	F	ND	F	F	U
FBgn0004407	2L	U	U	U	U	U	ND	F	U	ND	U	ND	M	F	ND
FBgn0004414	3L	U	ND	ND	U	U	ND	M	M	M	M	M	M	M	M
FBgn0004419	2L	U	U	U	U	U	U	F	F	F	F	F	F	F	F
FBgn0004425	3L	ND	ND	ND	ND	U	U	U	U	ND	U	ND	M	U	ND
FBgn0004426	3L	ND	ND	ND	ND	U	U	U	U	ND	U	ND	M	U	ND
FBgn0004427	3L	ND	ND	ND	ND	U	ND	U	U	ND	ND	ND	M	U	ND
FBgn0004428	3L	U	ND	ND	ND	U	ND	U	U	F	U	F	M	U	M
FBgn0004429	3L	U	ND	ND	F	U	U	U	U	U	U	F	M	U	M
FBgn0004430	3L	ND	ND	ND	ND	U	ND	U	U	U	U	F	M	U	M
FBgn0004431	3L	U	ND	ND	ND	U	U	U	F	F	U	F	M	U	M
FBgn0004432	X	U	U	U	U	U	U	U	F	F	F	U	F	F	F
FBgn0004435	2R	U	U	U	F	U	U	U	U	U	M	ND	F	U	ND
FBgn0004436	3R	U	U	M	F	U	U	U	U	U	U	U	F	U	U
FBgn0004449	3L	U	U	U	M	U	U	U	U	M	U	U	F	M	M
FBgn0004456	X	U	U	U	M	U	U	U	U	ND	U	U	U	F	U
FBgn0004462	X	U	U	U	F	U	U	U	F	F	F	U	F	F	U
FBgn0004463	2R	U	U	U	U	U	F	U	F	F	F	ND	F	F	U
FBgn0004465	3L	U	U	U	U	U	U	U	F	U	F	U	U	F	F
FBgn0004507	2L	U	U	U	U	U	F	U	U	U	U	U	F	F	F
FBgn0004509	3R	U	U	U	M	U	U	M	U	U	U	U	F	F	U
FBgn0004510	3R	U	U	U	U	U	ND	U	F	F	F	ND	F	U	F
FBgn0004511	X	U	U	U	U	U	U	U	U	U	U	U	U	U	U
FBgn0004512	2R	U	U	U	M	M	U	M	M	U	M	U	M	M	ND
FBgn0004513	3L	U	U	U	U	U	U	M	M	ND	U	ND	U	U	ND
FBgn0004514	3L	U	U	M	M	U	U	U	U	ND	U	ND	M	U	ND
FBgn0004516	3L	U	U	M	M	U	M	U	M	M	M	U	M	U	ND
FBgn0004552	3L	U	ND	ND	ND	U	ND	U	U	U	M	U	U	U	U
FBgn0004554	3R	ND	ND	U	ND	U	U	ND	F	U	U	U	U	U	M
FBgn0004556	3L	U	U	F	F	U	ND	U	F	F	F	ND	F	F	U
FBgn0004567	2L	U	U	U	U	U	U	U	U	U	U	U	U	U	U
FBgn0004569	3L	U	U	U	U	U	U	U	U	U	U	U	F	F	U
FBgn0004573	3R	U	U	U	M	U	U	U	M	ND	U	U	M	U	U
FBgn0004574	3L	U	U	M	M	M	U	U	U	U	U	U	M	U	U
FBgn0004575	3R	U	U	U	M	U	M	U	M	M	U	U	F	U	ND
FBgn0004577	3R	U	U	F	ND	U	ND	U	U	ND	ND	ND	U	U	ND
FBgn0004580	2R	U	U	M	M	U	U	M	M	U	M	U	M	U	ND
FBgn0004581	2R	U	ND	U	ND	U	U	U	M	M	M	U	M	M	M
FBgn0004583	2L	U	U	U	U	U	U	U	U	U	U	U	F	F	U
FBgn0004584	2L	U	U	U	U	U	U	U	F	F	F	ND	F	F	U
FBgn0004587	3R	U	U	U	F	U	U	U	U	F	F	U	F	F	F
FBgn0004588	3L	ND	ND	ND	ND	U	ND	ND	ND	ND	U	ND	M	U	ND
FBgn0004589	3L	ND	ND	ND	ND	U	U	U	M	ND	U	ND	M	U	M
FBgn0004590	3L	ND	ND	ND	ND	U	ND	ND	U	ND	U	ND	U	U	ND
FBgn0004591	3L	ND	ND	ND	ND	U	ND	ND	ND	ND	U	ND	M	U	ND
FBgn0004592	3L	ND	ND	ND	ND	U	ND	ND	U	U	F	ND	M	U	U
FBgn0004593	3L	ND	ND	ND	ND	U	ND	ND	U	ND	U	ND	M	U	ND
FBgn0004594	3L	ND	ND	ND	ND	U	ND	ND	U	ND	U	ND	M	U	ND
FBgn0004595	3R	U	U	U	M	U	U	U	M	U	U	M	M	M	M
FBgn0004597	3R	U	U	U	U	U	F	U	F	U	F	U	F	F	M
FBgn0004598	X	U	U	U	M	U	U	F	F	F	F	U	F	F	F
FBgn0004603	2R	ND	ND	ND	ND	U	U	ND	ND	U	F	U	ND	ND	F
FBgn0004606	3R	U	U	F	U	U	U	U	F	F	F	U	F	U	U
FBgn0004607	4	U	U	U	M	U	U	U	M	U	U	M	U	U	U
FBgn0004611	2L	U	U	U	M	U	M	F	U	U	U	U	F	F	U
FBgn0004618	3R	U	U	U	U	U	ND	U	M	U	U	U	M	U	U
FBgn0004619	3L	U	U	U	M	U	U	U	M	ND	U	ND	M	U	ND
FBgn0004620	2L	U	U	U	U	U	U	U	M	U	U	U	M	U	M
FBgn0004622	3R	U	U	U	M	U	U	U	M	ND	U	ND	M	U	ND
FBgn0004623	3L	U	U	M	U	U	U	U	U	M	M	U	U	U	M
FBgn0004624	4	ND	ND	ND	ND	U	U	ND	ND	U	U	U	ND	ND	F
FBgn0004629	3R	U	U	F	M	M	U	U	M	U	M	U	M	M	ND
FBgn0004635	3L	U	U	U	M	U	M	U	M	U	U	U	U	U	U
FBgn0004636	3L	U	U	U	F	U	ND	U	F	F	F	U	F	F	F
FBgn0004638	2R	U	U	U	F	U	U	F	F	U	F	U	U	U	F
FBgn0004643	X	U	U	U	U	U	U	U	F	F	F	ND	F	F	F
FBgn0004644	3R	U	U	U	U	U	ND	U	U	U	U	U	M	M	M
FBgn0004646	X	U	U	U	U	U	U	U	U	U	U	U	U	F	F
FBgn0004647	X	F	U	F	M	U	U	U	F	U	F	ND	F	F	U
FBgn0004648	X	U	U	U	M	U	U	U	U	U	F	U	F	F	F
FBgn0004649	X	U	ND	ND	ND	U	U	F	F	F	F	F	ND	F	M
FBgn0004650	X	U	U	ND	U	U	ND	U	F	F	F	U	F	F	M
FBgn0004652	3R	U	U	F	U	U	U	U	M	U	U	M	M	F	U
FBgn0004654	X	U	U	U	M	U	U	U	U	U	U	U	U	F	F
FBgn0004655	X	U	U	U	M	U	U	F	F	U	F	U	F	F	U
FBgn0004656	X	U	U	U	U	U	U	F	F	U	F	U	F	F	F
FBgn0004657	X	U	U	U	U	U	U	U	U	U	U	U	F	F	F
FBgn0004666	3R	U	U	U	U	U	U	U	F	U	F	U	F	F	M
FBgn0004687	X	U	U	U	F	U	U	F	U	U	F	F	U	U	U
FBgn0004698	2R	U	U	U	M	U	U	U	F	F	F	ND	F	F	U
FBgn0004777	3R	ND	ND	U	ND	F	F	U	U	ND	U	ND	U	U	ND
FBgn0004778	3R	ND	ND	ND	ND	U	ND	ND	M	U	U	M	U	U	M
FBgn0004779	3R	ND	ND	ND	ND	U	U	ND	U	U	U	U	M	U	U
FBgn0004780	3R	ND	ND	F	ND	U	F	ND	U	F	U	M	U	U	U
FBgn0004781	3R	U	ND	F	ND	U	U	ND	U	U	U	U	U	U	U
FBgn0004782	3R	ND	U	F	U	U	F	ND	U	U	U	M	U	U	U
FBgn0004783	3R	ND	U	F	ND	U	U	ND	U	U	U	M	U	U	U
FBgn0004784	2R	U	U	M	U	U	U	U	M	M	M	U	U	U	ND
FBgn0004795	2R	U	U	U	M	U	U	U	F	F	F	U	F	F	F
FBgn0004797	2L	U	U	M	U	U	U	M	U	U	U	U	U	F	U
FBgn0004811	2L	U	U	U	U	U	U	U	F	U	F	U	U	M	U
FBgn0004828	X	F	U	U	U	U	U	F	F	F	F	U	F	F	F
FBgn0004832	X	U	ND	M	M	M	M	U	F	F	F	ND	M	M	U
FBgn0004837	2L	U	U	U	U	U	U	U	F	ND	F	ND	F	M	ND
FBgn0004838	2L	U	U	U	U	U	U	F	F	F	F	U	F	F	F
FBgn0004839	2R	U	U	U	U	U	U	F	M	M	U	ND	M	U	M
FBgn0004841	3R	U	U	U	U	U	U	U	M	ND	U	ND	M	U	ND
FBgn0004842	3R	U	ND	U	U	U	U	U	M	ND	U	ND	U	U	ND
FBgn0004852	3L	U	U	U	U	U	F	U	M	M	U	U	M	U	U
FBgn0004854	X	U	U	U	U	U	ND	U	M	U	U	M	M	M	U
FBgn0004855	3R	U	U	U	F	U	U	U	F	F	F	U	F	F	U
FBgn0004856	X	U	U	U	U	U	M	U	F	F	F	ND	F	F	F
FBgn0004858	2L	U	U	U	M	U	F	F	M	U	U	U	U	F	U
FBgn0004859	4	U	U	U	F	U	U	U	U	U	U	U	U	F	ND
FBgn0004860	X	U	U	U	M	U	U	U	F	U	U	U	F	F	U
FBgn0004861	X	U	U	U	M	U	U	U	U	U	U	U	F	F	U
FBgn0004862	3R	U	ND	ND	ND	U	U	U	U	ND	U	ND	M	U	ND
FBgn0004863	3R	U	ND	U	U	U	ND	U	M	U	U	U	M	M	U
FBgn0004864	X	U	U	U	U	U	ND	U	F	U	F	U	F	F	U
FBgn0004865	3L	U	U	U	M	U	U	U	U	ND	U	ND	U	U	ND
FBgn0004867	2L	U	U	F	F	U	F	F	F	F	F	F	F	F	F
FBgn0004868	2L	U	U	U	U	U	U	U	F	F	F	U	U	F	F
FBgn0004870	3L	U	U	U	U	U	U	F	M	U	U	U	M	U	U
FBgn0004872	2L	U	U	U	U	U	U	F	F	F	F	ND	F	F	F
FBgn0004873	2R	ND	ND	ND	ND	U	U	ND	ND	F	F	U	ND	ND	F
FBgn0004875	3L	U	U	U	M	U	U	U	F	U	F	ND	F	U	F
FBgn0004876	3R	U	U	U	M	M	U	U	U	U	U	U	M	M	U
FBgn0004878	3R	U	ND	ND	ND	U	ND	U	U	U	U	ND	F	F	ND
FBgn0004880	3L	U	U	U	M	U	M	F	M	ND	M	ND	M	U	ND
FBgn0004882	3R	U	U	U	M	U	U	M	U	F	U	U	U	M	F
FBgn0004885	3R	U	U	U	U	U	U	U	M	M	M	U	M	M	M
FBgn0004888	3L	U	U	U	U	U	U	U	U	U	U	U	F	F	F
FBgn0004889	3R	U	U	U	U	U	U	U	F	F	F	U	F	F	F
FBgn0004892	2L	U	U	U	U	U	U	U	U	U	U	U	U	U	M
FBgn0004893	2L	U	U	U	M	U	U	M	M	ND	U	ND	M	F	U
FBgn0004895	3L	ND	ND	ND	ND	U	ND	U	U	ND	U	ND	M	U	ND
FBgn0004896	2R	U	U	M	U	U	U	ND	U	ND	U	ND	U	U	ND
FBgn0004897	3R	U	ND	ND	ND	U	U	U	U	ND	U	ND	U	U	U
FBgn0004898	3R	U	U	ND	ND	F	ND	U	U	U	U	U	U	U	U
FBgn0004901	3R	U	ND	U	U	U	U	U	F	F	F	U	F	F	F
FBgn0004903	3R	U	U	U	U	U	U	U	U	F	U	U	M	M	F
FBgn0004907	2R	U	U	U	U	U	U	U	U	U	U	U	F	F	F
FBgn0004908	3R	U	U	U	U	U	U	U	U	U	U	F	M	M	M
FBgn0004910	3L	U	U	M	M	U	M	U	M	ND	U	ND	M	U	ND
FBgn0004913	3R	U	U	U	U	U	U	U	F	F	F	ND	F	U	F
FBgn0004914	2L	U	U	U	U	U	U	U	U	U	U	U	F	F	F
FBgn0004915	2L	U	U	U	U	U	U	U	U	F	U	U	M	M	U
FBgn0004919	2R	U	U	U	U	U	U	F	M	M	M	U	M	U	U
FBgn0004921	2R	U	U	M	U	U	U	U	U	M	U	U	ND	U	M
FBgn0004924	X	U	U	U	U	U	U	F	F	F	F	U	F	F	F
FBgn0004926	3L	U	U	F	F	U	F	U	F	U	F	U	U	F	U
FBgn0004956	X	U	U	U	ND	U	ND	U	M	ND	U	ND	M	M	ND
FBgn0004957	X	U	U	M	U	U	U	U	F	U	F	U	U	F	U
FBgn0004959	X	U	ND	U	U	U	U	U	U	U	U	U	U	F	M
FBgn0005198	3L	U	M	F	U	U	M	U	F	M	F	U	F	F	ND
FBgn0005278	2L	U	U	U	F	U	U	F	F	F	F	U	F	F	F
FBgn0005322	2L	U	U	U	F	U	U	U	F	F	F	ND	U	F	F
FBgn0005355	3R	U	U	U	U	U	U	U	F	U	F	U	U	F	ND
FBgn0005386	3L	U	U	U	M	U	ND	U	F	U	U	ND	F	M	U
FBgn0005390	X	F	ND	U	ND	U	ND	F	F	ND	F	ND	ND	F	F
FBgn0005391	X	F	F	F	F	F	F	F	F	F	F	F	ND	F	F
FBgn0005410	X	ND	ND	ND	ND	U	U	ND	ND	U	U	U	ND	ND	U
FBgn0005411	X	U	U	U	U	U	U	F	F	ND	F	U	U	U	U
FBgn0005427	X	U	U	U	F	U	U	U	F	U	U	U	F	F	U
FBgn0005533	3L	U	U	U	F	U	U	U	F	F	F	U	U	F	F
FBgn0005536	3L	U	U	U	U	U	U	U	U	U	U	U	F	M	F
FBgn0005558	4	U	U	U	U	U	M	U	M	U	U	U	U	U	M
FBgn0005561	4	U	U	U	U	U	U	U	M	ND	U	ND	U	U	ND
FBgn0005564	3L	U	U	M	U	U	U	U	M	ND	U	ND	M	U	ND
FBgn0005585	3R	U	U	F	F	U	U	M	F	U	U	U	F	F	U
FBgn0005586	2R	U	U	U	M	U	U	U	M	M	M	U	M	M	U
FBgn0005590	2L	U	U	ND	ND	U	U	ND	U	ND	U	ND	U	U	ND
FBgn0005592	3L	U	U	U	U	U	U	U	M	U	U	U	M	U	U
FBgn0005593	2L	U	U	F	F	F	F	F	F	F	F	F	F	F	F
FBgn0005596	3R	U	U	U	U	U	U	U	F	F	F	U	F	F	U
FBgn0005612	2R	U	U	F	ND	U	F	U	U	ND	U	M	U	U	U
FBgn0005613	2R	U	U	U	U	U	ND	U	M	U	U	U	M	U	U
FBgn0005614	2R	U	U	F	M	U	U	U	M	M	U	U	M	U	F
FBgn0005616	2L	U	M	M	M	M	M	M	M	M	U	U	M	U	M
FBgn0005617	2L	U	U	U	M	U	M	U	F	F	F	U	F	F	F
FBgn0005619	2R	U	U	U	U	U	ND	U	M	U	U	U	U	U	ND
FBgn0005624	2R	U	U	U	U	U	U	U	F	F	F	ND	F	F	F
FBgn0005626	3L	U	U	F	M	U	F	U	M	U	U	M	M	U	ND
FBgn0005630	2R	U	U	U	M	U	U	U	F	U	F	U	F	F	U
FBgn0005631	2R	U	U	U	M	U	U	U	M	ND	U	U	M	M	ND
FBgn0005632	3R	U	U	U	M	U	U	U	F	U	F	U	F	F	M
FBgn0005633	3L	U	ND	M	U	U	U	U	M	M	M	U	M	U	U
FBgn0005634	2R	ND	ND	ND	ND	U	U	ND	ND	U	F	U	ND	ND	M
FBgn0005636	2R	U	U	U	M	U	M	U	M	ND	M	ND	M	M	ND
FBgn0005638	2R	U	U	U	U	U	ND	U	U	ND	U	ND	U	U	ND
FBgn0005640	3L	U	U	U	M	M	U	U	F	U	F	M	ND	U	F
FBgn0005642	3R	U	U	U	U	U	U	U	F	F	F	ND	F	F	F
FBgn0005648	2R	U	U	U	U	U	U	U	F	F	F	U	U	F	F
FBgn0005649	3R	U	U	U	U	U	U	U	F	F	F	U	F	F	F
FBgn0005654	2R	U	U	U	U	U	ND	U	M	M	U	U	M	M	M
FBgn0005655	2R	U	ND	F	ND	U	U	F	F	F	F	F	F	F	F
FBgn0005658	3L	U	U	M	U	U	M	U	M	U	U	M	U	U	U
FBgn0005659	3R	U	U	U	F	U	U	U	M	ND	U	M	U	U	ND
FBgn0005660	2L	U	U	U	U	U	ND	U	M	U	U	U	M	M	U
FBgn0005664	2L	U	U	F	F	U	U	U	M	U	U	U	M	U	U
FBgn0005666	4	U	U	F	U	U	F	U	M	M	M	U	U	U	M
FBgn0005670	X	U	ND	F	F	U	U	U	U	U	U	U	M	U	U
FBgn0005671	3R	U	U	U	U	U	U	F	U	F	F	F	F	F	F
FBgn0005672	2L	U	U	M	U	U	U	U	U	U	U	U	M	U	U
FBgn0005674	3R	U	U	F	F	U	U	U	F	F	F	U	F	F	F
FBgn0005677	2L	U	U	U	M	U	M	U	M	U	U	U	M	M	M
FBgn0005683	2L	U	U	U	U	U	U	U	F	F	F	ND	F	U	U
FBgn0005694	3L	U	U	U	U	U	U	U	F	F	F	U	F	F	U
FBgn0005695	2R	U	U	U	F	U	U	U	F	F	F	ND	F	F	U
FBgn0005696	3R	U	ND	U	U	U	U	U	F	F	F	ND	F	F	F
FBgn0005771	2L	U	U	U	U	U	U	U	U	ND	U	ND	U	F	ND
FBgn0005775	3L	U	U	M	M	U	U	U	M	U	U	U	U	U	U
FBgn0005777	3R	U	U	U	U	U	U	U	F	F	F	U	F	U	U
FBgn0005778	2R	U	ND	ND	ND	U	U	ND	M	M	M	U	M	M	M
FBgn0005779	2L	ND	ND	ND	ND	U	ND	U	M	M	M	ND	M	M	M
FBgn0008635	X	U	U	F	U	U	U	M	U	U	U	U	U	F	U
FBgn0008636	2R	U	U	U	U	U	M	U	U	U	U	U	U	U	U
FBgn0008646	3R	U	U	U	U	U	U	U	U	U	U	U	M	U	U
FBgn0008651	3R	U	U	U	F	U	ND	U	M	U	U	U	U	U	U
FBgn0008654	2R	ND	ND	ND	ND	U	U	ND	ND	M	U	U	ND	ND	M
FBgn0010014	X	U	U	M	U	U	M	U	M	U	U	U	U	U	F
FBgn0010015	3R	U	U	F	F	U	U	U	M	ND	U	U	M	U	ND
FBgn0010019	X	U	ND	U	M	U	ND	U	M	M	M	U	M	F	M
FBgn0010038	3R	U	ND	U	U	U	U	M	U	U	U	U	U	U	U
FBgn0010039	3R	U	ND	M	U	U	ND	U	U	ND	U	ND	M	M	ND
FBgn0010040	3R	U	ND	ND	ND	U	ND	U	U	U	U	U	U	U	F
FBgn0010041	3R	U	ND	U	ND	U	ND	M	M	U	U	U	M	M	U
FBgn0010042	3R	ND	ND	ND	ND	U	U	M	U	ND	U	ND	U	U	ND
FBgn0010043	3R	ND	ND	ND	ND	U	ND	U	U	U	U	ND	U	U	M
FBgn0010044	3R	U	ND	ND	U	U	ND	U	M	U	U	U	U	U	F
FBgn0010051	3R	U	U	U	M	U	U	U	U	U	U	U	F	F	U
FBgn0010052	2R	U	ND	U	ND	U	ND	U	M	ND	U	ND	F	U	ND
FBgn0010053	2R	U	U	U	M	U	U	M	U	M	M	U	ND	U	U
FBgn0010078	2R	U	U	U	F	U	F	U	F	F	F	U	U	F	F
FBgn0010097	2L	U	ND	ND	ND	U	U	U	F	F	F	ND	ND	F	ND
FBgn0010100	2L	U	U	U	U	U	U	U	M	M	U	U	F	F	F
FBgn0010105	3L	U	U	M	U	M	U	U	U	M	M	U	M	U	M
FBgn0010109	2R	U	ND	ND	ND	U	U	U	U	U	U	U	M	U	U
FBgn0010113	3R	U	U	U	M	U	U	U	F	U	F	U	F	U	F
FBgn0010114	2R	U	U	M	M	U	U	U	M	M	U	U	M	U	ND
FBgn0010173	3R	U	U	U	U	U	U	U	F	F	F	U	F	F	F
FBgn0010194	X	U	U	U	U	U	U	M	F	U	U	U	F	U	U
FBgn0010197	2L	U	U	U	F	U	ND	U	M	ND	U	ND	M	U	ND
FBgn0010198	X	U	U	U	F	F	U	F	F	F	U	F	F	F	F
FBgn0010213	2R	U	U	U	U	U	U	M	U	U	U	U	M	F	U
FBgn0010215	3L	U	U	U	U	U	U	U	U	U	F	U	F	U	U
FBgn0010217	4	U	U	U	U	U	U	F	U	U	U	U	F	F	F
FBgn0010220	2R	U	U	U	F	U	U	U	F	U	F	U	F	F	F
FBgn0010222	3R	U	U	U	F	U	U	U	U	U	U	U	M	F	U
FBgn0010223	3L	U	ND	U	U	U	ND	U	U	ND	U	F	U	U	ND
FBgn0010225	3R	F	U	U	U	U	F	U	U	M	M	U	M	U	M
FBgn0010226	2R	U	U	U	M	U	M	U	M	M	M	U	M	M	M
FBgn0010228	2R	U	U	U	U	U	U	U	U	M	U	U	U	F	U
FBgn0010235	3L	U	U	U	U	U	U	U	F	F	F	U	F	U	F
FBgn0010238	2R	U	U	U	M	U	M	U	F	U	F	U	U	U	U
FBgn0010240	X	U	U	M	U	U	M	U	U	U	U	U	M	U	U
FBgn0010241	2R	U	ND	U	U	U	U	U	M	M	U	U	M	U	ND
FBgn0010246	3L	U	U	F	F	F	ND	U	U	U	U	F	M	F	U
FBgn0010247	3RHet	U	U	U	U	ND	ND	F	F	ND	U	ND	U	U	ND
FBgn0010258	3R	U	ND	U	ND	U	ND	U	M	M	M	ND	M	M	M
FBgn0010263	2L	U	U	U	M	M	U	U	M	U	M	U	M	M	U
FBgn0010265	2L	U	U	U	F	U	F	U	F	F	F	U	F	F	F
FBgn0010269	X	U	U	U	U	U	U	U	F	F	F	U	F	F	F
FBgn0010278	2R	U	U	U	U	U	ND	U	F	F	F	U	F	F	M
FBgn0010280	3L	U	U	U	M	U	U	U	F	U	F	U	F	M	U
FBgn0010282	3R	U	U	U	U	U	U	U	F	F	F	U	F	U	U
FBgn0010287	2L	U	U	U	U	U	U	U	U	ND	U	ND	M	M	M
FBgn0010288	2L	U	U	F	U	U	U	U	U	U	U	U	M	M	M
FBgn0010292	X	M	U	U	F	U	U	F	F	U	F	U	F	F	F
FBgn0010294	X	ND	ND	ND	ND	U	U	ND	U	U	U	U	U	U	U
FBgn0010295	X	ND	ND	ND	ND	U	U	U	U	M	U	U	ND	U	U
FBgn0010296	X	ND	ND	ND	ND	U	U	U	ND	ND	U	ND	U	U	ND
FBgn0010300	2L	U	U	U	U	U	U	U	F	F	F	U	F	F	F
FBgn0010303	X	U	U	U	U	U	U	U	F	F	F	F	F	F	F
FBgn0010309	2L	U	U	U	U	U	U	U	U	ND	U	ND	M	M	ND
FBgn0010313	3R	U	U	U	U	U	M	U	F	U	F	U	F	F	F
FBgn0010314	2L	U	ND	U	ND	U	U	U	F	F	F	U	F	U	F
FBgn0010315	X	U	U	U	F	U	U	U	F	F	F	U	F	F	F
FBgn0010316	2R	U	U	U	U	U	U	M	F	F	F	U	F	F	F
FBgn0010317	3L	U	ND	U	U	U	ND	U	F	F	F	U	F	F	U
FBgn0010323	2L	U	ND	U	U	U	ND	U	U	ND	U	ND	M	U	ND
FBgn0010328	3R	U	U	U	M	U	U	U	F	F	F	U	F	F	F
FBgn0010329	X	U	U	U	M	U	U	U	U	U	U	U	M	M	F
FBgn0010333	3L	U	U	U	U	U	U	U	F	U	F	U	U	F	F
FBgn0010339	2R	U	U	U	F	U	U	U	F	F	F	U	U	F	F
FBgn0010340	3R	U	U	U	U	U	U	U	F	U	F	ND	U	U	F
FBgn0010341	X	U	U	U	U	U	U	F	F	U	F	U	F	F	F
FBgn0010342	2R	U	U	U	U	U	U	U	F	F	F	U	F	F	F
FBgn0010348	3L	U	U	U	U	U	U	U	F	U	F	U	F	F	U
FBgn0010350	3L	U	U	M	M	M	U	U	M	M	M	U	U	M	M
FBgn0010352	3L	U	U	U	U	U	U	U	M	M	U	U	U	F	U
FBgn0010355	3R	U	U	U	M	U	U	U	F	ND	F	ND	F	U	F
FBgn0010356	2R	U	U	U	U	U	U	U	F	U	F	ND	F	F	ND
FBgn0010357	2R	U	ND	ND	ND	U	U	U	U	U	U	F	M	U	U
FBgn0010358	2R	ND	ND	ND	ND	ND	ND	U	U	ND	ND	ND	M	U	ND
FBgn0010359	2R	ND	ND	ND	ND	ND	ND	U	U	ND	ND	ND	M	U	ND
FBgn0010379	3R	U	U	U	U	U	U	F	F	F	F	U	F	U	U
FBgn0010380	X	U	U	U	U	U	ND	U	F	F	F	ND	F	F	F
FBgn0010381	3L	U	U	F	M	U	F	M	F	F	F	F	M	F	ND
FBgn0010382	2L	U	U	U	ND	U	U	F	F	U	F	ND	F	U	U
FBgn0010383	X	F	F	F	F	F	F	U	F	U	F	U	F	F	U
FBgn0010385	2R	ND	U	U	U	U	ND	U	F	ND	U	ND	U	U	ND
FBgn0010387	3L	U	U	U	M	U	U	M	M	M	M	U	M	M	U
FBgn0010388	2R	U	F	F	M	M	U	U	U	ND	U	ND	U	U	ND
FBgn0010389	3R	U	U	U	U	U	U	U	U	ND	U	ND	U	F	ND
FBgn0010391	X	U	U	U	F	U	U	U	F	F	F	U	U	F	U
FBgn0010395	2L	U	U	U	U	U	ND	U	M	U	U	U	U	U	F
FBgn0010397	2R	U	U	U	U	U	U	U	U	M	U	U	U	F	U
FBgn0010398	2L	U	U	U	U	U	ND	U	F	U	F	U	U	M	F
FBgn0010399	3R	U	U	M	M	U	M	U	M	ND	U	ND	M	U	ND
FBgn0010401	3R	U	ND	U	U	U	ND	U	M	M	M	M	U	U	U
FBgn0010403	3R	U	ND	U	F	U	U	ND	M	ND	M	ND	M	U	ND
FBgn0010406	3L	U	U	U	U	U	F	U	F	U	F	U	F	U	U
FBgn0010407	2L	U	U	M	U	U	M	U	M	ND	U	ND	M	U	ND
FBgn0010408	3L	U	U	F	F	U	U	F	F	F	F	U	U	F	F
FBgn0010409	2R	U	U	F	F	U	F	U	F	F	F	U	F	F	F
FBgn0010411	2R	U	U	U	F	U	F	U	F	F	F	F	U	F	F
FBgn0010412	X	U	U	U	F	U	U	U	F	F	F	U	F	F	F
FBgn0010414	2R	U	U	U	M	U	M	U	M	U	U	U	M	U	U
FBgn0010415	2R	U	U	U	U	U	M	U	U	U	U	U	F	F	F
FBgn0010416	X	U	U	F	U	U	U	U	F	ND	F	ND	F	F	ND
FBgn0010417	3L	U	U	U	U	U	U	U	F	F	F	ND	F	F	F
FBgn0010421	3R	U	U	U	U	U	U	U	F	U	F	U	F	U	U
FBgn0010422	2L	U	U	U	U	U	U	U	F	F	F	U	U	U	U
FBgn0010423	2R	ND	ND	U	ND	U	F	U	U	M	M	F	M	U	M
FBgn0010424	3L	U	U	U	U	U	U	U	U	U	U	U	M	F	U
FBgn0010425	2R	U	ND	ND	ND	U	ND	U	U	U	U	F	M	U	U
FBgn0010431	3L	U	ND	ND	ND	U	ND	F	F	F	F	F	F	F	M
FBgn0010433	3R	U	ND	ND	ND	U	ND	ND	U	U	U	U	U	U	U
FBgn0010434	2R	U	U	U	M	U	U	U	M	U	U	U	ND	F	U
FBgn0010435	2R	U	U	U	M	U	U	U	M	M	M	U	M	M	M
FBgn0010438	3R	U	ND	U	U	U	U	F	F	F	F	U	F	F	F
FBgn0010441	3R	U	U	U	U	U	U	U	F	U	F	ND	F	F	F
FBgn0010452	3L	U	U	U	U	U	ND	U	U	U	U	U	U	U	U
FBgn0010453	2L	U	U	U	U	U	U	U	U	U	U	U	M	U	U
FBgn0010470	2R	U	U	U	U	U	U	M	U	U	U	U	U	F	M
FBgn0010473	2L	U	U	U	M	U	U	U	M	ND	U	M	U	U	ND
FBgn0010482	2R	U	U	F	F	U	U	U	M	M	M	U	M	U	ND
FBgn0010488	2R	U	U	U	M	U	U	U	F	F	F	U	F	U	U
FBgn0010497	2L	U	U	U	U	U	U	F	F	ND	F	ND	F	F	ND
FBgn0010501	2R	U	U	U	U	U	ND	U	F	U	F	ND	F	F	F
FBgn0010504	2R	U	U	U	M	U	U	M	M	M	M	U	M	M	M
FBgn0010516	2R	U	U	U	U	U	U	M	F	U	U	U	U	F	F
FBgn0010520	2L	U	ND	U	F	U	U	U	F	F	F	U	F	F	U
FBgn0010531	2R	U	U	U	U	U	U	M	U	U	U	U	F	F	U
FBgn0010548	2R	U	U	M	M	U	M	M	M	M	M	U	M	M	M
FBgn0010549	2R	U	U	U	F	U	ND	U	F	U	U	U	M	F	U
FBgn0010551	2R	U	U	U	F	U	U	U	F	F	F	F	M	U	F
FBgn0010575	2R	U	U	U	M	U	U	U	F	U	F	U	F	F	F
FBgn0010583	2L	U	U	M	M	U	U	U	U	U	U	U	M	M	ND
FBgn0010590	2R	U	U	F	U	U	U	U	U	U	F	U	M	U	U
FBgn0010591	2R	U	U	F	F	F	U	M	F	F	F	U	F	F	U
FBgn0010602	2L	U	U	U	U	U	ND	U	F	F	F	U	F	F	F
FBgn0010607	2L	U	U	U	F	U	U	F	F	F	F	ND	F	F	U
FBgn0010611	2R	U	U	U	U	U	U	U	M	U	U	U	U	F	U
FBgn0010612	2L	U	U	U	U	U	U	U	U	U	U	U	M	F	U
FBgn0010620	2R	U	U	U	F	U	U	U	U	U	F	U	F	F	F
FBgn0010621	2R	U	U	F	F	U	U	U	F	F	F	F	F	F	M
FBgn0010622	2R	U	U	M	U	U	U	U	F	U	F	U	F	F	U
FBgn0010638	2R	U	U	F	F	U	F	U	F	U	F	U	M	F	U
FBgn0010651	2R	U	U	F	F	U	F	U	M	M	U	U	M	F	ND
FBgn0010660	2R	U	U	U	U	U	F	U	F	U	F	ND	F	U	U
FBgn0010704	2L	U	U	U	U	U	U	U	U	U	U	U	M	M	F
FBgn0010709	3R	ND	ND	ND	ND	U	U	ND	ND	U	F	U	ND	ND	F
FBgn0010741	3L	U	U	U	F	U	U	U	F	F	F	F	F	F	F
FBgn0010747	3L	U	U	U	F	U	U	U	U	U	U	U	U	M	M
FBgn0010750	3R	U	U	U	U	U	U	U	F	ND	F	ND	U	F	ND
FBgn0010762	3L	U	U	U	M	U	U	U	F	U	F	U	F	U	U
FBgn0010768	3R	U	U	U	U	U	U	U	F	U	F	U	F	F	U
FBgn0010770	3R	U	ND	U	U	U	ND	U	F	F	F	U	F	F	U
FBgn0010772	3R	U	U	U	U	U	M	U	U	U	U	U	F	U	U
FBgn0010774	3R	U	U	U	F	U	ND	F	F	F	F	F	U	F	F
FBgn0010786	3L	U	U	U	M	U	U	U	U	U	F	U	F	F	U
FBgn0010803	3R	U	U	U	U	U	U	U	U	F	F	U	M	U	U
FBgn0010808	3R	U	U	U	U	U	U	U	U	U	U	U	F	F	U
FBgn0010812	3R	U	M	U	U	U	F	U	F	U	U	U	F	F	U
FBgn0010825	3L	U	U	U	M	U	U	U	F	U	U	U	F	F	F
FBgn0010830	3L	U	U	U	U	M	U	U	F	U	F	U	F	F	U
FBgn0010877	3R	U	U	U	M	U	U	U	F	U	F	ND	F	U	F
FBgn0010894	3L	U	U	M	F	U	U	U	U	U	U	U	U	U	ND
FBgn0010905	3L	U	U	U	M	ND	ND	U	F	ND	ND	ND	F	F	ND
FBgn0010909	3L	U	U	U	U	U	U	U	F	U	F	U	F	F	M
FBgn0010926	3R	U	U	U	F	U	ND	F	F	F	F	U	F	F	F
FBgn0011016	3L	U	F	F	F	U	F	U	F	F	F	F	M	F	F
FBgn0011020	3R	U	U	U	U	U	U	U	F	F	F	ND	F	U	U
FBgn0011202	2L	U	U	U	M	U	F	U	F	ND	F	ND	F	F	ND
FBgn0011204	3L	U	U	F	F	U	U	U	F	F	F	U	F	F	F
FBgn0011205	3L	U	U	U	U	U	U	U	M	U	U	U	F	U	U
FBgn0011206	3L	U	U	U	M	U	U	U	M	M	M	U	M	M	M
FBgn0011207	2L	U	U	U	U	U	U	U	F	U	F	U	U	U	F
FBgn0011211	2R	M	ND	U	U	U	F	F	U	U	U	U	F	F	F
FBgn0011217	3R	U	U	U	F	U	U	U	U	M	U	U	U	M	M
FBgn0011224	3R	U	U	U	M	U	U	U	U	U	U	U	U	M	U
FBgn0011225	3R	U	U	U	M	U	U	U	M	M	M	U	M	M	M
FBgn0011227	2R	U	U	U	U	U	U	U	U	U	M	U	M	F	U
FBgn0011230	2L	U	U	F	M	U	U	U	U	M	U	U	U	M	M
FBgn0011232	2L	U	U	U	U	U	U	U	F	F	F	U	F	F	F
FBgn0011236	2R	U	U	F	U	U	U	U	F	U	F	M	F	F	U
FBgn0011239	2L	U	U	ND	ND	U	U	U	M	M	M	ND	M	M	M
FBgn0011241	2R	U	U	U	U	U	U	U	U	U	U	U	U	M	M
FBgn0011244	2L	U	ND	ND	ND	U	U	M	M	M	M	M	M	M	M
FBgn0011259	2L	U	U	U	M	U	U	F	U	ND	U	U	F	U	ND
FBgn0011260	2R	U	U	U	U	U	U	U	F	F	F	ND	F	F	F
FBgn0011270	3R	ND	ND	ND	ND	U	U	M	M	M	M	ND	M	M	M
FBgn0011272	2L	U	U	F	F	U	U	U	F	F	F	F	F	F	F
FBgn0011273	3R	ND	ND	ND	ND	U	ND	M	M	M	M	U	M	M	M
FBgn0011274	2L	U	U	U	U	U	U	U	M	M	U	U	M	F	ND
FBgn0011276	X	U	ND	U	U	U	F	U	U	U	U	U	U	U	U
FBgn0011277	X	U	U	U	ND	U	ND	U	U	ND	U	ND	U	U	ND
FBgn0011278	3R	U	ND	ND	U	U	M	U	M	ND	U	ND	M	M	U
FBgn0011279	3L	U	ND	U	U	U	U	U	M	ND	M	ND	M	M	ND
FBgn0011280	X	U	U	U	U	U	U	U	M	M	M	U	M	U	ND
FBgn0011281	3R	U	ND	U	F	U	F	ND	M	ND	M	ND	U	U	ND
FBgn0011282	3R	U	ND	U	F	U	U	U	U	ND	U	ND	U	F	ND
FBgn0011283	2L	U	U	U	U	U	U	U	M	M	M	U	U	U	ND
FBgn0011284	3L	U	U	U	F	U	F	U	F	F	F	F	F	F	F
FBgn0011286	2R	U	U	F	U	U	U	U	M	U	M	U	M	U	M
FBgn0011288	3L	U	U	M	M	ND	ND	U	M	ND	M	ND	M	U	ND
FBgn0011289	3R	U	U	U	U	U	M	U	F	U	F	U	F	U	U
FBgn0011290	3R	U	U	U	U	U	U	U	F	U	F	U	ND	F	U
FBgn0011291	2L	U	ND	U	U	U	ND	U	F	U	F	ND	U	F	U
FBgn0011293	3L	U	ND	U	F	U	U	ND	M	M	U	ND	U	U	ND
FBgn0011294	2L	U	ND	ND	U	U	ND	ND	M	U	U	F	U	U	ND
FBgn0011296	2R	U	U	F	F	F	F	U	U	M	M	F	M	M	M
FBgn0011297	2R	U	U	U	F	U	M	U	F	F	F	U	U	F	U
FBgn0011300	2R	U	U	U	U	U	U	U	F	U	F	U	F	F	F
FBgn0011305	2L	U	U	M	U	U	M	U	U	U	F	U	U	F	F
FBgn0011327	3L	U	U	F	U	U	F	U	U	U	U	M	M	M	M
FBgn0011335	3L	U	U	U	U	U	U	U	F	U	F	U	F	F	U
FBgn0011336	3R	U	U	F	U	U	U	U	U	U	U	U	U	F	U
FBgn0011361	3L	U	U	U	U	U	U	U	U	U	U	U	U	F	U
FBgn0011455	3L	U	U	U	F	U	U	F	U	U	U	U	M	F	U
FBgn0011474	3R	U	U	U	U	U	U	U	F	U	U	U	F	F	U
FBgn0011476	3R	U	U	U	U	U	U	U	U	ND	U	ND	M	U	ND
FBgn0011481	3R	U	U	U	M	M	U	U	F	U	F	U	F	F	F
FBgn0011509	3L	U	U	U	F	F	U	U	F	ND	F	ND	F	F	ND
FBgn0011554	2R	ND	ND	ND	ND	U	U	U	U	U	U	F	M	U	ND
FBgn0011555	2R	ND	ND	ND	ND	U	ND	U	U	U	U	F	M	U	M
FBgn0011556	2R	ND	ND	ND	ND	U	ND	U	U	U	U	F	M	U	ND
FBgn0011559	2L	U	ND	ND	ND	U	ND	U	M	M	M	M	M	M	M
FBgn0011566	X	U	U	U	U	U	F	U	F	U	F	U	F	F	ND
FBgn0011569	3L	U	ND	ND	ND	U	ND	U	M	ND	M	ND	M	M	ND
FBgn0011570	2L	U	U	U	M	U	ND	U	F	F	F	U	F	F	F
FBgn0011571	X	U	U	U	U	U	U	U	F	U	F	U	F	F	U
FBgn0011573	3L	U	U	U	U	U	U	U	U	M	U	U	M	M	M
FBgn0011576	X	M	M	U	M	M	U	U	M	U	M	U	M	U	U
FBgn0011577	3L	ND	ND	ND	ND	U	U	ND	ND	M	U	M	ND	ND	U
FBgn0011581	3R	U	U	M	F	U	U	M	M	M	M	U	M	U	U
FBgn0011582	3R	U	U	U	M	U	U	U	M	U	U	U	M	U	U
FBgn0011584	2L	U	U	U	F	U	U	U	U	M	U	U	M	U	U
FBgn0011586	X	U	U	U	F	U	U	U	F	F	F	F	F	F	F
FBgn0011589	2R	U	U	U	U	U	U	U	M	ND	U	U	M	U	ND
FBgn0011591	3L	U	U	U	U	U	U	M	U	U	U	U	U	F	U
FBgn0011592	2R	U	U	U	M	U	M	U	U	ND	U	ND	U	U	ND
FBgn0011596	3R	U	U	U	U	U	U	U	M	M	M	ND	M	M	M
FBgn0011603	2L	U	U	U	M	U	U	F	M	M	M	U	M	U	ND
FBgn0011604	2R	U	U	M	U	U	M	U	F	U	U	U	U	M	U
FBgn0011606	X	U	U	U	U	U	U	U	U	M	U	F	M	M	M
FBgn0011638	2L	U	U	U	F	U	U	U	F	F	F	F	F	F	F
FBgn0011640	3L	U	U	U	U	U	U	U	F	U	F	U	F	F	F
FBgn0011642	4	U	U	U	F	U	U	U	U	ND	U	ND	U	M	ND
FBgn0011648	2L	U	U	U	M	U	U	U	F	F	F	U	F	F	F
FBgn0011653	3L	U	ND	ND	ND	U	U	U	U	U	U	U	U	U	U
FBgn0011655	3R	U	U	U	U	U	M	U	F	F	F	U	F	F	U
FBgn0011656	2R	U	U	U	U	U	U	U	U	U	U	U	F	F	ND
FBgn0011659	2R	U	ND	U	U	U	U	U	F	F	F	ND	F	F	F
FBgn0011660	2R	U	U	U	U	U	ND	U	F	ND	F	ND	F	M	U
FBgn0011661	X	U	U	U	U	U	U	U	F	U	F	U	F	F	U
FBgn0011666	3R	U	U	U	U	U	ND	U	F	U	F	U	F	F	U
FBgn0011668	3R	ND	ND	ND	ND	U	U	U	M	M	M	M	M	M	M
FBgn0011669	3R	ND	ND	ND	ND	U	U	U	M	M	M	ND	M	M	ND
FBgn0011670	3R	ND	ND	ND	ND	U	U	U	M	M	M	M	M	M	M
FBgn0011672	3R	U	U	U	U	U	U	F	F	U	F	U	F	F	U
FBgn0011674	2R	U	U	U	U	U	U	F	F	U	F	U	F	F	U
FBgn0011676	2L	U	U	M	U	U	ND	U	U	U	U	ND	U	U	ND
FBgn0011692	3L	U	ND	ND	ND	U	ND	F	F	F	F	U	F	F	F
FBgn0011693	3L	U	U	M	U	M	U	U	M	M	M	U	M	U	U
FBgn0011694	2R	ND	ND	ND	ND	U	U	M	M	M	M	M	M	U	M
FBgn0011695	2R	U	U	U	M	U	U	U	M	M	M	U	M	M	M
FBgn0011701	3R	U	U	U	M	U	M	U	M	ND	U	ND	U	U	ND
FBgn0011703	2L	U	ND	F	U	U	U	U	F	F	F	F	ND	F	F
FBgn0011704	2R	U	ND	F	U	U	F	U	F	F	F	F	F	F	F
FBgn0011705	2L	U	F	F	F	F	F	U	F	F	F	F	F	F	F
FBgn0011706	3L	U	U	F	U	U	U	U	U	U	U	U	M	U	M
FBgn0011708	2L	U	U	U	F	U	M	M	U	U	U	U	U	M	M
FBgn0011710	X	U	U	F	U	U	U	U	F	F	F	U	F	F	F
FBgn0011715	3R	U	U	U	U	U	U	U	F	F	F	F	F	F	M
FBgn0011722	2L	U	U	F	F	U	U	F	U	U	U	U	M	M	ND
FBgn0011723	3L	U	ND	ND	U	U	ND	U	U	U	U	U	M	U	U
FBgn0011725	3R	U	U	U	U	U	U	U	M	U	U	M	M	M	M
FBgn0011726	2R	U	U	U	F	U	U	F	F	F	F	F	F	F	F
FBgn0011737	2L	U	U	M	M	U	U	U	U	U	U	ND	M	M	M
FBgn0011739	3R	U	U	U	U	U	U	F	F	U	F	U	F	F	U
FBgn0011740	3R	U	U	U	U	U	U	M	U	U	F	ND	F	U	U
FBgn0011741	X	U	U	U	U	U	U	M	F	ND	F	ND	F	F	U
FBgn0011742	X	U	U	U	U	U	U	F	F	U	F	U	F	F	F
FBgn0011743	2R	U	ND	ND	ND	U	ND	U	M	M	M	U	M	M	M
FBgn0011745	3R	U	U	U	U	M	U	U	F	F	F	U	U	F	F
FBgn0011746	2R	U	U	U	M	U	U	U	M	U	M	M	M	M	M
FBgn0011747	4	U	U	U	U	U	U	U	U	U	U	U	F	F	U
FBgn0011754	X	U	U	U	U	U	U	F	U	U	U	U	U	U	M
FBgn0011758	X	U	U	U	U	U	ND	U	U	U	U	U	U	U	U
FBgn0011760	X	U	U	M	U	U	U	U	F	U	F	U	F	F	U
FBgn0011761	X	U	ND	ND	ND	U	ND	F	F	F	F	F	ND	F	F
FBgn0011762	3L	U	ND	U	U	U	U	U	F	ND	F	ND	ND	F	ND
FBgn0011763	2R	U	U	U	U	U	U	U	F	F	F	U	F	F	F
FBgn0011764	X	U	U	U	F	U	U	U	F	U	F	U	F	F	F
FBgn0011766	3R	U	U	U	M	U	U	U	F	U	F	U	F	F	F
FBgn0011768	3R	U	U	F	M	U	ND	U	F	F	F	F	F	F	F
FBgn0011769	3L	U	ND	U	U	U	U	U	U	U	F	U	M	U	U
FBgn0011770	X	U	U	U	M	U	F	F	U	U	U	U	F	F	F
FBgn0011771	3L	U	U	U	U	U	U	U	F	ND	F	ND	F	F	ND
FBgn0011774	3R	U	F	F	U	U	ND	M	F	F	F	ND	F	F	U
FBgn0011785	3R	U	U	U	M	U	U	U	F	F	F	U	F	F	U
FBgn0011787	3L	U	U	U	M	U	F	U	F	F	F	U	F	F	F
FBgn0011802	3L	U	U	U	U	U	U	U	F	U	F	ND	F	M	U
FBgn0011817	3L	U	U	U	M	U	U	U	U	U	U	U	U	M	M
FBgn0011818	2L	U	U	U	U	U	U	F	F	U	U	U	U	U	U
FBgn0011822	X	ND	ND	ND	ND	U	U	U	U	ND	U	F	U	U	ND
FBgn0011823	2L	U	U	U	ND	U	U	U	U	U	M	U	M	M	M
FBgn0011824	2R	U	U	F	F	F	U	F	F	F	F	U	F	F	U
FBgn0011826	X	U	U	U	M	U	U	F	F	F	F	U	F	F	F
FBgn0011828	3L	U	M	U	M	U	U	U	U	ND	U	U	M	F	ND
FBgn0011829	2L	U	U	U	U	U	U	U	U	ND	U	ND	U	U	ND
FBgn0011832	2L	ND	ND	ND	ND	U	ND	ND	ND	ND	F	ND	U	U	ND
FBgn0011834	X	ND	ND	ND	ND	U	ND	U	U	U	U	F	M	U	M
FBgn0011836	3L	U	U	U	F	U	U	U	F	F	F	ND	F	U	F
FBgn0011837	X	U	U	U	F	U	U	U	F	U	F	U	F	F	F
FBgn0012034	3L	U	U	U	F	U	U	U	M	U	U	U	F	F	U
FBgn0012036	2L	U	U	U	U	U	U	M	M	M	M	U	M	M	M
FBgn0012037	2L	U	U	U	M	U	U	U	M	M	U	U	M	M	M
FBgn0012042	2R	U	U	F	U	U	U	U	U	U	U	U	M	U	M
FBgn0012051	2R	U	U	U	U	U	U	U	U	U	U	U	U	U	U
FBgn0012058	3L	U	U	U	M	U	U	U	U	U	U	U	M	M	M
FBgn0012066	3L	ND	ND	ND	ND	U	U	ND	ND	U	F	U	ND	ND	U
FBgn0012344	3R	U	U	U	U	U	U	U	M	M	M	U	M	M	M
FBgn0013263	3L	U	U	U	M	U	U	U	U	ND	U	ND	U	U	ND
FBgn0013269	3R	U	U	F	F	U	F	U	F	F	F	F	ND	F	F
FBgn0013272	2R	U	U	U	U	U	U	U	U	M	U	U	U	F	U
FBgn0013275	3R	M	ND	U	M	ND	ND	U	U	ND	ND	ND	U	F	ND
FBgn0013276	3R	M	ND	U	M	ND	U	U	U	ND	U	ND	U	F	ND
FBgn0013277	3R	U	ND	U	M	U	U	U	U	ND	U	ND	M	F	ND
FBgn0013278	3R	U	ND	U	M	U	ND	U	U	ND	ND	ND	M	F	ND
FBgn0013279	3R	U	ND	ND	ND	U	ND	U	U	ND	U	ND	U	U	ND
FBgn0013300	2L	U	ND	ND	ND	U	U	M	M	M	M	M	M	M	M
FBgn0013301	2L	ND	ND	ND	ND	U	ND	M	M	M	M	M	M	M	M
FBgn0013303	3L	U	U	M	U	U	M	U	U	U	F	U	U	U	F
FBgn0013305	2R	U	U	M	U	U	U	F	M	M	M	U	M	M	U
FBgn0013307	2R	U	F	F	F	F	F	F	U	ND	U	ND	M	U	ND
FBgn0013308	2R	U	ND	F	F	U	ND	U	M	ND	U	ND	M	U	ND
FBgn0013323	2L	U	ND	ND	F	F	U	U	M	ND	U	ND	M	M	ND
FBgn0013325	2R	U	U	F	F	U	F	F	F	F	F	F	U	F	F
FBgn0013334	3R	U	U	U	M	M	M	U	M	ND	M	U	U	U	ND
FBgn0013342	3L	U	U	M	M	U	U	U	M	M	M	M	M	M	M
FBgn0013343	3R	U	U	U	M	M	M	U	U	U	U	U	F	U	U
FBgn0013347	3R	U	U	U	F	U	U	U	F	U	F	U	U	F	U
FBgn0013348	2R	U	F	F	U	U	F	M	M	M	M	U	M	U	ND
FBgn0013432	X	U	U	U	F	U	U	U	F	ND	F	ND	F	F	ND
FBgn0013433	2L	U	U	M	M	U	U	U	M	U	U	U	M	U	M
FBgn0013435	2R	U	U	U	U	U	U	U	F	U	F	ND	U	F	ND
FBgn0013442	2L	ND	ND	ND	ND	U	U	ND	ND	ND	U	ND	ND	ND	ND
FBgn0013467	2R	U	U	M	M	M	M	U	M	M	M	U	M	U	ND
FBgn0013469	3L	U	U	U	U	U	U	U	M	ND	U	U	M	F	ND
FBgn0013531	2L	U	ND	U	U	U	U	U	F	F	F	U	U	U	ND
FBgn0013548	2R	U	ND	U	U	U	U	U	F	F	F	U	F	F	F
FBgn0013563	3L	U	U	F	U	U	U	U	F	ND	F	U	F	F	ND
FBgn0013576	3R	U	U	U	M	U	U	M	U	U	U	U	F	F	U
FBgn0013672	dmel_mitochondrion_genome	U	F	U	U	ND	ND	U	U	ND	ND	ND	M	F	ND
FBgn0013673	dmel_mitochondrion_genome	U	F	M	U	ND	ND	U	U	ND	ND	ND	M	F	ND
FBgn0013674	dmel_mitochondrion_genome	U	F	U	U	ND	ND	U	U	ND	ND	ND	M	U	ND
FBgn0013675	dmel_mitochondrion_genome	U	F	U	F	ND	ND	U	U	ND	ND	ND	M	F	ND
FBgn0013676	dmel_mitochondrion_genome	U	F	U	U	ND	ND	U	U	ND	ND	ND	M	U	ND
FBgn0013678	dmel_mitochondrion_genome	U	F	U	U	ND	ND	U	U	ND	ND	ND	M	U	ND
FBgn0013679	dmel_mitochondrion_genome	U	F	U	U	ND	ND	U	U	ND	ND	ND	U	U	ND
FBgn0013680	dmel_mitochondrion_genome	U	F	U	U	ND	ND	U	U	ND	ND	ND	M	F	ND
FBgn0013681	dmel_mitochondrion_genome	U	F	U	U	ND	ND	U	U	ND	ND	ND	M	F	ND
FBgn0013683	dmel_mitochondrion_genome	U	F	M	U	ND	ND	U	U	ND	ND	ND	M	F	ND
FBgn0013684	dmel_mitochondrion_genome	U	F	U	M	ND	ND	U	U	ND	ND	ND	M	F	ND
FBgn0013685	dmel_mitochondrion_genome	U	F	M	U	ND	ND	U	U	ND	ND	ND	ND	F	ND
FBgn0013717	3L	U	U	U	M	U	U	U	F	ND	F	ND	F	F	U
FBgn0013718	3L	U	U	U	U	U	ND	U	F	U	U	U	F	F	U
FBgn0013720	X	U	U	U	U	U	U	U	F	F	F	U	F	U	F
FBgn0013725	2R	U	U	U	U	U	U	U	M	U	U	U	M	M	U
FBgn0013726	2R	U	U	U	M	U	M	U	F	F	F	U	F	F	F
FBgn0013732	2R	U	U	U	U	U	U	U	F	F	F	U	F	F	F
FBgn0013733	2R	U	U	F	M	U	ND	U	M	U	U	U	F	F	U
FBgn0013745	3R	ND	ND	ND	ND	U	ND	ND	ND	ND	M	ND	ND	ND	ND
FBgn0013746	2L	U	U	U	U	U	U	U	F	F	F	U	F	F	F
FBgn0013749	4	U	U	U	F	U	U	U	U	F	F	U	U	F	F
FBgn0013750	2R	U	U	U	U	U	U	F	F	U	F	U	F	U	F
FBgn0013751	3L	U	U	U	U	U	U	U	M	U	U	U	M	U	U
FBgn0013753	3L	U	U	M	U	U	M	U	F	U	F	ND	F	F	F
FBgn0013755	3L	ND	ND	ND	ND	U	ND	U	U	U	U	U	M	U	M
FBgn0013756	2R	U	U	U	M	U	U	U	F	U	F	U	F	F	F
FBgn0013759	3R	U	U	U	M	M	U	U	U	U	U	U	F	F	U
FBgn0013762	2R	U	U	U	U	U	U	U	F	ND	F	ND	U	U	ND
FBgn0013763	2R	U	U	U	F	U	F	U	U	U	U	U	F	F	F
FBgn0013764	2R	U	U	U	M	U	U	U	F	F	F	U	U	U	F
FBgn0013765	2R	U	U	U	U	U	U	U	M	M	U	M	M	M	M
FBgn0013767	3R	U	U	U	U	U	U	ND	U	ND	U	ND	ND	U	ND
FBgn0013770	2R	U	U	F	F	U	U	U	F	U	F	U	U	U	F
FBgn0013771	2R	U	U	U	U	U	U	U	U	U	U	U	U	U	ND
FBgn0013772	2R	U	U	U	U	U	U	U	U	U	M	ND	M	U	ND
FBgn0013773	2R	U	U	U	U	U	ND	M	F	F	F	ND	F	F	F
FBgn0013799	3L	U	U	U	M	U	U	U	F	F	F	U	F	F	U
FBgn0013809	X	U	U	U	U	U	ND	U	M	ND	M	ND	M	M	ND
FBgn0013810	2L	U	U	U	U	U	U	U	M	ND	M	ND	M	M	M
FBgn0013811	3L	U	U	U	U	U	ND	F	M	U	M	U	M	M	U
FBgn0013812	3R	U	U	U	M	U	ND	U	M	U	U	U	M	U	U
FBgn0013813	3R	U	U	U	U	U	ND	U	M	ND	M	ND	M	M	M
FBgn0013948	3R	ND	ND	ND	ND	U	U	ND	ND	M	M	M	ND	ND	M
FBgn0013949	3R	U	F	U	F	U	U	F	U	U	U	F	M	U	M
FBgn0013953	3R	U	U	U	U	U	ND	U	F	ND	F	ND	F	U	U
FBgn0013954	2R	U	U	F	F	U	U	U	F	F	F	U	U	F	F
FBgn0013955	2R	ND	ND	ND	ND	U	U	ND	ND	U	F	U	ND	ND	U
FBgn0013972	3R	U	M	U	M	M	M	U	M	ND	U	ND	M	U	ND
FBgn0013973	3R	U	U	M	M	U	U	U	M	U	U	U	M	U	U
FBgn0013981	3R	U	U	M	U	U	U	U	U	U	F	U	U	F	F
FBgn0013983	2R	U	U	U	U	U	U	U	U	U	U	U	M	M	U
FBgn0013984	3R	U	U	U	U	U	U	U	U	ND	U	ND	F	ND	ND
FBgn0013987	X	U	U	U	U	U	U	U	F	U	F	U	F	F	F
FBgn0013988	2R	ND	ND	ND	ND	U	U	ND	ND	U	U	M	ND	ND	ND
FBgn0013995	3R	U	U	U	M	U	U	U	M	M	M	U	M	M	M
FBgn0013997	3L	U	U	U	M	U	M	U	U	M	U	U	U	M	M
FBgn0013998	3R	ND	ND	ND	ND	U	U	ND	ND	ND	F	U	ND	ND	U
FBgn0014000	2L	U	F	F	F	F	F	U	U	ND	U	ND	M	U	ND
FBgn0014001	3R	U	U	U	M	U	U	F	F	U	F	U	F	F	U
FBgn0014002	3L	U	U	F	F	U	F	M	U	F	U	U	M	F	F
FBgn0014006	3R	U	U	U	U	U	U	M	F	U	F	U	F	F	U
FBgn0014007	3L	U	U	U	U	U	U	U	F	U	F	ND	F	U	U
FBgn0014009	2R	U	U	M	M	U	M	U	U	U	U	U	U	U	U
FBgn0014010	2L	U	U	U	U	U	U	U	U	U	U	U	F	F	U
FBgn0014011	3L	U	U	U	U	U	U	U	U	U	U	U	F	F	F
FBgn0014018	3R	U	U	U	F	U	U	U	U	U	U	U	F	F	U
FBgn0014019	2L	U	U	F	F	U	U	U	M	U	U	ND	M	M	U
FBgn0014020	2R	U	U	U	U	U	U	U	U	U	U	F	F	F	U
FBgn0014022	3R	U	U	U	U	U	U	U	F	U	F	ND	F	F	F
FBgn0014023	3R	U	U	U	U	U	U	F	F	F	F	ND	U	F	U
FBgn0014024	X	U	U	U	U	U	U	F	F	U	F	ND	F	F	F
FBgn0014026	X	U	U	U	F	U	U	U	F	F	F	U	F	F	F
FBgn0014028	2R	U	U	U	U	U	U	U	M	U	U	U	F	F	U
FBgn0014029	3R	U	U	U	U	U	U	U	F	F	F	U	U	F	U
FBgn0014031	X	U	F	F	F	F	U	U	U	U	U	U	M	M	M
FBgn0014032	X	U	U	F	U	U	U	F	F	F	F	F	U	F	F
FBgn0014033	2L	F	U	U	U	U	U	U	U	ND	U	ND	M	U	ND
FBgn0014037	3L	U	U	U	U	U	U	U	F	ND	U	ND	F	M	ND
FBgn0014073	3L	U	U	U	U	U	U	U	M	U	U	M	U	M	U
FBgn0014075	3L	U	U	U	U	U	U	M	F	F	F	U	F	U	U
FBgn0014076	2L	ND	ND	ND	ND	F	ND	U	F	F	F	F	ND	F	F
FBgn0014092	2L	U	U	U	U	U	U	U	F	F	F	U	F	F	U
FBgn0014127	2L	U	U	U	U	U	U	U	F	F	F	ND	U	M	U
FBgn0014133	X	U	U	F	U	U	U	U	F	U	F	U	F	F	F
FBgn0014135	3R	U	U	U	U	U	U	M	M	U	U	M	M	U	M
FBgn0014141	3R	U	U	F	U	U	U	U	U	U	U	F	F	F	F
FBgn0014143	3L	U	ND	U	U	U	U	U	M	ND	U	U	M	U	M
FBgn0014163	3L	U	U	U	U	U	U	U	F	U	F	U	U	M	M
FBgn0014179	2L	U	ND	ND	ND	U	U	U	M	ND	U	ND	M	M	ND
FBgn0014184	2R	U	U	M	U	U	M	U	U	M	U	U	U	F	U
FBgn0014189	2L	U	U	U	U	U	F	U	F	F	F	ND	F	F	M
FBgn0014269	2R	U	U	U	M	U	U	U	F	U	F	U	F	F	U
FBgn0014340	X	U	U	U	U	U	ND	M	F	U	F	ND	F	U	U
FBgn0014342	3R	U	U	U	U	U	ND	U	M	ND	M	ND	M	M	ND
FBgn0014343	3L	U	U	U	U	U	U	U	M	M	U	U	U	F	M
FBgn0014366	3R	U	U	U	U	U	U	U	F	F	F	ND	U	F	U
FBgn0014368	3L	U	ND	ND	ND	U	M	U	U	ND	U	ND	U	U	ND
FBgn0014380	3R	U	U	U	U	U	U	U	M	M	M	ND	M	M	ND
FBgn0014388	3L	U	U	U	U	U	M	U	U	U	U	U	U	F	U
FBgn0014391	X	U	U	U	U	U	ND	F	U	U	U	U	ND	F	F
FBgn0014395	X	U	ND	ND	U	U	ND	F	M	ND	M	ND	M	M	U
FBgn0014396	2L	U	U	U	U	U	U	U	M	M	U	U	F	F	M
FBgn0014411	X	U	U	U	U	U	U	U	F	F	F	U	F	F	U
FBgn0014417	2L	U	U	U	F	U	U	U	F	F	F	F	F	F	F
FBgn0014427	3R	U	U	F	F	F	F	U	F	U	F	U	U	F	F
FBgn0014454	2L	U	U	U	ND	U	U	U	M	U	U	M	ND	U	U
FBgn0014455	X	U	U	F	F	U	U	F	F	F	F	U	F	F	F
FBgn0014464	X	F	ND	ND	U	U	ND	U	F	U	F	U	ND	F	F
FBgn0014465	X	F	U	U	U	U	U	U	F	F	F	F	F	F	F
FBgn0014466	X	U	ND	ND	ND	U	U	U	F	F	F	F	ND	F	F
FBgn0014467	X	ND	ND	ND	ND	U	U	ND	ND	F	F	U	ND	ND	U
FBgn0014469	2R	U	U	U	M	U	U	M	U	M	U	U	F	F	ND
FBgn0014848	3L	ND	ND	ND	ND	U	ND	ND	ND	M	U	U	ND	U	U
FBgn0014849	3L	ND	ND	ND	ND	U	ND	ND	U	ND	U	ND	ND	U	ND
FBgn0014850	3L	ND	ND	ND	ND	U	U	ND	ND	ND	U	ND	U	U	ND
FBgn0014851	3L	U	ND	ND	ND	U	U	U	ND	ND	U	ND	U	U	ND
FBgn0014857	2L	U	U	U	U	U	U	U	U	U	F	U	M	F	F
FBgn0014859	2L	U	U	U	F	U	U	U	M	M	U	U	M	U	M
FBgn0014861	3R	U	ND	U	U	U	ND	U	F	U	F	U	F	F	U
FBgn0014863	3R	F	F	F	F	F	F	F	U	M	M	F	M	M	M
FBgn0014865	2R	U	F	F	M	U	F	U	U	U	U	U	M	U	ND
FBgn0014868	X	M	U	U	U	U	U	U	F	U	F	U	U	F	U
FBgn0014869	3R	U	U	U	U	U	U	U	F	U	U	M	F	F	F
FBgn0014870	2R	U	U	U	M	U	U	U	U	U	F	U	U	F	U
FBgn0014877	2R	U	U	U	U	U	U	U	U	U	U	U	M	M	M
FBgn0014879	3R	U	U	U	U	U	U	U	F	F	F	U	F	F	F
FBgn0014903	X	U	ND	U	U	U	U	U	U	ND	U	ND	U	F	ND
FBgn0014906	2L	U	U	U	M	U	U	U	U	U	U	F	M	M	U
FBgn0014930	3R	U	U	U	U	U	U	U	U	U	U	ND	U	F	F
FBgn0014931	3R	U	ND	F	U	U	ND	U	F	ND	F	ND	F	F	U
FBgn0014949	3R	ND	ND	ND	ND	U	U	U	U	U	U	ND	ND	U	U
FBgn0015000	2L	U	U	U	U	U	U	U	F	U	F	U	F	F	U
FBgn0015001	2R	ND	ND	ND	ND	U	ND	U	U	U	U	F	M	U	U
FBgn0015008	3R	ND	ND	ND	ND	U	ND	U	M	M	M	ND	M	M	M
FBgn0015010	X	U	U	U	U	U	U	U	U	U	U	F	M	U	ND
FBgn0015011	3R	U	U	U	U	U	U	U	M	U	U	ND	U	U	ND
FBgn0015014	3R	ND	ND	ND	ND	U	U	ND	ND	U	F	U	ND	ND	F
FBgn0015019	3R	U	U	U	F	U	U	U	F	F	F	U	F	F	F
FBgn0015024	X	U	U	U	U	U	U	U	F	U	F	U	F	F	U
FBgn0015025	3L	U	ND	U	U	U	U	U	U	ND	F	ND	U	M	ND
FBgn0015031	2L	U	U	U	U	U	U	U	U	ND	U	ND	U	F	ND
FBgn0015032	3R	ND	U	U	U	U	U	ND	M	ND	U	ND	M	U	ND
FBgn0015033	3L	U	U	U	M	U	U	M	M	ND	M	U	M	U	ND
FBgn0015034	2R	U	U	M	M	U	U	U	M	M	M	U	M	U	ND
FBgn0015035	2L	U	U	U	F	U	F	U	M	M	U	U	U	U	ND
FBgn0015036	X	M	ND	M	U	U	U	F	U	ND	U	U	M	U	ND
FBgn0015037	2R	U	U	U	F	U	U	M	M	ND	M	ND	M	M	ND
FBgn0015038	2R	U	ND	U	F	U	U	U	U	M	U	ND	U	U	ND
FBgn0015039	2R	U	U	U	M	U	U	U	U	U	U	F	M	U	ND
FBgn0015040	2R	U	U	U	F	U	U	U	M	U	U	ND	M	U	ND
FBgn0015075	3L	U	U	U	U	U	ND	U	F	U	F	ND	M	U	U
FBgn0015129	3R	ND	ND	ND	ND	U	U	ND	ND	U	U	U	ND	ND	M
FBgn0015218	3L	U	U	U	F	U	U	U	F	F	F	F	F	F	F
FBgn0015221	3R	U	U	U	U	U	U	M	U	U	U	F	U	M	U
FBgn0015222	3R	U	U	U	U	U	U	M	U	U	U	U	M	M	M
FBgn0015229	3R	U	U	U	F	U	U	U	F	U	F	U	F	F	U
FBgn0015230	3R	ND	ND	ND	ND	U	ND	M	M	M	M	ND	M	M	M
FBgn0015239	3L	U	U	U	F	U	U	U	F	F	F	U	F	F	U
FBgn0015240	3R	U	U	U	U	U	M	U	F	U	F	U	F	F	U
FBgn0015245	X	M	M	U	U	U	M	U	F	F	F	U	U	F	F
FBgn0015247	2R	U	U	U	U	U	M	U	U	U	U	U	M	M	U
FBgn0015268	2R	U	U	F	F	F	F	F	F	F	F	F	F	F	F
FBgn0015269	3R	U	U	U	M	U	M	U	U	U	U	U	F	M	ND
FBgn0015270	3R	U	ND	U	ND	U	ND	U	F	U	F	ND	F	F	F
FBgn0015271	2L	U	U	U	U	M	U	U	F	U	F	ND	F	F	U
FBgn0015277	2R	U	U	U	U	U	U	U	U	ND	U	ND	F	F	ND
FBgn0015278	3L	U	U	U	M	U	U	M	U	M	U	U	F	M	U
FBgn0015279	3R	U	U	U	U	U	U	U	F	U	F	U	F	F	U
FBgn0015282	3R	U	U	F	U	U	ND	U	F	F	F	U	U	U	U
FBgn0015283	3L	U	U	F	U	U	F	U	U	U	F	U	M	U	U
FBgn0015286	X	U	U	U	F	U	U	U	F	F	F	U	F	F	U
FBgn0015288	X	U	U	U	F	U	U	U	F	U	F	U	F	F	F
FBgn0015295	2R	U	U	U	U	U	U	U	F	ND	F	ND	F	F	ND
FBgn0015296	3L	U	U	U	U	U	U	U	F	U	F	U	U	U	U
FBgn0015298	3L	U	U	U	F	U	U	U	F	F	F	U	U	F	F
FBgn0015299	2L	U	U	U	U	U	U	U	F	F	F	U	U	F	U
FBgn0015300	2R	ND	ND	ND	ND	U	ND	ND	M	ND	M	ND	M	M	ND
FBgn0015316	2L	U	ND	U	U	U	ND	U	M	U	U	F	U	M	U
FBgn0015320	2L	U	U	U	U	U	ND	U	U	U	U	U	M	M	M
FBgn0015321	3L	U	U	U	U	U	M	U	F	U	U	U	M	M	U
FBgn0015323	3R	U	U	U	M	U	M	U	M	U	M	U	U	ND	U
FBgn0015324	3R	U	U	M	U	U	M	F	U	U	F	U	U	U	F
FBgn0015331	3R	U	U	U	U	U	U	U	U	U	U	ND	M	M	U
FBgn0015336	X	U	ND	ND	ND	U	ND	U	M	U	U	U	M	U	U
FBgn0015338	2L	U	U	U	U	U	U	U	F	F	F	U	M	F	F
FBgn0015351	3R	U	ND	U	U	U	U	U	F	ND	F	ND	F	U	F
FBgn0015359	3L	U	U	U	U	U	U	U	F	U	U	U	M	M	M
FBgn0015360	3L	U	U	U	U	U	U	U	F	F	F	U	F	F	F
FBgn0015371	2R	U	U	U	M	U	M	F	F	U	F	U	F	F	F
FBgn0015372	2R	U	U	U	F	U	M	U	F	U	F	ND	F	M	ND
FBgn0015374	X	U	U	M	U	U	U	M	U	U	U	U	U	U	U
FBgn0015376	2L	U	ND	U	U	U	ND	U	F	U	F	U	F	F	U
FBgn0015379	X	U	U	U	U	U	U	U	F	U	F	ND	M	F	ND
FBgn0015380	2L	U	U	M	M	U	M	U	U	ND	U	ND	M	F	ND
FBgn0015381	2L	U	U	U	U	U	ND	U	M	U	U	U	M	U	U
FBgn0015391	2L	U	U	U	U	U	ND	U	F	F	F	F	F	F	F
FBgn0015393	2L	U	ND	F	F	F	F	U	F	F	F	F	F	F	F
FBgn0015396	3R	U	U	U	U	U	U	F	F	ND	F	ND	F	F	ND
FBgn0015399	2L	U	U	M	M	U	U	U	U	U	U	U	U	F	U
FBgn0015400	2L	U	U	U	M	U	M	U	M	U	M	U	M	U	M
FBgn0015402	3R	U	U	M	M	U	U	U	F	U	F	ND	F	U	M
FBgn0015477	2R	U	U	U	M	U	U	U	F	U	F	U	F	U	ND
FBgn0015509	2R	U	U	U	U	U	U	U	F	F	F	U	F	U	F
FBgn0015513	3R	U	U	U	U	U	U	F	F	U	F	U	F	F	U
FBgn0015519	X	U	U	U	U	U	U	U	M	U	U	U	M	M	U
FBgn0015520	3R	U	U	U	M	U	U	U	F	F	F	U	U	M	U
FBgn0015521	2L	U	U	U	F	U	U	F	F	F	F	U	U	F	F
FBgn0015522	2R	F	U	U	F	F	U	F	F	F	F	F	F	F	F
FBgn0015524	2R	U	U	U	U	U	ND	U	U	U	U	U	M	M	U
FBgn0015527	X	U	U	U	F	U	ND	U	F	F	F	U	F	F	F
FBgn0015541	3R	U	U	M	M	U	M	U	M	M	U	U	U	F	ND
FBgn0015542	3R	ND	ND	ND	ND	U	U	ND	ND	U	U	U	ND	ND	U
FBgn0015544	2R	U	U	U	U	U	U	U	F	F	F	U	U	M	U
FBgn0015546	2L	U	U	M	U	U	U	U	F	F	F	ND	F	F	ND
FBgn0015550	3L	U	ND	ND	ND	U	M	U	U	ND	U	ND	U	U	ND
FBgn0015553	2L	U	U	U	U	U	U	U	F	F	F	ND	F	F	F
FBgn0015558	X	U	U	U	M	U	U	U	M	U	U	U	F	U	U
FBgn0015561	2R	U	ND	ND	ND	U	ND	U	U	U	U	U	U	U	U
FBgn0015562	2R	ND	ND	ND	ND	U	U	ND	ND	U	U	U	ND	ND	M
FBgn0015565	X	ND	ND	ND	ND	U	U	ND	ND	F	F	F	ND	ND	F
FBgn0015567	2L	ND	ND	ND	ND	U	U	ND	ND	F	U	U	ND	ND	F
FBgn0015568	3R	U	U	U	M	U	U	F	U	ND	U	ND	U	F	ND
FBgn0015569	3R	U	U	U	M	U	U	U	M	M	M	ND	U	U	U
FBgn0015570	3R	U	F	F	F	F	F	F	U	U	F	F	U	U	ND
FBgn0015571	3R	U	U	U	F	U	U	M	M	M	M	U	M	M	M
FBgn0015572	3R	U	ND	U	F	U	M	U	U	ND	U	ND	M	U	ND
FBgn0015574	3R	ND	ND	ND	ND	U	ND	M	M	M	M	ND	M	M	M
FBgn0015575	3R	U	U	U	M	U	U	U	U	M	M	U	M	U	M
FBgn0015576	3R	U	U	U	M	U	U	U	M	ND	M	U	M	M	ND
FBgn0015577	3R	F	U	U	U	U	U	F	M	M	U	U	U	F	U
FBgn0015582	2R	U	U	U	F	U	U	U	F	F	F	U	F	F	F
FBgn0015583	2L	ND	ND	ND	ND	U	U	U	M	M	M	M	M	U	M
FBgn0015584	2R	ND	ND	ND	ND	U	ND	U	M	M	M	M	M	M	M
FBgn0015585	3L	U	ND	ND	ND	U	M	U	M	M	M	M	M	M	M
FBgn0015586	3L	ND	U	ND	ND	U	F	U	M	M	M	M	M	M	M
FBgn0015589	3R	U	M	U	M	U	M	F	F	ND	F	ND	F	U	ND
FBgn0015591	3R	U	U	M	M	U	ND	U	M	U	U	F	M	U	U
FBgn0015600	2L	U	U	U	M	U	M	U	U	M	U	U	M	M	M
FBgn0015602	2R	U	U	U	U	U	U	U	F	F	F	ND	F	F	U
FBgn0015609	2L	U	U	U	M	U	U	U	M	M	U	M	M	F	M
FBgn0015610	3R	ND	ND	ND	ND	U	U	ND	ND	F	F	ND	ND	ND	F
FBgn0015614	2R	U	U	U	U	U	U	F	F	U	F	U	F	U	F
FBgn0015615	X	U	U	U	M	U	U	U	F	F	F	U	F	F	F
FBgn0015617	X	ND	ND	ND	ND	U	F	ND	ND	F	F	ND	ND	ND	F
FBgn0015618	3L	U	ND	U	U	U	U	U	F	F	F	ND	F	F	F
FBgn0015621	2L	U	ND	U	U	U	ND	U	F	F	F	U	U	F	F
FBgn0015622	3R	U	U	U	U	U	M	M	U	M	U	U	U	M	M
FBgn0015623	2L	U	U	U	M	U	U	M	M	M	M	U	F	F	U
FBgn0015625	3R	U	ND	U	U	U	ND	F	F	F	F	ND	F	U	U
FBgn0015663	2L	U	U	U	U	U	ND	U	U	U	U	U	M	M	ND
FBgn0015664	2L	U	U	U	U	U	U	U	F	F	F	U	F	F	U
FBgn0015714	2R	U	U	U	U	U	F	M	U	ND	U	ND	F	U	ND
FBgn0015721	2R	U	U	U	U	U	U	U	M	M	M	U	M	M	M
FBgn0015737	3R	U	U	U	M	U	U	U	F	U	F	U	F	F	F
FBgn0015754	2R	U	U	M	M	U	U	U	F	U	U	U	F	F	M
FBgn0015756	2L	U	U	F	F	U	F	F	F	F	F	F	U	F	F
FBgn0015765	3R	U	U	U	U	U	U	U	U	ND	F	ND	F	M	ND
FBgn0015766	3L	U	U	F	U	U	U	U	M	M	M	U	M	M	M
FBgn0015770	3R	U	U	ND	ND	U	ND	M	M	ND	U	ND	M	M	ND
FBgn0015772	2L	U	U	U	U	U	U	U	F	U	F	U	F	F	U
FBgn0015773	X	U	U	U	U	U	U	U	M	M	U	M	M	U	U
FBgn0015774	X	U	U	U	M	U	U	M	U	ND	U	ND	M	U	ND
FBgn0015776	2L	U	U	U	U	U	U	U	U	U	U	U	F	F	F
FBgn0015777	2L	U	U	M	M	U	M	U	M	M	M	M	M	M	M
FBgn0015778	3R	U	U	U	M	U	ND	U	F	F	F	U	F	U	U
FBgn0015781	3R	U	U	U	M	U	U	U	F	U	F	U	U	F	U
FBgn0015789	X	U	U	U	F	U	U	U	F	U	F	U	F	F	F
FBgn0015790	3R	U	U	U	U	U	U	U	F	U	F	U	F	F	F
FBgn0015791	2L	U	U	M	U	U	M	U	M	M	M	U	M	M	U
FBgn0015793	3L	U	U	U	U	U	U	F	U	U	U	ND	M	M	M
FBgn0015794	X	U	U	U	F	F	U	U	U	U	F	U	U	F	U
FBgn0015795	3R	U	U	U	F	U	U	U	U	U	U	U	U	U	U
FBgn0015797	2L	U	U	U	U	U	U	U	F	F	F	U	F	F	U
FBgn0015799	X	U	U	U	U	U	U	U	F	F	F	U	F	F	U
FBgn0015801	2R	U	U	U	F	U	U	U	U	M	U	U	U	U	U
FBgn0015803	2L	U	U	U	U	U	U	U	U	U	F	U	F	F	U
FBgn0015805	3L	M	U	U	U	U	U	M	F	F	F	U	F	F	F
FBgn0015806	3L	U	U	U	F	U	U	F	F	U	U	U	F	F	U
FBgn0015808	2L	U	U	U	M	U	U	M	U	U	U	U	M	F	U
FBgn0015816	2L	ND	ND	ND	ND	U	ND	ND	ND	ND	U	ND	ND	ND	M
FBgn0015818	X	U	U	U	U	U	U	U	F	U	F	U	F	F	F
FBgn0015828	3L	U	U	U	U	U	U	U	F	F	F	U	F	F	F
FBgn0015829	3L	U	U	U	U	U	U	U	U	ND	U	ND	M	M	ND
FBgn0015831	3R	U	ND	ND	ND	U	ND	U	M	M	M	ND	M	M	M
FBgn0015834	2L	U	U	U	F	U	U	U	F	F	F	U	U	F	F
FBgn0015838	2R	U	U	U	ND	U	U	U	F	F	F	U	F	F	F
FBgn0015872	2R	U	U	M	U	U	U	U	M	M	M	U	M	U	M
FBgn0015903	2R	U	U	U	U	U	U	U	F	F	F	U	F	F	F
FBgn0015904	3L	U	U	U	U	U	ND	U	M	U	U	M	U	U	U
FBgn0015905	2L	U	ND	U	U	U	M	U	F	ND	F	ND	U	U	ND
FBgn0015907	2R	U	U	U	U	U	U	U	U	U	F	U	U	F	U
FBgn0015919	3L	U	U	U	U	U	U	U	M	U	U	U	M	M	U
FBgn0015924	2L	U	U	U	U	U	U	U	F	U	U	U	F	F	U
FBgn0015925	2R	U	U	U	U	U	U	U	F	F	F	ND	F	F	U
FBgn0015926	X	U	ND	ND	ND	U	U	U	F	U	F	M	F	F	U
FBgn0015929	2R	U	U	U	U	U	ND	U	F	F	F	U	F	F	F
FBgn0015946	3L	F	U	U	U	U	ND	U	M	U	U	U	M	M	U
FBgn0015949	2R	U	U	U	U	U	M	U	U	U	F	U	F	U	U
FBgn0016013	3L	U	U	U	M	U	U	U	M	M	M	U	M	M	ND
FBgn0016031	3L	U	U	U	F	U	U	F	F	U	F	U	F	F	F
FBgn0016032	2R	U	U	U	F	U	U	U	U	ND	U	ND	U	U	ND
FBgn0016034	3L	U	ND	U	U	U	U	U	F	U	F	ND	U	U	U
FBgn0016036	3L	ND	ND	ND	ND	U	ND	U	U	ND	U	ND	F	U	ND
FBgn0016038	X	U	U	U	U	U	U	F	U	U	U	ND	M	M	M
FBgn0016041	X	U	U	U	U	U	M	U	F	F	F	U	F	F	U
FBgn0016047	2R	ND	U	U	U	U	U	U	M	ND	U	ND	U	U	ND
FBgn0016053	2R	U	ND	U	U	ND	ND	U	F	ND	F	ND	ND	F	ND
FBgn0016054	2L	U	U	U	U	U	U	U	F	F	U	U	F	F	F
FBgn0016059	2R	U	U	U	U	U	U	U	F	U	F	U	F	U	U
FBgn0016061	3R	U	U	U	M	U	U	U	M	U	U	U	M	U	M
FBgn0016070	3L	U	U	U	U	U	F	F	F	F	F	F	F	F	F
FBgn0016075	2L	U	U	U	M	U	U	U	U	U	F	U	F	F	F
FBgn0016076	2L	U	U	F	M	U	M	U	M	M	U	U	U	F	M
FBgn0016078	2R	U	U	U	U	U	U	U	U	ND	F	U	F	F	ND
FBgn0016080	X	M	U	U	U	U	ND	M	M	ND	M	ND	M	M	M
FBgn0016081	3L	U	M	U	M	U	U	M	M	M	M	M	M	M	M
FBgn0016119	3R	U	U	U	U	U	U	U	U	U	U	U	M	F	F
FBgn0016120	3R	U	U	U	U	U	U	U	U	U	U	U	U	F	F
FBgn0016122	2L	U	F	U	F	U	F	U	U	M	M	U	M	M	M
FBgn0016123	3R	U	U	U	M	U	U	U	U	M	U	F	M	F	M
FBgn0016126	4	U	U	U	F	U	U	U	U	M	U	U	F	F	F
FBgn0016131	2R	U	U	U	F	U	F	U	F	U	F	U	F	F	U
FBgn0016641	2R	U	U	U	M	U	U	U	F	F	F	U	F	F	U
FBgn0016650	3R	U	U	U	F	U	U	U	M	ND	U	U	M	M	ND
FBgn0016660	2L	U	U	U	U	U	M	U	U	U	U	ND	U	U	U
FBgn0016672	3R	U	U	U	U	U	U	U	U	U	U	U	F	F	M
FBgn0016675	2L	U	ND	ND	ND	U	U	U	U	M	M	F	U	U	ND
FBgn0016684	2R	U	U	U	U	U	U	U	M	M	U	U	M	U	ND
FBgn0016685	3R	U	U	F	F	F	F	F	F	F	F	F	F	F	F
FBgn0016687	2R	U	U	U	F	U	F	F	F	F	F	U	U	F	F
FBgn0016691	3R	U	U	U	U	U	U	U	U	U	U	U	M	F	F
FBgn0016693	3R	U	U	U	M	U	U	U	M	M	M	U	M	M	M
FBgn0016694	3L	U	U	U	U	M	M	U	M	M	U	U	U	F	U
FBgn0016696	3L	F	U	U	U	U	U	U	U	U	F	U	F	F	U
FBgn0016697	2R	U	U	F	U	U	F	U	F	F	F	U	M	F	F
FBgn0016698	2L	U	U	U	U	U	U	U	F	U	F	U	U	U	U
FBgn0016700	3R	U	U	M	F	U	M	U	U	M	U	U	U	U	U
FBgn0016701	2R	U	U	M	U	U	U	U	U	U	F	U	F	F	F
FBgn0016715	3L	U	U	U	U	U	U	M	U	M	M	U	M	U	U
FBgn0016726	2R	U	U	U	F	U	F	F	F	F	F	F	U	F	F
FBgn0016754	3R	U	U	F	M	U	U	U	U	M	U	U	U	M	U
FBgn0016756	3L	U	M	F	U	U	U	U	U	M	M	U	M	M	M
FBgn0016762	2R	U	U	U	U	U	U	U	U	ND	F	ND	M	U	U
FBgn0016792	3R	U	U	U	U	U	F	U	F	F	F	U	F	U	F
FBgn0016794	3L	U	U	U	U	U	U	U	F	F	F	U	F	F	F
FBgn0016797	3L	U	U	U	U	U	U	U	U	M	U	M	U	F	U
FBgn0016917	3R	U	U	U	U	U	U	U	U	U	F	U	F	F	F
FBgn0016919	2L	U	U	U	U	U	F	U	M	M	M	ND	M	M	M
FBgn0016920	2L	U	U	U	U	U	ND	U	M	ND	U	ND	M	U	U
FBgn0016926	2L	U	U	U	F	U	F	M	U	U	U	U	F	U	U
FBgn0016930	2L	U	U	U	M	M	U	U	U	U	U	U	U	M	U
FBgn0016970	2R	U	ND	U	U	U	ND	U	F	ND	U	ND	U	M	ND
FBgn0016975	X	U	U	U	M	ND	ND	U	M	ND	U	ND	U	U	ND
FBgn0016976	X	U	U	ND	ND	ND	ND	ND	M	ND	ND	ND	U	ND	ND
FBgn0016977	2L	U	U	U	M	U	U	U	U	U	U	U	F	U	U
FBgn0016978	2L	U	U	U	F	U	F	U	F	F	F	F	F	F	U
FBgn0016983	3L	U	U	U	U	U	U	F	F	F	F	ND	F	F	F
FBgn0016984	2R	U	U	U	U	U	U	U	F	ND	F	U	F	U	U
FBgn0017397	3R	ND	ND	ND	ND	U	U	ND	ND	U	U	U	ND	ND	U
FBgn0017414	2R	U	U	U	U	U	U	U	F	U	F	U	M	U	F
FBgn0017418	X	U	U	U	U	U	U	U	F	ND	F	U	F	F	U
FBgn0017429	3L	U	U	U	U	U	U	U	F	F	F	U	M	F	U
FBgn0017430	3L	U	U	U	U	U	U	U	F	U	U	ND	M	M	U
FBgn0017448	3R	U	ND	ND	ND	U	ND	U	U	U	U	U	M	F	U
FBgn0017453	3L	ND	ND	ND	ND	U	U	ND	ND	U	F	U	ND	ND	U
FBgn0017456	3R	U	ND	ND	ND	U	F	M	M	M	M	ND	M	M	M
FBgn0017457	2L	U	U	U	U	U	U	U	F	U	F	U	U	U	U
FBgn0017482	2R	U	ND	U	U	U	U	M	U	U	U	ND	U	F	U
FBgn0017545	4	U	U	U	F	U	F	F	F	F	F	F	F	F	F
FBgn0017549	2R	ND	ND	ND	ND	U	U	ND	ND	U	F	U	ND	ND	F
FBgn0017550	3R	U	U	U	U	U	U	U	F	F	F	U	F	F	F
FBgn0017551	2L	U	ND	U	U	U	U	U	F	ND	F	ND	F	M	F
FBgn0017556	2R	ND	ND	ND	ND	U	U	U	M	ND	M	ND	M	M	U
FBgn0017557	3R	ND	ND	ND	ND	U	U	ND	ND	U	M	ND	ND	ND	M
FBgn0017558	2R	U	U	U	F	U	U	M	U	U	U	U	F	F	F
FBgn0017561	X	U	U	U	U	U	U	M	F	U	F	U	F	F	F
FBgn0017566	X	M	U	U	M	U	U	U	U	U	M	U	M	F	U
FBgn0017567	3R	U	U	U	U	U	U	U	M	U	M	U	M	U	U
FBgn0017572	3L	U	U	U	U	U	U	U	F	U	F	U	F	F	F
FBgn0017577	3R	U	ND	U	U	U	U	F	F	F	F	ND	F	F	F
FBgn0017578	3L	U	U	U	F	U	U	U	U	F	F	ND	U	F	U
FBgn0017579	3L	U	U	U	F	F	F	F	F	F	F	U	U	F	F
FBgn0017581	3R	U	U	U	U	U	U	F	U	U	U	U	F	F	U
FBgn0017590	3R	U	U	M	M	U	ND	U	M	ND	U	ND	M	U	ND
FBgn0019624	3R	U	U	U	U	U	U	U	U	U	U	U	M	F	U
FBgn0019637	3R	U	U	U	U	U	U	U	F	F	F	U	F	F	F
FBgn0019643	2R	U	U	M	M	U	ND	M	M	M	M	U	M	F	U
FBgn0019644	3L	U	U	U	U	U	U	F	U	U	M	U	M	F	U
FBgn0019650	4	U	U	M	U	U	U	U	M	ND	U	ND	U	U	ND
FBgn0019662	3L	U	U	U	M	U	U	U	F	U	U	U	F	U	M
FBgn0019686	2L	U	ND	U	U	F	U	F	F	F	F	ND	F	F	F
FBgn0019809	2L	U	ND	ND	U	U	U	U	U	U	U	U	M	U	U
FBgn0019828	3R	U	U	ND	ND	U	ND	M	M	M	M	M	M	M	M
FBgn0019830	2L	U	U	U	U	U	U	M	U	M	U	U	M	U	M
FBgn0019886	2R	U	U	U	M	U	U	U	M	U	M	U	U	M	U
FBgn0019890	2L	U	U	U	M	U	U	M	U	U	M	U	U	M	M
FBgn0019925	3R	U	U	F	F	U	U	U	F	F	F	F	F	F	U
FBgn0019928	2R	ND	ND	ND	ND	U	U	M	M	U	M	F	M	U	U
FBgn0019929	X	U	U	U	U	U	F	U	M	M	U	U	M	M	U
FBgn0019932	2L	U	U	U	F	U	U	U	U	U	U	ND	M	U	U
FBgn0019936	3R	U	U	F	F	F	F	F	F	F	F	U	F	F	U
FBgn0019938	2R	U	U	F	F	U	U	F	F	U	F	ND	F	F	ND
FBgn0019940	3R	U	U	U	M	U	U	U	M	M	U	U	U	U	U
FBgn0019947	3L	U	U	U	U	U	U	U	F	U	F	U	M	U	ND
FBgn0019948	2R	U	U	U	U	U	U	M	M	M	M	U	M	M	M
FBgn0019949	2R	U	U	U	U	U	ND	U	U	ND	F	ND	U	U	ND
FBgn0019952	3R	U	U	U	F	F	U	F	M	U	U	U	M	U	F
FBgn0019957	3R	U	U	U	U	U	U	U	U	U	U	U	M	U	U
FBgn0019960	3R	M	U	U	M	U	U	U	M	M	M	U	M	M	M
FBgn0019968	2R	U	U	U	M	U	U	U	U	ND	U	ND	M	M	ND
FBgn0019972	3R	U	U	U	U	U	U	M	F	U	F	U	F	F	U
FBgn0019982	2L	U	U	U	M	U	U	U	U	U	U	U	U	F	F
FBgn0019985	4	U	U	U	M	U	U	U	M	ND	U	ND	U	U	ND
FBgn0019990	3R	U	U	U	U	U	U	U	F	ND	F	ND	F	F	U
FBgn0020018	3R	U	U	U	U	U	U	U	M	U	U	U	M	M	U
FBgn0020224	3L	U	U	U	M	U	U	U	F	U	U	U	F	U	U
FBgn0020235	3R	U	U	U	U	U	U	F	U	U	U	U	U	F	F
FBgn0020236	2R	U	U	U	U	U	F	M	U	M	U	U	F	F	U
FBgn0020238	3R	U	U	U	U	U	M	U	F	U	F	U	F	F	F
FBgn0020240	2L	ND	ND	ND	ND	U	U	ND	ND	U	F	ND	ND	ND	ND
FBgn0020245	2R	ND	ND	ND	ND	U	U	ND	ND	ND	F	ND	ND	ND	ND
FBgn0020248	3L	U	U	U	U	U	U	F	F	ND	F	ND	F	F	ND
FBgn0020249	3R	U	U	U	F	U	F	U	U	U	U	U	U	F	U
FBgn0020251	3L	U	U	U	U	ND	ND	U	U	ND	ND	ND	F	F	ND
FBgn0020255	X	U	U	F	F	U	U	F	F	F	F	F	F	F	F
FBgn0020257	2R	U	U	M	M	U	M	U	U	U	U	U	M	F	M
FBgn0020258	2L	U	U	U	ND	U	ND	U	M	ND	U	ND	U	M	ND
FBgn0020261	X	U	U	F	U	U	F	U	F	U	U	U	U	U	U
FBgn0020269	2R	U	U	U	M	U	U	U	M	M	U	U	U	U	M
FBgn0020270	2L	U	U	U	U	U	U	U	F	F	F	ND	F	F	U
FBgn0020272	X	U	ND	U	U	U	U	U	F	ND	F	ND	F	F	F
FBgn0020277	3L	U	U	U	U	U	U	U	U	ND	U	ND	U	U	ND
FBgn0020278	3R	U	U	U	U	U	U	U	U	U	U	U	U	U	U
FBgn0020279	2R	U	U	U	M	U	U	U	F	U	F	U	F	F	U
FBgn0020280	3R	U	ND	ND	ND	U	ND	U	M	ND	M	ND	M	M	M
FBgn0020294	3L	U	U	U	M	U	M	U	M	M	U	U	U	F	U
FBgn0020299	3R	U	U	U	M	U	U	U	M	M	U	U	M	U	U
FBgn0020300	3L	U	U	M	U	U	M	U	M	ND	M	ND	M	M	ND
FBgn0020303	2L	ND	ND	ND	ND	U	M	ND	ND	U	U	U	ND	ND	F
FBgn0020304	2L	U	U	U	U	U	M	U	U	U	U	U	F	U	U
FBgn0020305	2L	U	U	U	F	U	U	U	F	F	F	U	U	F	F
FBgn0020306	2R	U	U	F	U	U	U	U	F	U	F	U	F	F	U
FBgn0020307	2R	U	U	U	U	U	M	U	M	M	U	ND	M	U	U
FBgn0020309	2L	U	U	U	M	U	U	U	U	U	U	U	F	F	U
FBgn0020312	2R	F	U	U	F	U	U	U	F	ND	F	ND	F	F	ND
FBgn0020367	2L	ND	ND	ND	ND	U	U	ND	ND	U	F	U	ND	ND	U
FBgn0020368	2L	ND	ND	ND	ND	U	M	ND	ND	U	M	U	ND	ND	U
FBgn0020369	X	U	U	F	U	U	U	M	F	F	F	U	U	F	F
FBgn0020370	2R	U	U	F	U	U	F	U	F	F	F	U	F	F	F
FBgn0020371	2L	U	ND	ND	ND	U	U	U	M	ND	M	ND	M	M	ND
FBgn0020372	2R	U	U	M	U	U	M	U	M	M	M	U	U	U	U
FBgn0020376	2L	ND	ND	ND	ND	U	U	U	U	ND	U	ND	M	U	ND
FBgn0020377	2R	U	U	ND	ND	U	F	U	U	ND	U	ND	M	M	ND
FBgn0020378	X	U	U	U	U	U	U	U	U	U	U	M	U	U	U
FBgn0020379	3R	U	U	U	U	U	U	U	U	U	U	U	U	U	M
FBgn0020381	X	M	U	U	F	U	U	U	U	U	U	U	U	F	U
FBgn0020385	3R	U	U	F	U	U	F	F	U	U	U	U	U	M	U
FBgn0020386	3L	U	U	U	U	U	M	U	U	U	U	U	M	M	U
FBgn0020388	3L	U	U	U	U	U	U	U	F	U	F	U	F	F	F
FBgn0020389	3L	U	U	U	F	F	F	M	F	U	F	U	F	F	F
FBgn0020391	2R	U	U	U	U	U	U	U	U	M	U	ND	U	U	U
FBgn0020392	3L	U	U	U	F	U	U	U	F	F	F	F	F	F	F
FBgn0020399	3R	U	ND	ND	ND	U	ND	U	M	M	M	ND	M	M	M
FBgn0020407	3R	U	U	U	U	U	U	U	F	U	F	ND	F	F	M
FBgn0020412	3L	U	U	U	U	U	M	M	U	ND	U	ND	U	M	ND
FBgn0020414	2L	U	U	U	U	U	F	U	M	M	M	U	M	M	M
FBgn0020415	2L	U	U	U	F	U	F	U	U	U	U	F	F	M	U
FBgn0020416	2L	U	F	F	F	F	U	U	U	U	U	F	M	U	ND
FBgn0020429	2L	ND	ND	U	ND	U	ND	U	U	ND	U	ND	U	U	ND
FBgn0020439	3R	ND	ND	ND	ND	U	F	ND	ND	M	M	U	ND	ND	M
FBgn0020440	2R	U	U	U	U	U	U	U	U	U	F	U	F	F	M
FBgn0020443	2L	U	U	F	F	U	U	U	F	U	F	U	F	F	U
FBgn0020445	2L	U	U	U	U	U	ND	F	F	F	F	F	F	F	F
FBgn0020493	3R	U	U	U	U	U	U	M	U	U	U	U	F	U	F
FBgn0020496	3R	U	U	U	U	U	M	M	F	F	F	U	F	F	F
FBgn0020497	2L	U	U	U	U	U	M	U	F	F	F	U	F	F	F
FBgn0020503	2L	U	U	U	U	U	U	U	M	U	M	U	M	M	M
FBgn0020506	2R	U	ND	ND	ND	U	ND	U	U	U	U	U	M	U	U
FBgn0020508	X	ND	ND	ND	ND	U	ND	M	F	U	F	F	M	U	ND
FBgn0020509	3L	ND	ND	ND	ND	U	ND	U	M	M	M	M	M	M	M
FBgn0020510	3R	U	U	U	U	U	U	U	F	U	F	U	F	U	U
FBgn0020513	X	U	U	F	F	U	U	U	U	U	U	U	F	F	F
FBgn0020521	2R	U	U	U	U	U	U	U	M	ND	U	U	M	F	M
FBgn0020545	2L	U	U	U	F	U	U	U	U	U	U	F	M	U	M
FBgn0020616	2L	U	U	U	U	U	M	U	F	M	F	U	F	F	M
FBgn0020617	2R	U	U	U	M	U	F	U	U	F	U	U	M	U	U
FBgn0020618	2L	U	U	U	F	U	F	U	F	F	F	F	F	F	F
FBgn0020620	2R	U	U	U	U	U	U	U	U	U	F	ND	F	U	F
FBgn0020621	2R	U	U	U	U	U	U	U	U	U	U	U	F	F	U
FBgn0020622	2L	U	U	U	ND	U	M	M	F	U	U	U	F	F	U
FBgn0020626	3R	U	U	U	U	U	U	U	U	U	U	U	M	M	U
FBgn0020633	3L	U	ND	U	ND	U	U	F	F	F	F	U	F	F	F
FBgn0020637	3L	ND	ND	U	ND	ND	U	ND	F	ND	U	ND	U	U	ND
FBgn0020638	3L	ND	ND	U	ND	ND	ND	U	F	ND	U	ND	U	U	ND
FBgn0020639	3L	ND	ND	ND	ND	U	ND	ND	U	ND	U	ND	U	U	ND
FBgn0020640	3L	ND	ND	ND	ND	U	F	U	U	ND	U	ND	M	U	ND
FBgn0020641	3L	ND	ND	ND	ND	U	U	ND	U	ND	U	ND	M	U	ND
FBgn0020642	3L	ND	ND	U	ND	U	F	ND	U	ND	U	ND	ND	U	ND
FBgn0020643	3L	ND	ND	ND	ND	ND	ND	ND	U	ND	U	ND	M	U	ND
FBgn0020644	3L	ND	ND	ND	ND	ND	ND	ND	U	ND	ND	ND	U	U	ND
FBgn0020645	3L	ND	ND	ND	ND	U	ND	ND	U	U	F	ND	U	U	U
FBgn0020647	3R	U	U	U	M	U	U	M	M	M	M	U	M	M	M
FBgn0020653	X	U	U	U	M	U	U	U	F	U	F	U	U	F	U
FBgn0020655	3L	U	U	U	F	U	U	U	F	F	F	U	F	F	F
FBgn0020660	2RHet	U	U	U	F	ND	U	U	U	ND	F	ND	F	F	ND
FBgn0020756	3R	ND	ND	ND	ND	U	U	ND	ND	ND	F	ND	ND	ND	U
FBgn0020762	2L	U	U	F	F	U	F	U	U	U	U	U	U	F	U
FBgn0020764	2R	U	U	U	U	U	U	U	M	M	M	U	M	M	M
FBgn0020765	3L	ND	ND	F	ND	U	U	ND	U	ND	U	U	U	U	ND
FBgn0020766	2R	U	U	U	U	U	U	U	U	U	U	U	M	U	U
FBgn0020767	2R	U	U	U	M	M	U	U	U	ND	F	U	F	F	ND
FBgn0020880	2L	U	ND	ND	F	U	U	U	U	ND	U	ND	U	U	ND
FBgn0020887	3L	U	U	F	U	U	ND	U	F	U	F	U	F	F	U
FBgn0020906	2L	ND	ND	ND	ND	U	ND	U	U	F	U	F	M	U	M
FBgn0020907	3R	U	U	M	U	U	M	U	M	M	M	U	M	U	U
FBgn0020908	2RHet	U	U	M	U	ND	ND	U	M	ND	U	ND	U	U	ND
FBgn0020909	X	U	ND	U	F	U	U	F	F	F	F	ND	F	F	F
FBgn0020910	3R	U	U	F	F	U	U	U	F	F	F	U	F	F	F
FBgn0020912	3R	U	U	M	U	U	ND	U	M	ND	U	U	M	U	ND
FBgn0020930	2R	U	U	M	U	U	M	U	U	U	U	U	M	M	U
FBgn0021738	X	U	U	U	U	U	ND	U	M	ND	U	ND	U	U	ND
FBgn0021742	X	U	ND	U	ND	U	U	U	U	ND	U	ND	M	U	ND
FBgn0021750	3R	U	U	U	U	U	U	U	F	ND	F	U	F	F	U
FBgn0021760	3L	U	U	U	M	U	U	U	M	ND	M	ND	M	M	ND
FBgn0021761	2L	U	U	U	U	U	ND	U	F	F	F	ND	F	F	M
FBgn0021764	X	U	U	U	M	U	F	U	F	F	F	ND	F	F	U
FBgn0021765	X	U	U	U	U	U	F	U	F	F	F	U	F	F	F
FBgn0021767	X	U	U	U	ND	U	ND	U	U	U	U	U	U	U	U
FBgn0021768	3L	U	U	U	U	U	F	U	F	F	F	U	M	U	U
FBgn0021776	3R	U	U	U	U	U	F	F	U	U	U	U	U	U	M
FBgn0021795	2R	U	U	F	F	U	F	U	F	F	F	F	U	F	U
FBgn0021796	2L	U	U	U	U	U	U	U	F	U	F	U	F	F	U
FBgn0021800	2L	U	U	U	U	U	U	U	F	U	F	U	F	F	U
FBgn0021814	2R	U	U	U	U	U	U	U	M	M	M	U	M	M	M
FBgn0021818	2R	U	U	U	U	U	U	U	F	F	F	ND	F	F	U
FBgn0021825	2R	U	U	U	U	U	U	U	F	U	F	U	U	F	U
FBgn0021847	2R	U	U	M	U	U	U	U	U	U	F	ND	U	U	ND
FBgn0021856	2L	U	U	U	U	U	U	U	F	ND	F	ND	U	F	U
FBgn0021872	2R	U	U	U	U	U	U	U	U	U	U	U	U	F	U
FBgn0021873	2L	ND	ND	ND	ND	U	U	ND	ND	U	U	U	ND	ND	U
FBgn0021874	2L	U	ND	U	F	U	U	U	F	F	F	F	U	F	F
FBgn0021875	2R	U	ND	U	F	U	U	U	F	U	F	ND	U	F	ND
FBgn0021895	2R	U	U	U	U	U	U	U	F	F	F	U	F	F	F
FBgn0021906	2L	U	U	U	U	U	U	U	M	U	U	U	M	U	M
FBgn0021944	2L	U	ND	U	U	U	U	M	U	U	U	U	M	M	M
FBgn0021953	2L	U	U	U	U	U	U	M	M	M	M	U	U	U	ND
FBgn0021967	2L	U	U	U	U	U	U	U	U	U	U	U	M	F	U
FBgn0021979	2R	U	U	U	U	U	U	M	U	U	F	U	F	F	F
FBgn0021995	2R	U	U	U	F	U	U	U	F	F	F	U	F	F	U
FBgn0022023	2L	U	U	U	F	U	F	U	F	U	F	U	F	F	F
FBgn0022027	2R	U	U	U	U	U	U	U	U	U	F	U	M	U	U
FBgn0022029	2R	U	U	U	F	U	U	U	F	F	F	U	F	F	U
FBgn0022063	2R	ND	ND	ND	ND	U	U	ND	ND	U	U	U	ND	ND	F
FBgn0022069	2L	U	U	F	F	U	U	F	F	F	F	U	F	F	U
FBgn0022085	2R	ND	ND	ND	ND	U	U	ND	ND	U	U	U	ND	ND	U
FBgn0022097	2R	U	U	U	U	U	U	F	F	U	U	U	U	F	U
FBgn0022153	2L	U	M	U	U	U	U	U	F	U	F	U	F	F	U
FBgn0022160	2R	U	U	F	F	U	U	F	M	M	M	U	M	F	M
FBgn0022213	2L	U	U	U	U	U	U	U	F	F	F	U	F	F	F
FBgn0022224	2R	U	U	U	U	U	M	U	F	ND	F	ND	U	F	ND
FBgn0022238	2R	U	U	U	F	U	U	U	F	F	F	U	F	F	F
FBgn0022246	2L	U	ND	U	U	U	U	U	F	ND	F	ND	F	F	ND
FBgn0022268	2L	U	U	U	U	U	U	M	U	U	U	U	M	F	U
FBgn0022288	2R	U	U	U	F	U	F	U	F	F	F	ND	F	F	F
FBgn0022338	3R	U	U	U	U	U	U	U	F	F	F	F	F	F	F
FBgn0022343	2R	U	U	U	U	U	U	U	F	F	F	F	U	F	F
FBgn0022344	3R	U	U	U	U	U	U	U	U	U	U	U	M	F	U
FBgn0022349	3R	U	U	U	U	U	U	U	F	F	F	F	F	F	M
FBgn0022355	X	U	F	F	M	M	F	U	M	M	M	U	M	M	M
FBgn0022359	3R	U	U	U	M	M	U	U	U	U	U	U	M	U	U
FBgn0022361	4	U	U	M	U	U	U	U	M	U	U	U	F	F	ND
FBgn0022382	2R	U	U	U	M	M	U	U	U	U	U	ND	M	M	ND
FBgn0022699	3L	U	U	U	U	U	U	U	F	U	F	U	U	U	U
FBgn0022700	2R	ND	ND	ND	ND	U	U	U	M	ND	U	ND	M	U	ND
FBgn0022702	3L	F	U	F	F	F	F	U	F	U	F	U	F	F	F
FBgn0022708	2R	U	U	U	F	U	U	U	F	F	F	U	F	F	F
FBgn0022709	3L	U	U	U	U	U	F	U	M	M	M	U	M	M	M
FBgn0022710	X	U	U	U	M	U	U	M	U	U	U	U	F	F	U
FBgn0022720	2L	U	U	U	U	U	ND	U	F	F	F	U	F	F	M
FBgn0022724	X	U	U	U	U	U	U	U	F	U	F	U	U	M	U
FBgn0022740	2R	U	ND	ND	ND	U	ND	U	M	ND	U	ND	M	M	ND
FBgn0022764	2R	U	U	U	M	U	U	U	F	F	F	U	F	F	F
FBgn0022768	X	U	U	U	M	U	U	M	U	F	U	U	F	M	U
FBgn0022770	X	U	U	U	U	U	F	U	U	ND	U	M	M	U	ND
FBgn0022772	2R	U	F	F	U	U	ND	U	F	F	F	ND	ND	F	F
FBgn0022774	3L	U	U	F	U	U	U	U	U	U	F	U	U	F	U
FBgn0022786	X	U	U	U	U	U	U	U	F	F	F	U	F	U	F
FBgn0022787	3R	U	U	U	M	U	U	U	U	M	U	U	U	M	U
FBgn0022800	3R	U	U	U	U	U	U	U	M	U	U	U	U	U	U
FBgn0022893	2L	U	U	U	M	U	U	U	F	F	F	U	F	F	F
FBgn0022935	3L	U	U	U	U	U	M	U	F	U	F	U	F	F	U
FBgn0022936	3L	U	ND	U	F	U	U	U	F	ND	F	ND	F	F	U
FBgn0022942	X	U	U	U	U	U	U	U	F	U	F	U	F	F	U
FBgn0022943	3R	U	ND	U	U	U	U	U	U	U	U	U	M	M	M
FBgn0022959	3L	U	U	F	F	U	U	U	U	F	F	U	M	U	U
FBgn0022960	2R	U	U	U	U	U	M	U	F	U	F	ND	F	F	ND
FBgn0022981	3R	U	ND	ND	ND	U	U	F	F	F	F	ND	F	F	M
FBgn0022984	2R	U	U	M	U	U	M	U	U	ND	U	ND	M	M	M
FBgn0022985	2R	U	U	U	M	U	U	F	F	U	F	U	F	F	U
FBgn0022986	2R	U	U	U	U	U	U	U	U	U	F	U	F	F	U
FBgn0022987	2R	U	U	U	M	U	M	U	F	U	U	U	F	F	U
FBgn0023000	3L	U	U	U	U	U	U	U	F	ND	F	U	F	F	U
FBgn0023001	3L	U	U	F	U	U	F	M	U	M	U	U	M	U	U
FBgn0023023	3R	U	U	U	U	U	U	U	U	U	U	U	U	F	M
FBgn0023076	3L	U	U	U	U	U	U	U	M	U	U	U	M	M	M
FBgn0023081	2R	U	U	U	M	U	M	U	F	U	F	U	F	F	U
FBgn0023083	3R	U	U	U	U	U	U	U	U	U	U	U	F	M	U
FBgn0023090	2L	U	U	U	U	U	U	U	M	ND	M	ND	M	M	ND
FBgn0023091	2L	U	U	U	F	U	U	U	U	U	U	M	M	U	M
FBgn0023094	3L	U	U	U	U	U	U	U	F	F	F	U	F	F	ND
FBgn0023095	3L	U	U	U	M	U	U	F	M	M	U	U	M	F	U
FBgn0023096	2L	U	U	U	U	U	ND	U	M	ND	U	ND	M	U	ND
FBgn0023097	3R	U	U	U	M	U	U	U	F	F	F	ND	F	F	U
FBgn0023129	3L	U	U	U	U	U	U	M	U	U	U	U	F	U	U
FBgn0023130	X	U	U	U	U	U	U	U	F	ND	F	ND	F	F	F
FBgn0023143	2R	U	U	U	M	U	U	U	F	U	F	U	F	U	F
FBgn0023167	2R	U	U	F	F	F	F	U	F	U	F	U	F	F	U
FBgn0023169	X	U	U	U	U	U	U	U	U	U	U	U	U	U	U
FBgn0023170	2R	U	U	U	F	U	F	F	F	F	F	U	U	F	F
FBgn0023171	2R	U	U	U	F	U	U	U	U	ND	U	ND	M	M	ND
FBgn0023172	2R	U	U	U	U	U	U	U	F	M	U	U	F	F	M
FBgn0023174	3L	U	U	F	U	U	U	U	F	U	F	U	F	F	F
FBgn0023175	2R	U	U	U	U	U	F	U	F	F	F	U	M	U	U
FBgn0023177	X	U	U	U	U	U	U	U	F	F	F	U	F	F	M
FBgn0023178	3R	U	U	M	M	U	U	U	M	ND	U	ND	M	M	ND
FBgn0023179	3R	U	U	M	M	U	U	U	M	M	U	U	M	U	ND
FBgn0023180	2R	U	ND	U	U	U	ND	U	F	F	F	ND	F	F	U
FBgn0023181	2R	U	ND	U	U	U	ND	U	F	F	F	U	U	U	F
FBgn0023197	3L	U	ND	ND	ND	U	ND	U	U	U	U	F	M	U	U
FBgn0023211	2R	U	U	U	U	U	U	U	U	U	U	U	U	F	U
FBgn0023212	3R	U	U	U	U	U	U	U	U	U	F	U	U	U	F
FBgn0023213	4	U	U	U	U	U	U	U	F	U	F	U	F	F	F
FBgn0023214	2R	U	U	U	F	U	U	F	U	F	U	U	M	U	U
FBgn0023215	X	U	U	U	U	U	U	U	F	U	F	U	F	F	U
FBgn0023216	X	U	U	U	U	U	U	F	F	F	F	U	F	U	U
FBgn0023388	2L	U	U	U	M	U	U	U	M	M	U	ND	M	M	U
FBgn0023395	3L	U	ND	ND	ND	U	ND	U	F	F	F	ND	F	U	F
FBgn0023407	2L	F	U	U	M	U	U	U	F	U	F	U	F	F	U
FBgn0023415	2L	ND	ND	ND	ND	U	ND	M	M	M	M	M	M	M	M
[truncated: 12,353 more rows]
