# Supplementary material for: Variation in the X:Autosome Distribution of Male-Biased Genes among Drosophila melanogaster Tissues and Its Relationship with Dosage Compensation
Source: Genome Biol Evol. 2015 Jun 24;7(7):1960–71. doi: 10.1093/gbe/evv117 (PMC4524484; doi:10.1093/gbe/evv117)
Supplement: Supplementary Data [file supp_evv117_FileS1_b.xls]

## Sheet: Blatt1
		Log2(male/female) for each gene
gene ID	chrom	Dataset 1	Dataset 2	Dataset 3	Dataset 4	Dataset 5	Dataset 6	Dataset 7	Dataset 8	Dataset 9	Dataset 10	Dataset 11	Dataset 12	Dataset 13	Dataset 14
FBgn0000008	2R	-0.0796054	0.0516952	-0.0769141	0.119186	-0.19999	0.194087	-0.183344	-0.618207	0.309118	-0.71685	0.0566529	-3.58283	0.243694	0.204291
FBgn0000014	3R	-0.0165931	-0.197418	-0.581364	ND	0.0623566	ND	0.159373	0.82516	-0.19646	0.0768464	0.349059	3.02294	0.660947	-0.302413
FBgn0000015	3R	0.398456	-0.228553	0.0383667	ND	-0.00588859	0.0342157	0.579468	1.60534	0.293983	0.611021	0.269464	2.67748	0.156652	0.45057
FBgn0000017	3L	0.166252	0.329552	-0.183319	0.428133	0.143446	-0.0454314	0.238851	-1.13838	0.281965	-0.793471	0.332794	-2.08601	-0.491119	-0.172256
FBgn0000018	2L	-0.0652699	ND	0.0474978	-0.736477	-0.204842	ND	0.183649	-0.712153	ND	-0.817533	ND	0.234543	-0.0333247	ND
FBgn0000022	X	-0.261008	ND	ND	ND	0.000836521	ND	-0.0695335	-5.08399	0.0811078	-0.343885	0.100534	2.16619	-0.176376	-0.126136
FBgn0000024	3R	-0.132033	0.078713	0.111332	0.590977	0.622078	0.248535	0.00229698	1.90557	1.06407	0.579837	0.395337	1.01471	0.0978759	0.438676
FBgn0000028	X	-0.168141	-0.115082	-0.160937	-0.0330217	0.0181641	-0.0409718	-0.00258323	2.21138	-0.0310673	0.354001	0.0607253	5.89656	1.68233	-0.252009
FBgn0000032	3R	-0.0274312	0.0917412	0.0945906	-0.0891106	-0.00289691	0.0551957	-0.083617	-1.72219	-1.30781	-1.2172	ND	-0.347645	-0.488508	-0.492131
FBgn0000036	3R	0.0851487	-0.0284111	0.116786	0.293916	0.12148	-0.215915	1.16946	2.08445	0.0491428	0.366991	0.156694	1.88743	0.48269	0.543387
FBgn0000037	2R	-0.0613444	0.216312	0.248233	0.298676	0.208405	-0.0603973	0.0145255	1.7477	0.293382	0.549107	0.282238	1.97434	0.209828	0.120126
FBgn0000038	3L	-0.125251	0.179402	0.305918	0.0607531	0.28539	0.209141	0.864027	1.64333	1.46423	1.19418	0.949961	2.79046	0.838346	1.14023
FBgn0000039	3R	0.107613	0.444372	0.371652	0.114259	0.316273	0.121679	0.642883	1.79579	0.54962	0.277663	0.122209	-0.0776859	0.0335822	0.743377
FBgn0000042	X	0.194305	0.157665	0.0423211	0.0582929	0.18541	-0.189351	-0.0886687	-1.57445	-0.591764	-0.70489	0.415878	-1.17365	-1.07789	-0.920437
FBgn0000043	2R	0.108873	0.285884	-0.281071	-0.0853802	-0.0602273	-0.0923402	-0.484248	-0.55853	-0.478798	-0.184077	-0.342036	1.32854	1.02943	0.43005
FBgn0000044	2R	-0.262623	-0.399068	-0.681618	-0.673492	-0.0269275	0.0731347	-0.216509	0.715218	0.592215	0.568985	-0.701412	2.20554	-1.22299	0.70396
FBgn0000045	3L	0.547365	0.121479	0.064874	0.910502	0.0678452	0.261832	1.34111	2.15723	0.329675	1.31989	0.296968	3.68052	0.00546247	-0.78368
FBgn0000046	3R	0.341159	-0.0898273	-0.560547	-0.545726	-0.0427424	-0.131313	0.14536	2.29642	-0.428748	0.8012	-0.0454389	8.07483	1.3905	-0.106594
FBgn0000047	3R	0.328385	-0.167452	-0.0819979	0.311771	0.0348214	1.64616	-0.0917413	2.14638	0.491627	0.571104	1.29727	3.39253	-0.723134	-0.210912
FBgn0000052	2L	-0.193175	0.250577	-0.131973	0.162649	0.0726684	-0.0203404	0.421796	-1.24459	-0.264244	-0.801796	-0.216911	-0.867932	-2.64329	-1.2644
FBgn0000053	2L	0.0370912	0.0374256	-0.217611	-0.0689063	-0.345147	0.0482362	-0.168967	-0.722203	0.111739	-0.791947	-0.499669	-1.13252	-3.00081	-0.583597
FBgn0000054	2R	-0.0231444	0.104539	0.264245	0.0405578	0.0332151	-0.0573917	-0.0992459	-1.0771	-0.55078	-0.877163	-0.134987	-1.71604	-0.754001	-0.061797
FBgn0000055	2L	-0.113176	0.0492816	0.0211258	0.0745797	0.520518	ND	-0.183081	1.16683	ND	0.498384	ND	-0.516331	-1.21106	ND
FBgn0000056	2L	0.044176	0.0322809	-0.0402281	0.290913	0.514087	ND	-0.145725	1.21762	0.480162	0.596391	-0.0123153	-0.446573	-2.2146	-0.840629
FBgn0000057	2R	0.102749	0.0677185	0.0930503	0.167023	0.0838873	-0.0785637	0.0647364	-0.0508023	-0.175341	0.117549	-0.289549	1.68192	1.76767	-0.1603
FBgn0000061	2L	ND	ND	ND	ND	-0.0100637	ND	0.159455	0.119801	0.160933	-0.0770105	0.11929	1.18771	-0.187081	-0.170262
FBgn0000063	3R	-0.00963429	ND	-0.00916261	-0.200368	0.117775	ND	-0.180194	-1.95165	-0.685909	-1.07927	ND	-1.93441	0.794878	-0.152551
FBgn0000064	3R	0.0533458	-0.174379	0.0168477	0.0499679	0.121824	-0.0159576	0.0913559	1.13606	0.827079	1.19126	-0.23597	1.66927	1.59345	1.28679
FBgn0000071	3R	0.176602	0.154899	-0.425713	ND	-0.0132121	-0.0424568	-0.166518	-3.47947	ND	-0.289705	ND	4.72723	0.109651	ND
FBgn0000075	2L	0.0238348	-0.0592834	-0.506727	0.194287	-0.164439	0.045443	-0.468974	-2.32269	-0.0267928	-0.73977	-0.101289	0.745611	-0.0189763	-0.624822
FBgn0000077	X	-0.0730415	-0.00326687	0.158065	-0.123851	-0.0550985	-0.182786	0.081232	-1.41671	ND	-1.01208	ND	-3.49081	-1.29689	-0.483499
FBgn0000078	2R	1.01102	ND	0.288543	1.07806	0.31105	-0.0232698	1.88252	0.926144	ND	1.35291	ND	10.2151	1.8003	ND
FBgn0000079	2R	0.595237	-0.493477	0.143415	1.17713	0.248717	ND	1.85249	0.9992	0.298083	0.874797	-0.809949	9.99043	1.9679	1.13228
FBgn0000083	3R	-0.0386441	-0.0305637	-0.0599435	-0.0437733	-0.0686571	0.0114956	0.0438973	-0.126603	0.149311	0.34038	0.101045	0.619345	-1.64224	-0.274454
FBgn0000084	X	-0.122399	0.116651	-0.0884256	-0.126063	0.0114956	-0.207561	-0.00421474	0.181705	-0.0920941	0.131273	-0.141271	1.01097	-0.94559	0.0178934
FBgn0000092	X	0.23125	0.357427	-0.100749	ND	-0.0671844	0.168642	0.844447	1.61808	-0.102992	0.0279467	0.932212	1.24592	-0.235764	0.392251
FBgn0000094	3R	ND	ND	ND	ND	-0.0167673	ND	3.18175	9.16848	3.21265	4.66478	2.52393	13.8216	0.498214	3.5174
FBgn0000097	2L	-0.136686	-0.00790769	-0.197903	0.115835	-0.0203849	-0.046921	-0.0609867	-1.3959	0.0783502	-0.928071	ND	-3.51384	-1.39215	-0.233159
FBgn0000099	2R	-0.120887	0.000680508	-0.0986399	-0.405721	-0.210987	0.116365	-0.706436	1.46403	ND	0.651169	ND	6.54198	1.96489	ND
FBgn0000100	3L	0.217349	0.00357481	-0.254146	-0.555994	-0.192421	-0.190997	-0.167473	-1.582	-0.829165	-0.89998	-0.737774	-0.173687	-3.93012	-0.71349
FBgn0000108	X	-0.13769	-0.0618679	0.077224	0.444233	0.541743	0.178874	-0.247495	1.6611	0.0174374	0.437057	0.310817	-0.767169	0.00180301	-0.289799
FBgn0000109	3L	0.0347235	-0.196779	-0.0117186	-0.444166	-0.272394	-0.260152	-0.0969456	-1.34527	-0.668208	-0.967043	-0.508637	-0.687803	-1.49046	-0.849521
FBgn0000114	2L	-0.0843784	-0.142955	-0.0255526	0.10891	-0.0888607	0.141433	0.0763531	-0.045746	-0.0638947	-0.758133	0.135627	-0.0952233	1.1727	-0.273378
FBgn0000115	3L	0.0984694	-0.0617016	-0.0940204	-0.146546	-0.024419	0.00288251	0.0655293	-0.903411	-1.49756	-0.707825	-0.352361	0.715017	-0.795322	-0.392792
FBgn0000116	3L	0.169205	-0.00225579	-0.0674391	0.22066	0.334328	0.00863031	-0.407425	0.992047	0.475635	0.620483	-0.0108014	0.730059	-0.761157	-0.321239
FBgn0000117	X	0.0428015	0.390231	0.0975115	0.227618	0.167345	0.204141	0.0251305	-1.34129	-0.929597	-1.05422	0.0291489	-1.71543	-1.85243	-0.646155
FBgn0000119	2R	-0.0183022	0.210603	-0.132533	0.322237	-0.120684	0.0662614	0.176883	-0.15365	ND	-0.525768	-0.118876	0.476508	0.603915	ND
FBgn0000120	2L	0.409561	0.189369	0.0122558	0.0563714	0.195726	0.273814	1.25641	1.43844	1.43529	1.25511	-0.13254	3.99698	1.65661	2.57981
FBgn0000121	3L	0.369407	0.208092	0.253397	0.060716	0.128056	0.237564	1.6105	1.36654	0.82559	1.10819	-0.425559	1.52623	-0.322092	ND
FBgn0000137	X	-0.455016	ND	ND	ND	0.0808077	ND	-0.0632828	-1.50391	ND	-0.122593	ND	-0.825817	-0.088059	ND
FBgn0000139	3R	-0.107249	-0.0926238	0.0119766	-0.457735	-0.252161	-0.158429	-0.0173335	-1.05094	-0.647449	-0.572667	ND	-0.850292	-0.68062	-0.178264
FBgn0000140	3R	-0.182825	-0.0900258	-0.223661	-0.0721517	-0.13101	ND	-1.53261	-2.8315	-1.3672	-1.61182	ND	-2.17606	0.729417	-0.994689
FBgn0000146	2L	0.34589	ND	0.200214	0.134718	0.102067	0.254594	-0.107869	-3.14779	-0.878974	-2.51682	-0.536375	-2.38429	-2.37318	-0.462217
FBgn0000147	3R	0.25959	ND	0.351149	-0.203299	-0.310212	ND	-0.262919	-1.29745	-0.701513	-0.773338	ND	1.02946	1.19387	0.416775
FBgn0000150	3R	0.258986	-0.0625838	-0.274304	-0.298376	-0.215492	-0.0800879	-0.0374955	-2.12475	-1.89775	-1.06852	-0.613538	-0.626428	-3.77905	-2.72808
FBgn0000152	X	0.530887	-0.140636	-0.52174	-0.10567	-0.164374	-0.390245	-0.146728	-0.858768	0.106991	-0.442163	-0.102798	-1.8692	-0.989408	-0.484877
FBgn0000153	2L	0.204701	0.51069	-0.272245	0.375576	-0.11703	0.0313952	0.496162	1.77176	1.29881	0.988121	0.187983	2.28571	-0.259224	0.53092
FBgn0000157	2R	-0.0885714	-0.02472	0.244592	0.101816	0.220417	0.0731347	0.769379	1.30541	0.495419	0.443479	0.534341	2.70311	0.328597	1.42068
FBgn0000158	3R	0.029627	ND	ND	ND	-0.097422	0.186501	-1.20839	-3.72962	-0.802515	-1.31042	-0.308948	-4.57644	-0.922995	-0.610742
FBgn0000163	X	-0.330707	-0.119346	-0.166873	0.0624352	-0.116804	0.196607	0.316628	-0.00718832	0.163293	-0.588411	0.369059	0.860697	0.546362	0.498292
FBgn0000166	3R	-0.389273	-0.177194	-0.47447	-0.337893	-0.14036	-0.142417	-0.621362	-3.61661	-0.675968	-2.02083	-0.0668202	-7.45417	-1.50763	-0.456162
FBgn0000171	3R	ND	ND	ND	ND	0.0588152	ND	ND	ND	0.394317	-0.0742862	0.161823	ND	ND	1.31524
FBgn0000173	X	-0.172647	-0.182177	0.0616799	ND	0.0730936	-0.0709665	-0.0896513	-1.55372	1.11441	-0.276735	0.389247	-1.76519	-0.753268	2.12343
FBgn0000179	X	-0.153116	-0.225208	-0.153497	0.177023	0.150391	-0.158429	0.210404	1.25978	0.0812578	0.276473	0.15738	1.12345	0.569958	0.418039
FBgn0000180	2L	-0.0612392	0.098179	-0.0860141	0.480757	0.137569	0.10165	-0.383544	-0.319477	ND	-0.348844	ND	1.44162	0.274823	ND
FBgn0000181	2R	0.268624	-0.0234891	-0.0727363	-0.26571	-0.0697846	0.0662614	0.0425881	-1.48925	-1.73853	-0.955439	-0.907939	-0.478398	-1.96359	-1.16943
FBgn0000182	2L	-0.127651	-0.251702	ND	ND	-0.0609328	0.154454	-1.45309	-2.79631	-1.58908	-2.47024	-1.06684	-2.22428	-0.299523	-1.37289
FBgn0000183	2L	-0.0760707	0.127275	0.123915	0.362698	0.151248	0.102994	0.16686	-1.74824	-0.24707	-1.08391	-0.00264978	-2.42014	-1.12229	-0.135564
FBgn0000206	3R	0.294609	0.241902	0.0406119	0.0812612	0.0251848	0.225275	-0.539597	1.77175	ND	0.382025	ND	5.03511	0.575565	ND
FBgn0000210	X	-0.197516	-0.0695969	-0.528787	0.146786	0.0894168	0.00144197	-0.139634	-0.590622	1.02737	-0.365211	0.553655	-1.60508	-0.57812	1.08862
FBgn0000212	3L	-0.0115412	0.213634	-0.0955219	0.091999	-0.0458343	0.15056	0.00912842	-1.78607	0.2026	-1.1573	0.126828	-4.31385	-1.2083	-0.0761891
FBgn0000216	3L	ND	ND	ND	ND	-0.0610158	ND	ND	-4.66238	0.323785	-0.512793	0.0662063	ND	0.0100629	0.475925
FBgn0000221	X	0.455121	ND	0.275246	0.65309	0.252985	0.233888	-0.337705	-1.30828	-0.789753	-0.628186	-0.0105776	0.347581	-0.184126	-0.855591
FBgn0000227	2L	ND	ND	ND	ND	0.0130549	ND	ND	-4.87349	-0.609022	-0.592464	-0.202755	6.74366	-0.257227	-0.987829
FBgn0000228	2L	-0.0391401	0.126464	-0.0934984	0.14908	0.187248	-0.0513992	-0.114262	-1.58922	-0.388915	-1.14432	ND	-3.82695	-1.65963	0.164979
FBgn0000229	2L	0.0409088	0.0750282	0.32917	0.0273186	0.340995	0.153157	-0.114413	1.13311	ND	0.327791	ND	0.982809	0.564914	ND
FBgn0000233	X	-0.380843	ND	-0.376068	-0.232376	0.0742177	-0.155213	-0.372605	0.605817	-0.167648	-0.0590645	-0.120826	1.99012	0.0893836	0.0925728
FBgn0000239	2L	0.0465222	0.12477	-0.258702	-0.140671	-0.0836014	0.0894982	-0.00173414	-0.879206	-0.541813	-0.967818	-0.172683	-1.35863	-0.335076	-0.484756
FBgn0000241	2R	-0.0594675	0.0297253	0.163592	0.0484431	0.0848262	0.0703893	-0.928023	0.803674	ND	0.121161	ND	-1.79548	0.471165	-0.143456
FBgn0000242	X	ND	ND	ND	ND	0.0440863	-0.0573917	ND	ND	-0.0212025	-1.01902	0.227753	ND	ND	0.269775
FBgn0000244	3R	-0.247478	0.0197747	0.0103196	-0.216116	-0.296005	-0.0513992	0.19455	1.02741	0.509037	0.23842	-0.0104933	0.0851506	-0.939368	-0.310161
FBgn0000246	3R	0.00258579	-0.124568	0.351459	-0.102912	0.0725723	ND	-0.0907225	-1.5882	ND	-2.00581	ND	-3.81358	-0.865703	ND
FBgn0000247	3R	-0.0829405	0.35168	-0.0474229	0.0861155	0.0224459	0.116365	0.0358805	-0.486251	0.023894	-0.310887	-0.0730897	-0.664779	0.338542	-0.0628063
FBgn0000250	2L	-0.0237941	-0.0173811	-0.166776	-0.176371	-0.11406	-0.0335695	0.0611031	-1.32699	-1.03914	-0.821	0.0585659	-2.87338	-0.855806	-0.53016
FBgn0000251	2L	0.0153222	-0.273918	ND	ND	-0.0402051	ND	0.192777	-1.43045	0.262048	-1.35914	0.376868	-2.29397	-0.450725	0.0157116
FBgn0000253	2R	-0.0644641	-0.26077	0.0994919	0.0166178	0.356471	0.0579701	-0.179381	-0.121904	0.333447	-0.105356	0.369383	-2.14822	ND	0.122858
FBgn0000256	2L	-0.0205547	0.167797	0.170372	0.0113299	0.012869	-0.00433459	0.0312629	2.85265	1.21666	1.45723	0.306857	3.70782	3.58579	1.67666
FBgn0000257	X	0.25762	0.310011	0.361451	0.493251	0.197123	0.298658	-0.115869	-1.3832	-0.702489	-0.612296	0.113967	-0.421873	-0.841703	-0.392548
FBgn0000258	3L	ND	ND	ND	ND	0.113834	0.153157	ND	ND	-1.56841	-1.41605	-0.318324	ND	ND	-1.42351
FBgn0000259	X	-0.0861827	-0.28527	0.0175811	-0.200723	0.129837	0.00288251	-0.209907	-1.11672	-1.11268	-1.27286	0.0631163	-1.5527	-0.506612	-0.321692
FBgn0000261	3L	-0.141634	0.000661345	-0.0881647	0.452075	-0.000100985	-0.182786	-0.130228	1.27536	1.02908	0.983371	-0.102792	2.69551	2.03032	1.34725
FBgn0000273	2L	-0.0423746	-0.0884468	0.099429	0.328455	0.251337	0.10165	-0.09173	-0.243059	0.487805	-0.142165	0.163009	-3.35564	-0.542778	0.21354
FBgn0000274	3R	ND	ND	ND	ND	-0.08658	-0.046921	1.50168	3.62353	1.12171	2.52475	ND	7.14851	4.38606	1.81283
FBgn0000276	3R	ND	ND	-1.42363	1.33746	0.785852	-0.347399	-0.696513	4.71367	0.811224	0.320242	0.243547	9.62802	0.185381	0.660564
FBgn0000277	3R	ND	ND	-1.71182	0.910628	0.853014	-0.169745	-0.969514	2.3048	1.0453	1.25188	0.332485	3.93411	0.127893	1.45948
FBgn0000278	3R	ND	ND	-1.35806	ND	0.417142	0.0328061	-0.485935	0.160114	ND	-0.0847582	ND	5.53652	-0.559047	ND
FBgn0000279	3R	ND	ND	-1.48155	ND	0.475936	-0.678072	-1.08387	1.82614	ND	-0.281918	ND	5.67045	-0.910771	ND
FBgn0000283	3R	-0.0582833	0.209642	-0.110718	0.172179	-0.0219345	0.116365	-0.0177426	-1.98515	-0.291947	-1.64616	-0.00681115	-4.82591	-1.38667	0.834444
FBgn0000286	2L	-0.069979	-0.108446	-0.0203276	-0.0577547	0.0653517	0.0214797	0.0860166	-0.317342	0.272835	-0.120777	0.479707	-1.85572	-0.0341432	-0.174737
FBgn0000287	2L	0.0753504	0.0403294	-0.0106648	0.185917	0.0154262	0.46048	-0.0416208	3.55492	ND	1.11617	ND	8.81831	1.81866	ND
FBgn0000289	2R	-0.0656555	0.24488	0.0701619	0.0814394	0.0614306	0.0257376	-0.010338	-1.21947	-0.245487	-1.32664	0.109681	-2.31466	-1.02302	-0.580396
FBgn0000299	2L	-0.178594	-0.00353732	-0.259444	0.40832	-0.250343	-0.246395	-0.150331	0.187165	0.2382	-0.407015	-0.275013	-1.81856	-2.87323	0.0706641
FBgn0000303	3R	0.0401594	0.336621	0.292352	0.426666	ND	ND	0.405561	1.72849	ND	ND	ND	-0.231688	-0.0931294	ND
FBgn0000307	2L	-0.0467207	0.169285	-0.0439426	0.33524	0.127871	0.189034	-0.107613	-2.20885	-0.317114	-1.05038	0.118479	-4.06305	-0.777898	-0.203457
FBgn0000308	2L	-0.00262841	-0.179029	0.0283336	-0.229093	-0.0253974	-0.0679388	-0.00583335	-0.964747	-0.932755	-0.509858	-0.528983	-0.326264	-0.463686	-0.910849
FBgn0000313	3R	0.222174	0.263731	-0.0558458	0.000185791	0.197312	0.233888	0.383269	1.80476	0.853237	0.733563	0.206831	2.19516	-0.0904704	0.508763
FBgn0000316	X	-0.247046	-0.0577258	-0.172189	-0.335569	-0.218744	-0.169745	-0.247327	-1.94602	-0.935732	-1.46995	0.0405278	-2.74567	-2.41567	-0.577562
FBgn0000317	2L	-0.152386	-0.025996	-0.208589	0.140968	-0.162081	0.0342157	-0.0557484	-1.00604	ND	-0.93739	ND	-4.03558	-0.836657	ND
FBgn0000318	2L	0.16176	-0.0490744	0.0844003	-0.0473764	-0.0493101	0.0100637	0.27682	-0.43822	-0.0636172	0.0388716	ND	1.75548	0.584121	0.0979883
FBgn0000319	X	0.0167898	0.294092	-0.166151	0.207838	-0.0229998	0.0143553	0.0272658	-0.938893	-0.156637	-0.616075	-0.206865	-1.71011	-1.54862	-1.30858
FBgn0000320	2L	0.0350689	-0.0148409	0.0772493	0.15453	0.0420559	-0.0923402	-0.184838	0.371714	ND	-0.18039	ND	2.76606	-0.574731	0.380763
FBgn0000326	2R	0.08285	0.0586869	0.0254087	-0.045942	-0.129916	0.0468403	0.1174	-0.584502	ND	-0.52093	ND	-1.32787	-0.369286	ND
FBgn0000330	X	-0.186546	-0.00175883	-0.25966	-0.166203	-0.175454	-0.222633	-0.50602	-1.12337	-0.606891	-0.890812	-0.142388	-1.3116	-0.857145	-0.636418
FBgn0000337	2R	0.0730895	ND	ND	ND	-0.025369	ND	-0.471228	-0.184112	ND	0.0412149	ND	3.84629	0.146504	ND
FBgn0000339	2L	0.067158	-0.16629	0.252131	-0.203253	0.0441982	0.0143553	-0.00233037	-0.474093	-0.0802419	-0.30772	-0.489729	0.978213	-0.469916	-0.324525
FBgn0000346	X	0.168863	0.398731	0.434999	0.444699	0.407875	0.379621	0.999175	1.67728	1.35954	1.37335	1.32297	2.798	1.83829	1.86002
FBgn0000351	2L	-0.133523	ND	ND	ND	-0.0395174	ND	-0.718963	-4.67583	-1.38013	-2.76798	ND	-5.06899	-1.81012	-1.91426
FBgn0000352	2R	-0.0209627	0.256802	0.111748	0.385897	0.106965	0.21661	0.0829067	-2.31194	ND	-1.55483	ND	-2.8418	-0.929856	ND
FBgn0000355	3L	0.0194722	ND	ND	ND	0.108558	0.0143553	-2.49939	-4.32136	-0.821022	-3.0748	-0.0766667	ND	-2.81817	-0.853663
FBgn0000356	3L	ND	ND	ND	ND	-0.0529723	ND	-2.0198	-4.10584	-1.3281	-5.42022	ND	ND	-2.99812	-1.73723
FBgn0000357	3L	0.407006	ND	ND	ND	0.000418321	ND	-1.43058	-4.21156	-3.09762	-4.56661	-1.18831	ND	-2.84307	-3.96118
FBgn0000358	3L	ND	ND	ND	ND	0.0325805	ND	-1.99563	-3.94434	-1.26346	-5.17306	-0.396918	ND	-4.44014	-0.0953487
FBgn0000359	X	-0.492336	ND	ND	ND	-0.136283	ND	-2.13595	-4.25343	-2.97303	-3.79191	-1.19154	ND	-5.55185	-0.649349
FBgn0000360	X	-0.942059	ND	ND	ND	-0.203727	0.0257376	-1.97115	-4.24673	-3.16398	-3.97494	-1.77785	ND	-6.05376	-1.64774
FBgn0000363	3R	ND	ND	ND	ND	0.166625	ND	ND	ND	ND	1.36319	ND	ND	ND	ND
FBgn0000370	2L	0.0267569	0.0522337	0.121622	-0.163804	0.30913	ND	-9.99288e-05	0.0238581	0.166883	0.113434	-0.0875111	0.254474	-0.0563024	0.712877
FBgn0000376	X	-0.0802484	0.114218	-0.0794764	-0.0268241	ND	ND	-0.191141	-2.74443	ND	ND	ND	-5.6053	-1.96631	ND
FBgn0000377	X	0.0256261	0.131222	-0.0967432	0.0127059	-0.0378742	0.120352	-0.0544947	-1.55242	-0.24116	-1.13991	-0.184866	-1.42522	-1.85582	-0.454625
FBgn0000382	X	-0.143266	0.0114028	0.0351321	0.04993	-0.0645104	0.0129262	-0.118986	-0.587614	-0.0243229	-0.420261	0.046533	-2.37362	-0.479599	-0.257613
FBgn0000384	2L	0.0323453	-0.0890017	0.0224574	0.0204195	ND	ND	0.358657	-1.64388	ND	-2.47118	ND	-3.06571	-1.50222	ND
FBgn0000392	2L	0.121852	-0.21508	-0.105385	-0.286861	-0.17493	-0.0679388	-0.059775	-0.866363	-0.447751	-0.509767	-0.277863	-0.475927	1.36792	0.676114
FBgn0000394	X	-0.0840858	0.063632	-0.0444187	0.236776	0.158634	0.0565835	0.28036	-0.585938	0.121267	-0.531269	-0.246194	-0.124392	-1.05045	-0.394959
FBgn0000395	2R	-0.0776772	-0.0715685	-0.312137	-0.0650053	-0.00344393	0.0894982	0.109463	0.958363	0.567536	-0.0516505	0.0619421	2.4463	-0.273238	-0.0699531
FBgn0000404	3L	0.037453	-0.406937	-0.240814	-0.0883099	-0.037101	0.0621217	-2.00896	-3.78201	-1.8149	-3.25416	-0.525224	-3.63113	-2.35878	-1.22286
FBgn0000405	2R	-0.700159	-0.369703	-0.0409094	ND	-0.0280033	ND	-2.31193	-4.06878	-3.79868	-3.54382	-1.52607	-3.49602	-2.86734	-2.08034
FBgn0000406	2L	-0.0617029	-0.606165	-0.32076	-0.0817925	-0.320693	-0.541618	0.40187	0.898574	1.11027	0.661321	-0.544847	4.08263	0.850289	0.639649
FBgn0000409	2L	0.24634	-0.090603	-0.0511266	0.143105	0.298201	0.045443	-0.088308	0.66562	0.563266	0.478713	-0.0366221	-1.77315	-2.78585	1.53051
FBgn0000411	3L	0.000872035	0.0726269	0.290964	0.204599	0.205555	0.108357	-0.148833	1.6503	ND	0.423406	ND	8.16903	1.49825	ND
FBgn0000412	3R	0.118503	0.165054	0.322896	0.32529	0.11514	0.286881	0.155307	-1.68059	-0.948341	-1.11885	-0.351277	-0.276764	-0.708313	-0.786022
FBgn0000413	2L	-0.0472366	-0.000794751	-0.0367526	0.164785	0.0971928	0.0468403	0.184334	-1.33015	0.0918149	-0.87249	0.208317	-1.45354	0.0207522	-0.939189
FBgn0000414	3L	-0.0137936	0.338837	-0.071335	0.290322	0.071996	0.173767	0.162628	-0.410945	0.308489	-0.613268	0.318936	-4.24273	-0.781665	-0.572435
FBgn0000416	3R	-0.066456	0.199497	-0.137494	-0.293277	-0.338111	0.00432161	-0.0089079	-0.229466	0.29557	-0.105785	-0.407633	-0.635462	-0.272417	-0.116343
FBgn0000422	2L	-0.201109	0.111566	0.232025	-0.142813	-0.0249154	0.0496308	0.0049808	1.55314	1.23243	1.02258	0.686881	7.29298	1.14273	ND
FBgn0000426	2R	0.102457	ND	-0.0777078	-0.108789	-0.0536674	-0.0424568	-0.0471763	-2.31288	-0.831515	-1.81373	-0.00575773	-0.778548	-1.81131	-0.46509
FBgn0000427	X	0.288576	-0.168465	ND	-0.00314946	0.0208968	-0.0174171	-0.541369	-4.16135	-2.87506	-3.86403	-2.03868	ND	-3.78249	-1.60457
FBgn0000439	3R	-0.129508	-0.084617	0.0805653	-0.0701639	-0.159849	0.0271541	-0.121603	0.94188	ND	0.259315	ND	0.938775	0.377739	ND
FBgn0000442	2L	-0.373099	ND	-0.216747	0.0167599	-0.066165	ND	-0.181918	1.54857	0.547529	0.591919	-0.19295	9.73462	1.75561	1.05608
FBgn0000447	3R	0.18235	0.13906	-0.153825	-0.0950573	-0.192788	-0.125006	-0.00613306	0.768728	0.726744	0.430018	0.0156403	2.76983	1.14375	1.4807
FBgn0000448	2R	-0.151833	-0.140289	0.141358	0.138093	0.139312	0.24123	-0.347506	0.373003	0.676466	0.580213	0.234146	0.0148823	0.588205	0.438389
FBgn0000449	3L	-0.110666	-0.1375	0.43342	-0.126512	-0.142923	-0.166503	0.0909171	-2.14256	ND	-0.646513	ND	0.35117	-1.31872	ND
FBgn0000451	3L	-0.0650866	-0.107628	0.00764148	-0.289913	-0.0524298	-0.179515	-0.0150792	-0.110817	0.559962	0.0222329	0.39069	1.62606	-0.398361	-0.201531
FBgn0000454	3R	-0.090382	0.208518	0.0676221	0.335088	0.16458	0.0071955	0.180191	-1.76113	-1.90656	-1.40696	-0.852138	-0.460012	-0.104939	-1.39828
FBgn0000455	3R	0.0649816	0.109581	-0.0553534	0.237546	0.0135837	ND	0.390337	-0.266836	-0.292005	-0.235396	-0.357193	1.23436	-0.113353	-0.780579
FBgn0000459	X	-0.127146	-0.339185	-0.444666	-0.645914	-0.163099	-0.341903	-0.264227	0.749793	-0.00150985	0.0728878	0.303261	2.51853	0.552157	-0.143488
FBgn0000463	3R	-0.275227	-0.235517	-0.420431	0.359671	0.116857	0.0482362	-0.226195	-3.39878	-1.19957	-1.21043	ND	-4.58137	-2.00129	0.203026
FBgn0000464	2L	-0.0577557	0.223915	0.0619804	0.394183	0.206018	-0.00723157	-0.0262507	0.387067	0.757766	-0.410493	1.03499	-2.33149	-0.465906	-0.301026
FBgn0000473	2R	0.00403599	ND	0.324126	0.418697	0.0635029	-0.00868224	0.596497	1.18917	0.721845	1.27675	-0.6177	5.0932	0.0918366	1.6603
FBgn0000477	3R	0.229234	-0.357937	-0.205142	0.0301755	-0.0531252	-0.215915	0.174582	0.646083	1.26367	0.634305	-0.368171	6.53177	0.401676	2.49809
FBgn0000479	X	-0.172498	-0.178078	0.197104	0.0520783	-0.0853295	0.0114956	-0.13936	-0.365904	-0.133947	0.0705954	0.155931	-0.39389	0.375821	0.365637
FBgn0000482	X	0.0644462	0.356796	0.173841	0.212972	-0.00363102	0.140124	0.0290534	-0.734813	-0.287079	-0.598108	-0.0133473	-1.08608	-0.92767	-0.17958
FBgn0000489	3L	-0.0752485	0.0930608	0.172115	-0.0411618	-0.0307033	0.0370307	-0.112756	1.74321	1.47697	1.39232	0.394284	3.18746	3.69	1.4786
FBgn0000490	2L	-0.354027	-0.156474	0.0299825	0.0766583	-0.0603656	0.0703893	-0.509183	0.733435	0.145925	0.187894	0.194276	3.06961	0.0671259	-0.0916467
FBgn0000492	3R	0.167145	-0.290585	-0.0719462	0.155554	-0.0913681	0.134878	-0.142156	1.38065	0.451309	0.879063	0.110644	3.52432	0.193406	0.321362
FBgn0000497	2L	-0.12176	0.0418499	-0.230931	0.56183	-0.0180929	-0.0985055	-0.206783	1.0356	0.479448	0.302465	0.229871	1.38966	0.0664863	0.634575
FBgn0000499	X	0.0688431	0.112239	0.12226	0.262467	-0.0533338	0.0342157	-0.0862936	-0.251825	0.241645	-0.236364	0.614163	1.26035	1.56676	-0.129581
FBgn0000500	3R	-0.116794	0.066382	0.559602	0.181428	0.47415	0.27262	-0.498977	1.71928	0.32786	1.01235	ND	0.522294	0.069196	ND
FBgn0000504	3R	-0.00499326	0.0321934	0.00180777	0.367397	0.343385	1.123	0.838949	2.47472	0.0843637	0.209254	0.197236	2.39544	-0.13553	0.831391
FBgn0000520	X	0.176984	0.292074	0.185616	0.131682	0.131932	0.244887	-0.00454567	-1.46486	-0.402016	-1.14491	-0.0178552	-2.79761	-1.13032	-0.3876
FBgn0000524	X	-0.270145	-0.12149	-0.126776	-0.0483165	-0.103075	-0.161653	-0.307053	-2.84062	-1.44718	-1.77331	ND	-4.19918	-1.72142	-0.763766
FBgn0000527	3R	0.221917	0.119999	-0.101752	0.494468	0.0782409	-0.011588	0.277142	2.18238	ND	0.613711	1.12162	7.36736	0.168537	ND
FBgn0000529	2L	0.0474875	ND	0.23771	0.262304	0.214734	-0.0409718	1.02985	1.48714	0.0817895	-0.128373	-0.0075738	2.24453	-0.0652256	0.123905
FBgn0000533	3R	0.167956	-0.0111656	-0.181519	0.123277	-0.0586905	ND	0.00509769	-1.92661	-0.424961	-1.1372	-0.205528	-3.59243	-1.90596	0.293524
FBgn0000535	X	-0.108109	0.0308902	0.0556233	0.0289144	0.0948441	-0.229382	-0.157031	1.71794	0.30078	-0.0841323	0.270469	-1.44644	0.159801	0.520457
FBgn0000536	X	-0.0888672	-0.284731	-0.290729	-0.200102	-0.156733	-0.153607	0.486766	0.313859	0.615134	0.094736	-0.057168	-0.154712	0.313614	0.0990258
FBgn0000541	3L	-0.14682	0.0678122	-0.102235	0.370231	0.190994	0.149259	-0.0619967	-1.37847	-0.263534	-1.03433	0.302933	-3.53266	0.189471	-0.479112
FBgn0000542	X	1.28765	0.00461212	-0.287945	0.765218	0.191424	-0.134477	0.16403	-0.0112645	0.355648	0.229071	ND	1.0902	-0.421328	ND
FBgn0000543	3L	0.0870648	0.213459	-0.194642	0.00661252	-0.0945739	0.00144197	-0.00725401	-1.21476	ND	-0.778267	ND	0.0853819	-0.96939	ND
FBgn0000546	2R	-0.178879	-0.298026	-0.0385989	0.194462	-0.11913	-0.0424568	-0.234977	-1.31111	-0.573868	-0.694265	-0.00523493	-3.97679	-1.13982	-0.363397
FBgn0000547	2L	-0.0852613	0.0127905	-0.166354	0.392165	0.0682443	0.0840643	0.0282868	-1.70321	-0.408562	-1.02111	0.0735324	-4.50303	-1.64452	0.67219
FBgn0000551	3L	-0.169243	ND	ND	ND	0.0671981	-0.00144342	-0.457979	1.32395	ND	0.266277	ND	7.84115	0.393141	ND
FBgn0000552	3R	0.119649	ND	ND	ND	-0.0833155	0.196607	ND	2.56045	ND	0.141485	ND	ND	-0.0570983	ND
FBgn0000556	2R	-0.107695	-0.401891	-0.364014	-1.34362	-0.486931	-0.0262051	-0.0532862	-1.61961	-2.247	-1.20447	-1.0358	-2.64494	-3.35336	-2.08757
FBgn0000557	3R	0.101284	0.000742867	0.0228917	0.162535	0.135587	-0.0262051	0.463317	1.65799	0.62279	0.383928	0.143942	2.61961	-1.144	-1.09111
FBgn0000559	2L	0.132643	0.122292	-0.231406	-0.498326	-0.212407	-0.226004	0.0200067	-1.5172	-1.0406	-0.737514	-1.17859	-1.70019	-3.31601	-1.09632
FBgn0000560	3L	ND	ND	0.26155	ND	-0.122169	ND	0.0495385	2.37665	ND	0.997993	ND	7.29076	0.993229	ND
FBgn0000562	2R	-0.0447095	0.257316	0.0649023	0.267529	-0.0308587	0.129613	0.0519893	-1.24878	0.101664	-0.739796	0.0875986	-3.82014	-2.21082	-1.37341
FBgn0000564	3R	-0.596003	ND	-0.730006	-2.29887	-0.66461	-0.1976	ND	-0.441276	-0.200976	-0.156189	0.139011	1.65632	-0.0553531	-0.669182
FBgn0000565	3L	0.0168403	0.244731	0.35636	-0.606665	-0.503685	0.0962619	0.656499	-0.278328	0.218273	-0.0491428	-0.443318	0.466099	-1.14856	-0.27454
FBgn0000566	2R	0.141559	-0.000723487	-0.597968	-0.51571	-0.360027	-0.26708	0.649208	-1.77782	-0.745469	-1.16797	-0.244757	-1.40046	-2.37421	-1.88839
FBgn0000567	3L	-0.210619	-0.048839	-0.36935	0.0322088	-0.0404857	-0.109359	0.119302	0.554837	0.0358913	-0.0420419	0.224571	-0.204392	0.0939905	-0.389831
FBgn0000568	3L	-0.178683	-0.0971592	-0.0503819	0.256352	0.0452333	0.104337	0.0603451	-0.382284	-0.0410208	0.0765865	0.096977	-1.36455	-1.19706	0.292405
FBgn0000575	3L	-0.081549	0.0371277	0.0743252	0.163026	0.150729	0.147958	-0.675231	-0.378964	0.492469	-0.393175	-0.132382	-2.58904	-2.41938	-0.44222
FBgn0000576	3R	-0.00743845	-0.00907859	0.106968	0.170431	0.0979883	0.22033	0.00466247	0.458677	0.236523	0.380131	0.359083	2.09211	0.100871	0.590166
FBgn0000577	2R	-0.065605	ND	0.0601973	-0.212274	-0.0338775	ND	0.285703	1.86414	ND	0.585299	ND	5.00037	0.908739	ND
FBgn0000578	2R	-0.107406	-0.0657694	-0.192416	0.308772	0.0418738	0.0271541	0.0457081	-1.4105	0.617957	-0.904835	0.217491	-2.84873	-0.511608	0.526189
FBgn0000579	2L	0.162706	-0.0124989	0.0197149	0.247022	0.328228	-0.147202	-0.0572126	-0.472786	-0.0174098	-0.04452	-0.116457	-0.347217	-0.484626	-1.71356
FBgn0000581	2R	-0.122065	0.0714878	-0.244324	0.505691	0.0223607	-0.0218044	-0.0135316	-1.53578	-0.0702969	-0.322966	0.0859005	-2.11379	-0.16721	-0.536522
FBgn0000588	2L	-0.219187	0.34352	-0.413186	0.291636	-0.0699633	ND	-0.211671	-2.38489	-1.31607	-2.28493	-0.152845	-3.54209	-1.37211	-0.802132
FBgn0000591	3R	ND	ND	ND	ND	-0.139443	ND	ND	-3.07739	-0.319847	-0.188097	0.102578	-1.83029	-0.292126	-0.342022
FBgn0000592	3L	-0.501979	-0.604441	0.210727	0.568443	0.148166	-0.274041	0.858097	3.48103	2.12694	3.09354	0.020328	10.296	1.34665	4.71266
FBgn0000594	3L	0.0216698	0.231848	0.0515538	-0.257071	0.0817214	ND	-0.00772711	0.754075	ND	0.394799	ND	-0.00709907	0.122351	ND
FBgn0000606	2R	0.0954805	ND	ND	ND	-0.0715156	-0.131313	0.31776	0.791956	-0.119598	-0.00552934	-0.0229165	4.16721	0.202581	-0.198386
FBgn0000611	X	-0.108552	-0.0311195	0.0422522	0.171634	0.155918	0.0426443	-0.103956	-0.810193	-0.36466	-0.983605	0.0598951	-2.06257	-1.56823	-0.921054
FBgn0000615	2R	0.36775	-0.252345	0.00220773	-0.743829	-0.135758	-0.0694519	0.589389	1.31823	0.806984	1.50362	0.345306	2.28051	3.25518	1.41836
FBgn0000617	X	0.172299	ND	-0.111651	0.138303	0.0470078	0.263034	0.128549	-1.81654	-0.33992	-0.615689	-0.0101852	-1.19501	-1.67523	-0.0337024
FBgn0000618	X	-0.0222118	ND	-0.120929	-0.285691	-0.0634615	-0.0679388	-0.230062	-1.64423	ND	-1.04702	ND	-0.139786	-1.40273	ND
FBgn0000625	3L	0.133752	-0.248393	-0.104581	-0.102947	-0.0448697	-0.0218044	0.293772	1.64424	-0.2241	0.111152	-0.187959	2.2136	0.22685	0.0711174
FBgn0000629	3L	-0.0215814	0.127368	0.0284736	-0.0486461	-0.0358772	0.0440443	0.0618792	-1.65222	-0.62439	-1.19525	ND	-2.78921	-1.1094	-0.396377
FBgn0000633	2R	-0.0435609	0.157626	0.21748	0.45076	0.153818	0.258217	-0.245826	1.66946	0.317478	0.32511	0.229834	1.81771	0.277393	0.157057
FBgn0000635	X	-0.209768	-0.013244	-0.0743005	0.345926	0.209853	-0.0203404	0.196046	0.699041	ND	0.26384	0.252961	-0.44957	-1.30783	ND
FBgn0000636	2L	-0.0909537	-0.0550259	-0.0456328	0.20044	0.0267151	0.0621217	-0.0160545	0.108804	0.0246317	0.00217683	0.228566	1.12908	-0.167612	1.11275
FBgn0000639	3L	-0.118036	-0.577579	-1.96167	-0.409509	-0.153935	-0.935117	0.31208	1.13697	ND	-0.213826	1.04958	8.75554	0.419145	ND
FBgn0000640	2L	ND	ND	-2.02421	ND	-0.0863898	-0.314733	0.276442	1.03344	0.678108	0.101946	0.954822	6.27015	0.792615	-0.0495286
FBgn0000644	X	0.428083	ND	ND	ND	ND	ND	-0.134825	-4.21719	ND	ND	ND	-6.15369	-1.742	ND
FBgn0000658	2R	0.291302	0.094713	-0.19907	-0.024845	-0.182463	0.119024	0.51315	-0.374871	ND	-0.231506	ND	0.0211795	-0.231937	ND
FBgn0000659	3R	-0.0423135	-0.00168121	-0.103769	0.392151	0.143655	0.130931	0.00480058	1.13667	0.830693	0.328009	0.0140982	3.33549	0.0714981	-0.155746
FBgn0000662	2R	-0.0366197	0.176558	0.00470699	-9.00206e-05	0.042126	-0.0800879	-0.0096654	-1.17998	-0.199617	-0.979681	0.248098	-3.48618	-1.22664	-0.562495
FBgn0000667	X	0.0957011	-0.129286	-0.650963	-0.0605337	-0.115353	-0.272297	-0.405589	0.284764	0.399576	0.116445	0.0776532	-3.06043	-1.80901	-1.20926
FBgn0000709	X	-0.0530783	0.205717	-0.120229	0.0876107	-0.0313105	0.100305	-0.101603	-1.6265	-0.72593	-1.40616	-0.33264	-2.75213	-1.55949	0.412218
FBgn0000711	X	0.0957809	0.0980672	0.481314	0.310323	0.211735	0.290424	-0.0389999	-0.32713	0.0936954	-0.128293	0.238995	-2.50164	-0.331907	0.184522
FBgn0000715	2R	0.0873526	-0.0295996	0.0287	0.0579725	0.097867	0.117695	ND	0.852261	ND	0.630648	ND	3.95427	-0.208523	ND
FBgn0000719	X	-0.325118	-0.00195552	-0.00343835	0.0550907	-0.0156831	ND	-0.330354	-1.02156	ND	-1.89047	ND	-4.75268	-0.789345	ND
FBgn0000721	2L	-0.184747	-0.0875299	-0.14608	-0.341315	-0.533175	-0.0664274	0.195907	-1.35239	-0.362028	-0.804029	-0.0835417	-3.89447	-1.90806	-0.570996
FBgn0000723	3R	-0.134641	0.31386	0.0435099	0.123768	0.0661099	0.138814	0.065847	1.22309	ND	0.671891	ND	2.79484	0.583468	ND
FBgn0000808	X	0.10605	ND	ND	ND	0.12307	0.335712	0.0229498	-3.63208	ND	-0.965773	ND	-2.33844	-0.589328	ND
FBgn0000810	X	-0.0666684	0.128539	-0.0940314	-0.103731	-0.099955	0.137504	-0.0604491	-1.73392	-0.415907	-0.779823	-0.00318465	-2.47331	-1.36235	0.681341
FBgn0000826	X	1.20563	ND	ND	ND	0.47306	0.0370307	-0.22155	-5.44304	-0.747456	-2.40124	ND	-4.60913	-2.63224	-0.812998
FBgn0000927	X	0.330803	ND	0.060443	ND	0.228874	ND	1.0238	-4.72554	-1.82116	-3.09815	-0.195348	-6.99582	-3.98793	-1.26859
FBgn0000928	X	1.08584	ND	ND	ND	-0.122076	ND	1.55553	0.10083	0.360949	-0.156681	0.258929	2.82756	-0.493078	0.601345
FBgn0000964	2L	-0.0464622	-0.758579	-0.134714	ND	-0.445547	ND	0.0768212	-3.78147	0.0104361	-0.897721	ND	-3.03342	-2.02669	ND
FBgn0000996	2R	0.197742	0.0218532	-0.318908	0.272917	0.0257376	ND	-0.118049	-3.57837	-2.28031	-2.75087	ND	-4.9096	-1.72478	-0.591773
FBgn0001075	2L	-0.294039	0.0326154	-0.577842	-0.177077	0.0212523	-0.128156	0.182916	0.651728	ND	0.461151	ND	5.35629	0.233586	ND
FBgn0001077	3R	-0.105389	ND	ND	ND	-0.0017302	0.211635	ND	1.91435	0.27428	0.20768	0.568791	5.1064	0.270409	0.282499
FBgn0001078	3L	-0.176187	-0.103071	-0.124678	0.292861	0.1137	-0.0679388	-0.106234	-1.942	0.38776	-1.70158	0.221753	-5.59469	-1.77455	0.159461
FBgn0001079	X	0.134037	0.240792	-0.167636	-0.099574	-0.105182	-0.163268	-0.0747927	-1.92871	-0.364496	-1.33644	ND	-3.15884	-1.36538	-0.253897
FBgn0001083	X	-0.198747	-0.0606245	0.024995	0.382047	-0.0152549	-0.123434	0.102471	1.59483	0.18792	0.588977	0.208792	1.48882	0.263474	0.0867702
FBgn0001084	2L	0.00260963	ND	0.360074	-0.214878	-0.0295872	-0.186065	0.00146524	-1.66509	-0.489546	-1.08107	ND	-1.50196	-0.14033	-0.181095
FBgn0001085	3L	-0.0606901	0.117349	0.207029	0.365905	0.0583581	0.137504	-0.291662	-1.92691	-0.473667	-0.584616	0.020328	-3.71126	-1.17573	0.0698259
FBgn0001086	2L	-0.202429	ND	-0.107479	ND	-0.0539037	-0.0846703	-1.46627	-2.39818	-1.33203	-1.83617	-0.510722	-0.830751	0.311717	-0.656226
FBgn0001087	X	-0.230387	-0.044406	-0.28593	-0.0253172	-0.0356098	0.0745054	-0.214727	-1.41556	-0.394999	-0.889886	0.16404	-2.3822	-0.878919	-0.656508
FBgn0001089	2L	-0.0771671	0.222993	0.100333	0.473154	0.172129	-0.0969617	0.907096	1.35529	0.746201	0.729166	0.0946685	6.41964	1.46037	0.250343
FBgn0001090	X	0.0274516	0.00907994	-0.0837139	0.202614	0.0855062	0.153157	0.633612	0.900797	0.818221	0.892539	0.255029	2.8694	1.77024	1.15339
FBgn0001091	2R	0.295909	0.039386	0.0922723	0.0918183	0.140373	0.0071955	-0.00139984	-0.185096	0.352069	0.2458	-0.0173864	-1.69575	-2.80828	-0.489241
FBgn0001092	X	0.138497	0.0315571	-0.163522	-0.0679836	0.0568332	0.0468403	-0.207495	-1.6574	-1.05107	-0.648548	-0.485846	-3.10373	-3.41995	0.107674
FBgn0001098	3R	0.17246	0.118736	0.171488	0.322736	0.359847	-0.018878	0.0305867	-0.208403	-0.0327163	-0.0850303	-0.416839	-1.19006	-2.12287	-0.692805
FBgn0001099	3L	0.171633	ND	0.218547	ND	-0.0885487	ND	-0.0144831	2.63856	2.61511	2.1839	0.825948	3.81755	3.52133	3.71383
FBgn0001104	3L	-0.0896421	0.125578	0.109586	-0.00943621	-0.0455828	0.0426443	-0.0631887	-2.18981	-0.58375	-1.8641	-0.238939	-3.07586	-2.45675	0.0322419
FBgn0001105	X	-0.147631	-0.150473	0.248277	0.267356	0.274673	0.125651	-0.0155591	-1.28343	-0.655374	-0.828388	0.303506	-1.08799	-0.71314	-1.76006
FBgn0001108	3L	0.0530614	0.259517	0.000251145	0.110399	0.00319923	0.0356239	0.00136821	-1.21716	-0.642329	-0.854897	-0.066166	-0.937603	-0.649436	-0.631837
FBgn0001112	3R	-0.209049	-0.219315	-0.289998	-0.205681	-0.260303	-0.0603973	1.84623	4.34275	1.61217	2.12806	1.4258	10.1646	0.505354	2.44238
FBgn0001114	2L	-0.650388	-0.953581	-0.793857	-0.388729	-0.61071	-0.388355	-0.766004	0.315505	0.567263	0.165288	-0.387327	1.84914	0.215766	0.307743
FBgn0001120	3L	-0.2952	ND	ND	ND	-0.0144267	ND	-2.475	-4.8064	-4.50136	-4.19134	-2.07201	ND	-4.15035	-4.33067
FBgn0001122	2R	-0.0964376	0.0135279	0.185011	0.271272	0.0738751	0.210389	-0.0664144	-0.221633	0.525588	-0.217231	-0.0389591	-2.43932	-0.837381	0.254945
FBgn0001123	2R	-0.0260163	0.00936011	0.273851	0.0144497	0.0216929	0.228973	-0.0900641	0.865579	0.420865	0.562504	0.232784	2.52597	0.375972	0.352691
FBgn0001124	2R	0.00697033	0.133486	0.0169496	0.41892	0.331407	-0.0454314	0.0713287	1.16782	0.945316	0.758286	-0.237	2.6741	1.8699	1.61096
FBgn0001125	2L	0.148965	-0.0911606	-0.229689	0.454874	0.473652	-0.327348	-0.0772976	-0.310412	0.253166	-0.22179	-0.369727	0.401077	-0.762977	-0.323066
FBgn0001128	2L	0.069152	-0.244404	-0.0879545	-0.194915	-0.256866	-0.0350469	0.12494	0.426994	-0.518036	0.0824165	0.1874	-1.04832	-1.30628	-1.52664
FBgn0001133	2R	0.0725142	0.219934	-0.05914	-0.288152	-0.20563	-0.0800879	-0.0303863	-1.16037	ND	-0.96899	ND	-0.635004	-1.03261	ND
FBgn0001134	3L	-0.0649284	0.0309501	0.271994	0.239788	0.0679003	0.226509	-0.0183707	1.3311	ND	-0.0291489	ND	1.40052	-0.102249	-0.178621
FBgn0001137	2L	-0.239568	-0.00570061	0.00205505	-0.311001	-0.0765454	0.0229004	-0.26339	-0.997071	-0.116737	-0.331396	-0.185041	-3.75233	-2.40266	-0.537223
FBgn0001138	3R	0.0220221	-0.251281	0.125552	0.1415	0.0272107	0.205393	-0.19823	0.721904	ND	0.276675	ND	-0.0713115	0.11631	ND
FBgn0001139	3R	-0.0692456	0.0378665	0.0502117	0.171926	0.0699083	0.27262	-0.0542279	-1.35397	0.278199	-0.689415	0.274136	-1.9374	-0.684503	-0.428931
FBgn0001142	2L	0.113602	0.176466	0.308743	0.210161	-0.0296437	0.177599	0.299525	-1.85113	-1.11384	-1.08562	-0.240024	-2.68238	-2.68788	0.298658
FBgn0001145	X	0.199169	0.177699	0.167508	0.117939	0.0845678	0.306846	0.258445	1.14304	1.61832	0.930881	0.0410327	3.3076	0.500825	1.74417
FBgn0001147	2R	-0.318431	ND	0.125743	ND	-0.0824982	-0.046921	0.129145	3.96724	0.379588	0.614927	0.165545	5.90722	0.158576	-0.149191
FBgn0001148	2R	ND	ND	ND	ND	-0.0645242	ND	ND	0.699082	ND	0.400975	ND	4.72413	-0.0756296	ND
FBgn0001149	3R	-0.0273224	0.100694	-0.115121	0.113485	0.0951008	0.0313952	0.536766	-0.999846	-0.449351	-0.169348	-0.444761	-0.0426805	-0.0750622	0.942541
FBgn0001150	X	-0.0236309	-0.132455	0.86746	-0.116467	-0.100628	-0.07552	0.162527	0.380624	-0.137146	0.0234825	0.0432885	ND	-0.241072	0.0373541
FBgn0001168	3L	-0.0340248	0.120491	-0.160993	-0.107778	0.0941279	ND	0.251258	0.990331	0.908175	0.583432	0.765993	0.841719	-0.614552	0.00562994
FBgn0001169	3R	-0.145842	-0.136217	-0.137314	0.23566	-0.00440791	0.0426443	0.00892905	-2.05964	-0.688853	-1.06127	0.0992952	-3.15955	-0.562116	-0.713086
FBgn0001170	2L	0.3652	ND	ND	ND	-0.088318	ND	-0.270194	0.69001	ND	-0.112713	ND	0.967834	0.21638	ND
FBgn0001174	2L	0.032629	ND	ND	ND	-0.0321855	ND	-0.294884	-3.59354	ND	-0.369215	ND	3.1454	-0.299874	ND
FBgn0001179	3L	0.764353	0.304087	-0.0296467	-0.246333	0.0579424	0.0356239	1.27831	-1.45946	-0.681631	-0.98612	ND	-1.18194	-0.691687	-0.114062
FBgn0001180	3R	-0.0424933	-0.0796786	0.0398181	-0.13704	-0.0538203	0.00432161	-0.623039	-3.17995	-0.236279	-1.46474	0.322667	ND	-1.46536	-0.0127461
FBgn0001185	2L	-0.0410252	0.0798819	-0.0869398	-0.114504	0.099753	ND	0.0331138	-0.465021	ND	-0.547637	-0.359057	-1.33176	-0.831211	ND
FBgn0001186	X	0.0230503	0.0710286	0.113614	0.0638871	0.0925593	0.151859	0.551066	0.0346831	0.0628125	0.0898506	-0.4464	-1.64087	-1.31138	-0.555015
FBgn0001187	2R	-0.136122	-0.301667	-0.117384	-0.446239	-0.567983	-0.454032	0.33032	1.17504	0.480761	0.882025	-0.526791	5.48245	0.219829	0.578543
FBgn0001189	X	-0.0564318	-0.041392	-0.0781765	-0.524282	-0.358588	-0.226004	-0.131411	-0.340832	-0.188366	-0.251604	-0.358343	-1.03207	-0.344345	-0.259506
FBgn0001197	3R	-0.000265825	-0.0625165	-0.180747	-0.241945	-0.17867	0.0786098	-0.168441	-2.98402	-2.33727	-2.47109	-0.924424	-2.83174	-2.00911	-2.1578
FBgn0001202	2L	-3.21074e-05	0.285951	0.163464	-0.0291295	0.23067	ND	-0.0227046	-0.343357	-0.118151	-0.498527	ND	-0.519559	-0.324262	-0.323724
FBgn0001205	3R	ND	ND	ND	ND	-0.0223039	0.0243197	ND	ND	0.824743	0.618436	0.323474	ND	ND	1.06177
FBgn0001206	X	0.179392	0.261246	-0.133834	0.0891576	-0.0683131	0.102994	-0.423467	-1.87958	-0.399264	-0.542902	-0.424275	-3.17273	0.297403	0.753639
FBgn0001208	3L	0.0555523	-0.220957	-0.0616245	-0.325519	-0.53662	-0.139236	-0.619411	0.85763	0.686111	0.541624	-0.382905	4.36468	-0.0524391	ND
FBgn0001215	3R	-0.0696832	0.17464	0.138788	-0.149348	0.0826072	0.00863031	-0.185457	-0.465333	ND	-0.168334	0.24828	-0.0974523	1.0676	0.0566529
FBgn0001216	3L	0.00910578	-0.0983102	0.01484	-0.273847	-0.0270691	0.0799754	1.21154	3.831	1.23976	1.88989	0.228492	9.88132	4.05833	2.70301
FBgn0001217	3R	-0.117268	-0.0773113	ND	-0.00554075	-0.00782699	-0.0320936	0.957758	6.97504	2.06582	3.35398	0.0951143	10.3779	5.31232	3.27778
FBgn0001218	X	0.33151	-0.118595	-0.25727	-0.318516	0.0178507	-0.0365259	0.605268	-0.907681	ND	-0.226126	ND	-1.51937	-0.943588	ND
FBgn0001219	3R	0.149105	0.186724	-0.160735	-0.328583	0.0226306	0.16221	0.0573112	-1.34469	-1.39345	-0.886589	-0.338028	-1.09552	-1.89791	-0.0514694
FBgn0001220	2R	0.191637	0.110395	-0.0869621	-0.116936	-0.0904199	0.0989585	-0.0261393	0.266391	0.339502	-0.135115	0.159487	1.17222	-0.0108903	0.298295
FBgn0001222	2R	0.00527488	0.285572	0.113725	-0.00719845	-0.0316775	0.0989585	0.0808351	-1.34919	-0.6017	-1.34028	-0.0639143	-2.06941	-0.507059	-0.69263
FBgn0001223	3L	0.610753	0.210316	-0.0339628	0.0959925	0.0754642	ND	1.16403	0.728214	ND	1.46792	ND	-0.658343	0.258941	ND
FBgn0001224	3L	0.246694	ND	-0.115058	0.340341	0.354136	0.0398403	0.857932	0.555545	0.0111092	1.25516	0.0236812	5.18817	2.71578	0.0980152
FBgn0001225	3L	0.731478	ND	0.257396	0.0260549	0.224942	0.343692	0.148074	-3.3094	-2.63039	-2.12344	-0.871662	-0.581748	-0.364268	-1.8481
FBgn0001226	3L	0.697198	ND	0.201963	0.664242	0.214523	0.259423	-0.388119	-3.10073	-1.67319	-1.8516	-0.323025	-0.86517	0.570997	-1.7414
FBgn0001227	3L	0.233689	0.339217	0.203091	0.688755	0.278258	0.219091	0.365398	0.311005	0.0815578	0.344931	0.40045	3.90243	0.32773	0.113127
FBgn0001228	3L	0.707346	0.196678	0.224157	-0.123759	0.0125115	ND	0.270367	2.23439	0.431035	1.586	-0.527824	3.50907	2.40487	1.00267
FBgn0001229	3L	0.0618519	0.286399	0.405083	0.37691	0.331143	0.225275	0.178846	0.512266	-1.00539	0.328584	-0.4802	5.95893	-0.796584	-1.27942
FBgn0001230	3R	0.536944	ND	0.132175	-0.232539	-0.0185345	0.136191	1.06516	1.82266	0.652711	1.49601	0.210775	5.9019	1.8513	0.863383
FBgn0001233	3L	0.169287	0.415567	0.043771	-0.251776	0.0357224	0.0935602	0.0853933	-1.67379	-1.81616	-1.23747	-0.295436	-1.2146	-1.26745	-1.76881
FBgn0001235	3R	-0.148285	-0.247232	0.0440874	0.00785169	0.110711	0.041243	0.0993065	1.13361	0.525397	0.42219	0.625645	1.66985	0.267412	-0.164189
FBgn0001247	3L	0.0381851	0.314469	0.0593561	-0.0392782	0.0646346	0.269033	-0.168894	0.108899	-0.0915883	-0.04064	0.0705405	-0.372962	0.298317	-0.00415806
FBgn0001248	3L	-0.0355966	0.0851338	-0.0297081	0.116134	0.178453	0.0384362	0.360235	0.0228216	-0.119593	0.237343	-0.138538	0.503715	0.593329	-0.2396
FBgn0001250	X	-0.121047	0.0755633	-0.0980314	0.351197	-0.0289934	-0.140826	0.049347	1.22551	1.0534	0.60862	0.182896	1.2742	-0.211909	1.42954
FBgn0001253	3L	0.240938	-0.21888	0.543171	-0.056467	-0.00673606	-0.046921	0.089518	-1.03073	0.144777	0.238285	0.169694	0.792928	0.2026	0.298881
FBgn0001254	3L	ND	ND	ND	ND	-0.112487	ND	-0.196028	-6.45576	-0.222273	-0.359218	0.0555011	1.61057	0.397005	-0.117288
FBgn0001255	3R	-0.0838305	ND	-0.440876	ND	-0.179664	0.166073	-0.059282	0.331571	0.859341	0.107634	-0.0195213	0.0587888	0.108861	1.76444
FBgn0001256	3L	0.0836429	ND	0.368776	ND	0.0756969	ND	0.0910098	-2.58206	ND	-0.0100494	0.00422092	0.673504	0.064456	0.938308
FBgn0001257	3L	0.191509	-0.19467	0.12974	-0.258908	0.0359195	0.147958	0.111047	0.461138	0.314244	0.310014	0.156681	-1.89969	-1.21264	-0.113322
FBgn0001258	3L	0.107175	-0.380403	-0.46977	0.0751834	0.0406961	-0.189351	1.211	1.77886	-0.0488822	0.789362	ND	7.0883	1.76285	ND
FBgn0001259	3L	ND	0.108571	-0.0165817	ND	0.0292762	-0.027675	0.0220636	1.02286	ND	0.187831	ND	5.46158	-0.147619	ND
FBgn0001263	2R	0.393684	0.218243	0.252482	0.144408	0.0993625	0.293959	-0.363417	1.57537	0.73792	0.770939	0.231764	0.291834	0.00563244	0.336603
FBgn0001269	2R	-0.0632525	-0.133875	-0.0627587	0.316316	-0.094209	ND	0.36445	3.74691	0.521885	0.633729	0.200956	5.97017	1.0277	0.555679
FBgn0001276	2R	0.130351	ND	-0.00756441	0.0482621	-0.111579	-0.0409718	0.0665391	-1.5495	0.13998	-1.18596	0.117855	-2.93545	-0.918999	1.26258
FBgn0001280	3R	0.126671	-0.293227	-0.00706298	-0.133541	-0.0266301	-0.0709665	0.022003	0.241725	-0.0703135	0.106013	-0.319623	1.6264	1.20182	0.688825
FBgn0001281	3R	0.351046	ND	ND	ND	-0.148583	0.00288251	1.57026	8.60446	2.75134	3.61457	ND	12.3329	5.72217	3.27049
FBgn0001285	2R	ND	ND	ND	ND	-0.126458	ND	1.94349	-0.760799	-1.12271	-0.658125	-2.55039	6.89032	-0.0519479	1.17931
FBgn0001291	2R	0.0865319	0.127309	0.00412528	-0.0208988	-0.0486687	0.21661	-0.0469976	-0.0340387	-0.298719	-0.288843	-0.246599	0.456302	0.715417	-0.176753
FBgn0001296	3R	-0.316056	-0.0236445	-0.0407715	-0.250991	-0.274136	-0.140826	-0.798103	-1.15745	-0.122146	-1.05744	-0.22452	-2.47164	-3.8525	-1.38163
FBgn0001297	3R	-0.102314	0.038884	-0.096175	0.117706	-0.0101067	ND	0.0681838	1.20225	0.485427	0.217888	0.0149265	-0.0989823	-0.543458	0.191436
FBgn0001301	2L	-0.136863	0.206286	0.0789391	0.149709	-0.0388997	ND	-0.0648312	-0.821746	ND	0.216188	ND	-0.721069	0.193642	ND
FBgn0001308	2R	0.0794766	0.228558	-0.154923	0.242158	-0.0799071	0.0384362	-0.00298818	-1.28902	-0.624003	-0.933444	ND	-1.91638	-1.5034	-0.448479
FBgn0001311	3R	-0.11138	0.102839	-0.368302	0.206337	-0.0425743	-0.0335695	0.0623388	2.02468	ND	0.289811	1.28803	4.62457	0.781662	0.119741
FBgn0001313	YHet	-0.0396319	-0.24037	-0.537379	ND	ND	ND	0.195356	6.14569	ND	1.49051	ND	7.22758	1.2146	ND
FBgn0001314	YHet	-0.000345051	-0.368524	ND	ND	ND	ND	-0.00785571	6.58574	ND	0.634658	ND	8.5628	1.63433	ND
FBgn0001315	YHet	-0.303843	-0.121397	ND	ND	ND	ND	0.163863	8.27798	ND	1.49764	ND	8.87117	1.44366	ND
FBgn0001316	3L	-0.0330712	0.106261	-0.208282	0.303532	0.0098631	0.140124	-0.0237007	-1.67262	0.198595	-0.41698	0.217293	-3.07829	-1.89602	-0.262819
FBgn0001319	2R	-0.0672724	-0.295681	0.243979	0.235409	0.238493	0.16092	-0.0517672	1.12979	-0.00909886	0.0417056	0.206656	-0.270799	-0.0169862	0.0595076
FBgn0001320	3L	-0.284859	-0.0833434	-0.218625	-0.20656	-0.085479	-0.367732	-0.00241728	1.14639	-0.00390344	0.455281	0.298459	2.64617	0.08454	0.341861
FBgn0001321	3R	-0.361318	-0.0999766	-0.236415	-0.108773	-0.165352	-0.0603973	0.587432	2.08763	ND	0.450137	ND	3.19251	0.877555	ND
FBgn0001323	3L	-0.00344437	-0.200838	0.066027	0.0546541	-0.125598	0.111031	-0.343194	0.864281	0.298213	0.726997	-0.0822414	0.464348	0.573674	0.929624
FBgn0001324	3L	0.0626938	0.300965	-0.200925	0.468798	-0.0262193	-0.086201	0.120082	-0.253771	ND	0.03251	ND	-0.288026	0.831616	ND
FBgn0001325	2R	-0.0387477	-0.232515	0.0412788	-0.0461988	0.0906638	-0.129734	-0.298307	-0.325716	ND	0.0918826	ND	3.13695	0.284826	ND
FBgn0001330	X	0.355428	0.27743	0.239939	ND	-0.142727	ND	-0.189795	-2.55675	-0.851571	-1.85523	ND	-2.70371	-1.91949	-0.325333
FBgn0001332	2R	-0.085391	0.0263908	-0.123602	-0.521765	-0.195751	-0.112475	-0.45319	-1.682	-0.3637	-1.38184	0.0620664	-3.78843	-2.60501	-0.270688
FBgn0001337	X	0.0831751	0.299662	0.0175821	0.0137331	0.0511076	-0.00144342	0.0625882	-1.70943	-0.27612	-0.963408	ND	-2.88121	-1.21199	-0.297545
FBgn0001341	X	0.400892	0.336823	0.106031	0.218313	-0.03492	ND	0.0903579	-2.25234	-0.640825	-1.65353	ND	-1.64676	-2.21305	1.67339
FBgn0001404	X	-0.176714	0.0586994	-0.0525206	0.15426	0.180071	0.015783	-0.0130909	-0.509448	-0.149277	-0.632948	-0.318491	-2.69006	-0.595447	-0.905602
FBgn0001491	X	-0.0969782	-0.337566	-0.0744294	-0.401965	-0.181764	-0.340075	-0.342097	-0.71116	0.23336	-0.47387	-0.00198074	0.279091	-0.654355	0.0969095
FBgn0001565	X	0.0483678	0.239733	0.0967718	-0.633868	-0.485911	0.0271541	-0.171793	-1.56996	-1.10364	-1.01663	-0.413432	-3.00891	-3.43758	-0.305919
FBgn0001612	X	-0.0692555	0.197132	0.0901867	0.0663714	-0.085479	0.0271541	-0.117089	-2.26454	-1.01312	-1.42661	ND	-3.33783	-0.720275	1.27745
FBgn0001624	X	-0.0278181	0.0474328	-0.0186459	0.164651	0.0461977	0.0426443	0.00582609	-0.0328894	0.0915306	0.0723391	0.429214	-3.4467	-0.980497	-0.267253
FBgn0001941	2L	-0.155554	0.0737304	0.0686259	0.122257	0.275853	0.0976108	0.136049	-0.525085	-0.451567	-0.805614	-0.430933	-0.208252	-0.348082	-1.27573
FBgn0001942	2L	0.144704	0.139942	0.0819601	-0.242259	0.08658	-0.00288828	-0.00733631	-0.991481	-0.0471267	-0.496074	-0.469578	-0.0659318	-1.49177	-0.242456
FBgn0001961	2L	0.146202	0.173527	-0.000365398	0.194856	0.204316	-0.0394883	-0.0222665	-0.184584	0.0735049	-0.0803711	-0.356408	1.68319	0.263475	0.510851
FBgn0001965	2L	0.00940363	0.341114	-0.0151708	0.389018	0.0763539	0.0356239	-0.0203099	-1.01015	0.24334	-0.637981	0.11998	-2.24422	-0.354979	1.6796
FBgn0001967	2L	ND	ND	ND	ND	-0.0485571	ND	0.18667	4.87873	0.139535	-0.268842	0.13472	10.4986	0.79832	0.440378
FBgn0001970	2L	0.411398	ND	0.32971	0.535455	0.214834	0.126973	0.00546624	-1.12428	-0.0230821	-0.904041	0.154104	0.383377	-0.201425	-0.313421
FBgn0001974	2L	0.00865784	-0.0637305	0.0390309	-0.0508569	-0.0609466	-0.189351	-0.247993	-2.14175	-0.751128	-1.13531	-0.282546	-1.24845	-0.609437	-0.33998
FBgn0001977	2L	0.0690102	0.0766478	-0.0957323	0.280648	-0.178581	0.0370307	0.0947524	0.000192868	-0.245	-0.033356	-0.0111634	1.76322	0.499266	0.329939
FBgn0001978	2L	0.0410085	0.112289	-0.250699	0.0867275	-0.0749712	-0.106249	-0.121116	-1.44447	-0.61982	-0.834258	-0.176847	-0.792115	-0.140987	1.20611
FBgn0001981	2L	-0.0524801	ND	0.337038	ND	0.360746	0.0976108	-0.460122	1.32369	-0.0714394	0.312049	0.111953	5.30814	0.833479	0.00227766
FBgn0001983	2L	-0.212501	ND	ND	ND	0.0622323	ND	0.221838	-8.21298	ND	-0.20533	ND	0.292728	-0.0980618	ND
FBgn0001986	2L	0.110849	0.314434	-0.351922	-0.188802	-0.160533	ND	-0.241002	-1.48555	-0.619574	-1.1851	ND	-0.516333	-0.836652	-0.462455
FBgn0001987	2L	-0.119189	0.0578124	-0.0511976	0.361013	0.119423	0.204141	0.083095	0.358305	0.00864465	0.18287	-0.0227978	0.616969	0.368902	-0.189517
FBgn0001989	2L	0.281161	-0.0539241	0.0186696	0.227962	0.146316	-0.103147	0.0259381	0.292167	0.210364	0.345964	-0.230315	1.70744	-0.998878	1.10118
FBgn0001990	2L	0.10692	-0.034629	0.0336319	-0.037786	-0.071241	ND	0.0934545	-2.17143	-1.24094	-1.16972	ND	-1.77	-0.863463	-0.655951
FBgn0001991	2L	-0.131849	0.0875496	-0.160895	0.30505	0.0487105	0.144046	0.00689146	2.12519	1.09044	1.03451	0.493893	4.66818	0.959118	0.114887
FBgn0001992	2L	0.430938	-0.0905117	0.0241929	-0.378881	-0.0840915	ND	1.68919	0.602951	ND	0.139928	ND	-0.541246	0.139006	ND
FBgn0001994	2L	-0.170964	-0.288199	-0.028808	0.0857702	-0.198834	0	-0.0428525	-1.30872	1.05212	-0.857925	0.536759	-3.36953	-1.49944	1.3319
FBgn0001995	2L	0.19174	0.322727	-0.111065	0.0271309	0.0463653	0.077243	-0.0858092	-1.28461	-0.455163	-0.922084	-0.287823	-0.298001	-1.4925	-0.223906
FBgn0002021	2L	0.188282	0.205638	0.0200973	-0.0661134	0.00455173	-0.0513992	-0.192425	-0.362664	-0.139005	-0.442365	ND	1.74321	-0.0259265	ND
FBgn0002022	2L	0.0448232	-0.0241754	-0.161375	-0.192118	-0.136572	-0.158429	0.122453	-0.364926	-0.459804	-0.104779	-0.28987	0.893634	0.314455	0.00358785
FBgn0002023	2L	-0.133971	-0.0362186	-0.219477	0.0824913	0.20838	0.0635029	0.0470562	2.23855	0.223138	0.693632	0.173051	6.24985	1.39481	0.753502
FBgn0002031	2L	0.222596	0.222345	-0.104925	-0.25279	-0.221889	0.0440443	-0.0598316	-1.01705	-0.59053	-0.678676	-0.228616	-0.100096	-0.762185	0.425771
FBgn0002036	2L	0.146417	0.146275	0.0891975	0.160547	0.240058	-0.0740006	0.0595317	3.04612	0.985173	1.7635	ND	4.73573	4.34272	2.36084
FBgn0002044	2L	-0.0322198	0.00793991	-0.0750591	0.0492975	-0.00207599	-0.0573917	-0.0387165	-1.36689	-0.313941	-0.9536	-0.0243595	-1.62857	-1.10156	-0.382045
FBgn0002069	2R	0.0257374	-0.00171312	-0.479025	-0.629183	-0.3172	-0.174621	0.150239	-1.53943	-1.07765	-1.21962	-0.272906	-1.78719	-2.25579	0.336809
FBgn0002121	2L	-0.176239	-0.209392	0.0492973	-0.0156141	-0.0755737	-0.0262051	-0.257434	-1.55168	-0.114452	-1.01449	0.318542	-3.4075	-0.942952	-0.347915
FBgn0002174	2R	0.25537	0.139277	-0.22684	0.0739978	0.0138553	0.0565835	-0.112564	1.3691	0.390723	0.204955	-0.000151491	2.99003	1.13718	1.37941
FBgn0002183	3L	0.0240113	0.281167	-0.0754675	0.0229895	-0.129507	0.0172093	-0.0069415	-2.53303	-1.60571	-1.23715	ND	-1.75462	-1.45448	-1.063
FBgn0002283	3L	0.0205333	0.10328	0.214087	-0.178618	0.0570274	0.137504	-0.0345911	-1.67273	-0.744959	-1.38234	ND	-0.649839	-0.227541	ND
FBgn0002284	3L	0.149405	0.112707	-0.506745	-0.0089102	0.12985	-0.217591	0.0482312	-0.757823	-0.6724	-0.489882	0.0519289	0.35388	-0.23202	-0.409847
FBgn0002306	3R	0.0550937	0.0499557	-0.195229	0.552946	0.0864305	ND	-0.288818	1.70816	0.437941	0.831099	0.598689	3.87729	0.509301	-0.057168
FBgn0002354	3R	0.126422	0.187058	0.114553	-0.108866	-0.0166104	0.0976108	0.0817994	-0.139787	-0.668334	-0.596029	-0.139587	1.64214	-0.726232	-0.96135
FBgn0002413	3R	-0.000688682	0.0895406	0.0588645	0.162342	-0.0122111	0.0129262	-0.0650547	-2.27674	-0.592036	-1.32253	0.00397635	-2.36721	-1.37198	-0.357515
FBgn0002431	3R	-0.0939082	0.131389	-0.118525	0.274208	-0.0964103	0.0922074	-0.0338807	-0.727308	0.509706	-0.595026	0.455797	-1.38745	0.564788	0.367472
FBgn0002440	3L	-0.101618	-0.131795	-0.494637	ND	-0.030322	-0.0247367	0.463589	2.03781	0.0689046	-0.14556	-0.029242	2.92149	0.162006	0.302676
FBgn0002441	3R	0.0814874	0.284624	-0.220471	0.167716	0.0330036	-0.142417	0.0240668	-0.92072	-0.345643	-0.444964	0.111779	-1.23723	0.43775	-0.291181
FBgn0002466	3L	-0.0539085	-0.0931103	0.101464	ND	-0.0988372	ND	-0.683101	-2.59441	-0.490069	-1.46139	-0.244119	-2.79637	0.699691	-0.352363
FBgn0002521	4	-0.146145	-0.106757	0.324373	-0.14146	0.111979	0.0662614	-0.139915	-0.732588	-0.437262	-0.930404	0.2834	-0.43616	0.383697	0.296499
FBgn0002522	3R	0.19524	-0.216118	0.0899157	0.133836	0.0578315	ND	0.233279	0.935353	0.0270833	0.368254	0.0250997	4.47794	0.546709	-0.00191862
FBgn0002524	2L	0.052694	0.230661	0.07169	0.208621	0.147359	0.24732	-0.0753784	-1.38359	-0.443258	-1.32432	-0.163084	-2.42161	-1.81773	-1.60559
FBgn0002525	2L	-0.136298	-0.111784	-0.241075	0.0164644	0.0381974	0.0786098	0.0457836	-1.90293	-0.745999	-0.839363	-0.269222	-0.547623	-0.391467	-0.693245
FBgn0002526	3L	-0.34071	-0.100641	-0.548155	0.562613	-0.183696	-0.270556	-0.106629	-1.37606	-0.0162756	-1.01823	-0.27443	-2.38798	-3.03233	ND
FBgn0002528	3L	-0.216315	0.00243261	-0.293179	0.103383	-0.206843	-0.1976	-0.0850757	-0.769331	ND	-0.4502	0.0164107	-1.28321	-2.62401	-0.427233
FBgn0002531	2R	ND	ND	-0.765129	ND	-0.0956814	ND	ND	1.00346	ND	0.155568	-0.111337	5.69471	0.0810847	ND
FBgn0002533	2R	-0.31268	ND	ND	ND	-0.152832	ND	ND	1.51319	-0.0944227	0.242194	-0.212833	4.45633	0.154971	-0.1435
FBgn0002534	2R	0.173028	ND	ND	ND	-0.141577	ND	-0.31365	1.51232	-0.189488	-0.185917	-0.275222	5.49108	-0.308958	0.305667
FBgn0002535	2R	ND	ND	ND	ND	0.0518454	ND	-0.363296	ND	ND	-0.301494	ND	7.73009	0.215307	ND
FBgn0002542	3R	0.0636676	-0.0760083	-0.390659	-0.126325	-0.109267	-0.123434	-0.187438	-2.42961	ND	-1.82289	ND	-1.21309	-0.0891116	ND
FBgn0002543	2L	0.00543084	0.0702281	-0.10919	0.370415	-0.0671981	0.0342157	-0.33015	0.0826582	0.349252	-0.1289	0.0886979	4.08088	-0.299989	0.0778856
FBgn0002552	2R	0.0348757	0.143271	-0.12821	0.0365731	-0.0590783	0	0.0895158	-2.06563	-0.674906	-1.0818	ND	-2.51458	-0.284233	-0.0944427
FBgn0002561	X	ND	ND	ND	ND	0.0689046	ND	-0.330567	-3.26005	ND	-0.510962	-0.0476381	ND	0.0381673	ND
FBgn0002562	X	ND	-0.688646	-1.51631	ND	0.162687	ND	0.599198	1.30427	ND	-0.0300818	0.841699	7.19684	-0.0944861	ND
FBgn0002563	2L	-0.188323	-0.529268	-0.717441	0.355567	0.0735461	-0.187707	-0.510765	-0.216655	0.721276	0.517155	0.611172	5.54466	-0.0887953	0.694461
FBgn0002564	3L	0.0883761	-0.623885	-0.490797	ND	-0.0710075	-0.0409718	-0.1211	0.791864	0.538826	0.215616	0.554451	3.00333	-0.0199121	0.739183
FBgn0002565	3L	-0.997547	-0.300208	-0.0186324	0.0789788	ND	-0.171368	-1.91477	-0.682917	3.15438	0.560333	0.271748	5.13222	0.922432	0.5125
FBgn0002566	2L	-0.129083	-0.00649803	0.165039	-0.218531	ND	ND	-0.0120938	-0.0994043	ND	-0.365883	ND	-1.11072	0.044114	ND
FBgn0002567	2R	0.0855157	0.293104	-0.0306925	0.250508	0.131668	0.186501	-0.428958	-0.320436	0.16092	-0.563402	0.283495	-0.813684	0.0483458	0.19604
FBgn0002569	2R	ND	ND	ND	ND	-0.0976378	-0.288065	0.406146	1.69729	0.888484	0.761626	-0.0398842	6.11488	-0.154951	ND
FBgn0002570	2R	ND	ND	0.175302	0.385844	-0.0371995	-0.018878	1.59028	2.22354	0.680297	1.34328	0.20498	7.91957	0.222323	0.998051
FBgn0002571	2R	ND	ND	ND	ND	0.0568471	-0.0439433	0.973541	1.92833	0.895388	0.965766	-0.454168	6.79067	-0.196064	ND
FBgn0002573	3L	-0.278289	ND	-0.950088	ND	-0.015783	ND	-0.0376249	1.5023	0.260074	0.419895	0.363889	5.72621	0.941009	-0.198409
FBgn0002576	X	-0.211374	-0.508074	-0.365805	-0.694384	-0.462597	-0.172994	0.382957	0.785654	ND	-0.0579701	ND	1.84849	0.377864	ND
FBgn0002577	X	-0.250758	-0.338648	-0.0195236	ND	-0.0821167	ND	-0.0149759	-1.51324	0.422179	-0.0912462	0.182374	-2.41616	-0.0454905	0.647397
FBgn0002578	3R	-0.310791	ND	ND	ND	0.160752	0.0840643	1.29404	0.0752668	-0.0373651	-0.00720986	-0.487664	6.84149	-0.231317	0.240974
FBgn0002579	X	0.311911	0.104657	0.03405	-0.4422	-0.166266	-0.0101344	0.0960192	-1.64468	-1.45704	-0.949714	-0.679758	0.158283	-4.14321	-2.24225
FBgn0002590	X	0.0921201	-0.19603	-0.478161	-0.923094	-0.592053	-0.237864	-0.00127653	-0.721557	-0.924248	-0.664801	-0.614534	0.195413	-3.34252	-1.2529
FBgn0002592	3R	ND	ND	0.0984392	ND	0.0190614	-0.0573917	ND	-0.294546	-0.198413	-0.18053	-0.0209449	0.344336	0.164618	0.260917
FBgn0002593	2L	0.115319	-0.375963	-0.304754	-1.1497	-0.497781	-0.150401	-0.210904	-1.39239	-1.52632	-0.853708	-1.07515	-0.736874	-4.28949	-0.416258
FBgn0002607	2R	0.180201	-0.0260667	-0.207306	-0.821711	-0.339708	-0.107803	-0.0906848	-1.82117	-1.61735	-0.900884	-0.775004	-0.873899	-3.56051	-0.696237
FBgn0002609	3R	0.176125	ND	-0.188418	0.41311	0.0931951	ND	-0.458318	-1.76893	0.421824	-1.10468	ND	-1.36854	-1.83929	0.17788
FBgn0002622	3R	0.205472	-0.197089	-0.41525	-0.81136	-0.402624	-0.0679388	-0.1245	-1.79011	-1.46492	-1.10541	-0.946146	-0.341207	-3.53837	-1.02451
FBgn0002626	3R	0.149751	-0.0432374	-0.489041	-1.092	-0.471624	ND	-0.0520291	-1.36877	-1.64939	-0.804144	-0.778457	-0.790355	-3.70622	-0.641428
FBgn0002629	3R	0.365648	ND	ND	ND	-0.0259926	ND	0.905472	-4.00497	-0.00923679	-0.392273	ND	6.91006	0.298699	0.199135
FBgn0002631	3R	ND	ND	ND	ND	-0.0899455	ND	ND	-4.03879	0.0234115	-0.201232	ND	-1.73933	0.28468	0.323266
FBgn0002632	3R	ND	ND	ND	ND	0.0862946	-0.0232698	-0.653107	-1.45336	ND	-0.272644	ND	-0.923365	0.0159401	ND
FBgn0002633	3R	ND	ND	0.29875	ND	-0.0464212	0.164786	ND	-4.0373	0.0200292	-0.544644	-0.176913	-2.84867	-0.516053	0.362857
FBgn0002638	3L	0.0821718	0.216377	-0.0376351	-0.001083	-0.0920992	0.0593553	-0.184713	-2.66226	-1.74871	-2.25571	-0.693511	-1.66037	-1.48203	-0.43168
FBgn0002641	X	0.0704913	0.115049	0.230611	0.161236	0.179333	ND	0.258902	-1.31126	ND	-1.24114	ND	-1.75024	-1.4036	ND
FBgn0002643	2R	0.00529159	0.0820088	-0.214789	0.34683	0.0542511	0.226509	-0.277653	0.30142	0.12696	-0.00514125	0.568869	-1.58883	-0.0238651	0.214995
FBgn0002645	3R	-0.0469964	0.092186	-0.124265	-0.0361817	-0.10439	0.175045	-0.317617	-1.40619	-0.00751579	-0.491176	0.14193	-1.40348	0.0765428	-0.260637
FBgn0002652	2L	0.11317	ND	-0.489234	0.0799516	0.0104791	-0.242977	-0.211784	-1.44456	ND	-1.27862	ND	-0.647524	0.67948	ND
FBgn0002673	2L	-0.128328	-0.230035	-0.0451513	-0.00174336	0.0522629	ND	-0.366839	-0.948435	-0.393476	-0.702374	ND	-0.232565	2.57943	-0.22525
FBgn0002707	X	-0.19526	-0.0283647	0.0101449	0.0285001	0.00812829	-0.0232698	-0.368617	-2.76003	-0.386417	-1.04476	ND	-3.10558	-1.17892	-0.127715
FBgn0002709	X	-0.31991	-0.0934583	0.248416	0.163955	-0.121175	ND	-0.257893	1.33073	ND	1.12682	ND	1.22754	2.91563	ND
FBgn0002715	2R	0.0673149	ND	0.609922	0.125497	-0.0414252	-0.0558912	0.513922	0.811743	0.0123112	0.34932	ND	1.58158	3.15591	0.536749
FBgn0002716	2R	-0.00852543	0.207036	-0.24497	0.287681	-0.106978	ND	-0.139768	-1.1319	ND	-0.61822	ND	-1.68438	-1.20312	ND
FBgn0002719	3R	0.104177	-0.12097	-0.0243676	0.185961	0.144816	-0.0528949	0.327993	0.833513	0.845606	0.558003	0.187882	2.42474	2.11982	0.33143
FBgn0002723	X	-0.201724	-0.152265	-0.0132992	0.0586083	-0.079361	-0.0320936	-0.155647	-0.693354	0.274733	-0.131879	0.1824	-1.85855	-0.631709	0.0771199
FBgn0002732	3R	ND	ND	ND	ND	0.046044	ND	-0.47059	-1.21411	0.0474686	-0.178887	-0.0331487	-0.596364	-0.0505956	0.31654
FBgn0002733	3R	-0.113259	-0.118712	-0.310491	-0.375305	-0.0932492	0.0440443	-0.0581498	-0.644205	ND	-0.378634	ND	-4.12811	-1.63571	ND
FBgn0002734	3R	ND	ND	ND	ND	0.171412	0.164786	0.0387512	-7.20067	0.109575	-0.177089	0.198054	-2.18352	-0.0872291	0.672498
FBgn0002735	3R	ND	-0.286738	ND	ND	0.0289793	ND	ND	-3.86642	ND	-0.478754	ND	ND	-0.376587	-0.346824
FBgn0002736	2R	0.444194	-0.00804745	-0.126025	-0.0490613	0.0526385	0.191563	0.508077	-2.05132	-1.23452	-1.80393	ND	-1.0171	-2.62802	0.806827
FBgn0002772	3R	-0.0861381	-0.681763	-0.485537	-0.811347	-0.358678	-0.204233	-0.0584905	1.52917	1.07758	1.23289	0.352465	2.62219	-0.719399	1.62863
FBgn0002773	3R	-0.0102107	-0.417592	-0.413894	-0.660609	-0.340038	-0.239566	-0.0150006	1.46998	1.03674	1.12455	0.0584689	3.40087	-1.45117	0.88641
FBgn0002774	2R	-0.0171876	0.211619	0.167457	0.094043	0.165044	0.0440443	-0.000742616	-0.0831554	0.255996	-0.268722	ND	0.00256199	-0.0956565	0.297884
FBgn0002775	3L	0.0422044	0.0590581	0.224104	0.108815	-0.0610019	ND	0.122699	-1.35658	-1.14093	-0.836167	ND	-0.735892	0.127337	-0.532391
FBgn0002778	3L	-0.172501	-0.0787008	-0.0644848	-0.0526437	0.229822	0.164786	0.0274773	-2.04469	-1.33302	-1.49836	ND	-3.95716	-2.46565	-1.89063
FBgn0002780	3R	0.01157	0.00552741	-0.358361	-0.917843	-0.437899	-0.00723157	-0.306977	-2.94924	-2.3851	-2.71659	-0.624392	-4.59871	-4.6827	1.19071
FBgn0002781	3R	-0.0505126	0.152991	0.135292	0.0670061	-0.00809959	0.0100637	-0.0531251	-2.19065	-0.30276	-1.15414	0.0346383	-2.85631	-1.97852	0.480058
FBgn0002783	3R	0.0138328	0.223307	-0.0781341	0.031523	0.0248586	ND	-0.00984511	-2.29894	-0.805525	-1.42471	0.00028851	-3.44489	-1.80338	-0.412725
FBgn0002787	2R	0.10468	0.00326069	-0.418264	-0.00088278	-0.0823347	-0.312939	0.0855797	-1.0553	-0.384049	-0.589639	0.127382	0.365	-0.0141608	-0.192645
FBgn0002789	2R	-0.103854	-0.301412	-0.46451	-0.837562	-0.371793	-0.390245	-0.137091	0.779888	0.908037	0.716868	-0.310164	1.84201	-1.0552	0.522227
FBgn0002791	2R	0.0566861	0.165555	0.217657	-0.142723	0.0595768	0.0731347	0.0475057	-0.864908	ND	-0.419399	-0.0593221	0.266496	0.819331	ND
FBgn0002838	3R	ND	ND	ND	ND	0.0134122	ND	ND	5.16613	ND	1.90327	0.127858	6.92489	2.00635	0.766951
FBgn0002842	3L	ND	ND	ND	ND	-0.0365807	ND	0.141427	5.53398	ND	1.50551	ND	11.3359	3.37425	ND
FBgn0002855	2L	ND	ND	ND	ND	0.00508375	ND	0.719277	9.59485	3.75452	4.68887	2.76457	15.2165	3.21009	4.65639
FBgn0002856	2L	ND	ND	ND	ND	-0.0179647	ND	0.848001	9.03908	2.232	3.5137	1.59768	7.19393	1.23338	2.52093
FBgn0002862	3R	0.197962	ND	ND	ND	0.111192	ND	3.56114	9.39439	4.10091	4.91142	1.88415	13.9422	8.26644	4.80916
FBgn0002863	3R	0.196	ND	ND	ND	0.189325	-0.0101344	0.966082	8.61857	ND	1.32504	ND	15.4409	5.3408	ND
FBgn0002865	3R	0.705622	ND	ND	ND	-0.100655	ND	4.52798	10.0053	4.29322	4.78742	1.62443	13.3211	8.70817	5.42504
FBgn0002868	3R	-0.2662	-0.236438	0.347439	0.159459	0.292099	0.0894982	0.269712	1.11198	0.911538	1.08182	-0.430579	7.85224	3.18994	2.01682
FBgn0002869	3R	0.168754	ND	0.487117	ND	-0.0749986	-0.168123	0.459783	-0.565022	-0.0726329	-0.114034	-0.485628	3.67197	-1.29101	ND
FBgn0002872	3L	-0.0510148	0.0514692	0.0296557	-0.210178	-0.0446179	0.298658	0.167253	-2.93206	ND	-1.52964	ND	-2.35604	-0.642204	-1.32951
FBgn0002873	X	-0.0889979	-0.117754	-0.260708	-0.137719	ND	ND	-0.36835	-1.09447	ND	ND	ND	-1.29091	1.85681	ND
FBgn0002878	X	0.343356	0.130116	-0.228855	0.526666	0.00230647	ND	0.0814482	-2.53792	-1.28283	-1.34452	-0.604007	-1.39152	-0.131706	1.1196
FBgn0002887	2L	0.0598588	-0.0170379	0.0995518	0.0641554	0.0494495	ND	-0.0304037	-1.72011	ND	-0.802946	ND	-1.79356	0.583373	ND
FBgn0002891	2R	-0.00015818	0.13075	0.0134351	0.157574	-0.0394051	ND	0.202876	-1.63639	ND	-0.838565	ND	-2.17204	-0.0535978	ND
FBgn0002899	3L	-0.128148	ND	-0.232096	0.0130809	-0.00961949	ND	-0.100152	-3.36242	ND	-1.71959	ND	-3.1598	-0.434909	-0.518569
FBgn0002901	3L	0.0960619	-0.0339942	-0.103538	0.0427862	-0.0148552	ND	0.0595358	-2.12659	ND	-0.9761	ND	-1.10818	0.655982	ND
FBgn0002905	3R	0.215522	0.0823832	-0.0912228	ND	0.221815	-0.118727	0.297248	-1.25765	ND	-1.133	ND	-1.16094	-0.449848	ND
FBgn0002906	3R	0.0397421	0.0225122	-0.259848	-0.264421	-0.154181	-0.0877334	-0.179224	-2.46847	ND	-0.495122	ND	-1.27357	0.326471	ND
FBgn0002909	3L	ND	ND	ND	ND	0.0237947	0.0468403	ND	-0.910235	0.0777762	-0.317142	ND	-0.763217	ND	0.635039
FBgn0002914	X	0.0274957	0.301487	0.237271	0.0143232	-0.114434	-0.00433459	0.121924	-0.625334	-0.132406	-0.561839	ND	-0.328315	0.507616	-0.103606
FBgn0002917	X	-0.0414504	0.428384	0.0858234	0.359591	0.0808077	-0.07552	0.898852	1.76843	ND	-0.0129548	ND	2.84795	1.41089	0.0611679
FBgn0002921	3R	0.0388393	0.0260435	0.152951	0.446763	0.399466	0.177599	0.160399	0.486361	0.591172	0.459411	0.47718	-1.88378	-1.07381	-0.0174813
FBgn0002922	3R	ND	ND	-0.332563	ND	-0.106643	-0.0203404	-0.49171	1.61518	ND	0.442949	ND	3.03758	-0.0742979	ND
FBgn0002924	3R	0.0356955	ND	-0.0610575	0.234954	-0.00728163	0.154454	-0.155786	-1.99623	-1.20197	-1.4288	0.0841868	-0.675186	0.664891	-0.768091
FBgn0002926	3L	-0.171224	-0.229016	-1.0741	ND	-0.0113525	-0.0649175	-0.147196	-4.52986	ND	-2.3687	ND	ND	-2.2881	0.455965
FBgn0002930	2R	-0.242585	-0.255313	-0.261862	0.00801521	-0.0793884	-0.345564	-0.02742	0.988752	0.539491	0.645222	-0.12153	5.47724	1.40513	0.122474
FBgn0002931	2L	-0.117799	-0.0596067	-0.423295	-0.324792	-0.198909	ND	-0.882955	1.6377	ND	0.674018	-0.0364193	6.54918	1.42933	0.892399
FBgn0002932	3R	-0.125465	-0.146162	0.022228	0.169054	0.136047	0.171207	-0.145384	-0.894263	ND	-0.37293	ND	0.459327	0.693298	ND
FBgn0002933	X	ND	ND	ND	ND	-0.0458483	0.149259	ND	-0.067288	0.293441	0.0579424	0.271294	0.120519	0.285202	0.344522
FBgn0002936	2L	0.307587	0.267081	-0.0264782	-0.137699	0.109374	0.408168	1.09476	1.92432	1.49007	1.07421	0.252246	5.99664	2.55632	1.80671
FBgn0002937	3R	0.0508644	0.428452	0.239492	0.0619899	0.166047	0.151859	0.698394	1.63553	ND	0.658509	0.56349	4.706	-0.330875	ND
FBgn0002938	2L	0.183265	0.167405	0.0135939	0.00307663	0.090718	0.264236	0.170929	1.62449	1.14094	0.689254	0.4502	-1.31388	0.055106	0.423707
FBgn0002939	2L	-0.168022	-0.237338	-0.151822	0.556778	-0.062025	-0.244685	0.342112	2.26382	ND	1.13169	ND	9.68738	-0.0260694	ND
FBgn0002940	3R	0.575056	-0.125726	0.157771	-0.033477	0.0703069	0.186501	1.35595	1.44622	1.1804	0.812326	-0.249716	0.742304	0.117312	ND
FBgn0002941	3R	0.143294	-0.0568548	0.117232	0.166589	-0.00194632	ND	0.389145	1.53394	0.808978	0.269416	0.065531	1.8016	-0.0075881	0.214647
FBgn0002945	3L	-0.0405106	-0.0198417	-0.064448	0.282813	-0.0175229	-0.00578235	-0.131053	1.00403	0.429557	0.21836	0.0104075	1.26453	0.367759	0.26932
FBgn0002948	X	0.534329	0.321852	0.00405773	-0.134023	0.0559592	ND	-0.196225	-2.85622	-0.448099	-1.79308	-0.0567433	-2.94124	-2.02087	-0.20989
FBgn0002962	3R	0.0621568	ND	ND	ND	0.0512746	0.253384	-0.945669	-4.48463	-0.218749	-3.43082	0.0377196	-5.33743	-3.06862	0.372551
FBgn0002968	X	ND	ND	ND	ND	-0.0203991	-0.169745	ND	ND	0.333103	0.102134	0.367729	ND	ND	-0.163711
FBgn0002973	2L	-0.0505825	0.0346803	0.031086	0.341223	0.0932356	0.138814	0.0504415	-0.0600232	0.473673	-0.443405	0.199211	0.214266	0.993271	-0.195576
FBgn0002985	2L	0.159543	ND	0.309212	-0.0628703	0.0782546	ND	-0.418131	1.13189	0.33498	0.723174	-0.0530192	2.87906	0.181923	-0.215429
FBgn0002989	2L	0.104229	0.101017	0.00537021	-0.00524491	-0.0957219	ND	0.0751247	-2.37832	-1.07156	-1.0965	-0.22586	-1.10688	-0.908521	1.09086
FBgn0003002	3R	-0.0592516	-0.179585	0.111555	0.122072	-0.0888472	0.261832	0.51821	0.150947	ND	-0.091842	ND	-0.461443	0.00738698	ND
FBgn0003008	2R	0.0891198	0.102256	0.159207	-0.226003	-0.0594383	0.136191	-0.0362392	-0.91661	-0.565313	-0.592502	-0.158724	-0.189705	-0.253912	-0.415063
FBgn0003009	2R	ND	ND	ND	ND	ND	ND	1.24083	6.62685	ND	ND	ND	6.64693	1.73045	ND
FBgn0003011	3R	0.0330768	0.186834	0.493405	-0.0266166	0.13155	0.0976108	ND	1.91484	ND	0.240241	ND	ND	-0.0481526	ND
FBgn0003015	3R	-0.533872	-0.157172	ND	ND	-0.0805485	-0.172994	-2.87299	-4.26772	-2.7158	-4.47674	-1.43388	ND	-7.35423	-1.30291
FBgn0003016	2L	-0.0193068	0.124434	-0.04376	0.361387	0.0988238	-0.158429	-0.175874	-0.980504	0.270852	-0.86263	0.53039	-2.38629	-1.39137	-0.524432
FBgn0003022	2R	ND	ND	ND	ND	-0.105691	-0.16004	ND	ND	-0.96171	-2.23105	-0.323566	ND	ND	0.979221
FBgn0003023	X	-0.316561	-0.217134	-0.524643	-0.215924	0.027607	ND	-2.36624	-4.34753	-2.23139	-3.01811	ND	ND	-3.61481	-1.65509
FBgn0003028	X	-0.159266	-0.27378	-0.175076	0.110618	0.0964643	-0.0380063	-0.691523	-3.37956	0.0844453	-1.43603	-0.0614056	-7.29436	-3.19233	0.443384
FBgn0003034	3L	ND	ND	ND	ND	-0.067501	0.0071955	0.711366	8.24029	3.9036	4.75117	2.29027	12.6177	1.92054	3.98505
FBgn0003041	3L	-0.0695321	0.0749727	0.0117475	0.035534	0.0920315	0.117695	-0.199406	-2.24084	-1.04934	-1.71999	0.0124543	-4.15383	-1.47593	-0.587726
FBgn0003042	3L	-0.0476816	0.170857	0.291613	0.186929	0.2754	0.340277	-0.0685447	-1.73683	0.0393911	-1.4629	0.0634753	-2.90537	-0.865873	-0.220631
FBgn0003044	2R	-0.044862	0.0412676	-0.28343	0.351779	0.17677	ND	-0.110414	-2.51326	-0.218608	-1.41475	0.288996	-3.06819	-0.498349	-0.481054
FBgn0003046	2L	ND	ND	ND	0.181951	-0.208367	0.116365	0.801975	-2.88532	ND	-0.707092	-1.16307	6.27832	0.822808	ND
FBgn0003048	X	-0.0488272	0.0377932	-0.598154	0.23272	-0.10908	-0.0969617	0.135179	-1.11357	-0.0027206	-0.803682	0.265077	-1.69819	-0.359688	-0.240646
FBgn0003053	X	0.0110099	-0.238065	-0.143096	0.325789	0.0523185	0.15056	0.0914728	0.276675	0.296064	-0.0370307	0.00631957	1.36223	-0.0229189	1.22231
FBgn0003057	X	ND	ND	ND	ND	-0.00422092	0.0731347	ND	-3.52874	0.180326	-0.1139	0.105504	0.923982	-0.222606	0.142819
FBgn0003060	3R	ND	ND	ND	-1.49524	-0.298166	ND	ND	1.48217	0.243986	0.210115	0.121095	7.06996	0.330421	0.250125
FBgn0003062	2R	0.224563	-0.0832038	-1.26356	-1.37663	-1.11919	ND	-0.390842	-2.11465	-1.84532	-2.15801	-0.796095	-0.0600776	-3.20474	-1.15569
FBgn0003065	3R	ND	ND	-1.27382	ND	0.0101783	-0.0649175	-0.141064	-0.469319	ND	-0.416288	ND	4.37721	0.21598	ND
FBgn0003067	2R	0.764932	-0.132855	-0.0914458	0.143843	0.1957	-0.236164	0.434178	1.05967	1.23925	1.00614	0.734959	2.87105	2.38549	1.99863
FBgn0003068	X	0.190128	0.255886	-0.367727	0.140731	0.0258509	0.164786	-0.169563	2.1306	0.0781726	0.0991875	0.22641	0.0786692	-0.479531	1.12447
FBgn0003071	2R	0.0484013	0.157655	-0.118932	0.12193	0.135837	0.00432161	0.0441203	1.51017	1.46912	1.06115	0.325985	2.05655	2.75866	2.16522
FBgn0003074	2R	0.111199	0.159271	-0.136724	0.201256	0.129191	-0.14401	0.108827	0.605327	0.250865	0.56472	-0.174043	1.53944	1.5295	0.460281
FBgn0003076	3L	0.11513	-0.128096	-0.26953	-0.392537	-0.29604	-0.300448	0.00809605	0.0630502	4.32802e-05	0.258603	-0.918066	-0.0952506	-2.6117	-0.738549
FBgn0003079	X	-0.00797223	0.0419811	0.139463	0.0469682	0.0471614	0.126973	-0.0799213	-1.69342	-0.898635	-1.15342	-0.330837	-2.99405	-0.922445	-0.720857
FBgn0003082	2R	0.083643	ND	0.400137	0.120838	0.0882366	0.0468403	-0.116302	-1.47699	-0.704971	-1.37909	ND	-0.71168	-1.55524	-0.836715
FBgn0003086	X	ND	ND	ND	ND	-0.105826	ND	-0.448686	2.04001	ND	0.173767	ND	0.69379	0.182449	ND
FBgn0003087	2L	ND	ND	ND	ND	0.143694	ND	-1.67031	-2.03769	-1.86972	-1.38419	ND	-0.686338	1.07548	-0.715884
FBgn0003089	3L	-0.0178911	-0.222197	0.0639572	-0.162267	-0.0498816	-0.0174171	-0.414285	-0.25109	-0.564022	-0.188502	0.0328061	0.721591	-0.109736	-0.6878
FBgn0003090	2R	0.011381	0.00677195	-0.233933	0.0285508	0.119343	-0.0846703	0.128208	1.4387	-0.0549647	0.0554178	0.102819	2.06319	-0.16367	-0.229146
FBgn0003091	2R	-0.132504	0.0917978	0.359024	0.178397	0.297297	0.214125	0.0218939	1.36389	ND	0.655031	ND	-1.34599	-0.217955	ND
FBgn0003093	3R	-0.0810409	0.0214624	0.171735	0.308084	0.327975	0.171207	-0.0442615	0.27243	0.0565558	0.156979	0.229662	-1.17387	-0.389493	ND
FBgn0003114	2R	ND	ND	ND	ND	-0.156125	ND	-2.04038	-3.94447	-1.99835	-2.90243	ND	-4.39875	-1.97778	-0.536143
FBgn0003116	X	0.223093	-0.0252614	0.054552	0.554955	0.346509	-0.0694519	-0.346573	-0.682439	-0.528217	-0.473922	-0.612602	0.169577	-0.677474	0.0528749
FBgn0003117	3R	-0.189293	-0.198175	-0.0170707	-0.181195	-0.0448697	ND	1.82607	-0.212731	0.256805	0.0793474	0.366554	0.667604	-0.0840584	0.0290924
FBgn0003118	3R	0.0375056	-0.159789	-0.127172	0.157482	-0.0130263	0.199123	-0.0292055	0.0557868	-0.15095	-0.278675	-0.135109	-2.53752	-0.232174	-0.0539953
FBgn0003124	3L	0.345948	-0.50392	ND	ND	0.00381809	-0.1976	-1.43331	-2.17756	-2.14779	-1.78959	-1.19516	-1.24314	0.525389	-1.67206
FBgn0003129	3R	-0.466745	ND	0.201188	ND	-0.0351875	-0.00433459	-0.288742	1.33357	0.154804	0.0912327	0.246651	2.41821	0.203104	0.62484
FBgn0003130	2R	0.126188	ND	0.284552	-0.389516	0.0762033	ND	0.0858063	1.09848	0.666129	0.115459	0.117469	2.27461	-0.092175	0.387528
FBgn0003132	X	-0.0551662	ND	-0.893851	ND	-0.0945199	ND	1.42812	8.78372	2.18629	2.75171	ND	10.9217	4.05444	3.24263
FBgn0003134	3R	0.00368264	-0.14439	0.257139	0.0552895	0.0718313	0.168642	0.117334	-0.192212	-0.0239312	-0.0955734	0.0566806	-1.04941	-0.451058	-0.600654
FBgn0003137	3R	-1.23576	-0.266238	-0.394569	0.713942	-0.467384	-0.316528	0.23668	0.675548	0.5681	0.46178	-0.0296956	1.3121	-3.29418	0.412326
FBgn0003138	3L	-0.0380434	-0.0238381	0.0963574	0.100871	0.238799	0.120352	0.0866276	-0.993373	-0.630173	-0.649615	-0.10328	-0.444335	0.778083	-0.367924
FBgn0003139	X	0.0492581	-0.0169971	-0.00298394	0.109348	0.00118253	-0.00144342	0.102626	-1.95022	0.018919	-1.51828	0.295841	-1.97424	-2.17509	0.97317
FBgn0003140	2R	ND	ND	ND	ND	-0.147489	ND	1.24378	12.2578	0.700582	2.11889	0.147255	11.3206	4.26933	1.42329
FBgn0003141	2L	0.128499	-0.202752	-0.174632	-0.151151	0.00249371	-0.137648	-0.0714541	-0.559861	-0.34581	-0.773076	ND	-2.08044	-1.95647	-0.279715
FBgn0003145	2L	ND	ND	ND	ND	-0.0372557	0.0621217	1.11198	5.95956	0.543545	1.12554	-0.243021	8.54464	2.18038	0.742593
FBgn0003149	3L	-0.110126	-0.191562	-0.638244	-0.30848	-0.372908	-0.456009	-0.0120271	1.55854	1.06723	0.865206	0.342065	2.36359	-0.488152	0.13791
FBgn0003159	X	-0.107478	0.0386441	0.0122621	0.25992	-0.0620112	ND	-0.0843794	0.433388	0.262277	0.197576	0.32625	0.285345	2.20204	1.24692
FBgn0003162	2R	-0.0253766	-0.168127	0.120955	0.26152	0.100291	0.077243	0.181639	1.30837	0.0891998	0.576048	0.271031	-0.24462	-0.0898616	0.375445
FBgn0003165	3R	-0.0755488	0.0848312	0.0966041	0.39176	0.167268	0.140124	-0.138092	-1.62502	-0.969545	-1.64545	0.0970174	-3.88154	-1.53757	1.08896
FBgn0003169	3R	-0.135727	0.0892286	0.104931	0.033292	0.0574017	0.00144197	-0.0270964	-0.901256	ND	-1.21457	-0.0287165	-2.97147	-1.2132	0.273444
FBgn0003174	2R	-0.419219	-0.0884281	-0.296596	0.20098	-0.0890642	ND	-0.0852917	-1.28225	0.477708	0.0132693	0.289905	0.487304	0.164575	0.339263
FBgn0003175	2R	-0.0460667	0.103412	-0.118374	0.222473	0.10928	ND	0.191738	-0.286144	ND	-0.533633	ND	-2.2351	-0.221001	ND
FBgn0003178	3R	0.19529	0.286473	-0.0425638	0.270057	0.261146	-0.0634092	0.0204919	-0.398082	0.378689	-0.0926269	-0.839103	-1.81964	-2.44832	-1.42987
FBgn0003187	2L	0.0289313	-0.0963475	-0.479756	ND	-0.0871505	ND	-0.327933	0.491396	0.583558	-0.0597706	ND	0.410225	2.66188	1.70573
FBgn0003189	X	0.545	0.30227	-0.21303	0.622927	-0.0168671	0.10165	0.155203	-1.57385	-0.864757	-1.19703	-0.0756781	-0.127134	-2.01621	-0.142763
FBgn0003204	X	0.0530551	-0.0679781	-0.437296	-0.214807	-0.32917	-0.236164	-0.0610992	-1.91435	-0.0256895	-1.45374	0.112326	-3.73644	-3.8786	0.0463234
FBgn0003205	3R	0.0024377	0.188581	0.155635	0.119924	0.0493659	0.149259	0.0387231	-1.56795	-0.399152	-1.26707	0.0288661	-2.26932	-1.55168	-1.74065
FBgn0003206	3L	-0.0756051	0.0390942	0.162106	-0.0763468	0.0431065	-0.0144996	-0.206812	-0.29928	-0.265353	-0.421447	-0.031632	ND	-0.582756	-0.80745
FBgn0003209	2L	0.011514	0.244967	-0.0350938	-0.218791	-0.0195881	0.115033	0.447571	-0.132522	0.387859	-0.308606	0.254788	-2.34623	-0.716904	0.286195
FBgn0003210	X	0.0104814	0.155288	-0.104189	0.209772	-0.0229998	0.0949116	-0.0560583	-1.516	-0.633408	-0.888796	-0.362683	-1.72611	-0.715309	-0.2684
FBgn0003218	X	-0.155482	-0.0436933	-0.0465009	0.426344	0.0881009	0.0524159	0.0822272	0.462178	0.306064	0.634277	0.288559	2.51819	1.04877	-0.101666
FBgn0003227	3R	-0.104872	-0.0343286	0.751909	0.0323465	0.0139696	ND	0.0566541	-2.22862	-0.2624	-1.06802	ND	-2.38659	-0.988289	0.479541
FBgn0003231	2L	-0.0402297	0.0717002	-0.262262	-0.0976036	-0.154868	-0.249822	-0.109204	0.239989	ND	-0.0126545	ND	-1.06862	0.232586	ND
FBgn0003248	3R	0.0123001	0.0406433	0.119741	0.317028	0.283863	0.0468403	0.471607	1.76497	1.13108	0.647618	-0.00236507	1.85752	0.19664	ND
FBgn0003249	3R	0.248197	-0.0899806	-0.109649	-0.363712	0.0234541	-0.0588937	0.986471	1.21451	0.870905	0.592837	-0.333458	0.634697	-0.0383055	ND
FBgn0003250	3L	0.231204	0.334433	0.251148	0.0629409	0.403453	0.414677	1.02939	1.55132	0.24384	1.06151	-0.229475	5.21211	0.776122	ND
FBgn0003254	2R	-0.087437	-0.084185	-0.199282	0.118696	0.0873678	ND	0.512468	1.17097	0.274852	0.133721	-0.168045	9.03438	2.36987	0.72568
FBgn0003255	2L	-0.246664	0.0534997	-0.273732	-0.0548268	-0.0537508	-0.0203404	0.345819	0.413988	ND	-0.114234	ND	0.159207	-0.137152	ND
FBgn0003256	2RHet	-0.170949	-0.0876893	0.0821993	-0.309266	ND	ND	-0.100495	-0.0757512	ND	ND	ND	-0.910118	-0.420185	ND
FBgn0003257	3R	-0.0222242	-0.0950342	0.0804377	-0.0404991	-0.169078	-0.077041	0.113813	-2.76625	-1.11399	-1.93729	-0.17802	-3.17902	-4.22054	-0.960115
FBgn0003261	3R	-0.0646753	0.120997	0.0892065	-0.265323	-0.211149	0.22033	-0.237408	-1.03987	-1.32742	-1.41006	-0.0553484	-2.44653	-2.47627	-1.55244
FBgn0003267	3R	-0.0853505	ND	ND	ND	0.0598536	ND	-0.209199	2.26505	-0.134574	0.0686433	0.201032	1.27811	0.240514	0.0481525
FBgn0003268	3R	-0.0815118	0.237831	-0.00937426	0.372379	0.0491846	ND	-0.39226	-2.85326	ND	-1.46578	ND	-2.68573	-0.365135	ND
FBgn0003270	2L	ND	ND	ND	ND	-0.00580238	-0.0664274	0.602428	-1.10675	ND	-0.0182069	ND	2.30471	-0.232546	ND
FBgn0003274	2R	0.166726	-0.262541	-0.174041	-0.999352	-0.448298	-0.302226	-0.178224	-1.95116	-1.74647	-1.16898	-1.02448	0.240106	-3.51859	-2.0686
FBgn0003275	3R	0.153616	-0.246121	0.0689771	-0.356924	-0.25457	0.0257376	0.144253	0.474975	0.383641	0.0866343	-0.0382611	2.51117	1.13043	0.942233
FBgn0003277	X	-0.111091	0.15427	-0.287636	0.0406926	-0.211299	0.0482362	-0.213739	-2.00637	ND	-1.23454	ND	-4.03576	-2.24637	-0.398028
FBgn0003278	2L	-0.0810108	-0.085254	-0.245713	-0.478787	-0.57222	ND	-0.381138	-2.55665	ND	-2.08795	ND	-2.76291	-2.72227	ND
FBgn0003279	3R	0.161476	0.0506315	-0.378369	-0.991835	-0.709917	-0.164884	-0.126166	-1.62289	-0.907276	-1.14815	-0.64139	-1.46633	-3.88387	-0.944513
FBgn0003285	X	-0.0584293	-0.0830732	0.0379463	0.112867	0.00201836	0.232661	0.14966	-1.27941	0.453839	-0.520417	0.457142	-5.65463	-1.71033	0.388223
FBgn0003292	3L	0.173081	0.0608561	-0.331581	0.14783	0.0745739	0.0908534	-1.16346	-3.10708	-0.596174	-1.61507	ND	-6.56676	-1.08338	-0.665963
FBgn0003295	3L	0.130969	ND	0.298135	0.237539	0.123468	0.342555	0.2355	1.65865	ND	0.0650621	0.437941	1.15509	-0.128005	ND
FBgn0003300	X	-0.164837	ND	-0.0148159	0.324183	0.0625362	-0.204233	-0.163684	-0.509831	0.13101	0.0763539	0.241645	1.57608	0.0159306	0.499649
FBgn0003301	X	-0.0893755	0.297167	-0.0618235	0.473101	0.0900404	-0.123434	0.263283	1.30634	0.144386	-0.135968	0.299338	-0.513188	0.124897	-0.072815
FBgn0003302	X	-0.167257	0.0194343	0.126457	0.195589	-0.0610711	ND	0.00883143	1.07082	0.63265	0.572443	ND	4.00343	2.70207	1.41693
FBgn0003308	3R	-0.0519136	0.150308	-0.0763558	0.171011	-0.164477	0.197865	-0.0230162	0.987354	0.952788	0.687321	-0.191575	7.54091	0.660847	ND
FBgn0003310	2L	-0.0283328	0.000647993	-0.0873339	0.191303	0.0202568	0.115033	-0.0588957	-1.28356	-0.655921	-1.30827	0.20843	-1.42104	-0.842437	-0.777129
FBgn0003312	3R	ND	ND	-0.508862	ND	-0.0419018	-0.011588	0.317036	-1.97803	ND	-0.708593	ND	0.330642	-1.48032	ND
FBgn0003313	2L	ND	ND	ND	ND	-0.0478175	ND	ND	-2.77399	ND	-0.585184	ND	3.34299	ND	ND
FBgn0003317	2R	-0.0164221	0.140803	0.111988	-0.104687	0.0249295	0.0186342	-0.0759008	-0.942397	-0.289118	-0.89019	0.300159	-1.20371	0.089621	-0.609216
FBgn0003319	3R	-0.00660718	-0.221427	0.0389359	ND	0.0528471	0.144046	-0.247215	0.663487	0.465995	-0.0839145	0.349286	0.903276	0.0375075	-0.299218
FBgn0003321	X	-0.261638	0.151834	0.159844	-0.191505	-0.103612	0.0172093	-0.168252	-0.108958	0.0756969	-0.127171	0.250913	0.424358	1.33552	0.582103
FBgn0003326	2R	0.0322684	0.188445	0.133644	0.534023	0.164143	0.381837	0.0618077	0.554235	-0.00992663	-0.170579	0.719332	-0.0787248	0.0184521	-0.523519
FBgn0003328	2R	-0.0801281	-0.00761619	-0.312416	0.0804408	-0.0261343	-0.12658	-0.232546	0.143306	-0.0260978	-0.118067	ND	1.53955	1.1611	0.0104075
FBgn0003330	3R	0.034605	0.333653	0.300605	-0.00917746	-0.0527219	0.158337	-0.0876883	-1.56722	-0.489394	-1.10168	0.0233973	-0.60243	-0.58516	-0.378823
FBgn0003334	3R	-0.0691885	0.0477081	-0.0165	0.404356	0.057776	0.051024	-0.0472579	-1.35002	-0.349855	-0.787558	-0.0314506	-2.02916	-0.279183	-0.456587
FBgn0003339	3R	0.0216436	0.00677798	0.0451177	0.369662	-0.0388856	0.212881	0.259474	1.26969	0.290707	0.435479	0.167653	1.37496	0.22669	-0.00158639
FBgn0003345	X	-0.237664	0.0919133	-0.0887107	0.00996088	0.0676662	-0.0969617	-0.170278	0.107359	ND	-0.0340748	ND	-0.58323	-0.128745	ND
FBgn0003346	2L	0.147065	0.0515768	-0.119453	-0.0381149	-0.0702519	0.0894982	-0.0713031	-1.40348	ND	-1.41778	0.179384	-0.989359	-1.19467	0.163937
FBgn0003353	2R	-0.0115006	0.21205	0.314176	-0.127187	0.0331305	0.123004	-0.0776153	0.193507	0.379066	-0.463026	0.414049	-0.816711	-0.607894	0.0167958
FBgn0003356	3R	-0.0957919	ND	ND	ND	-0.249591	ND	1.54055	-0.451126	ND	ND	ND	8.31519	-0.0706973	ND
FBgn0003357	3R	0.218914	ND	ND	ND	-0.333092	ND	1.59748	-0.431781	ND	ND	ND	8.27896	-0.058322	ND
FBgn0003358	3R	-0.23394	ND	ND	ND	0.027975	ND	1.82887	0.34041	-0.288193	0.538608	-1.94978	8.07998	-0.0777593	ND
FBgn0003360	X	0.201043	-0.215437	-0.0182612	-0.0598437	0.332106	0.0538064	-0.044849	-0.34917	-0.18577	0.0626882	-0.0228828	-1.622	-3.98539	-0.319913
FBgn0003366	X	-0.184017	0.33003	-0.173813	0.409835	0.0126688	0.173767	0.162756	2.29368	0.326123	0.528401	-0.718574	2.83806	-0.0471458	0.933867
FBgn0003371	X	0.0479996	-0.0997266	-0.294715	0.364372	0.333172	0.177599	-0.00238296	0.23687	0.20773	0.45876	0.120737	-0.661221	0.595932	1.04604
FBgn0003372	2L	-0.124105	ND	0.180492	-0.166756	-0.0695235	0.226509	-0.0933992	1.10107	ND	0.0998203	ND	0.093452	-0.176749	ND
FBgn0003373	3L	-0.00484755	ND	ND	ND	0.0453451	0.0524159	0.289222	-0.0336793	0.697	-0.241547	0.135272	2.07885	0.459726	0.0715979
FBgn0003374	X	-0.201964	ND	-0.239437	ND	0.238102	ND	0.0695661	0.897189	0.378523	0.105691	0.299151	4.37973	-0.212467	0.722134
FBgn0003375	3R	ND	ND	ND	ND	0.0368198	0.0635029	ND	0.309696	ND	-0.244047	ND	3.81933	0.461766	ND
FBgn0003377	3L	ND	ND	ND	ND	-0.157095	ND	ND	-1.66583	ND	-0.194579	ND	5.37844	0.1887	ND
FBgn0003378	3L	-0.124674	ND	ND	ND	-0.0875172	-0.128156	ND	0.60149	ND	-0.162519	ND	6.47089	0.049227	ND
FBgn0003380	X	-0.211976	-0.102287	0.053173	-0.123163	0.0738065	0.157044	0.729544	1.83108	0.498047	0.643062	0.60065	1.00039	0.223743	-0.0834469
FBgn0003382	2R	0.0510924	-0.229047	-0.137161	-0.217395	-0.130219	ND	0.0170548	0.24102	ND	0.0583026	ND	2.92312	-0.231788	ND
FBgn0003386	2L	-0.154596	0.151954	0.14368	0.208071	0.275949	0.0648829	0.0120476	1.7567	ND	0.634807	ND	3.01978	0.615142	ND
FBgn0003388	3L	-0.305854	-0.181021	-0.642045	-0.42139	0.024192	-0.592919	-0.271274	1.50526	ND	0.355512	ND	2.11898	0.350404	0.956183
FBgn0003390	X	0.0379055	-0.173996	0.109319	-0.26418	-0.478961	-0.21927	0.910712	1.16175	0.322851	0.581824	0.14496	4.51079	-0.0894629	0.586693
FBgn0003391	2R	-0.0981896	-0.0816136	-0.056997	0.361479	0.202311	-0.011588	-0.0750829	-1.41821	-0.385693	-0.851255	ND	-1.78558	-0.322583	0.0877344
FBgn0003392	X	-0.0402193	0.0918492	0.145988	0.392038	0.31429	0.124328	-0.0459664	0.611083	1.05723	0.444709	0.398296	-0.0549534	1.18911	1.17017
FBgn0003396	2R	-0.146755	-0.00591208	-0.377943	-0.0828631	-0.127607	-0.0394883	0.128914	-0.0628586	0.409939	-0.0608636	0.196003	-2.11298	0.193162	0.0856694
FBgn0003401	2R	ND	ND	ND	ND	-0.0731484	0.288063	0.187297	-4.12857	ND	-2.68607	ND	-3.29382	-2.73816	-0.564233
FBgn0003410	3L	-0.0099345	0.0392132	0.0865113	0.217066	0.104847	0.22033	0.00557789	-0.294355	-0.745435	-0.0489615	-0.121661	1.01666	1.50366	-0.521722
FBgn0003411	X	ND	ND	ND	ND	-0.13097	-0.0588937	1.32777	-1.74183	-0.0734737	-0.0526941	ND	1.91121	1.26093	0.367461
FBgn0003415	3L	-0.18863	0.0555123	-0.142323	0.193016	0.0553623	0.0143553	-0.0387861	-1.7	-0.387715	-1.14527	ND	-3.50722	-0.724552	0.270086
FBgn0003416	X	-0.0586891	-0.0304993	-0.043125	0.220641	0.0777762	0.0214797	-0.382789	-2.2687	ND	-1.21284	ND	-3.61957	-1.20275	ND
FBgn0003423	X	0.0559178	0.109439	0.302105	0.335863	0.356369	0.23634	1.25366	0.413919	0.434529	0.0980287	0.417877	0.802376	0.169947	-0.11857
FBgn0003425	2R	ND	ND	ND	ND	0.120086	-0.07552	ND	ND	-0.101532	-0.160223	0.0682581	ND	ND	-0.034509
FBgn0003429	3R	-0.295598	-0.0157899	-0.0388853	0.0909963	0.0984869	-0.0247367	0.289928	1.60864	0.727502	0.739174	0.217355	2.05134	-0.18183	-0.154273
FBgn0003430	2L	-0.050909	ND	-0.160456	-0.198337	0.0724351	0.157044	-0.189273	0.0545299	0.180772	-0.00200395	ND	0.148917	0.0476189	ND
FBgn0003435	2R	-0.106341	-0.180758	-0.0577518	0.294994	0.246481	0.22404	0.860882	3.49072	3.2867	3.42755	1.35857	6.0322	4.40313	3.89723
FBgn0003444	2L	-0.118549	-0.184665	0.0535407	-0.129185	-0.136323	ND	0.00305536	-1.82049	ND	-1.54643	ND	-3.63088	-0.981385	ND
FBgn0003447	X	0.301705	-0.201648	0.0471098	-0.0951645	-0.0727507	0.0565835	-0.243941	-2.58733	-0.948383	-1.44663	-0.0667205	-2.2742	-0.737567	0.449905
FBgn0003448	2L	0.0495303	ND	ND	ND	0.0583165	-0.128156	ND	-4.55654	ND	-0.66133	ND	-1.81507	0.0253515	ND
FBgn0003449	X	0.0409966	-0.142153	-0.104674	-0.29279	-0.0676525	-0.174621	-0.312352	-1.61736	-1.02077	-1.10279	-0.187909	0.0707145	-1.19179	-0.460644
FBgn0003450	3R	-0.236354	ND	ND	ND	-0.0472033	ND	0.296954	-4.07275	-0.0171805	-1.22086	ND	-3.10632	-0.588278	-0.0948016
FBgn0003459	3L	-0.0597989	-0.228691	-0.144103	-0.0458398	-0.000980699	ND	-0.232793	-1.24886	-0.788975	-0.838758	-0.484699	-1.48883	0.339275	-0.166852
FBgn0003460	2R	0.189033	0.0789145	0.00495337	0.222675	0.103249	0.045443	-0.172742	2.30631	-0.125258	0.543902	0.144608	4.6426	0.817739	-0.159491
FBgn0003462	3L	0.181456	0.0527748	0.197031	0.419852	0.31027	-0.0484122	0.20676	0.0714289	-0.027347	0.00621902	-0.695129	0.258171	-1.14296	-1.41484
FBgn0003463	X	-0.267962	-0.21614	-0.0426586	0.534508	0.125056	0.129613	-0.274613	1.50008	0.50461	0.544555	0.403715	0.676324	0.594041	1.40447
FBgn0003464	X	0.0158514	0.313825	-0.158091	0.153454	0.307405	-0.0558912	-0.345551	-0.991711	-0.540684	-0.779957	-0.186598	-2.10557	-1.0449	-0.65265
FBgn0003475	2L	-0.0405571	0.18564	0.0754716	0.243807	0.209977	-0.0203404	0.1821	0.500915	-0.384512	0.0376915	0.088603	0.966414	2.15406	-0.417063
FBgn0003479	3R	0.20392	ND	0.517129	-0.0750296	-0.132669	ND	0.390387	-1.31543	-0.747255	-0.623417	0.0070663	0.0281227	-0.0956228	-0.386908
FBgn0003480	3R	-0.10626	-0.151497	0.401334	-0.124713	-0.104082	-0.0499049	0.145487	-2.79512	ND	-1.67694	ND	-2.32399	-0.813642	-0.41547
FBgn0003482	3R	0.185262	ND	-1.16858	ND	-0.133682	ND	-0.338692	-3.78574	ND	-1.42874	ND	-3.21846	-0.648468	ND
FBgn0003483	3R	0.0168592	0.0657789	0.154056	-0.218782	0.0161254	ND	-0.230779	-3.13141	ND	-2.22367	ND	-3.60616	-1.43895	-0.536133
FBgn0003486	3L	-0.0149231	ND	ND	ND	-0.072243	0.308011	0.553994	-4.779	ND	-1.55699	ND	-7.01932	-1.68613	ND
FBgn0003495	3R	-0.07351	-0.160977	-0.135825	-0.0292381	-0.0254257	-0.187707	-0.584607	-1.81877	-0.514833	-1.01694	0.373019	-3.89958	-0.0153952	-0.267354
FBgn0003499	3R	-0.114599	-0.26739	-0.16316	-0.368081	-0.0399806	0.190299	0.17621	0.98771	0.397463	0.298823	0.230424	-0.514113	0.252377	0.628876
FBgn0003502	2L	-0.0543466	-0.0604144	-0.0141101	0.0073619	-0.176118	-0.0232698	0.0704808	-2.21618	-0.806781	-1.56212	0.415564	-3.23269	-0.951954	0.154363
FBgn0003507	3R	-0.223951	-0.274481	-0.620873	-0.242043	-0.299596	-0.107803	-0.150556	-0.495013	0.192447	-0.53051	0.917149	-1.71489	-0.108628	0.33135
FBgn0003510	3R	0.0167681	ND	ND	ND	-0.128307	-0.0969617	0.266605	-2.0457	ND	-0.828047	ND	-0.0703826	-0.145862	ND
FBgn0003511	3R	0.0565743	ND	0.0880059	0.0568151	-0.0145695	-0.112475	0.115916	-1.44487	-0.476229	-0.85689	ND	-0.131486	-0.200902	-0.394874
FBgn0003512	3R	0.157109	0.0841483	0.0715783	0.279423	-0.00240729	-0.110916	0.0272816	-1.16029	-0.544199	-0.925886	0.102779	0.069327	-0.902154	0.65721
FBgn0003513	3R	-0.221494	-0.0843143	-0.18266	-0.10399	0.104417	-0.0588937	-0.0414908	1.55919	0.275651	0.279614	0.241474	2.75092	0.338473	0.712332
FBgn0003514	X	0.0513337	0.114512	0.00701166	-0.0790337	-0.0287247	0.112367	0.0813677	-0.693086	-0.0334942	-0.272549	-0.181534	-0.000189348	-0.662966	-0.77085
FBgn0003515	3L	0.0677937	-0.025041	0.161075	-0.316996	-0.224077	0.0271541	-0.0270055	0.888571	0.608667	0.429632	0.00881672	4.70352	-0.293936	ND
FBgn0003517	X	0.30514	-0.0663765	-0.44773	-1.15467	-0.431377	-0.403542	-0.23642	-1.70145	-1.13484	-0.845871	-0.850176	-0.812702	-4.53618	-0.370857
FBgn0003520	2R	-0.0495727	0.0919454	-0.227788	0.277035	0.0345679	0.0285692	-0.206929	-1.48393	0.0637514	-0.705916	0.276378	-3.7185	-0.823347	-0.152362
FBgn0003525	3R	-0.307184	-0.232999	-0.464382	-0.274674	-0.0696747	-0.00578235	-1.14547	-4.35037	-2.41825	-3.27225	ND	ND	-3.26662	-1.37366
FBgn0003527	2R	ND	ND	ND	ND	-0.090718	ND	-0.192427	-0.505721	-0.0137638	-0.384127	ND	1.21459	0.877051	0.387186
FBgn0003545	2R	-0.0607684	ND	ND	ND	-0.0608913	ND	-1.46502	-0.763292	-0.709158	-0.548555	-0.178464	-0.0279385	2.03818	-0.0437619
FBgn0003557	2L	-0.00409308	0.203578	0.0807621	0.248772	0.123468	0.154454	0.246774	-0.830305	-0.021141	-0.646577	-0.067127	-2.65562	-1.48788	-0.601566
FBgn0003559	XHet	0.0689986	0.273005	0.085462	-0.222555	ND	ND	0.16565	-1.01164	ND	-0.70225	ND	-1.15873	-1.20848	ND
FBgn0003567	3R	-0.0571384	-0.0446948	-0.0967463	0.0492257	0.0374385	0.0662614	0.0462374	-1.72197	-0.768585	-1.09812	-0.158999	-1.6782	-0.176787	-0.644833
FBgn0003575	X	-0.245661	0.135955	-0.145764	0.010434	-0.180772	0.0799754	-0.0771197	-0.84496	-0.109094	-0.639195	-0.0630112	-1.78018	-0.832454	-0.0464353
FBgn0003598	3R	-0.0662135	0.0672687	-0.13759	0.0687268	0.128769	-0.0877334	-0.0526703	-2.66191	-0.703501	-1.49705	-0.132874	-3.3102	-0.895724	-0.503127
FBgn0003600	3R	ND	ND	ND	ND	-0.42663	-0.147202	ND	ND	-0.953964	-1.31064	-0.234275	ND	ND	0.858268
FBgn0003607	2L	0.0291764	0.102681	0.277138	-0.130368	-0.0509683	0.157044	0.0325826	-2.00994	-1.77453	-1.59556	-0.625627	-0.661899	-1.43268	-1.99937
FBgn0003612	2R	-0.0389514	0.165092	0.128298	-0.126077	0.177357	-0.132894	-0.0227739	-1.12719	-0.553358	-1.59067	-0.224358	-1.56796	0.628064	0.273492
FBgn0003638	X	-0.0490514	0.302619	0.00347814	-0.202368	0.0681205	0.121679	-0.0397385	0.143073	0.9668	-0.156591	0.541118	-0.275806	-1.29756	0.639519
FBgn0003651	3R	-0.144904	-0.379009	-0.31241	-0.725184	-0.410461	-0.077041	0.110939	1.26922	0.261856	0.335689	0.314824	2.37773	0.935893	-0.0938529
FBgn0003654	X	-0.120771	0.202419	0.172346	0.132611	ND	0.197865	-0.112982	1.21602	-0.383268	0.303132	-0.269058	1.95816	2.61471	-0.218172
FBgn0003655	X	-0.399888	ND	1.19179	ND	ND	ND	-1.58961	-2.7578	ND	ND	ND	-1.53483	-1.21157	ND
FBgn0003656	X	-0.136457	0.239842	-0.193434	0.0403557	-0.0987025	0.0370307	0.0715954	0.33415	0.855838	0.0711586	0.338772	-0.329543	2.15581	0.66071
FBgn0003659	X	ND	ND	ND	ND	0.288878	ND	ND	ND	ND	-1.4907	ND	ND	ND	ND
FBgn0003660	2R	-0.0373469	-0.217232	-0.196451	-0.239891	-0.04214	-0.0785637	-0.013567	-0.143318	-0.379003	-0.141956	-0.453591	0.930516	0.154806	-0.78074
FBgn0003676	3R	0.154611	0.201209	-0.249227	-0.372006	-0.196997	-0.187707	-0.195939	-2.82064	-2.46092	-2.32012	-0.483418	-1.29416	-3.20266	0.151053
FBgn0003683	3L	ND	ND	ND	ND	-0.0478175	ND	ND	-3.69991	ND	-0.172091	ND	1.69321	-0.190799	0.20068
FBgn0003687	2R	0.026067	ND	0.237625	-0.227507	-0.0927487	0.0922074	-0.11053	-2.5115	-0.584884	-1.66022	-0.0243053	-3.17248	-1.54869	0.141603
FBgn0003701	2R	0.0816137	0.0474476	0.0303568	0.0400598	-0.00531375	ND	-0.33459	-2.45663	-1.15285	-1.8609	ND	-3.2173	0.798801	0.571813
FBgn0003710	3L	-0.00473428	0.240166	0.148997	0.167361	0.166651	0.410341	0.425853	2.5151	ND	0.619967	ND	6.27851	2.43402	ND
FBgn0003714	X	0.061896	-0.0412293	0.117604	-0.288875	-0.0784732	-0.164884	-0.321805	-1.76554	-0.971029	-1.22956	-0.19063	0.297828	-2.07923	0.822355
FBgn0003715	2R	ND	ND	ND	ND	0.179868	0.0621217	ND	ND	1.53861	0.460134	ND	ND	ND	2.25603
FBgn0003716	2L	-0.0456238	0.0257558	0.0426999	0.0677581	-0.00578801	0.0186342	0.0870187	-0.575204	-0.420252	-0.787073	-0.210802	-2.1246	-1.3132	-1.4397
FBgn0003719	3R	-0.139489	0.357307	0.537382	-0.256119	-0.0313811	-0.0203404	-0.203245	0.257122	ND	-0.0646759	ND	-1.58719	-0.393275	ND
FBgn0003720	3R	ND	ND	ND	ND	-0.0395315	ND	ND	-3.2615	ND	-0.344544	ND	0.715309	-0.093033	ND
FBgn0003721	3R	-0.0415911	-0.284786	-0.341511	-0.195864	-0.0783502	-0.0439433	-0.148887	0.0798735	0.728147	0.0346665	0.143668	-2.31004	-1.18025	0.170746
FBgn0003731	2R	-0.202244	-0.0691694	-0.270624	-0.119422	-0.295347	-0.367732	-0.0695009	0.143838	ND	0.0542511	0.276366	-1.04626	-1.35659	ND
FBgn0003732	2L	0.0951563	0.254507	0.144255	0.394355	0.0975569	0.0621217	0.0631768	-2.94005	-1.89458	-2.31845	ND	-3.33803	-2.00081	1.1592
FBgn0003733	2R	-0.109269	ND	-0.21106	ND	-0.120498	0.344828	-1.10772	-3.03649	-1.42587	-2.92628	ND	-6.75443	-1.5471	-0.661328
FBgn0003741	3L	-0.0739163	-0.166847	-0.543173	-0.35028	-0.250768	-0.364013	-0.322611	-0.412876	-0.339345	-0.826388	ND	-2.02735	-0.354501	-0.984482
FBgn0003742	2R	-0.101925	-0.112681	-0.030815	-0.108787	-0.0456946	-0.125006	-0.121998	-0.257585	ND	-0.464125	ND	3.55202	0.459598	-0.241161
FBgn0003744	3L	0.128246	0.187665	0.0629176	0.25131	0.134602	-0.0232698	0.102598	-1.38981	-0.758587	-1.08071	-0.229401	-1.32452	-0.76389	-0.71691
FBgn0003747	X	-0.327806	ND	ND	ND	-0.0797297	-0.163268	-1.10771	0.262087	ND	-0.153014	ND	4.94037	0.0615363	ND
FBgn0003748	2R	-0.128271	0.00550259	-0.0736749	-0.110924	-0.126735	0.0398403	-0.00248456	0.702786	0.672118	0.453554	0.00272412	0.547122	1.48639	0.897628
FBgn0003751	2L	0.0691767	ND	0.381817	-0.0235338	-0.110016	ND	-0.467244	-2.97546	-0.387963	-2.17184	ND	-3.57488	-1.02357	-0.597992
FBgn0003861	3R	0.386139	0.245573	-0.0506008	-0.06313	0.0783776	0.123004	1.18526	1.82759	0.860502	0.764856	-0.102842	-0.619404	-0.0725105	-0.0345252
FBgn0003862	3R	-0.111216	0.139997	-0.166074	0.362952	-0.0720097	0.0579701	0.0287826	-0.590773	0.253542	-0.298987	ND	-3.14781	-0.474705	0.231555
FBgn0003863	2R	0.131733	ND	ND	ND	-0.0585659	ND	0.756239	0.506179	-0.0514051	0.309944	-1.43433	7.24683	-0.00297462	1.20291
FBgn0003865	X	0.109701	ND	ND	ND	-0.054001	ND	ND	-2.87514	ND	-0.37342	ND	1.24921	-0.0975754	ND
FBgn0003866	2L	0.0840008	-0.0054486	-0.0295946	0.331035	0.0208968	ND	0.184863	0.597663	0.479882	0.0785142	0.225003	-0.219078	0.0708851	0.443882
FBgn0003867	3R	-0.165877	-0.139958	0.0298806	-0.189598	-0.0352438	0.00432161	-0.616658	0.646508	ND	0.464344	ND	-0.31829	-0.492693	ND
FBgn0003870	3R	0.218663	-0.116225	-0.182711	0.157429	0.00718115	0.0071955	0.18772	-1.39537	-0.390529	-0.837257	0.220268	-2.36645	-1.10941	-0.259167
FBgn0003882	3R	0.0200919	0.119412	0.0224058	-0.155139	0.0206978	0.00432161	-0.105093	-1.67863	-0.729744	-1.18718	-0.0995455	-2.81724	-1.21077	-0.528057
FBgn0003884	3R	0.271193	0.229168	-0.00502203	0.0992671	0.43469	0.125651	0.0329992	-0.30363	-0.110623	-0.0429525	0.0200007	1.00329	0.777401	0.801192
FBgn0003885	3R	0.259074	0.196576	0.209592	0.371144	0.298694	0.108357	0.10559	0.891047	0.252755	0.146707	0.174969	2.90798	1.64109	-0.0766728
FBgn0003886	3R	0.233479	ND	0.57351	-0.188013	0.247733	ND	0.338901	4.09815	-0.390886	0.883042	-0.412439	8.84895	2.3173	1.06179
FBgn0003887	2R	0.344596	0.269382	-0.0995491	0.261441	0.393339	0.0745054	-0.223843	-2.62349	-1.42713	-1.37588	-0.23438	-2.09038	-2.36432	-1.02037
FBgn0003888	2R	-0.164034	0.0806709	-0.144766	0.419912	0.157561	0.167358	-0.0516222	0.262229	ND	0.126193	ND	2.49622	0.892032	ND
FBgn0003889	3R	0.0242604	ND	-0.125408	0.263162	0.202399	0.0370307	3.07942	9.30142	3.84399	4.18906	1.81408	11.9011	7.14026	4.68234
FBgn0003890	3R	0.120789	0.02957	-0.144738	0.0315229	0.0335393	-0.00144342	0.12476	0.693464	-0.0833751	0.231199	-0.0571815	1.8114	-0.665083	0.0501604
FBgn0003891	2R	-0.103451	0.203798	-0.208315	0.380041	0.0738614	ND	-0.219157	-0.25132	0.987634	-0.21095	0.536789	-2.08772	-0.295354	-0.149389
FBgn0003892	2R	-0.180686	-0.110208	-0.324841	0.171321	-0.0292903	-0.00144342	0.042861	0.702388	-0.00637925	0.0145124	0.145521	1.87841	0.279257	0.27017
FBgn0003896	2L	-0.0313515	-0.153213	0.148481	0.13409	0.135351	-0.0969617	-0.70471	1.08606	ND	0.289079	ND	3.0606	0.074617	ND
FBgn0003900	2R	-0.171512	ND	ND	ND	0.145599	-0.0558912	0.641221	3.62206	ND	0.726247	ND	8.10042	2.58935	1.31028
FBgn0003941	2L	0.256253	-0.074365	-0.127922	-0.918128	-0.246068	-0.0454314	-0.0904062	-1.43216	-1.15426	-0.969815	-0.890765	-1.35831	-2.24196	-1.15667
FBgn0003942	2L	0.109786	-0.20626	-0.154533	-1.03282	-0.409559	-0.1976	-0.178117	-1.61113	-1.78295	-1.07143	-0.86182	-1.06591	-2.77285	-2.68438
FBgn0003943	3L	0.0473063	0.361886	-0.114406	-0.0659895	0.216126	0.175045	0.138092	1.45688	0.80808	0.847219	-0.290621	3.21377	4.19085	0.631551
FBgn0003944	3R	-0.384397	-0.237048	-0.0933905	0.0533214	0.0593414	ND	-0.457309	0.516385	ND	0.42945	ND	2.48902	0.118314	0.50342
FBgn0003950	X	-0.416259	ND	-0.294259	ND	-0.134089	0.146655	0.462154	1.31679	ND	0.277294	ND	3.17777	0.856499	ND
FBgn0003961	2L	ND	ND	ND	ND	-0.0149979	ND	-0.370604	0.372655	-0.119308	0.11828	-1.20142	4.10207	-0.144517	ND
FBgn0003963	2L	0.0446983	-0.0058299	-0.143689	0.0156599	-0.12364	0.371838	0.0641357	-1.12959	0.226139	-0.889583	-0.0281265	-2.02117	-0.312877	-0.201161
FBgn0003964	X	-0.0617897	-0.088072	-0.211445	-0.0034897	0.14646	-0.194295	-0.171581	-1.81174	-0.0986507	-1.17305	-0.144506	-3.69924	-1.75385	0.155892
FBgn0003965	X	-0.107049	ND	-0.0257751	-0.461664	-0.271701	ND	-0.605341	0.529744	-0.00204864	0.402438	-1.07793	4.06397	-0.0088012	-0.302536
FBgn0003969	X	-0.080564	0.164354	0.0875425	0.170712	0.17259	0.136191	-0.241531	-1.3621	ND	-1.29871	ND	-2.7033	-1.37126	ND
FBgn0003975	2R	0.0145308	-0.0957116	0.529927	0.122054	0.0540427	0.15056	-0.342812	1.53638	ND	0.278734	-0.213847	1.12236	0.26106	ND
FBgn0003977	2R	0.0426238	0.3083	-0.0608511	-0.0821747	-0.103813	0.045443	0.0860092	-1.0119	ND	-0.644004	ND	-1.51165	-1.04623	ND
FBgn0003978	2L	0.14959	ND	-0.127988	0.114264	-0.127567	-0.100051	-0.184614	-2.37481	ND	-1.72013	ND	-0.243326	-2.03932	-0.140701
FBgn0003979	2L	0.141972	ND	ND	ND	0.151625	-0.187707	-0.299122	-4.76301	-1.75488	-4.71039	-0.879972	ND	-7.5149	-1.64901
FBgn0003980	2L	0.435801	ND	ND	ND	-0.153183	ND	-0.0197175	-4.67463	-0.637603	-4.31918	-0.0877656	ND	-6.1426	0.707242
FBgn0003983	2L	0.141383	ND	ND	ND	-0.190046	ND	-0.590956	-4.69323	-1.65639	-5.17407	-0.698796	ND	-7.44449	-0.451611
FBgn0003984	3L	-0.0140013	0.0161071	-0.450937	0.363565	0.00390442	-0.0380063	-0.0931152	1.28688	-0.0200537	0.330352	0.320427	0.343927	0.16254	-0.163743
FBgn0003996	X	0.549463	0.268551	0.061923	-0.0562236	-0.00437914	0.0717627	-0.265133	2.29341	ND	0.360376	ND	2.10158	0.689647	0.721233
FBgn0003997	3L	-0.186926	-0.228837	-0.314777	0.0647963	0.018563	ND	-0.428566	0.581636	ND	-0.0452193	ND	0.770462	0.821845	ND
FBgn0004003	2R	ND	-0.513177	-0.217233	-0.7904	0.134195	-0.293359	0.38113	1.14672	0.331522	1.29259	0.195852	2.95622	-1.09276	0.34992
FBgn0004009	2L	0.188166	-0.125518	0.390171	0.417689	-0.0523602	0.0384362	-0.0611352	-0.0316413	ND	-0.0854654	ND	4.53529	0.241692	ND
FBgn0004028	X	-0.166787	-0.32919	-0.352471	-0.620789	-0.405317	-0.351074	-0.0550781	1.45091	0.76679	0.954673	-0.0342283	2.00604	-1.31813	0.436567
FBgn0004034	X	-1.10752	ND	ND	ND	-0.229096	ND	0.373818	-0.69818	ND	-0.0618177	ND	3.43566	0.0362417	ND
FBgn0004045	X	-0.80727	-0.411067	-6.84281	-7.78443	-5.29689	-6.50635	-5.62803	-4.41905	-4.86519	-3.09397	-5.7236	ND	-6.50338	-1.12396
FBgn0004047	X	-1.08415	-1.63347	-6.47245	-7.08269	-5.12217	-5.44222	-5.85102	-4.38626	-3.54944	-5.19893	-5.16394	-4.16444	-6.41091	-1.26946
FBgn0004049	3R	-0.0385278	0.0794709	-0.103486	0.121424	0.0198727	0.0949116	0.0820318	-1.19534	-0.16961	-0.752098	0.0945199	-2.01721	0.0184956	0.0414112
FBgn0004050	X	0.056035	0.0734429	-0.00829612	-0.0597881	0.0158543	-0.086201	-0.249467	-0.993677	-0.00202986	-0.796556	0.266181	-0.558802	0.0152309	-0.193562
FBgn0004052	3L	ND	ND	ND	ND	-0.0184633	-0.0262051	ND	0.317813	ND	-0.108263	ND	7.0802	0.797289	ND
FBgn0004053	3R	ND	ND	ND	ND	-0.0237805	ND	ND	-2.55664	ND	-0.601915	ND	-5.38194	-0.745381	ND
FBgn0004054	3R	ND	ND	ND	ND	-0.242316	-0.0679388	-0.565913	-5.08181	ND	-0.204942	ND	ND	0.173225	ND
FBgn0004055	2R	-0.0202166	0.132302	0.270372	0.422125	0.238579	0.0745054	-0.0660408	0.861247	1.00867	0.267272	0.494026	-1.12742	-0.110754	-0.367514
FBgn0004057	X	0.142817	0.285179	0.0245035	0.411177	0.209428	0.0758749	0.0484356	1.48808	0.576077	0.786011	0.21543	2.38958	0.725112	0.456638
FBgn0004066	X	0.173144	-0.234699	-0.577246	0.140477	0.0137838	-0.215915	-0.0192417	-1.47212	-0.705601	-1.24056	-0.0203039	-1.10264	-2.49197	-1.4439
FBgn0004087	3R	-0.115056	ND	-0.177749	-0.479331	-0.262553	-0.0247367	-0.065211	-2.22656	-1.37655	-1.45584	-0.542897	-0.704193	-2.07649	1.36307
FBgn0004101	2R	-0.00936463	-0.0564938	-0.175775	-0.173896	-0.0156403	-0.242977	-0.0799763	-1.13457	-0.470825	-1.17387	0.0543484	-3.51223	-0.501887	-0.595622
FBgn0004102	X	-0.0668315	-0.16538	-0.00766077	0.0540961	0.0731896	0.00863031	-0.107311	1.16611	0.422567	0.394207	-0.114163	2.99316	0.720141	ND
FBgn0004103	3R	0.0322047	0.0811809	0.141188	-0.00654826	0.0848671	0.181421	-0.0531776	-1.10476	-0.438812	-0.638797	-0.035872	-1.75208	-1.72526	-1.56071
FBgn0004106	2L	0.0579464	ND	ND	ND	0.00758304	ND	-1.01153	-3.30504	-2.96672	-2.73974	ND	-2.17745	-1.08632	-1.76179
FBgn0004107	3R	0.00430487	0.243971	0.0888366	-0.078755	0.00939017	0.120352	-0.0810891	-3.51637	-1.38177	-2.53358	ND	-4.18541	-1.84295	0.611012
FBgn0004108	3L	-0.106903	0.158302	0.0840763	0.470165	0.14389	0.0922074	-0.188153	-1.39591	0.505769	-0.405252	0.798681	-2.86637	-0.642018	-0.589789
FBgn0004110	3R	0.306424	ND	ND	ND	-0.0943712	ND	ND	-1.24592	0.355625	-0.08882	-0.0277308	3.75461	-0.139148	0.141904
FBgn0004117	3R	-0.0440481	-0.374077	-0.483825	-0.460569	-0.373776	-0.284546	0.0546212	1.32532	1.14107	1.00182	0.144843	1.53946	-1.39855	0.186412
FBgn0004118	3R	-0.0997355	0.0909059	0.251928	-0.0635471	0.196582	0.045443	0.081073	1.60343	0.123454	0.450221	0.535914	4.88277	0.303855	ND
FBgn0004132	2R	0.137723	0.106913	0.103205	-0.0893453	-0.121002	-0.018878	0.241649	-1.42168	-0.821738	-1.03512	ND	-0.728209	-2.04235	-1.55419
FBgn0004133	2R	-0.0388133	0.0585583	-0.136958	-0.0924856	0.0137695	-0.100051	0.536701	1.25627	0.810764	0.740375	0.35461	2.89199	0.797245	0.908475
FBgn0004143	X	ND	ND	ND	ND	-0.0627296	ND	ND	0.282004	-0.168998	-0.170656	ND	1.74193	0.0965912	0.111272
FBgn0004167	3L	-0.170474	0.199298	-0.17491	0.62466	0.0267859	-0.0380063	0.0964461	0.165545	0.676953	-0.192964	0.241755	-3.2691	-1.34143	-0.531784
FBgn0004168	2R	-0.0871831	0.134398	0.202543	0.416236	0.157406	0.175045	0.0853742	2.04327	0.0890235	0.211673	0.227408	3.92811	-0.0861821	0.169822
FBgn0004169	X	-0.0318733	-0.289784	-0.470306	-0.495642	-0.359195	-0.325539	0.0312614	1.47016	0.914136	1.06229	0.133458	2.26629	-1.02522	1.20925
FBgn0004170	X	ND	ND	ND	ND	-0.155905	-0.0785637	0.0191795	-3.67033	ND	-0.401346	ND	-2.08446	-0.0973583	ND
FBgn0004171	3R	ND	ND	ND	ND	-0.00230647	ND	3.1128	9.34131	4.41355	4.43978	1.31171	14.1773	8.0693	5.27923
FBgn0004172	3R	ND	ND	ND	ND	-0.0541261	0.00144197	3.6392	9.28129	ND	4.8801	ND	13.0759	6.15455	ND
FBgn0004173	3R	0.420758	ND	ND	ND	-0.042126	0.532068	4.55018	9.23579	4.40209	4.91744	1.61095	15.7475	6.52752	4.90854
FBgn0004174	3R	0.70809	ND	ND	ND	0.130311	0.0989585	2.85762	8.9005	2.75401	4.78069	0.924617	14.4411	7.21197	3.43823
FBgn0004175	3R	ND	ND	ND	ND	-0.0394753	0.0676387	4.33802	8.37615	4.32248	4.72663	1.38133	16.9927	6.42214	5.32578
FBgn0004177	2L	-0.0131538	-0.0789995	0.100056	0.0909267	0.0366651	0.0440443	0.00260525	-1.41482	-0.647897	-1.01538	0.0610019	-2.35664	-1.43042	-1.1887
FBgn0004179	3L	0.0399323	0.20963	0.188237	0.15819	0.197262	0.191563	-0.197161	-0.613604	0.635903	-0.221852	0.235408	-1.24348	-0.519972	0.60826
FBgn0004181	2R	ND	ND	ND	ND	-0.0675424	ND	2.42863	9.73076	3.40294	4.51306	2.95198	9.37491	0.508919	2.49297
FBgn0004197	3R	0.0396891	-0.116419	-0.29016	0.146602	-0.0235818	ND	-0.506966	2.92104	ND	0.787959	0.149116	7.17116	1.09146	ND
FBgn0004198	X	-0.379015	-0.178176	-0.405657	0.134363	0.155076	0.0214797	-0.103682	1.01368	0.183074	0.147333	0.0849079	1.39743	0.0168134	-0.0849289
FBgn0004227	X	-0.117598	0.0277264	-0.0639332	0.150596	0.0177367	-0.0380063	-0.281934	-0.81853	-0.106512	-0.345703	0.203702	-1.84888	-0.93087	0.209216
FBgn0004228	3L	-0.338924	ND	ND	ND	0.126537	ND	0.317161	0.494529	-0.0139226	0.469407	-1.16893	9.4891	2.6886	1.06068
FBgn0004237	3R	-0.0266336	0.0939394	-0.32586	-0.20025	0.0310564	0.0593553	-0.0580576	-1.43291	-0.714176	-1.14105	-0.0990633	-1.85315	-0.760688	-1.08303
FBgn0004240	2R	-0.115664	-0.381039	-1.89257	1.47603	1.2856	-0.608232	-0.936018	-0.0623023	-0.121859	0.00305528	-0.253514	5.71132	0.224276	1.06685
FBgn0004242	2L	-0.109602	-0.0351993	-0.0216203	0.304802	0.339719	0.249749	0.323478	1.79755	1.34854	0.736986	1.36355	1.28342	0.879458	ND
FBgn0004244	3L	-0.190321	-0.100653	0.148972	0.187492	0.406743	0.27023	0.181856	1.96223	-0.209213	0.43082	ND	1.53914	0.5391	ND
FBgn0004359	3R	-0.0342314	-0.0258576	0.135437	0.302944	0.0270125	0.169925	-0.0370137	-0.964553	ND	-0.550004	ND	-2.29495	-1.0771	-0.724755
FBgn0004360	2R	ND	ND	0.574227	-0.274287	-0.0620664	-0.027675	1.06093	0.872351	0.688342	0.617966	0.17104	6.3095	0.707706	1.75279
FBgn0004362	2R	-0.103846	0.00610799	0.171353	-0.0463564	-0.0287954	0.0243197	-0.00435978	-3.5737	-2.6732	-2.92769	-1.19089	ND	-3.50703	-2.85872
FBgn0004363	2L	0.216889	-0.0195128	0.0704395	-0.0156232	0.320901	0.0593553	-0.0761651	-0.934937	-0.500359	-0.321582	-0.596844	-0.746412	-1.74269	0.771362
FBgn0004364	2R	0.0566769	0.0698056	-0.194654	0.436787	0.187869	-0.139236	-0.0477735	0.166855	0.67257	0.125003	0.118067	-0.893888	-1.07275	1.54451
FBgn0004366	3L	ND	ND	ND	ND	0.193343	0.137504	ND	ND	ND	0.644761	ND	ND	ND	ND
FBgn0004367	X	0.29102	0.131234	-0.0930595	0.294682	-0.158324	ND	-0.0778369	-2.32756	ND	-1.03183	ND	-1.8594	-0.637977	ND
FBgn0004368	X	-0.208634	0.117491	-0.16676	0.258295	0.150898	0.0482362	-0.155542	-0.800293	-0.0955845	-0.630545	-0.0069822	-1.96093	-0.775669	-0.645956
FBgn0004369	3R	-0.093483	0.0611347	-0.031881	0.256003	-0.0773934	0.173767	0.0384302	-0.0548941	-0.143373	-0.231948	0.205142	-4.50705	-0.72796	0.104471
FBgn0004370	X	-0.0178282	0.185283	-0.0858701	0.465611	-0.0523881	-0.0144996	0.310203	-0.638247	0.0913952	-0.256709	-0.0736149	-3.17567	0.263925	-0.234898
FBgn0004372	3L	0.00844252	ND	ND	ND	-0.138474	0.0100637	0.241163	6.22449	ND	0.605551	ND	8.24687	1.86302	ND
FBgn0004373	3L	-0.102216	0.0876272	-0.041058	0.199465	-0.0117389	0.153157	0.0745173	-0.687339	-0.154773	-0.0816123	0.240742	-0.854866	1.14312	0.0855062
FBgn0004374	2L	0.143088	ND	-0.133468	0.182663	0.050843	ND	-0.0157189	-0.130182	0.300827	-0.0555011	ND	1.99931	1.49219	0.634538
FBgn0004378	3L	0.199133	ND	ND	ND	-0.113287	0.0440443	-0.922747	-3.08599	-1.37218	-1.58881	ND	-2.43652	-0.2311	0.811989
FBgn0004379	3L	-0.22969	ND	ND	ND	-0.0187623	ND	0.0649552	-0.886269	-0.831376	-0.81032	ND	-0.743206	1.49973	0.0632406
FBgn0004380	3L	0.112969	0.381176	0.256066	0.249706	0.181204	0.112367	0.0160771	-0.304592	0.150898	-0.516439	-0.0899367	-1.573	-0.110677	0.0670191
FBgn0004381	3L	0.0468404	0.391894	0.140754	0.321646	0.119037	-0.013043	-0.0434046	-1.33199	-0.894343	-1.08914	0.208729	-3.27041	-1.07563	-0.626562
FBgn0004387	3R	-0.0763634	0.126599	0.0336964	0.0614642	-0.0559314	-0.00288828	0.134557	-0.369918	ND	-0.139063	0.314105	-0.0761019	0.631415	0.248632
FBgn0004389	3R	ND	ND	ND	ND	0.0271541	ND	0.370834	-1.25945	0.511863	-0.13543	-0.044397	1.78394	0.480614	0.757843
FBgn0004390	3L	-0.139291	0.148158	-0.0730696	0.165166	0.0558759	-0.0409718	0.596267	-1.62409	ND	-1.0357	ND	-3.91026	-1.57141	ND
FBgn0004391	X	0.0902329	0.180968	-0.184302	0.315825	-0.0361868	0.0690147	0.246358	-1.61923	-0.425001	-1.16022	ND	-1.04234	-0.368101	-0.0554504
FBgn0004394	2L	-0.00418135	-0.201299	0.244245	0.156945	0.0181356	0.147958	-0.115524	0.240577	0.30892	-0.00726728	0.629986	0.937547	0.0614656	0.464323
FBgn0004395	3R	-0.339054	-0.180149	-0.00518977	-0.0776319	-0.0756969	-0.0724828	-0.0047174	-1.09824	-0.857001	-0.588018	-0.0872551	-3.45432	-1.09646	1.42499
FBgn0004396	3L	-0.260467	-0.487308	-0.701357	-0.866905	-0.395743	-0.0513992	-0.309914	0.422618	0.193318	0.35888	0.222792	0.483245	0.0809212	0.0422801
FBgn0004397	X	0.13877	0.134103	-0.369978	0.0597504	-0.163872	-0.0232698	-0.0715069	0.0206395	-0.34396	-0.345635	0.292405	-2.05722	-0.964777	-0.728058
FBgn0004400	2R	ND	ND	-0.505846	ND	0.0974894	0.0257376	-1.1838	-3.79967	ND	-2.6582	ND	-4.9197	-0.606953	ND
FBgn0004401	3L	0.0236457	0.175928	0.06828	0.127277	0.111806	0.176323	0.0265727	-1.48355	-1.09519	-1.28367	-0.0509403	-1.94516	-1.497	-1.0299
FBgn0004403	X	0.0969116	-0.153549	-0.20687	-0.831273	-0.425513	-0.120294	-0.117181	-1.57629	-1.1506	-0.811709	-0.611821	-0.394007	-3.83514	-0.731961
FBgn0004404	X	0.161661	0.135883	-0.141478	-0.610109	-0.461958	-0.0923402	-0.0477418	-1.41675	-1.10134	-0.979513	-0.645575	-0.246585	-3.37459	-1.14082
FBgn0004406	2L	0.174874	0.192626	-0.537156	0.353891	-0.0663441	0.176323	-0.0496701	-1.91566	-0.4446	-1.33969	ND	-0.765933	-0.668712	-0.18079
FBgn0004407	2L	0.12882	0.351552	0.263279	-0.124728	-0.0473569	ND	-0.236423	-0.412857	ND	-0.295605	ND	2.05015	-0.710462	ND
FBgn0004414	3L	0.239142	ND	ND	0.867216	0.0659307	ND	1.6284	7.64217	0.566503	4.03983	0.545029	10.2428	2.47064	2.58521
FBgn0004419	2L	-0.00180721	0.0455866	0.0329111	-0.123149	0.00258012	0.0717627	-0.274939	-3.69147	-3.45353	-3.26388	-1.42654	-4.40071	-2.4651	-2.7802
FBgn0004425	3L	ND	ND	ND	ND	-0.0363416	-0.16004	-0.408641	-0.95929	ND	-0.767926	ND	6.03719	0.753649	ND
FBgn0004426	3L	ND	ND	ND	ND	-0.254122	0.227741	-0.259453	-0.234368	ND	2.73399	ND	6.59458	0.406955	ND
FBgn0004427	3L	ND	ND	ND	ND	-0.432061	ND	-0.255084	-0.44898	ND	ND	ND	6.81172	0.382354	ND
FBgn0004428	3L	0.0335845	ND	ND	ND	-0.238444	ND	-0.36963	0.21879	-1.18578	0.858506	-2.25877	7.02417	0.381858	1.09117
FBgn0004429	3L	0.0600155	ND	ND	-2.31895	-0.648539	-0.120294	0.239353	-0.911532	-0.902796	-0.0497283	-1.94377	6.15154	-0.163082	0.73837
FBgn0004430	3L	ND	ND	ND	ND	-0.164168	ND	-0.299198	0.0784985	-0.858575	0.198167	-2.08921	7.24604	-0.138787	1.35747
FBgn0004431	3L	-0.201994	ND	ND	ND	-0.152196	-0.0513992	0.226648	-0.977073	-1.13473	-0.387032	-2.56574	6.50398	0.363009	1.03436
FBgn0004432	X	-0.0473287	-0.0468251	0.121841	-0.00120152	0.124487	-0.123434	-0.0276126	-2.09192	-0.681603	-1.28642	-0.432562	-1.99766	-4.26392	-1.02431
FBgn0004435	2R	-0.108872	0.0247382	0.0968634	-0.176525	0.0344693	0.164786	-0.00103587	0.216995	-0.341674	0.435084	ND	-1.56486	0.144712	ND
FBgn0004436	3R	0.00543844	0.0714664	0.198297	-0.287012	0.114314	0.186501	0.00642804	0.0161295	-0.448902	-0.20803	-0.410189	-0.88495	0.255033	1.45136
FBgn0004449	3L	-0.111733	0.0362052	-0.166536	0.610355	0.164362	0.0935602	-0.0544323	0.440786	1.62513	0.521443	0.461361	-2.53981	0.299963	1.77419
FBgn0004456	X	0.269507	-0.101905	0.16436	0.517377	0.111659	0.124328	-0.0109559	0.298164	ND	0.156888	0.516429	-0.720178	-1.19115	0.0741081
FBgn0004462	X	-0.033879	0.0938689	-0.252855	-0.288422	0.0152835	-0.0454314	0.140269	-1.08464	-0.621264	-1.25821	-0.460199	-2.08851	-0.884937	0.0236812
FBgn0004463	2R	0.077362	0.052632	-0.193484	0.00879353	-0.15217	-0.232769	-0.0010329	-1.67109	-1.03085	-1.21452	ND	-1.10121	-1.71907	-0.500216
FBgn0004465	3L	0.148113	0.208184	-0.0633596	0.0579474	-0.051205	0.0690147	-0.00385269	-1.15745	-0.575435	-0.866228	-0.079789	0.0416842	-1.52813	-0.888643
FBgn0004507	2L	0.028871	-0.0636407	-0.190897	0.027067	-0.113474	-0.309359	0.108712	-0.295209	-0.349303	-0.128148	-0.608358	-3.67269	-1.60557	-1.89931
FBgn0004509	3R	-0.149232	-0.0834701	-0.0631079	0.369749	0.141341	-0.027675	0.367337	-0.572579	0.516066	-0.357676	0.321616	-2.29256	-0.486919	-0.18509
FBgn0004510	3R	-0.0930475	0.184303	-0.208884	-0.122049	-0.104766	ND	-0.0482069	-1.78265	-1.33439	-1.45427	ND	-0.858461	-0.344141	-0.370462
FBgn0004511	X	-0.328958	-0.100802	-0.701446	-0.670575	-0.275019	-0.00433459	-0.0478978	-0.600985	0.531459	0.179524	0.304441	1.02649	0.168265	-0.0027842
FBgn0004512	2R	-0.140303	0.317177	0.183651	0.560564	0.294418	-0.15682	0.602849	2.11978	0.705872	1.18592	0.0222613	5.84737	0.517367	ND
FBgn0004513	3L	-0.523237	-0.0430405	0.0037423	0.088866	-0.151391	-0.0603973	1.06784	1.46333	ND	0.412109	ND	-0.340343	-0.228621	ND
FBgn0004514	3L	0.019262	0.0951916	0.295736	0.326626	0.0579008	0.0257376	-0.309851	1.1716	ND	0.27521	ND	3.75782	-0.0334791	ND
FBgn0004516	3L	0.123741	0.303972	0.354916	0.411503	0.409125	0.215368	0.653028	1.70969	0.845502	0.815493	0.825566	2.08384	0.0177069	ND
FBgn0004552	3L	0.411667	ND	ND	ND	-0.14509	ND	0.698033	1.776	0.529161	1.07338	0.0580394	1.27531	0.00233338	0.928859
FBgn0004554	3R	ND	ND	-0.425438	ND	-0.145038	0.0799754	ND	-2.30712	0.410808	0.00825739	0.0848262	-1.11203	0.564407	0.68036
FBgn0004556	3L	-0.0010453	-0.00523288	-0.476803	-0.554632	-0.39179	ND	-0.172947	-2.30705	-0.569344	-1.95634	ND	-2.19609	-1.71353	0.919805
FBgn0004567	2L	-0.0181847	-0.127065	0.186918	0.162535	0.00857294	0.0690147	0.212319	-0.11016	0.317536	0.155192	0.279364	-0.422419	-0.0665524	0.220491
FBgn0004569	3L	-0.222667	0.0171156	-0.0192618	-0.0644503	0.024419	0.0271541	-0.273879	0.302699	0.435981	0.0061041	0.268015	-2.76833	-0.543812	0.197475
FBgn0004573	3R	-0.0779956	-0.0854947	0.0351498	0.354257	0.139679	0.0731347	-0.178435	1.73454	ND	0.275937	-0.0307754	2.54166	-0.0238122	0.411795
FBgn0004574	3L	0.155797	0.352391	0.271007	0.54917	0.434892	0.129613	0.0222601	0.249051	0.158932	-0.0154405	0.170399	0.969521	0.148999	-0.123629
FBgn0004575	3R	-0.0677342	0.144447	0.175712	0.38492	0.344022	0.284514	0.228161	1.77357	1.44723	0.581226	1.47997	-1.80913	-0.294493	ND
FBgn0004577	3R	-0.222562	-0.0521625	-0.30675	ND	-0.24507	ND	-0.358706	1.77924	ND	ND	ND	2.83394	-0.0304206	ND
FBgn0004580	2R	-0.0756483	0.124108	0.393359	0.199562	0.336409	0.168642	1.18354	1.71351	0.986739	1.10448	1.00479	3.89446	0.113161	ND
FBgn0004581	2R	-0.109486	ND	0.467038	ND	-0.0844861	-0.100051	0.257722	5.64364	1.25298	2.1669	-0.0518059	6.98628	3.38755	2.1708
FBgn0004583	2L	-0.0515868	-0.188872	-0.165884	-0.0217763	-0.182603	0.0313952	-0.169509	0.140108	-0.247866	-0.226706	0.195285	-1.67078	-0.867636	-0.344397
FBgn0004584	2L	0.185532	0.24445	-0.190081	-0.0514687	0.0105364	0.0440443	-0.188841	-2.63218	-1.17379	-1.62321	ND	-1.86486	-0.914092	-1.19448
FBgn0004587	3R	-0.133328	0.188402	-0.0137478	-0.268526	0.026106	0.0186342	-0.0295605	-0.862688	-0.622225	-0.84506	0.0394192	-1.83385	-2.2111	-1.14389
FBgn0004588	3L	ND	ND	ND	ND	-0.0632406	ND	ND	ND	ND	-0.0711036	ND	4.68298	-0.193273	ND
FBgn0004589	3L	ND	ND	ND	ND	0.170207	0.00288251	-0.233547	7.30472	ND	0.386987	ND	9.85528	0.0569232	0.647029
FBgn0004590	3L	ND	ND	ND	ND	-0.142021	ND	ND	1.97789	ND	-0.169412	ND	1.89611	0.146603	ND
FBgn0004591	3L	ND	ND	ND	ND	-0.116857	ND	ND	ND	ND	0.203828	ND	6.41569	-0.797188	ND
FBgn0004592	3L	ND	ND	ND	ND	-0.0609605	ND	ND	-0.62698	0.0249295	-0.100211	ND	4.83944	0.0490947	-0.0719337
FBgn0004593	3L	ND	ND	ND	ND	-0.115712	ND	ND	0.360858	ND	0.0738202	ND	6.60344	-0.275159	ND
FBgn0004594	3L	ND	ND	ND	ND	-0.0727095	ND	ND	4.84536	ND	0.25428	ND	4.95501	0.293425	ND
FBgn0004595	3R	-0.136309	-0.158381	-0.0415404	0.274129	0.136034	-0.0262051	0.0836849	2.07782	0.689943	0.628783	0.461885	1.64756	0.557858	0.668954
FBgn0004597	3R	0.0721383	0.199347	-0.179968	-0.200671	0.0459322	-0.209228	-0.0551631	-1.21393	-0.063177	-1.01234	-0.136567	-1.1533	-0.59889	0.573433
FBgn0004598	X	0.0449746	0.192632	0.00164919	0.322004	0.118865	0.00575927	-0.576932	-2.458	-1.36102	-1.99458	0.416094	-5.81502	-2.49375	-1.17531
FBgn0004603	2R	ND	ND	ND	ND	0.0698809	0.0565835	ND	ND	0.108076	-0.84843	0.199952	ND	ND	-0.75598
FBgn0004606	3R	-0.139262	-0.0586807	-0.490999	0.168287	-0.0778446	-0.07552	-0.0792493	-0.994472	-0.27101	-0.514238	0.00483933	-1.56542	-0.288203	0.841055
FBgn0004607	4	-0.217805	-0.0881428	-0.13654	0.50978	0.131379	0.189034	-0.275817	1.42657	0.189148	0.379488	0.260688	1.41202	0.0326006	0.149389
FBgn0004611	2L	-0.0949923	0.227906	0.0148522	0.398004	0.245861	0.230203	-0.156214	-0.12039	0.25027	-0.193431	0.91549	-3.11996	-0.430774	-0.687734
FBgn0004618	3R	-0.055125	0.0137024	-0.0173094	0.106921	0.138945	ND	-0.207033	1.66942	0.236903	0.392856	0.0889828	3.7145	0.183717	0.84087
FBgn0004619	3L	-0.0547163	0.213757	0.178064	0.177984	0.161191	-0.0528949	0.393047	1.83527	ND	0.259098	ND	3.56439	0.296801	ND
FBgn0004620	2L	-0.258539	-0.154764	0.0104917	0.107426	-0.0518871	-0.109359	-0.160214	1.58862	0.0449676	0.257023	-0.00512199	4.38879	0.0331564	0.324937
FBgn0004622	3R	-0.160311	0.257491	0.1424	0.250022	0.0571383	0.157044	-0.0817861	1.49926	ND	0.0118677	ND	3.86336	-0.036248	ND
FBgn0004623	3L	0.234851	0.0902654	0.125725	0.0139959	0.275281	0.222805	0.838273	1.31703	0.977917	1.02927	0.33057	-1.86281	-0.0398158	0.578823
FBgn0004624	4	ND	ND	ND	ND	0.302044	0.187768	ND	ND	0.546867	-0.126828	0.632389	ND	ND	-0.601774
FBgn0004629	3R	-0.0169232	0.0341053	-0.292073	0.709113	0.64333	0.107018	0.0715211	1.57794	0.665184	0.733849	0.38145	3.99632	1.94541	ND
FBgn0004635	3L	0.0180497	-0.0494898	0.167864	0.295489	0.174879	0.276199	0.112573	1.31123	-0.0942748	0.534281	0.321767	-0.0576233	0.417206	-0.378483
FBgn0004636	3L	-0.0958634	-0.174805	-0.09438	-0.264408	-0.164567	ND	-0.0259467	-1.4741	-0.603483	-0.761626	-0.221751	-2.12376	-1.23988	-1.41117
FBgn0004638	2R	-0.0970878	-0.230665	-0.0708154	-0.567308	-0.386259	-0.128156	-0.134871	-0.885368	0.207168	-0.607408	-0.12102	-0.652914	-0.229947	-0.895392
FBgn0004643	X	0.1435	0.17496	-0.147272	0.0341219	-0.0357506	0.0328061	0.155762	-2.75786	-1.28568	-2.01726	ND	-3.38682	-1.8605	-1.23144
FBgn0004644	3R	-0.134528	-0.0510525	0.356987	0.546977	0.107701	ND	-0.160762	0.990513	0.454418	0.258531	0.125016	5.05408	0.819745	0.718482
FBgn0004646	X	-0.0569429	-0.281916	0.0460207	-0.103878	-0.341599	-0.0603973	-0.363427	-0.684024	0.122302	-0.227039	0.257566	-0.0630719	-2.25768	-0.380901
FBgn0004647	X	-0.546901	-0.0828604	-0.384349	0.325205	-0.225818	-0.0439433	-0.2776	-2.46778	-0.482287	-1.20237	ND	-2.76654	-1.76273	0.771345
FBgn0004648	X	-0.0950164	0.105395	0.0523424	0.201307	0.139509	-0.0923402	0.0458479	-0.464289	-0.25169	-0.682223	0.148882	-2.15802	-0.688722	-0.337851
FBgn0004649	X	-0.0443891	ND	ND	ND	-0.0708701	-0.0335695	-1.66891	-4.1945	-3.43974	-3.82206	-1.67767	ND	-6.36729	0.137713
FBgn0004650	X	0.247033	-0.24084	ND	-0.0174582	-0.1599	ND	-0.0390896	-2.90867	-1.43179	-2.58384	-0.662529	-2.86509	-1.69682	1.076
FBgn0004652	3R	-0.716235	0.000271476	-0.583221	-0.185326	-0.115872	-0.0649175	-0.0346887	1.22409	0.0976512	0.330547	0.438069	2.32217	-0.999527	0.349999
FBgn0004654	X	0.0930349	0.159949	-0.076357	0.355936	0.0129691	-0.0619024	0.037842	-0.348106	-0.0232067	-0.101099	-0.162276	0.23119	-1.78578	-0.649188
FBgn0004655	X	-0.0284131	0.286455	0.0147172	0.289177	-0.0424342	0.0607392	-0.251133	-2.30464	-0.487935	-1.73951	-0.0126442	-3.47595	-1.06152	-0.348894
FBgn0004656	X	-0.168412	-0.0861131	-0.260774	0.0410535	-0.188578	0.0579701	-0.180163	-0.826798	0.030901	-1.11064	0.14325	-3.80384	-1.56841	-0.496517
FBgn0004657	X	-0.0550513	0.113737	-0.163272	0.0579428	-0.0648277	0.0229004	-0.0949395	-0.330559	0.492366	-0.268159	0.513147	-1.3607	-0.664123	-0.522099
FBgn0004666	3R	0.0859195	0.0320142	0.0771497	0.251224	-0.000129837	0.153157	-0.47418	-2.48328	0.74129	-1.0384	0.390249	-4.47213	-0.718054	1.04653
FBgn0004687	X	-0.170312	-0.0971143	-0.0170367	-0.373039	-0.0942766	0.125651	-0.165581	-0.525535	0.0759707	-0.376479	-0.619701	0.196975	-0.410661	0.00502624
FBgn0004698	2R	0.0333766	0.296788	0.0715994	0.21609	0.0428964	0.0370307	0.0785613	-1.82037	-1.13158	-1.49928	ND	-2.23602	-0.453527	0.809793
FBgn0004777	3R	ND	ND	0.196481	ND	-0.104981	-0.311148	-0.0388891	-0.00322711	ND	0.199198	ND	0.929019	0.103881	ND
FBgn0004778	3R	ND	ND	ND	ND	-0.0124686	ND	ND	5.85023	0.472768	0.224534	0.616339	2.40185	-0.182117	0.760723
FBgn0004779	3R	ND	ND	ND	ND	-0.243547	-0.0649175	ND	-0.904901	-0.219228	-0.0872863	0.065462	7.11559	-0.201727	0.312874
FBgn0004780	3R	ND	ND	-0.798991	ND	-0.115593	-0.327348	ND	-0.256949	-0.358284	0.0494356	0.444519	1.31248	-0.129908	-0.0725101
FBgn0004781	3R	0.194919	ND	-1.33168	ND	-0.430018	-0.0649175	ND	-1.993	-0.0370823	-0.207193	0.301997	2.59607	-0.0103401	-0.311288
FBgn0004782	3R	ND	-0.326912	-0.943958	0.790033	0.0165106	-0.369595	ND	0.00606676	-0.0105383	0.20285	0.36427	0.350082	-0.117715	1.08691
FBgn0004783	3R	ND	-0.320579	-0.913035	ND	0.114154	0.0648829	ND	-1.99844	-0.541307	0.0234825	0.872671	2.81831	0.0878729	1.08674
FBgn0004784	2R	0.233972	0.109966	0.222928	-0.0408165	0.116138	0.187768	0.500974	1.59933	0.768239	0.964147	0.214759	-1.85522	-0.366477	ND
FBgn0004795	2R	-0.124054	0.0344318	-0.114161	0.17699	-0.00468116	0.0299829	-0.685503	-1.91333	-0.657036	-1.85129	-0.00836587	-4.79735	-1.6294	-0.608769
FBgn0004797	2L	-0.0191377	-0.277986	0.253752	-0.0850521	-0.265437	0.0867838	0.486989	-0.265039	0.146212	-0.293735	0.040626	-0.454313	-1.19702	-0.0750822
FBgn0004811	2L	0.0241621	0.0590337	-0.0492708	-0.0678976	-0.131563	0.108357	-0.0251332	-0.862145	-0.0262609	-0.648401	0.241694	0.294508	0.676696	-0.104303
FBgn0004828	X	-0.288973	-0.145491	0.103751	-0.0827514	0.10431	0.298658	-0.118215	-1.34042	-0.466287	-1.28189	-0.170035	-0.823733	-2.04673	-1.20101
FBgn0004832	X	0.344717	ND	0.525911	0.623136	0.277997	0.283329	0.287198	-0.97289	-0.556315	-0.561605	ND	0.951696	0.636297	-0.22129
FBgn0004837	2L	-0.0970525	-0.195947	-0.0978047	0.168443	0.0441563	0.0690147	0.154911	-0.848877	ND	-0.829606	ND	-1.56934	0.512203	ND
FBgn0004838	2L	-0.122125	-0.157717	-0.0116627	0.0982637	0.0654758	0.0989585	-0.12973	-1.63892	-0.941066	-1.45099	-0.0898921	-2.13467	-2.17615	-1.23453
FBgn0004839	2R	-0.109328	0.0612273	-0.0437046	0.172548	-0.0139124	-0.190997	-0.374011	0.831748	0.939174	0.508611	ND	3.78598	-0.0755435	2.03585
FBgn0004841	3R	-0.123854	-0.0237083	-0.0426131	-0.00379168	0.331797	0	0.183329	2.20887	ND	0.327733	ND	3.43921	0.182828	ND
FBgn0004842	3R	-0.145293	ND	0.0808761	0.570869	0.145977	-0.00723157	-0.0472928	1.8193	ND	0.0333419	ND	0.168034	0.0993432	ND
FBgn0004852	3L	-0.0928271	0.202689	0.0179698	-0.0883944	-0.120153	-0.136062	-0.0930468	1.29173	1.33027	0.586491	0.646181	4.49215	-0.0500249	0.733016
FBgn0004854	X	-0.207163	-0.313599	-0.169187	0.249708	0.0775848	ND	0.104505	2.6264	0.0864033	0.743489	0.27571	5.90662	0.8453	-0.16576
FBgn0004855	3R	0.0186592	0.329479	-0.00128556	-0.422115	-0.140006	-0.114035	0.156064	-1.44745	-0.769888	-1.13685	-0.190148	-1.57014	-1.34361	1.35473
FBgn0004856	X	0.0413381	0.255179	0.0734903	0.0735631	-0.0360602	0.108357	-0.0833486	-1.89577	-1.23158	-1.2716	ND	-1.6271	-1.86292	-1.55457
FBgn0004858	2L	-0.106673	-0.0677536	-0.157944	0.21417	-0.0716529	-0.0985055	-0.664496	1.09254	0.343738	0.0165391	0.279293	0.799249	-0.381064	0.212158
FBgn0004859	4	-0.18617	-0.137063	-0.209978	-0.289174	-0.181052	-0.0203404	-0.0549024	0.166592	0.588766	-0.138015	0.279174	-0.794079	-1.16336	ND
FBgn0004860	X	0.0252979	0.294726	-0.0395976	0.274716	-0.00964815	-0.0543923	0.142535	-0.972573	0.20285	-0.319132	0.130167	-4.37763	-0.909183	0.166985
FBgn0004861	X	-0.0360332	0.0965886	-0.148071	0.271939	0.0115243	0.0827026	-0.0555892	0.130836	-0.0595385	-0.0374666	0.141446	-1.97051	-0.589639	0.937864
FBgn0004862	3R	0.114118	ND	ND	ND	-0.0335816	-0.0101344	-0.250455	0.521839	ND	-0.073121	ND	3.52664	-0.20233	ND
FBgn0004863	3R	0.00818401	ND	0.219072	0.00407732	0.147541	ND	0.910078	2.0516	-0.255088	0.0165534	0.129811	6.23745	0.391256	-0.0912793
FBgn0004864	X	-0.0475801	0.251189	-0.198612	-0.0523823	-0.161913	ND	-0.0687732	-1.77751	0.0565835	-1.05511	-0.213753	-2.98778	-0.678594	-0.0280441
FBgn0004865	3L	-0.0678346	0.0816669	0.0190101	0.4269	0.184496	-0.0218044	0.0169415	1.13603	ND	0.0376634	ND	0.221413	0.124856	ND
FBgn0004867	2L	0.240536	-0.0990783	-0.457712	-0.797356	-0.432874	-0.291592	-0.174604	-1.8498	-1.774	-1.22403	-0.971694	-1.18408	-4.30769	-0.697757
FBgn0004868	2L	0.0115734	0.0623748	0.0980346	0.106942	0.0723802	0.0731347	0.0657654	-1.23215	-0.846083	-0.731661	-0.231132	-0.382295	-1.54906	-1.02499
FBgn0004870	3L	-0.0858796	-0.106377	-0.232897	0.126158	0.00209039	-0.0679388	-0.501406	1.35003	0.0953168	0.144555	0.125916	1.80073	0.249815	-0.101908
FBgn0004872	2L	-0.04764	0.0610203	0.619785	-0.164331	0.226952	-0.0218044	-0.670745	-4.13677	-1.88022	-2.82589	ND	-5.84349	-3.96281	-1.1516
FBgn0004873	2R	ND	ND	ND	ND	0.126814	-0.0350469	ND	ND	-1.40764	-0.663991	-0.293935	ND	ND	-1.01948
FBgn0004875	3L	-0.0485405	0.195126	-0.0524922	0.472166	0.0374244	0.0908534	0.130578	-0.920284	-0.269439	-0.635977	ND	-1.28221	0.000449357	-0.494924
FBgn0004876	3R	-0.0147885	0.172031	-0.228224	0.500526	0.246992	0.206643	0.0659807	0.000948704	-0.152099	0.334992	0.00226326	0.650253	2.64978	-0.323911
FBgn0004878	3R	-0.00684964	ND	ND	ND	0.115539	ND	0.639297	-0.643441	0.480503	-0.391801	ND	-4.24089	-0.60392	ND
FBgn0004880	3L	-0.130176	-0.0179965	0.106031	0.282296	0.268327	0.238787	-0.420459	1.77803	ND	0.890291	ND	1.98385	0.262807	ND
FBgn0004882	3R	-0.216565	-0.0876722	-0.0053504	0.293741	0.0726546	-0.137648	0.380132	-0.0399118	-1.44002	-1.03155	-0.503887	-0.01177	0.850573	-2.05721
FBgn0004885	3R	-0.0323807	0.197951	0.00258426	-0.0845509	-0.138316	0.0271541	-0.391955	0.812269	1.02054	0.926068	0.045457	3.93225	0.809959	0.905097
FBgn0004888	3L	0.216391	-0.0389285	0.0997613	0.0527723	0.0623013	-0.0877334	-0.00175339	-0.446323	-0.482128	-0.357372	-0.379628	-1.42367	-2.91779	-1.41774
FBgn0004889	3R	-0.111491	-0.0542602	-0.111498	0.088614	0.0338212	0.107018	-0.00312484	-1.70743	-1.04549	-0.894612	-0.096192	-2.55836	-0.664925	-0.940329
FBgn0004892	2L	-0.272334	-0.171408	-0.432519	-0.232477	0.194654	-0.0499049	-0.248094	1.00904	0.321963	0.279269	-0.137556	0.407231	0.221117	0.312979
FBgn0004893	2L	-0.0518539	-0.144559	-0.0184503	0.335384	0.0633235	0.0172093	0.431285	0.740739	ND	0.235237	ND	1.54219	-0.45253	0.505403
FBgn0004895	3L	ND	ND	ND	ND	-0.0348918	ND	-0.240321	-0.456197	ND	0.172231	ND	11.6034	0.173363	ND
FBgn0004896	2R	0.0128194	0.30098	0.432302	0.2663	0.0253549	0.145351	ND	1.59391	ND	0.167949	ND	-1.42688	0.0184474	ND
FBgn0004897	3R	0.180099	ND	ND	ND	0.0371713	-0.134477	0.328505	1.65513	ND	0.049338	ND	1.1226	-0.186256	-0.385002
FBgn0004898	3R	-0.0489787	-0.442456	ND	ND	-0.328836	ND	-0.144147	-0.111728	0.088603	-0.0436385	-0.0374095	0.345927	-0.538276	-0.0617443
FBgn0004901	3R	-0.163336	ND	-0.027517	-0.0647842	-0.177778	-0.181149	-0.150575	-2.97568	-1.492	-2.25911	-0.128103	-4.16706	-3.41043	-1.90472
FBgn0004903	3R	-0.145427	-0.0679854	0.124211	-0.0252922	0.040626	-0.0588937	-0.101202	0.154449	-0.165313	-0.0487942	-0.0677241	1.10532	1.69085	-0.416812
FBgn0004907	2R	-0.0234149	-0.0468305	0.149334	0.14297	0.374433	0.264236	0.0556405	-0.104748	0.214846	0.00482495	0.0711723	-1.47312	-2.27758	-0.531594
FBgn0004908	3R	0.0145381	0.0596242	0.371905	-0.0137942	0.023667	-0.136062	-0.063304	0.0217502	-0.20075	0.219636	-0.215974	2.79031	1.4099	0.544406
FBgn0004910	3L	-0.0646821	-0.0648604	0.383269	0.168652	0.209191	0.308011	0.0975438	1.00271	ND	0.476278	ND	2.12076	-0.0730536	ND
FBgn0004913	3R	-0.0549985	0.195718	0.0660012	0.0811398	-0.0380428	0.0524159	-0.0386431	-1.68945	-1.18122	-1.27895	ND	-1.33513	0.250184	-0.573035
FBgn0004914	2L	-0.0508476	-0.153289	0.0156801	-0.00332819	-0.171758	0.00288251	0.166138	-0.0527317	0.333504	-0.243096	0.453428	-2.78004	-0.965851	-0.531152
FBgn0004915	2L	0.0422664	-0.0621458	0.15588	-0.128055	0.133129	0	-0.00210307	-0.316087	-0.581229	-0.356617	-0.0764203	1.17965	0.879582	1.05129
FBgn0004919	2R	-0.00656295	0.114822	0.0713713	0.0839543	0.237025	0.261832	-0.366142	1.48584	0.655031	0.68793	0.703526	5.84723	0.274072	0.134076
FBgn0004921	2R	-0.0725006	0.0433233	0.331757	-0.0186283	0.261868	0.129613	0.0927119	0.569406	0.458004	0.468823	0.0785005	ND	-0.366293	0.805152
FBgn0004924	X	0.0498022	0.138512	-0.127462	0.113171	0.00993474	-0.0499049	-0.244228	-1.77226	-1.2132	-1.90306	-0.0988547	-2.54946	-1.57214	-1.32042
FBgn0004926	3L	0.101957	-0.0247027	-0.418565	-0.537929	-0.429696	-0.21424	-0.125902	-1.3599	-0.0856758	-1.06875	-0.0986507	-0.0900096	-1.43074	0.154246
FBgn0004956	X	-0.110267	-0.223652	-0.217637	ND	0.0554039	ND	0.0697681	3.08825	ND	0.014341	ND	5.44504	1.3553	ND
FBgn0004957	X	0.0825393	-0.0249816	0.38853	-0.180147	0.133866	0.0243197	-0.130988	-1.61971	-0.251587	-0.814903	-0.01178	-0.365045	-0.628269	-0.411894
FBgn0004959	X	0.196799	ND	0.0456485	0.613383	0.192219	0.211635	-0.7452	-1.25032	0.532955	-0.424535	-0.0483495	-2.43105	-1.44519	0.630284
FBgn0005198	3L	0.0172988	0.402079	-0.27986	0.105348	-0.149454	0.176323	0.06207	-0.7253	0.164053	-0.87486	0.0255533	-1.31405	-0.823185	ND
FBgn0005278	2L	-0.00208643	0.0989318	0.113285	-0.204397	-0.216399	-0.0380063	-0.13271	-1.24959	-0.899563	-1.02873	-0.280978	-2.94137	-4.0576	-1.37987
FBgn0005322	2L	0.112575	0.0756977	0.0933676	-0.233197	-0.0713371	0.0271541	-0.119908	-0.950642	-0.483351	-0.931766	ND	-0.0836886	-0.693847	-0.899929
FBgn0005355	3R	0.0242302	0.22616	-0.154481	-0.0725751	-0.11214	0.0565835	0.030935	-1.75801	-0.604832	-1.17173	-0.224766	-0.0539478	-1.18484	ND
FBgn0005386	3L	0.0124939	0.112978	-0.139844	0.252712	-0.173754	ND	0.235489	-0.873909	-0.331516	-0.707763	ND	-2.02008	1.29105	0.635699
FBgn0005390	X	-0.950912	ND	0.181306	ND	-0.142204	ND	-1.20286	-4.0163	ND	-3.21805	ND	ND	-4.24445	-1.01202
FBgn0005391	X	-0.995062	-1.17356	-7.46509	-7.662	-5.49401	-6.96578	-5.07924	-4.36262	-5.90975	-5.92115	-6.86648	ND	-6.83357	-2.52467
FBgn0005410	X	ND	ND	ND	ND	0.0442542	-0.077041	ND	ND	0.189097	-0.175927	-0.0229443	ND	ND	0.300827
FBgn0005411	X	0.0970389	0.116873	0.135052	-0.157663	-0.0694547	-0.0306192	-0.206545	-0.966983	ND	-1.03232	-0.258423	0.359981	-0.324856	-0.527537
FBgn0005427	X	-0.306094	-0.0869913	-0.091625	-0.148851	-0.0575265	-0.0603973	0.0233653	-0.79343	0.304266	-0.523512	0.415131	-2.15491	-1.30379	0.111432
FBgn0005533	3L	0.25715	0.00823567	-0.225599	-0.816971	-0.383165	0.0342157	-0.120377	-1.55192	-1.06883	-0.85646	-0.717264	-0.656738	-3.33857	-0.570546
FBgn0005536	3L	-0.107598	0.0622669	-0.0598364	0.0753856	0.0363697	-0.0203404	-0.130198	0.0128278	0.301939	0.544535	0.328722	-1.91519	0.638967	-0.713592
FBgn0005558	4	-0.112849	0.277776	0.0951379	0.051539	0.199713	0.132248	0.218202	1.33103	0.200278	0.172948	-0.0209127	1.26801	0.0204792	0.282831
FBgn0005561	4	-0.042729	-0.167506	0.0227317	-0.0978082	0.118905	0.197865	-0.110793	1.4805	ND	0.746098	ND	1.05394	0.318623	ND
FBgn0005564	3L	-0.025642	0.148467	0.415331	0.348186	0.27802	0.130931	-0.387439	1.15636	ND	0.0655172	ND	3.03657	0.108329	ND
FBgn0005585	3R	0.0766333	-0.194152	-0.193741	-0.236382	-0.0209111	-0.0218044	0.288176	-0.526461	-0.192116	-0.19439	0.0991471	-0.76603	-1.62122	0.725488
FBgn0005586	2R	0.00792361	0.19071	0.22173	0.293667	0.34079	0.21661	-0.226349	1.80929	0.562504	1.1093	0.234538	4.76454	0.69657	0.000937447
FBgn0005590	2L	0.0424985	0.058146	ND	ND	-0.0640137	-0.00144342	ND	-0.077605	ND	-0.263948	ND	0.630477	0.27573	ND
FBgn0005592	3L	-0.106928	0.204812	-0.0516782	0.0959804	-0.0734638	0.0426443	-0.00313286	0.876851	0.343169	-0.207243	0.1049	1.04922	-0.207445	0.158376
FBgn0005593	2L	0.144535	-0.119264	-0.37452	-1.07877	-0.57946	-0.16004	-0.175919	-1.80486	-1.80906	-1.09025	-0.800294	-1.37089	-3.71085	-1.76639
FBgn0005596	3R	-0.0176605	0.148444	0.0910015	0.00547646	0.148609	0.0271541	-0.0861317	-2.3259	-0.618433	-1.62856	0.253251	-2.04106	-0.485018	-0.18168
FBgn0005612	2R	-0.169764	0.110318	-0.490347	ND	-0.34046	-0.187707	0.135037	0.0437752	ND	-0.0872727	0.667429	-0.996883	-0.00955453	0.12193
FBgn0005613	2R	-0.00801313	-0.12331	0.345764	0.0302321	-0.0237663	ND	0.454595	1.59138	0.221432	0.115126	0.0818986	2.87459	-0.0543324	-0.0703999
FBgn0005614	2R	0.276741	0.171901	-0.294879	0.270954	0.274602	0.282143	0.206348	1.49985	0.935792	0.622228	0.0575265	1.29411	-0.0675527	-0.921991
FBgn0005616	2L	0.225534	0.329496	0.365614	0.330315	0.485684	0.683472	0.977344	1.33928	0.456207	0.521975	0.547154	1.36509	0.185312	0.927032
FBgn0005617	2L	-0.0277558	0.0780248	0.0545577	0.233667	0.0660272	0.0621217	0.07024	-2.6456	-0.898498	-1.55959	-0.324965	-5.54665	-1.58589	-0.590919
FBgn0005619	2R	0.0797881	0.260685	0.126964	0.0995757	0.0905147	ND	0.397132	1.72069	1.0777	0.714742	0.438729	0.00553371	-0.264778	ND
FBgn0005624	2R	-0.115905	0.0664878	-0.291869	0.0568738	-0.0585659	0.246104	-0.10362	-2.5709	-0.592967	-1.1521	ND	-4.64839	-0.808054	-0.664629
FBgn0005626	3L	0.0516075	-0.353719	-0.344351	0.244386	0.162378	-0.302226	0.370884	1.8499	0.984611	0.543555	1.18754	3.53431	-0.364803	ND
FBgn0005630	2R	-0.0856383	0.10094	-0.0796017	0.273024	0.070142	-0.00144342	0.0125468	-1.70783	-0.225192	-0.628354	0.160985	-3.93265	-1.14687	-0.196505
FBgn0005631	2R	-0.114167	0.196089	-0.135378	0.216837	0.119901	0.0398403	0.0483179	1.418	ND	0.622987	0.380596	3.19007	1.13412	ND
FBgn0005632	3R	-0.078646	0.229365	-0.102726	0.361202	0.0827435	-0.0350469	0.0445044	-1.03288	0.251592	-0.812548	-0.52634	-3.13012	-1.2254	0.284881
FBgn0005633	3L	0.247496	ND	0.754424	0.226502	0.208392	0.685267	0.0401008	1.91754	1.21653	0.959815	0.544545	2.31115	-0.40319	0.588315
FBgn0005634	2R	ND	ND	ND	ND	0.0475105	-0.0454314	ND	ND	0.59867	-0.354667	0.294006	ND	ND	0.32224
FBgn0005636	2R	-0.0106605	0.00477426	0.173951	0.442177	0.0109087	0.186501	0.0443437	3.29074	ND	1.12342	ND	5.31452	0.869155	ND
FBgn0005638	2R	-0.335074	-0.0969046	-0.182096	-0.0791403	-0.032651	ND	0.451386	-0.181837	ND	0.135771	ND	-1.82499	-0.232129	ND
FBgn0005640	3L	-0.0529405	-0.0163573	0.158674	0.245508	0.231088	0.0648829	0.0739087	-0.838384	0.0503694	-0.379022	0.500639	ND	-0.288209	-0.320627
FBgn0005642	3R	-0.0454266	0.104365	-0.0657393	-0.0450395	-0.136415	-0.0513992	-0.0210021	-1.75758	-0.839067	-1.41307	ND	-1.92149	-0.665812	-0.692434
FBgn0005648	2R	-0.0704821	-0.33108	-0.153832	-0.0322699	0.0386609	-0.0588937	0.0251652	-1.4296	-0.318912	-0.941572	-0.13994	-0.0944634	-0.986178	-0.871023
FBgn0005649	3R	-0.0345155	0.00327611	-0.101909	0.0912694	0.138264	-0.0484122	0.0272852	-1.58529	-0.51653	-1.24338	0.191474	-2.97513	-0.970622	-0.615654
FBgn0005654	2R	0.122818	-0.0500396	0.31836	-0.0294902	-0.109374	ND	0.226403	0.848237	0.500996	0.319849	0.0835878	1.86721	3.24402	1.19732
FBgn0005655	2R	0.226107	ND	-0.824083	ND	0.195814	-0.0985055	-1.12882	-4.40656	-1.87917	-3.17109	-0.347994	-3.70642	-2.80103	-1.1277
FBgn0005658	3L	-0.0423239	0.143078	0.300527	0.134814	0.0557926	0.23634	-0.840742	1.44749	0.102457	0.209553	0.278901	1.47906	0.0838762	0.285935
FBgn0005659	3R	-0.103743	-0.136938	-0.0809397	-0.392579	-0.0716254	-0.140826	0.0854079	1.35364	ND	0.260556	0.652509	1.04514	-0.0439723	ND
FBgn0005660	2L	0.0172795	-0.06167	-0.220052	-0.0500143	0.117575	ND	0.30958	1.24329	0.129032	-0.0583719	0.0198158	4.10309	0.432014	-0.141588
FBgn0005664	2L	-0.448703	-0.0634535	-0.492385	-0.350478	-0.195222	0.0143553	0.335189	0.93278	-0.107962	0.437121	-0.0480795	5.3496	0.0726228	-0.102857
FBgn0005666	4	-0.408512	-0.108527	-0.82621	-0.158403	-0.430574	-0.434403	-0.266659	1.76829	1.28112	1.01583	0.411741	0.123542	-0.041123	0.642729
FBgn0005670	X	0.192928	ND	-0.839592	-0.901634	-0.382933	-0.405451	-0.347483	-0.439979	0.060753	-0.0503136	-0.154739	3.91045	-0.0574721	0.0679278
FBgn0005671	3R	0.0671718	0.231672	0.120349	0.164919	0.225596	-0.107803	-0.171188	-0.47869	-0.745367	-0.367427	-0.703927	-1.18163	-0.540493	-0.678139
FBgn0005672	2L	-0.0622806	0.137516	0.246407	-0.089691	0.0219061	0.051024	-0.00480644	0.0597577	0.555227	-0.104028	0.291321	0.746457	0.0726699	-0.382254
FBgn0005674	3R	0.144878	0.279452	-0.412902	-0.185762	-0.227519	-0.128156	-0.142956	-1.86079	-0.817725	-1.26598	-0.245357	-2.42078	-2.18812	-0.344509
FBgn0005677	2L	0.00717125	0.101532	0.09003	0.389235	0.063848	0.265437	0.233844	2.07504	0.196406	0.570181	0.0666059	6.10506	0.914454	0.281953
FBgn0005683	2L	-0.199136	-0.153496	0.178415	-0.282711	-0.0296861	-0.134477	-0.108268	-2.45936	-1.33617	-1.407	ND	-1.953	0.198749	0.250913
FBgn0005694	3L	0.0695901	-0.00753416	0.0964231	-0.120064	-0.0341171	0.0356239	0.0601996	-1.89739	-0.451901	-0.977009	-0.00675172	-3.40397	-1.35806	0.238285
FBgn0005695	2R	-0.0453492	0.0396364	-0.00814529	-0.234	-0.0775848	-0.0394883	-0.00573482	-3.01949	-0.79427	-2.2767	ND	-5.11268	-2.94558	-0.391823
FBgn0005696	3R	-0.218313	ND	-0.122078	0.136261	-0.0602273	-0.109359	-0.344676	-4.12074	-1.48657	-2.25247	ND	-3.91632	-1.635	-1.18933
FBgn0005771	2L	-0.176329	-0.0423188	-0.144034	0.151849	0.106174	0.0662614	-0.0892734	0.576449	ND	0.435778	ND	0.697412	-1.30149	ND
FBgn0005775	3L	-0.080032	0.140376	0.238922	0.531266	0.298564	0.0621217	0.0374901	1.43507	0.241608	0.356234	0.480927	1.38359	-0.144391	0.521443
FBgn0005777	3R	-0.00378296	0.0317527	-0.0153189	-0.0569535	-0.0447298	0.100305	-0.0394194	-1.31469	-0.687507	-0.993877	-0.296362	-1.54623	0.412709	0.351764
FBgn0005778	2R	0.0983632	ND	ND	ND	0.0190187	-0.106249	ND	8.04981	0.913048	1.46509	0.298963	10.6131	3.64656	1.20939
FBgn0005779	2L	ND	ND	ND	ND	-0.13126	ND	0.972357	6.95462	0.806539	1.29146	ND	9.9485	3.16825	2.04786
FBgn0008635	X	0.0928917	0.165915	-0.403867	0.0674028	-0.181726	-0.0101344	0.135421	-0.509061	0.11218	-0.348425	0.306927	-0.175756	-1.44879	-0.0857309
FBgn0008636	2R	0.0831022	0.351196	0.283071	0.149599	0.123203	0.368489	-0.230013	1.05693	0.0123541	0.168077	0.242755	0.314291	-0.0314974	0.216722
FBgn0008646	3R	0.0666104	-0.173389	-0.146365	0.227148	0.109187	0.0579701	0.669129	0.982116	0.58844	0.182908	0.170566	3.08828	0.170875	0.0718999
FBgn0008651	3R	-0.162469	-0.266001	0.335122	-0.66743	-0.317304	ND	0.276621	1.83188	0.306076	0.375912	0.101946	1.65544	-0.124787	-0.0081961
FBgn0008654	2R	ND	ND	ND	ND	0.0682856	0.0894982	ND	ND	0.923971	-0.0618453	0.583115	ND	ND	0.595962
FBgn0010014	X	-0.0281577	0.0554257	0.259916	0.107347	0.406743	0.206643	0.286183	1.5798	0.544624	0.440463	0.214647	0.707842	-0.194954	-0.947359
FBgn0010015	3R	-0.0350921	-0.154138	-0.621047	-0.483643	-0.0425463	-0.0846703	-0.329751	1.67873	ND	0.547874	0.228283	3.70781	-0.0141816	ND
FBgn0010019	X	0.462639	ND	-0.782352	0.918849	0.0674047	ND	0.289946	2.0749	1.9671	1.02652	0.125585	5.93424	-1.27378	1.50811
FBgn0010038	3R	0.163997	ND	-0.484958	-0.319838	-0.0255391	0.0854247	1.59384	0.63755	-0.0680326	0.0843092	-0.266857	1.28868	-0.0111941	-0.479187
FBgn0010039	3R	-0.0111992	ND	0.505656	0.179167	0.161256	ND	0.409527	-0.148839	ND	0.187907	ND	1.17115	1.57257	ND
FBgn0010040	3R	-0.232628	ND	ND	ND	-0.00397635	ND	0.320392	-0.370553	0.0279325	-0.208804	-0.111036	2.10821	-0.277831	-0.71076
FBgn0010041	3R	0.206448	ND	-0.492987	ND	-0.0686295	ND	1.6083	2.47063	0.0158115	0.512733	-0.31005	2.64679	0.793149	0.0216787
FBgn0010042	3R	ND	ND	ND	ND	-0.000764426	-0.394032	1.21467	1.17949	ND	0.458193	ND	-2.27295	-0.108672	ND
FBgn0010043	3R	ND	ND	ND	ND	0.0787874	ND	0.758129	0.642429	-0.091639	0.232673	ND	0.330394	-0.142427	0.212146
FBgn0010044	3R	-0.000424612	ND	ND	0.074669	-0.0570135	ND	-0.538209	2.53455	-0.305387	0.169656	-0.432451	0.449902	-0.210672	-0.803486
FBgn0010051	3R	-0.120857	0.150308	-0.244327	0.194634	0.0368198	-0.0350469	-0.0525338	-0.320682	0.539938	-0.450285	0.462681	-3.58681	-1.44169	0.163679
FBgn0010052	2R	0.28919	ND	-0.0546446	ND	-0.0593137	ND	0.429283	1.876	ND	0.311596	ND	-3.70577	-0.11313	ND
FBgn0010053	2R	-0.214886	-0.0687708	0.27736	0.759438	0.363351	0.0579701	0.506725	0.950205	0.850583	0.826502	-0.457037	ND	0.010415	0.176374
FBgn0010078	2R	0.167854	-0.128926	-0.148015	-0.594445	-0.347564	-0.147202	-0.117867	-1.73084	-0.718595	-0.706995	-0.360892	-0.397794	-4.12358	-0.897251
FBgn0010097	2L	-0.258932	ND	ND	ND	-0.0377196	-0.236164	-0.910657	-4.69837	-1.5875	-2.26168	ND	ND	-3.01274	ND
FBgn0010100	2L	0.22308	0.143073	-0.0936491	-0.0503725	0.109962	-0.0291463	-0.0339604	0.58246	0.422965	0.45019	-0.327042	-2.31606	-3.0847	-0.855666
FBgn0010105	3L	-0.00747344	0.159351	0.339259	0.190405	0.254062	0.175045	-0.233486	1.0591	0.412034	0.860343	0.192573	6.13204	0.371056	0.364808
FBgn0010109	2R	-0.193733	ND	ND	ND	-0.233692	0.219091	0.284086	0.39353	0.467269	0.165314	0.353199	3.92887	0.444165	0.574518
FBgn0010113	3R	-0.0594036	-0.118927	0.0993335	0.200934	0.0298416	0.182692	0.18803	-1.53144	-0.236424	-0.710155	0.111739	-2.03115	-0.052094	-0.405551
FBgn0010114	2R	-0.0732839	0.317335	0.220524	0.353138	0.210239	0.163499	0.595746	1.89615	0.971928	0.67955	0.943621	2.35281	-0.0994934	ND
FBgn0010173	3R	0.0978436	-0.00221888	-0.151062	0.131713	0.0272956	-0.0232698	0.0381188	-2.50478	-1.38605	-1.62894	-0.35254	-2.264	-0.475713	-1.09937
FBgn0010194	X	0.06968	-0.0745892	-0.0108629	0.158967	0.142034	0.0621217	0.954417	-1.29846	0.229736	-0.268398	0.0276636	-1.90772	0.203129	0.562553
FBgn0010197	2L	-0.432427	-0.0488221	-0.0916521	-0.493846	-0.0266726	ND	-1.0366	1.76684	ND	0.0143839	ND	4.12383	0.302711	ND
FBgn0010198	X	0.0948457	-0.284563	-0.208054	-0.823056	-0.531868	0.153157	-0.19446	-1.58862	-1.13325	-1.28261	-0.916845	-1.56922	-4.02845	-1.63518
FBgn0010213	2R	0.35873	0.0469024	0.087236	0.136558	0.333332	-0.134477	0.0964411	0.0145695	-0.0225603	0.140033	-0.382271	1.46304	-0.613232	0.888523
FBgn0010215	3L	-0.131373	0.0167045	0.201515	-0.0491585	0.134089	0.180148	-0.0494544	-0.706254	-0.0437991	-0.756229	0.925984	-2.25127	-0.392363	-0.205617
FBgn0010217	4	0.188592	-0.105855	-0.141185	-0.129813	0.0796887	-0.181149	-0.215285	-0.303306	0.0454709	0.0209679	-0.386802	-2.51491	-3.49121	-0.590432
FBgn0010220	2R	-0.096103	0.170854	-0.098501	-0.410903	-0.217715	0.115033	0.0127244	-1.59578	-0.445564	-1.1397	-0.118566	-0.699205	-1.8557	-0.307091
FBgn0010222	3R	0.0730637	0.116766	0.25867	-0.558397	0.0570828	0.115033	0.315945	-0.387742	-0.122304	-0.314383	-0.222254	1.45832	-1.83419	0.0780906
FBgn0010223	3L	-0.193455	ND	0.219558	0.419117	-0.0154833	ND	-0.159799	0.498964	ND	-0.0295165	-0.676411	0.508778	-0.089012	ND
FBgn0010225	3R	-0.209719	-0.157309	-0.133361	0.145075	-0.0915983	-0.33825	-0.104714	0.77695	0.78432	0.602191	-0.237854	1.57074	0.173328	0.91844
FBgn0010226	2R	0.0377836	0.0854874	-0.0218064	0.208141	0.13926	0.421156	0.280359	1.14085	0.562084	1.48045	0.671185	4.64274	3.77573	1.20205
FBgn0010228	2R	0.0798889	-0.204773	0.132751	0.0921682	0.137071	0	0.175202	0.41015	0.538667	0.389534	0.0110948	0.240078	-2.81421	0.685653
FBgn0010235	3L	0.0160294	0.143492	0.0360148	0.0103622	-0.00723857	0.0384362	-0.0931884	-0.950237	-0.564589	-0.662825	-0.11901	-0.812238	-0.112108	-1.23675
FBgn0010238	2R	0.0156058	0.00431979	-0.0466713	0.255803	0.00378931	0.219091	-0.0977659	-0.643539	0.0386328	-0.359724	0.317651	-0.567922	0.148395	0.159707
FBgn0010240	X	-0.0574857	0.233286	0.419166	-0.183613	0.185689	0.157044	0.199127	0.991292	-0.0482541	0.40919	0.00237849	1.35078	-0.0456572	-0.0292229
FBgn0010241	2R	0.12389	ND	-0.413502	-0.152824	0.0683269	-0.186065	0.401272	0.593514	0.343033	0.464093	-0.360073	4.5835	-0.0300024	ND
FBgn0010246	3L	-0.442987	-0.317467	-1.49955	-2.2459	-1.12027	ND	-0.124215	0.328621	0.393197	-0.0826208	-0.821103	1.26184	-1.0909	-0.0258246
FBgn0010247	3RHet	-0.0852654	-0.252707	0.0942985	-0.0605673	ND	ND	-0.229619	-1.19402	ND	-0.839057	ND	-0.556779	-0.0393601	ND
FBgn0010258	3R	-0.0660459	ND	0.0839179	ND	0.0427284	ND	0.132229	6.04647	0.870732	1.77758	ND	8.41599	2.87532	1.10318
FBgn0010263	2L	-0.186701	-0.0220404	0.0806153	0.277028	0.417607	0.0894982	0.236853	1.88566	0.28837	0.933459	0.268542	4.11844	1.59866	0.72947
FBgn0010265	2L	0.143213	-0.194164	-0.199126	-1.08983	-0.470938	-0.182786	-0.0469853	-1.48863	-1.25319	-1.00499	-0.660876	-1.16395	-3.21175	-1.62972
FBgn0010269	X	0.0984593	0.0605115	-0.177398	0.0829402	0.0151693	0.0565835	0.0222487	-2.15677	-0.953235	-1.43051	-0.110628	-2.90052	-1.83786	-0.897909
FBgn0010278	2R	0.173815	0.164369	-0.101748	-0.119517	-0.109106	ND	0.111462	-2.86511	-1.29036	-1.55716	-0.485281	-1.80118	-1.75278	1.19504
FBgn0010280	3L	-0.152799	0.123293	-0.137123	0.236945	0.0569164	0.0717627	-0.0152098	-0.814283	0.00943317	-0.401674	0.124183	-0.942428	0.754334	0.411546
FBgn0010282	3R	0.0753807	-0.026037	-0.21887	-0.117298	-0.0829069	0.077243	-0.114857	-1.68403	-0.769883	-1.119	-0.195001	-0.873833	-0.11086	0.973237
FBgn0010287	2L	0.0295852	-0.289264	0.0153987	-0.133114	-0.11302	0.309176	-0.104112	0.172833	ND	-0.433269	ND	1.70199	0.785422	0.821
FBgn0010288	2L	0.125621	0.0612168	-0.403381	-0.124353	0.136349	-0.107803	0.0553265	-0.219684	-0.205718	-0.0982578	0.159991	0.646237	1.95083	1.22539
FBgn0010292	X	0.49526	0.432349	0.0220333	-0.303596	-0.220144	-0.0350469	-0.275178	-1.90406	-0.811245	-1.96879	-0.272655	-1.84264	-2.455	-0.478873
FBgn0010294	X	ND	ND	ND	ND	-0.318924	0.0551957	ND	0.426449	0.458676	-0.0098631	0.126656	1.0411	-0.592131	-0.149332
FBgn0010295	X	ND	ND	ND	ND	0.037087	0.00575927	-0.0104687	1.36465	0.54821	-0.106536	0.114447	ND	0.327725	0.450412
FBgn0010296	X	ND	ND	ND	ND	0.0154976	0.0342157	-0.481202	ND	ND	-0.144673	ND	-0.334436	0.0523148	ND
FBgn0010300	2L	-0.213095	-0.119546	-0.0518208	0.218836	-0.000259662	0.045443	0.191081	-3.3528	-1.64006	-2.12464	-0.244051	-3.87425	-1.8482	-1.43496
FBgn0010303	X	-0.141003	0.00765486	-0.142518	0.0131482	-0.0531531	-0.0394883	-0.116367	-1.21948	-0.44108	-0.715296	-0.46305	-4.05893	-1.47947	-0.66929
FBgn0010309	2L	-0.0159139	0.187211	0.0483707	0.138501	0.00644884	0.153157	0.139762	-0.438158	ND	-0.490827	ND	2.01944	0.471082	ND
FBgn0010313	3R	0.00613322	-0.0161445	-0.0998031	0.0776303	0.128782	0.254594	0.171238	-1.41191	-0.46409	-0.939437	0.154389	-4.07897	-1.17363	-0.950737
FBgn0010314	2L	0.0893922	ND	-0.512697	ND	0.120684	-0.086201	-0.643719	-2.86457	-0.731846	-1.67295	0.28308	-2.54288	-0.0059036	-0.503957
FBgn0010315	X	0.141671	-0.0760858	-0.226367	-0.53508	-0.206081	0.168642	-0.1353	-2.98531	-0.710638	-1.93578	0.187198	-5.58311	-2.16734	-0.510825
FBgn0010316	2R	0.677577	-0.195332	-0.0330699	-0.0354336	-0.0599228	-0.137648	0.739676	-2.4099	-0.910906	-1.83724	-0.156338	-2.01287	-1.25409	-0.730292
FBgn0010317	3L	-0.00479663	ND	-0.0398384	-0.638351	0.0392226	ND	-0.878155	-3.30921	-1.53179	-2.40982	-0.146902	-3.78402	-2.23341	-0.90929
FBgn0010323	2L	-0.154927	ND	-0.314174	0.405131	0.0733404	ND	-0.0745115	1.05029	ND	-0.255718	ND	3.04069	0.135343	ND
FBgn0010328	3R	0.0142842	0.313133	-0.0947179	0.172761	0.0324817	-0.0528949	0.0676369	-2.20406	-0.812823	-1.93374	0.102188	-3.1408	-2.14859	-0.702198
FBgn0010329	X	-0.0320612	0.175523	0.140651	0.325159	0.230658	0.15056	0.130182	1.24766	0.311398	0.0878566	0.53043	2.44732	0.620556	-0.446052
FBgn0010333	3L	-5.87301e-05	-0.127314	0.103624	0.0758594	0.0184917	0.0894982	0.0407794	-1.42257	-0.197388	-0.941978	0.0117246	-0.49186	-1.02851	-1.07654
FBgn0010339	2R	0.0815208	0.109223	-0.272725	-0.328987	-0.187375	-0.0588937	-0.106703	-1.36175	-1.12626	-1.35303	-0.521987	0.0431975	-1.12829	-0.544363
FBgn0010340	3R	0.118993	-0.0461613	0.0163184	-0.197742	-0.0496308	0.149259	-0.109773	-0.897108	-0.287253	-0.716324	ND	0.114389	-0.289767	-0.651319
FBgn0010341	X	-0.0914268	-0.0839907	-0.0181427	-0.123937	-0.0305762	-0.00868224	-0.163412	-1.28406	-0.586467	-0.903478	-0.284228	-2.00445	-1.56765	-0.378472
FBgn0010342	2R	0.0436872	0.312393	0.103753	0.24931	0.0519846	0.0229004	-0.149002	-3.61127	-1.79693	-2.39178	-0.288345	-4.38037	-1.63758	-0.944807
FBgn0010348	3L	0.0171064	-0.0836431	-0.0624038	-0.111283	-0.0311976	-0.0144996	-0.0591852	-0.800312	-0.305701	-0.704084	-0.0594047	-2.05145	-1.04991	-0.388352
FBgn0010350	3L	-0.0165383	0.0572373	0.290149	0.225255	0.291922	0.0593553	0.0559192	0.699958	0.587557	0.465389	0.403671	0.722799	1.87132	0.5458
FBgn0010352	3L	0.0405971	0.130162	-0.0105725	0.012544	0.00883106	0.0370307	0.0589085	1.24487	1.63094	0.59211	0.0082287	-0.250232	-0.795267	-0.0152357
FBgn0010355	3R	-0.00707765	0.146431	-0.171987	0.256588	-0.0583996	0.0243197	-0.0253142	-1.11123	ND	-0.717263	ND	-1.0687	-0.221729	-0.696931
FBgn0010356	2R	-0.00690444	0.297939	0.152879	-0.17101	-0.0486965	0.015783	-0.0334517	-2.31237	-0.873297	-1.29489	ND	-3.23024	-1.42322	ND
FBgn0010357	2R	0.0925471	ND	ND	ND	-0.20068	0.212881	0.971838	0.559714	1.18042	0.203615	-1.16004	6.3232	-0.118781	0.37022
FBgn0010358	2R	ND	ND	ND	ND	ND	ND	0.684928	-0.50143	ND	ND	ND	6.24433	0.295452	ND
FBgn0010359	2R	ND	ND	ND	ND	ND	ND	0.569932	-0.748615	ND	ND	ND	3.22384	-0.110636	ND
FBgn0010379	3R	-0.152729	-0.121921	-0.196766	-0.0915402	-0.212818	0.0731347	-0.153242	-0.943903	-0.539186	-0.545919	0.165571	-1.17324	-0.313024	0.701185
FBgn0010380	X	0.0443736	0.336726	0.0840187	0.16798	-0.0314375	ND	0.0137966	-1.08354	-0.645078	-0.894162	ND	-1.41342	-1.41166	-0.902222
FBgn0010381	3L	-0.334891	-0.640508	-0.808122	2.23259	0.755058	-0.403542	1.35826	-3.02767	-0.941999	-1.50805	-1.65453	6.31372	-0.922842	ND
FBgn0010382	2L	-0.183767	-0.177352	-0.192216	ND	-0.053584	-0.0694519	-0.703402	-3.16631	-0.260724	-1.73019	ND	-3.25868	-0.31664	-0.228501
FBgn0010383	X	-0.568846	-0.487294	-0.795334	-0.811097	-0.998715	-0.286304	-0.555149	-1.15176	-0.317153	-1.002	-0.304272	-1.95103	-1.38064	-0.509245
FBgn0010385	2R	ND	0.145266	-0.3928	-0.177612	0.0333419	ND	0.728359	-1.49154	ND	-0.91546	ND	0.20531	-0.094425	ND
FBgn0010387	3L	0.0709337	-0.0411867	-0.0535486	0.560215	0.35682	0.15056	0.86208	2.00052	1.21599	1.42673	-0.159373	7.51941	1.39984	0.219971
FBgn0010388	2R	-0.0462626	-0.595746	-1.27469	1.37734	1.57652	0.105678	-0.886724	-0.26981	ND	-0.305865	ND	0.589544	0.0811372	ND
FBgn0010389	3R	-0.0183377	-0.0513952	0.292867	-0.0100737	-0.12254	0.205393	-0.147867	0.559264	ND	0.181777	ND	0.238776	-0.343516	ND
FBgn0010391	X	0.200116	0.217025	-0.220482	-0.236266	-0.204078	-0.0320936	-0.0774498	-0.822804	-0.216872	-0.561673	-0.0984329	0.266506	-1.32312	-0.327803
FBgn0010395	2L	0.146842	-0.172448	-0.16164	0.133194	0.0337366	ND	-0.00834292	1.14135	0.382402	0.10916	-0.0125758	-1.05497	0.212601	-0.538735
FBgn0010397	2R	0.0206775	0.0254059	-0.0808096	-0.162838	-0.136887	0.00863031	0.0131925	-0.428943	0.20578	-0.20848	0.0124686	0.252688	-1.09769	-0.226328
FBgn0010398	2L	-0.0105604	0.0853703	-0.00186942	0.0441355	0.0181071	ND	-0.0209392	-1.5323	-0.197703	-0.701735	-0.249884	0.350733	0.491062	-0.538365
FBgn0010399	3R	0.0128358	0.274217	0.299915	0.347352	0.250282	0.171207	-0.104279	1.72691	ND	0.381306	ND	3.60948	-0.0447975	ND
FBgn0010401	3R	-0.297649	ND	0.155839	-0.0509299	0.24334	ND	-0.879522	1.36948	1.31933	1.12144	0.322182	1.26307	-0.443878	0.408614
FBgn0010403	3R	-0.426506	ND	0.598921	-0.255588	0.395611	-0.270556	ND	1.63552	ND	1.13491	ND	7.44353	-0.172375	ND
FBgn0010406	3L	-0.0915838	-0.0211455	0.104258	-0.111973	-0.121002	-0.343732	-0.0157191	-0.59173	0.113487	-0.363676	-0.0322367	-0.741825	-0.323316	0.275794
FBgn0010407	2L	-0.0104378	-0.0139153	0.437233	-0.162389	0.0764496	0.206643	0.353252	2.02966	ND	0.626234	ND	4.07717	0.117311	ND
FBgn0010408	3L	0.202228	-0.0445481	-0.356592	-0.906346	-0.595723	-0.164884	-0.161559	-1.9277	-1.14215	-1.11519	-0.519927	-1.05666	-4.45983	-1.25564
FBgn0010409	2R	0.178459	-0.196712	-0.436434	-1.14267	-0.460187	-0.343732	-0.128348	-1.69679	-1.77572	-0.911515	-1.12242	-1.36457	-3.7083	-1.3611
FBgn0010411	2R	0.174171	-0.13145	-0.217709	-0.723608	-0.359229	-0.134477	-0.099183	-1.66137	-1.55258	-0.935158	-0.957577	-0.543707	-3.46506	-0.689095
FBgn0010412	X	0.178098	-0.137114	-0.250946	-0.774584	-0.473309	-0.0908029	0.0766348	-1.90152	-1.40022	-0.892873	-0.645081	-1.13607	-3.59078	-0.825954
FBgn0010414	2R	0.148557	0.160925	0.190005	0.200052	0.120896	0.210389	0.370057	1.88591	0.294818	0.515379	0.311096	5.25049	0.119428	0.455565
FBgn0010415	2R	-0.118745	-0.158605	0.198025	0.0762246	0.086118	0.147958	-0.0900283	-0.268003	0.621168	-0.369439	0.435383	-1.90356	-1.17462	-0.371392
FBgn0010416	X	-0.102573	-0.136008	-0.311953	-0.025635	-0.137831	-0.145605	-0.0370484	-1.45234	ND	-1.0517	ND	-1.21871	-0.897415	ND
FBgn0010417	3L	0.0300337	0.289422	0.218852	-0.0557017	-0.129125	0	-0.0967064	-1.51098	-0.374539	-0.872632	ND	-0.444895	-0.558456	-0.240362
FBgn0010421	3R	-0.00951969	0.029907	0.31209	0.099386	0.00969114	0.0976108	0.00433199	-1.2825	-0.0532841	-1.29127	-0.0676334	-1.19413	-0.081715	0.531988
FBgn0010422	2L	0.0793557	0.122602	0.103231	-0.148396	0.0659031	0.109695	-0.0276785	-1.5696	-0.632124	-0.976386	-0.157771	0.346343	-0.375252	-0.133439
FBgn0010423	2R	ND	ND	-0.166384	ND	-0.0886708	-0.373327	-0.483388	0.543433	0.395513	0.562924	-0.263331	4.71615	-0.0795629	0.731809
FBgn0010424	3L	-0.465446	-0.118875	-0.186787	-0.22116	-0.0644552	-0.0785637	-0.409975	0.119875	0.346134	-0.0148409	0.56547	1.16573	-2.52473	-0.234818
FBgn0010425	2R	0.0618562	ND	ND	ND	-0.117894	ND	0.747494	-0.699719	-0.890024	-0.284727	-2.5565	6.07434	-0.365764	0.496698
FBgn0010431	3L	-0.391769	ND	ND	ND	0.247283	ND	-2.39866	-4.43813	-3.04764	-4.09449	-1.70561	-5.62572	-3.56854	0.90636
FBgn0010433	3R	0.178382	ND	ND	ND	0.0409065	ND	ND	-0.929577	-0.125732	-0.168745	0.183569	0.458045	-0.0375635	-0.0472788
FBgn0010434	2R	-0.14142	0.172068	-0.176698	0.287959	0.0374666	-0.00288828	0.0373032	0.741904	0.967368	0.434166	0.478216	ND	-0.65847	-0.147178
FBgn0010435	2R	-0.274568	0.136881	0.0365146	0.407358	0.17401	-0.0218044	0.0632405	2.31251	1.91461	1.47343	0.137661	5.06114	3.82712	2.98623
FBgn0010438	3R	0.289544	ND	-0.00771867	-0.262702	-0.0196592	-0.00578235	-0.401088	-2.03089	-1.51059	-1.61788	-0.556693	-2.05357	-1.64791	-0.513323
FBgn0010441	3R	-0.0361183	0.00688323	-0.386029	-0.170103	-0.240705	-0.140826	-0.159845	-1.50326	-0.55029	-1.06811	ND	-1.69844	-0.95974	-1.33871
FBgn0010452	3L	0.0988915	0.189212	-0.047934	0.183105	0.272023	ND	-0.429786	0.196251	0.0700733	-0.0478315	0.00772655	-0.593795	0.323517	-0.252403
FBgn0010453	2L	-0.147213	-0.213659	0.0439221	0.306553	0.13126	-0.018878	-0.000446871	0.888285	0.417585	0.0301948	0.24173	2.70481	0.312053	-0.124893
FBgn0010470	2R	-0.00610206	-0.326898	-0.129839	-0.137537	-0.190362	-0.107803	0.303777	0.399919	0.409179	0.178339	-0.161834	0.131334	-1.12325	0.527961
FBgn0010473	2L	-0.0421493	0.0447818	0.0544969	0.351831	0.269356	0	0.0997102	1.46943	ND	0.259339	1.08218	-0.590671	0.063463	ND
FBgn0010482	2R	-0.218445	-0.252002	-0.637515	-0.319579	-0.324488	-0.205896	0.0381516	1.54719	1.02213	0.865301	0.58453	1.65716	-0.174043	ND
FBgn0010488	2R	-0.0346172	0.179885	-0.256384	0.222688	-0.0171523	0.0285692	0.0122379	-1.15777	-0.518561	-0.840201	0.264873	-1.81078	0.131982	-0.179771
FBgn0010497	2L	-0.112568	0.123749	-0.0147353	-0.113388	0.108585	-0.0218044	-0.222199	-1.20124	ND	-1.13923	ND	-3.49616	-2.9672	ND
FBgn0010501	2R	0.00589251	-0.287278	-0.238996	-0.22406	-0.0634201	ND	0.0104533	-1.89292	-0.735461	-1.72379	ND	-2.97938	-2.29401	-1.27173
FBgn0010504	2R	0.148978	0.321771	0.0511041	0.622844	-0.0987295	0.309176	0.181571	2.18267	1.59763	1.70555	0.135811	4.68371	2.92261	3.14353
FBgn0010516	2R	0.0350022	-0.0330323	-0.0956125	0.00141778	-0.0407382	-0.142417	0.133948	-0.778866	-0.272142	-0.168822	-0.437158	-0.633303	-2.31686	-0.385707
FBgn0010520	2L	0.0307332	ND	-0.113378	-0.552848	-0.334774	-0.129734	-0.128662	-1.35809	-0.817941	-1.69613	-0.432414	-1.30561	-2.01063	-0.369734
FBgn0010531	2R	0.118801	0.0273448	-0.0432435	0.010002	0.0197873	0.0071955	0.307112	-0.57464	-0.263127	-0.485262	0.111926	-1.33576	-1.65922	-0.489974
FBgn0010548	2R	-0.049729	0.204323	0.297873	0.479352	0.20201	0.209141	0.215517	1.16189	0.814263	0.796124	0.322943	0.452722	0.571017	0.605504
FBgn0010549	2R	-0.158948	-0.201208	-0.510337	-0.678691	-0.292841	ND	-0.437038	-2.01909	0.0876122	-0.172616	0.115273	5.76854	-1.05424	-0.154334
FBgn0010551	2R	0.223596	-0.00877634	-0.174931	-0.396785	-0.1407	0.0342157	0.0011615	-0.91658	-1.10891	-0.959703	-0.337475	1.01682	-0.254608	-1.41638
FBgn0010575	2R	-0.0617468	0.172307	-0.162752	0.439293	-0.0213092	0.0200577	0.080504	-1.14481	-0.10536	-0.568285	0.166677	-2.82766	-0.883172	-0.488275
FBgn0010583	2L	-0.0648508	0.233649	0.21711	0.260357	0.181828	0.0935602	-0.0166869	-0.319943	-0.239415	-0.0611541	0.571803	0.32597	0.666248	ND
FBgn0010590	2R	0.125477	0.0731107	-0.31977	0.105514	-0.0814078	-0.117161	-0.019511	-0.680753	-0.60399	-0.234293	-0.214034	1.03413	0.273519	-0.409067
FBgn0010591	2R	0.129956	0.131293	-0.253764	-0.696903	-0.575119	-0.0232698	0.195683	-1.28014	-0.728115	-0.703916	-0.322076	-1.51387	-1.57287	-0.69458
FBgn0010602	2L	0.153273	0.227761	0.220336	0.142346	0.0673083	ND	-0.0262064	-1.59962	-1.03542	-1.04696	-0.214066	-0.943595	-1.10472	-0.256352
FBgn0010607	2L	-0.356688	-0.137803	-0.304383	-0.772885	-0.479427	-0.239566	-0.355345	-1.92352	-1.49274	-1.55108	ND	-2.31801	-0.642847	-0.220065
FBgn0010611	2R	0.14035	0.0283428	-0.110197	-0.0287415	-0.137005	-0.0203404	0.0157967	0.565042	-0.211994	-0.163099	0.202211	0.0518971	-1.2943	0.652665
FBgn0010612	2L	0.311156	-0.117492	-0.0844465	-0.0388952	0.24541	0.0313952	-0.0474263	0.215858	0.890688	0.388366	-0.165931	0.725832	-2.3299	-0.260325
FBgn0010620	2R	-0.018974	-0.115205	0.0521706	-0.207721	-0.15527	0.0257376	0.160021	-0.494107	-0.140433	-0.506409	0.0287672	-1.85619	-1.92309	-0.447572
FBgn0010621	2R	0.225224	0.121529	-0.63768	-0.395371	-0.289952	-0.142417	-0.170174	-2.64459	-1.60931	-2.03603	-0.457185	-1.05103	-3.22857	0.96739
FBgn0010622	2R	0.100235	0.0594014	0.313852	-0.13663	0.0788421	0.0935602	-0.0258088	-0.828707	-0.0522501	-0.586299	-0.096775	-0.775896	-0.995165	0.132893
FBgn0010638	2R	0.11736	-0.43113	-0.661299	-0.700638	-0.132287	-0.360305	-0.0414546	-1.01788	-0.311467	-0.493504	-0.234243	0.635016	-0.693292	-0.253503
FBgn0010651	2R	-0.180912	-0.223753	-0.515666	-0.293716	-0.546393	-0.281036	0.0367836	0.855852	0.497137	0.304651	-0.30617	2.6835	-1.52551	ND
FBgn0010660	2R	-0.0103852	0.23024	-0.256199	0.113741	0.135903	-0.118727	0.0238605	-1.63835	-0.262446	-0.924959	ND	-1.3399	-0.277366	-0.42406
FBgn0010704	2L	-0.0636983	-0.0467878	0.0544045	-0.164462	0.00305528	0.00288251	-0.0897826	-0.309217	0.142649	-0.0110089	0.258386	0.310803	0.704964	-0.419376
FBgn0010709	3R	ND	ND	ND	ND	-0.0872048	0.0976108	ND	ND	-0.334374	-0.47776	-0.00162683	ND	ND	-0.645245
FBgn0010741	3L	0.135682	0.0347574	0.0658979	-0.435979	-0.0703344	0.138814	-0.198473	-2.00922	-1.18107	-1.66581	-0.484397	-1.31812	-2.43149	-1.50719
FBgn0010747	3L	0.0824994	-0.056007	0.00935086	-0.280955	-0.0241353	-0.184425	-0.0177196	-0.130048	0.112807	-0.0257092	-0.0146861	0.329565	0.881921	0.589399
FBgn0010750	3R	0.0277355	0.272161	-0.0600733	-0.0821569	0.00353028	-0.152003	-0.0228587	-1.39881	ND	-0.937585	ND	0.196893	-0.774872	ND
FBgn0010762	3L	-0.0422051	0.0879293	-0.00129542	0.367042	0.0712547	0.0827026	-0.0525256	-1.24227	-0.0773454	-0.584895	-0.00158784	-1.82007	0.0626992	0.918081
FBgn0010768	3R	-0.0642542	0.116034	-0.0557455	0.0360101	0.221296	0.0398403	0.125744	-2.10315	0.289055	-1.11245	0.136296	-4.57976	-1.3132	0.0853431
FBgn0010770	3R	-0.00147665	ND	-0.400847	-0.405915	-0.266517	ND	-0.239747	-2.63455	-0.415884	-2.14442	0.0237096	-2.74497	-2.94426	-0.195162
FBgn0010772	3R	-0.00420351	0.144637	0.021021	-0.0323176	0.0853975	0.119024	-0.093594	0.0860684	0.76601	-0.133748	0.574567	-1.11526	-0.22892	-0.304327
FBgn0010774	3R	0.0476009	0.161163	0.00581004	-0.300934	-0.203189	ND	-0.115271	-1.91248	-1.23313	-1.56887	-0.416623	-0.516651	-1.99963	-0.51786
FBgn0010786	3L	0.0632169	0.376261	0.163935	0.456765	0.28117	-0.0543923	0.0501354	-0.424562	-0.287461	-0.556258	-0.0480423	-1.53805	-1.29622	-0.0946075
FBgn0010803	3R	0.110608	0.139581	-0.134596	-0.059664	-0.0765044	0.0468403	0.000265298	-0.395868	-0.596684	-0.473579	-0.144403	0.935075	0.173558	-0.0610684
FBgn0010808	3R	0.257872	0.105541	-0.0191266	-0.0572681	-0.00354467	0.0328061	-0.0308492	-0.387607	-0.30229	0.025043	-0.382081	-0.882175	-2.24592	-0.477205
FBgn0010812	3R	-0.0582202	0.384179	-0.0297432	-0.0420267	-0.0326087	-0.16004	0.0410252	-0.656875	-0.070003	-0.354068	-0.107382	-0.724733	-0.491976	-0.167457
FBgn0010825	3L	-0.106498	0.116516	-0.263813	0.335861	-0.0286257	0.112367	0.0622131	-0.933638	0.263623	-0.488947	0.582604	-2.83057	-0.522729	-1.42173
FBgn0010830	3L	0.113024	0.241527	0.234774	0.136597	0.203765	-0.00144342	-0.122345	-1.66828	-0.595544	-1.23421	-0.0907676	-2.02877	-1.20141	-0.18693
FBgn0010877	3R	-0.0531355	0.132631	-0.00943765	0.19886	-0.0191326	0.0114956	0.124406	-1.6048	-0.477297	-0.767867	ND	-1.21957	-0.00321011	-0.356909
FBgn0010894	3L	-0.109202	0.0325624	0.261281	-0.373136	0.364741	-0.0203404	-0.170691	-0.4967	-0.320661	-0.215741	-0.132451	0.195904	-0.163365	ND
FBgn0010905	3L	-0.0885063	0.108835	-0.0188418	0.560596	ND	ND	-0.0916051	-1.29387	ND	ND	ND	-3.1323	-1.01116	ND
FBgn0010909	3L	-0.11369	-0.0247484	-0.186261	-0.0149749	-0.0708152	-0.0218044	-0.159929	-0.935914	0.0961809	-1.05087	0.720769	-2.72915	-1.3898	0.554697
FBgn0010926	3R	0.182327	0.104799	-0.315081	-0.615316	-0.371001	ND	-0.317802	-2.75992	-1.52494	-1.86533	-0.236111	-3.63925	-2.53855	-0.58135
FBgn0011016	3L	0.00131443	-0.50008	-0.432441	-0.657994	-0.239202	-0.475936	-0.101909	-1.23195	-1.13515	-0.725593	-0.622223	0.487609	-0.969669	-0.610988
FBgn0011020	3R	0.0864369	0.0584912	0.0307726	0.335605	-0.050634	0.0313952	-0.00966181	-2.93523	-0.897471	-1.68607	ND	-2.67988	-0.224069	-0.545645
FBgn0011202	2L	-0.121538	0.110412	-0.0322067	0.289275	0.0424202	-0.177882	-0.0523533	-0.746859	ND	-0.708726	ND	-1.81022	-0.526461	ND
FBgn0011204	3L	0.119918	0.113821	-0.275248	-0.463841	-0.458004	0.124328	0.0358499	-1.17102	-1.08424	-1.19225	0.265641	-2.71753	-2.45402	-1.3868
FBgn0011205	3L	-0.000117135	0.0384175	-0.161184	-0.0845621	-0.104659	-0.077041	-0.0404377	0.726611	0.101058	0.361667	-0.206985	-0.429107	-0.118019	0.163409
FBgn0011206	3L	-0.124702	-0.0440926	0.178201	0.297477	0.406928	-0.00723157	0.116513	4.17822	2.17224	2.09663	0.721705	6.76693	5.19003	2.69186
FBgn0011207	2L	-0.0125667	-0.115853	0.0696579	-0.116097	-0.163138	0.0440443	-0.0756647	-0.967448	-0.295939	-0.713053	-0.0419636	-0.389612	-0.17229	-0.544382
FBgn0011211	2R	0.260963	ND	-0.21107	-0.177075	0.141838	-0.161653	-0.0851473	-0.540869	-0.548577	0.091341	-0.111527	-2.04537	-2.74988	-2.23519
FBgn0011217	3R	0.0834437	-0.154664	0.0458763	-0.260164	0.133458	-0.0218044	0.0436782	-0.220412	1.47052	-0.298811	0.108103	-0.193385	1.03719	1.75258
FBgn0011224	3R	-0.24427	-0.166109	0.0706076	0.266593	0.230375	0.202888	-0.00889875	-0.119684	0.0979883	-0.0274796	0.237503	0.743271	1.8845	0.469771
FBgn0011225	3R	-0.0137598	0.289454	-0.0187358	0.216086	0.0684645	0.141433	-0.00391142	1.0957	0.642397	0.731974	0.344442	2.24054	2.46475	0.933958
FBgn0011227	2R	0.247602	-0.311159	-0.0215079	0.0372252	0.237662	-0.0320936	-0.0672408	0.909555	0.519441	0.573268	-0.143535	2.40095	-0.518816	0.261567
FBgn0011230	2L	-0.0333934	0.284123	-0.416926	0.251329	-0.272095	-0.0831412	0.0137815	-0.101695	0.377957	0.199449	-0.31502	-0.176334	2.07041	0.563627
FBgn0011232	2L	0.0790621	0.313182	0.0334425	0.191067	0.0361305	0.16092	0.00106393	-1.64796	-0.652362	-0.984312	-0.079969	-2.30111	-1.30357	-0.508754
FBgn0011236	2R	-0.120244	-0.0710407	-0.286777	-0.21763	-0.0920586	0.0214797	-0.168608	-1.40739	-0.0876521	-1.11099	0.312293	-1.45791	-0.611794	0.0973007
FBgn0011239	2L	0.0595977	-0.165488	ND	ND	-0.0627711	-0.0709665	0.951588	7.97768	1.84261	2.30722	ND	12.4079	4.3836	2.69301
FBgn0011241	2R	0.0857426	0.0732691	0.0779305	-0.137027	0.137635	0.176323	-0.00670836	-0.00858865	0.296123	-0.108866	-0.0570404	0.214475	0.767058	0.579595
FBgn0011244	2L	0.638808	ND	ND	ND	-0.121639	0.00432161	3.12422	9.50042	4.29899	4.27534	1.81057	13.21	6.87089	5.57032
FBgn0011259	2L	-0.145704	-0.0371721	-0.0413628	0.404326	0.192788	0.0922074	-0.421449	0.239475	ND	-0.276199	0.315195	-2.30692	0.0814782	ND
FBgn0011260	2R	-0.109615	0.0836001	0.0113953	0.115079	0.0632958	-0.0588937	-0.240606	-2.34353	-0.956241	-1.67427	ND	-4.02614	-2.40952	-0.816466
FBgn0011270	3R	ND	ND	ND	ND	-0.0541956	0.147958	3.23045	9.35792	2.1594	2.79171	ND	14.9339	6.31262	3.6996
FBgn0011272	2L	0.2147	-0.033998	-0.334687	-0.719834	-0.357529	-0.0969617	-0.0579946	-1.66572	-1.46019	-1.20667	-1.08289	-1.03357	-3.84602	-2.67633
FBgn0011273	3R	ND	ND	ND	ND	-0.0560979	ND	1.63346	8.64997	0.765314	4.26578	0.188198	13.3561	5.61052	1.29356
FBgn0011274	2L	-0.129283	0.0188054	-0.166615	-0.103961	-0.148544	0.128293	-0.00886476	1.20487	0.705606	0.209316	0.293794	1.08692	-0.317902	ND
FBgn0011276	X	-0.180195	ND	0.614088	-0.415793	0.17314	-0.129734	0.144141	0.68712	-0.228295	-0.0532087	0.0243906	2.12276	-0.0628671	-0.039257
FBgn0011277	X	-0.198318	-0.453918	-0.0758453	ND	0.0743684	ND	0.249101	0.440957	ND	0.0390822	ND	0.498972	-0.0778753	ND
FBgn0011278	3R	0.103306	ND	ND	-0.11607	-0.121679	0.182692	-0.212396	3.32426	ND	0.322182	ND	5.88932	0.426232	0.588402
FBgn0011279	3L	-0.316598	ND	0.288103	0.115533	0.858458	0.00575927	-0.165104	1.86722	ND	1.12271	ND	11.3001	1.16612	ND
FBgn0011280	X	-0.334119	-0.159271	-0.11785	0.211999	0.507759	-0.277534	0.276026	1.25492	0.417909	0.9837	0.0827979	1.8634	-0.236569	ND
FBgn0011281	3R	-0.273341	ND	0.0883458	-0.244291	0.420445	-0.597278	ND	1.39547	ND	0.942601	ND	2.93553	0.0438558	ND
FBgn0011282	3R	-0.172631	ND	0.590253	-0.618003	0.212881	-0.184425	-0.304366	-0.228258	ND	0.144921	ND	0.022953	-1.04247	ND
FBgn0011283	2L	-0.364087	-0.177393	0.181896	-0.0703968	-0.0426303	-0.395929	-0.36492	0.919198	0.578543	0.660664	-0.00167594	0.397526	-0.232235	ND
FBgn0011284	3L	0.194641	0.0766708	-0.241664	-1.24746	-0.579132	-0.248108	-0.120361	-1.63922	-2.08405	-1.03352	-1.09901	-2.1337	-3.83035	-1.76375
FBgn0011286	2R	-0.29939	0.337345	-0.60472	0.0474289	-0.145195	0.00288251	0.0675598	2.08708	1.15007	0.813065	0.290613	2.80222	0.0052844	0.582055
FBgn0011288	3L	-0.0267858	0.0638174	0.492622	0.222789	ND	ND	-0.174731	1.89088	ND	1.54904	ND	2.0523	-0.14344	ND
FBgn0011289	3R	0.0630371	0.206718	-0.0310395	-0.153822	0.0985004	0.167358	-0.0726189	-0.712472	-0.127734	-0.621299	0.0104791	-0.422762	0.0132361	-0.857759
FBgn0011290	3R	0.0802436	0.195052	0.0569352	0.0186224	0.149858	0.192825	0.0879853	-1.49472	-0.210461	-1.0111	0.0965452	ND	-1.56602	-0.354785
FBgn0011291	2L	0.0821567	ND	-0.231179	-0.140097	0.0359898	ND	0.000301372	-1.76061	-0.0930679	-0.898177	ND	-0.110531	-0.837521	-0.131165
FBgn0011293	3L	-0.506802	ND	0.192816	-0.529979	0.166368	-0.309359	ND	1.57741	0.46177	0.46516	ND	-2.03213	-0.00662101	ND
FBgn0011294	2L	-0.584618	ND	ND	-0.381716	0.256745	ND	ND	2.01749	-0.12385	0.418417	-0.562721	2.25482	0.129452	ND
FBgn0011296	2R	-0.0776281	-0.0674563	-0.750665	-1.70495	-1.0299	-0.713119	-0.0719963	0.858325	0.918608	0.777308	-0.6507	3.55199	0.9228	0.560059
FBgn0011297	2R	0.0108192	-0.0957451	-0.260971	-0.364741	-0.0188335	0.413594	-0.131304	-1.20759	-0.485994	-0.845663	-0.111276	0.656047	-0.954057	-0.0194365
FBgn0011300	2R	-0.163524	0.07923	-0.0155891	-0.0705487	0.0100494	0.0214797	-0.0346487	-1.00239	-0.15275	-1.04425	0.154065	-3.26741	-1.67741	-0.486424
FBgn0011305	2L	-0.0173607	0.0560927	0.537482	0.134886	0.131748	0.31034	0.0701214	-0.245853	-0.143808	-0.362734	0.151404	-0.22588	-0.710208	-0.153591
FBgn0011327	3L	0.0411595	-0.228898	-0.59806	-0.0714871	-0.0921262	-0.265345	0.0714466	-0.0576347	0.289173	0.18423	0.274053	1.18339	1.76445	0.916071
FBgn0011335	3L	0.0307313	0.0977289	-0.154196	-0.118814	-0.0324394	0.112367	-0.091036	-1.66916	0.0148837	-1.43069	0.0973546	-1.91752	-1.28616	-0.51137
FBgn0011336	3R	0.00104995	-0.0474078	-0.327947	-0.155829	-0.156164	-0.132894	0.139731	0.169948	0.094182	0.0822257	-0.191206	0.428967	-0.614719	-0.162446
FBgn0011361	3L	0.22916	-0.0904773	-0.118802	-0.0683755	-0.00360224	-0.107803	-0.0228967	-0.402092	-0.0480109	-0.0952763	-0.290759	0.423619	-1.38187	-0.119463
FBgn0011455	3L	0.175819	0.0255516	0.0424407	-0.279922	-0.0933573	0.0229004	-0.144739	0.17908	-0.289653	0.2587	-0.379699	1.28625	-0.483502	0.229489
FBgn0011474	3R	-0.0824317	0.114868	-0.366075	0.178751	-0.00373175	-0.125006	0.0151022	-2.62797	-0.300772	-0.98636	0.104498	-1.6393	-0.850329	0.310852
FBgn0011476	3R	0.0687981	-0.321497	-0.229399	-0.0859832	0.12014	-0.00288828	-0.22693	0.0701052	ND	-0.196091	ND	1.17616	0.0670639	ND
FBgn0011481	3R	-0.114403	-0.052255	0.0601003	0.283482	0.322574	-0.0394883	0.040184	-1.54957	-0.0563832	-1.40649	-0.0965699	-4.54932	-1.63974	-0.39571
FBgn0011509	3L	-0.0208856	-0.0480541	-0.276464	-0.584147	-0.414817	-0.0709665	-0.13274	-1.13687	ND	-1.2156	ND	-1.42279	-1.7469	ND
FBgn0011554	2R	ND	ND	ND	ND	-0.0670329	-0.0513992	-0.330028	0.147471	-0.0936712	-0.0436385	-0.866568	4.99111	-0.0877161	ND
FBgn0011555	2R	ND	ND	ND	ND	-0.100399	ND	0.718642	-0.222864	-0.051456	-0.010966	-2.12572	3.83599	0.00131907	0.730149
FBgn0011556	2R	ND	ND	ND	ND	-0.0639309	ND	-0.113535	-0.312823	-0.530691	0.00432161	-1.57156	11.8033	-0.0179337	ND
FBgn0011559	2L	0.0368239	ND	ND	ND	0.00666426	ND	0.871877	8.93802	3.41153	4.79558	2.83544	13.0239	4.66841	4.64354
FBgn0011566	X	0.106019	0.100048	-0.00485819	0.00558377	0.00775524	-0.289827	-0.109459	-2.01383	-0.451583	-1.1908	0.137044	-2.38918	-1.69968	ND
FBgn0011569	3L	-0.290124	ND	ND	ND	-0.0824165	ND	0.100048	5.39487	ND	2.08066	ND	7.66697	2.22186	ND
FBgn0011570	2L	0.064032	0.0614699	-0.0160901	0.2494	0.125836	ND	0.00643886	-1.81198	-1.14606	-1.14426	-0.124306	-1.49305	-1.1619	-0.936657
FBgn0011571	X	0.149952	0.0528418	0.128714	0.0474855	0.00455173	0.0538064	0.0360154	-1.19764	-0.335042	-0.974852	-0.0574787	-2.4678	-2.40935	0.0694135
FBgn0011573	3L	0.075685	0.180828	-0.0450564	-0.21237	-0.223645	-0.00578235	0.0458614	-0.273078	0.193646	-0.375067	-0.156743	0.758773	0.869	0.422997
FBgn0011576	X	2.0763	0.483063	0.308792	0.991359	0.763488	0.0071955	0.205989	1.59181	0.511438	0.698156	-0.297555	3.03901	0.450609	-0.0804555
FBgn0011577	3L	ND	ND	ND	ND	0.231592	-0.00433459	ND	ND	0.909128	0.413399	0.568956	ND	ND	0.101327
FBgn0011581	3R	-0.277318	-0.049245	0.337384	-0.220589	0.0184205	0.182692	1.75261	1.51405	1.07016	1.11911	0.427402	7.29093	0.348069	0.471437
FBgn0011582	3R	-0.127186	0.00741741	-0.169681	0.326695	-0.0961809	-0.027675	-0.0368008	1.84133	-0.32644	0.122076	0.107058	3.05285	0.0713451	-0.424351
FBgn0011584	2L	-0.025176	-0.0692232	-0.0183544	-0.156755	-0.0813805	-0.0365259	0.0468358	0.387866	0.375089	0.186906	0.344419	0.687757	-0.0479777	0.206581
FBgn0011586	X	0.00264314	-0.171701	0.109769	-0.318875	0.0477617	0.0243197	-0.152596	-1.28067	-1.06221	-1.26646	-0.415603	-2.59566	-0.683005	-0.784689
FBgn0011589	2R	-0.163371	0.150724	0.197848	0.0939877	0.00466678	0.0100637	-0.0678038	1.4124	ND	0.309502	0.212694	4.36694	0.0916671	ND
FBgn0011591	3L	-0.105099	0.176205	0.053741	0.0423131	0.122209	0.123004	0.510182	-0.0183968	0.0403875	-0.0502579	0.538886	-0.140217	-1.09274	-0.00103045
FBgn0011592	2R	-0.0920606	0.274997	0.0688147	0.36323	0.167088	0.297485	-0.242272	-0.249394	ND	-0.609415	ND	-0.630704	-0.330579	ND
FBgn0011596	3R	-0.18992	-0.0909603	-0.382072	-0.547567	-0.140517	-0.114035	0.480774	6.11258	1.22142	1.80119	ND	9.04181	4.62871	1.94522
FBgn0011603	2L	0.0667415	0.214251	0.166962	0.176156	0.168552	0.0468403	-0.637819	1.39284	1.11632	0.644004	-0.167102	3.01257	-0.0680656	ND
FBgn0011604	2R	0.0564158	0.244991	0.282302	0.153514	0.169617	0.123004	-0.0344789	-0.676211	-0.393814	-0.58626	-0.295521	-0.557644	1.03738	0.458928
FBgn0011606	X	0.348027	-0.153478	-0.131583	-0.0744235	-0.083969	0.158337	0.255014	0.18596	0.207418	-0.0115243	-0.229536	0.814812	2.27194	0.379654
FBgn0011638	2L	0.0984672	0.0263878	-0.213399	-0.256435	-0.203276	0.00432161	0.0610854	-2.27871	-1.37652	-2.11099	-0.439213	-0.909431	-2.9226	-0.763871
FBgn0011640	3L	0.0369231	0.0697864	-0.0548526	-0.169317	-0.0372979	0.0129262	-0.0256246	-1.31262	-0.352505	-1.22265	0.254981	-1.65717	-1.58569	-1.01941
FBgn0011642	4	-0.194509	-0.0849445	0.154076	-0.378092	-0.000418321	0.169925	-0.132262	0.185352	ND	-0.213839	ND	0.376324	0.456785	ND
FBgn0011648	2L	-0.0742361	0.0251666	0.0803363	0.288651	0.166291	0.169925	0.0968244	-1.40055	-0.615011	-1.15379	-0.0483481	-1.7772	-0.569725	-0.976921
FBgn0011653	3L	-0.273807	ND	ND	ND	-0.0968016	-0.0954196	0.406131	-1.48828	0.301236	0.00162933	-0.213534	1.57325	0.252898	-0.0165368
FBgn0011655	3R	0.0866384	0.166566	-0.0639898	-0.0787753	-0.00355906	0.151859	0.0338176	-0.735506	-0.135256	-0.477014	0.105504	-1.58237	-0.828551	0.607986
FBgn0011656	2R	-0.134847	0.050149	0.000760343	0.0989504	-0.00910348	-0.0159576	-0.0606115	-0.0195627	0.790313	-0.175467	0.410862	-2.80429	-0.334816	ND
FBgn0011659	2R	0.295702	ND	0.0414311	0.136258	-0.0223607	0.0922074	-0.095513	-2.62488	-0.970158	-1.60859	ND	-1.56739	-0.503247	-0.728252
FBgn0011660	2R	-0.0252055	0.0355904	0.280673	-0.0331201	-0.00830043	ND	-0.349735	-1.16348	ND	-1.07882	ND	-0.957385	1.16688	0.168616
FBgn0011661	X	0.0284627	-0.032947	0.0815178	0.136374	0.0361446	-0.0409718	0.0131894	-1.08496	-0.221428	-0.675048	-0.0788577	-2.25479	-2.19672	0.0490592
FBgn0011666	3R	-0.175835	-0.157692	-0.063879	0.185265	0.168655	ND	-0.361743	-1.0685	0.395019	-0.74292	0.98601	-2.28369	-0.554265	-0.644465
FBgn0011668	3R	ND	ND	ND	ND	-0.0933303	0.390668	0.45448	9.04669	1.84746	4.73846	1.44311	13.718	3.60217	2.44132
FBgn0011669	3R	ND	ND	ND	ND	0.0109517	0.189034	0.472723	8.1806	1.50752	4.3726	ND	16.8777	6.41127	ND
FBgn0011670	3R	ND	ND	ND	ND	0.0510379	-0.125006	0.745648	9.16928	4.13429	4.35101	2.95627	14.7142	2.19918	4.36893
FBgn0011672	3R	-0.192243	0.0165234	-0.153883	-0.0954679	-0.103733	0.0908534	-0.385693	-1.13642	-0.241823	-0.705208	-0.199234	-1.37254	-0.544258	0.203489
FBgn0011674	2R	0.0184585	-0.174156	-0.0819756	-0.0541509	0.00815698	-0.107803	-0.459258	-0.90041	-0.110682	-0.981137	-0.293606	-1.95685	-1.26877	-0.417049
FBgn0011676	2L	0.113842	0.36635	0.210558	0.0668394	0.0935061	ND	0.858208	1.04625	0.383276	-0.0618591	ND	1.15884	-0.0366344	ND
FBgn0011692	3L	0.144156	ND	ND	ND	-0.0494077	ND	-0.881457	-3.88632	-0.724123	-2.06207	-0.292124	-3.27673	-1.37141	-1.13345
FBgn0011693	3L	0.160936	0.166414	0.398508	0.0297102	0.297144	0.130931	0.494004	1.79713	1.41759	1.33472	0.22064	3.37552	-0.106005	0.0823075
FBgn0011694	2R	ND	ND	ND	ND	-0.136874	1.04404	3.23322	9.02933	4.56697	4.64121	3.77522	9.83243	-1.17636	3.41236
FBgn0011695	2R	-0.318806	0.249907	0.0545664	0.704156	0.711733	0.0384362	0.499275	1.89119	1.57215	1.57906	-0.115946	6.40272	1.30122	2.40155
FBgn0011701	3R	-0.100409	0.287666	0.0778243	0.497744	0.0381271	0.207893	-0.0411541	1.73292	ND	0.419776	ND	1.93688	-0.117673	ND
FBgn0011703	2L	-0.106343	ND	-0.630107	0.168152	0.101596	-0.215915	-0.248572	-4.54177	-3.4682	-3.6768	-1.31149	ND	-3.36473	-0.648137
FBgn0011704	2R	-0.133441	ND	-0.770752	-0.0297151	-0.160507	-0.526992	0.31513	-4.09156	-3.15479	-3.72406	-0.943486	-4.41521	-3.30314	-1.56545
FBgn0011705	2L	-0.21736	-1.12185	-2.09702	-2.14611	-1.64968	-1.2969	-0.138595	-1.85	-0.966258	-1.96859	-0.709451	-1.45873	-1.63095	-1.94878
FBgn0011706	3L	-0.29237	-0.317	-0.543579	0.0421126	0.0794293	-0.0499049	0.173066	0.400135	0.383773	0.512348	0.13981	3.35681	0.139046	1.54128
FBgn0011708	2L	0.0749511	0.0541931	0.0286194	-0.190342	-0.0405278	0.31034	0.130959	-0.158536	-0.0563592	-0.171975	0.0817078	-0.277921	0.788819	0.196091
FBgn0011710	X	-0.00570618	0.0161559	-0.496153	0.190971	0.117788	-0.128156	-0.112958	-2.25546	-1.25597	-1.65181	-0.183623	-1.62429	-0.947968	-1.26846
FBgn0011715	3R	0.0646158	0.142417	-0.0680219	-0.0644836	-0.00138432	0.0143553	0.103805	-2.24388	-1.79672	-1.66052	-0.529343	-2.01927	-1.50129	0.684478
FBgn0011722	2L	0.0647025	-0.139422	-0.725563	-0.449854	-0.256805	-0.179515	-0.805276	0.443858	0.459704	0.31574	-0.124209	2.94905	0.37422	ND
FBgn0011723	3L	-0.0690917	ND	ND	-0.243027	-0.0111378	ND	-0.399438	1.0469	0.222162	0.128188	0.0264885	3.0427	-0.0916136	0.253759
FBgn0011725	3R	-0.052956	0.105927	0.0643751	0.0156778	0.145025	-0.0679388	-0.00927816	0.946192	0.131458	0.393273	0.549521	2.34589	3.72575	0.8024
FBgn0011726	2R	-0.00840237	-0.114664	-0.0957628	-0.352284	-0.0666748	-0.0724828	-0.121356	-1.89425	-1.42458	-1.25836	-0.682582	-1.08162	-1.53587	-1.50219
FBgn0011737	2L	-0.031991	0.330756	0.420465	0.294446	0.156668	0.0745054	0.0675836	0.23995	-0.0821528	0.140569	ND	1.23686	2.18537	0.467989
FBgn0011739	3R	-0.117074	0.0500129	-0.127647	0.104657	-0.0377055	0.1137	-0.277607	-0.889739	-0.00129468	-0.5803	0.233569	-3.0152	-0.5577	-0.750603
FBgn0011740	3R	-0.00431733	0.277185	-0.000397601	0.100963	0.0801801	-0.152003	0.312623	-0.50401	-0.0516174	-0.463434	ND	-0.423398	0.229275	0.0195881
FBgn0011741	X	0.208771	0.285579	0.123165	0.244777	0.0978939	0.0867838	0.242164	-1.69793	ND	-0.999271	ND	-2.04958	-1.69481	-0.9089
FBgn0011742	X	0.0156623	0.127796	0.0620534	-0.0169216	0.0424622	-0.013043	-0.145519	-1.3772	-0.470831	-1.45235	-0.33792	-1.95417	-0.583104	-0.53764
FBgn0011743	2R	-0.467835	ND	ND	ND	-0.0272673	ND	0.960489	8.73474	0.845309	3.8574	0.174163	12.7244	4.04745	1.69071
FBgn0011745	3R	0.135358	0.144203	0.0290474	0.0421852	0.188679	0.0313952	-0.0271104	-0.928279	-0.684234	-0.66431	-0.0435522	0.260434	-1.1141	-0.779881
FBgn0011746	2R	-0.0686529	0.125756	0.239653	0.36483	0.187844	0.183963	-0.184137	0.817155	0.319144	0.678072	0.10904	4.16622	0.885379	0.601592
FBgn0011747	4	-0.131312	0.0628126	0.144242	0.0614696	0.169515	0.0662614	0.0669493	-0.15119	0.625401	-0.391427	0.474047	-2.35165	-0.541811	0.232587
FBgn0011754	X	0.120006	0.0224823	0.111369	-0.0116746	0.1049	-0.0528949	-0.47537	0.183922	0.335678	-0.0952358	0.346202	-0.274668	-0.0277925	0.191575
FBgn0011758	X	-0.167744	-0.353959	0.21945	0.397579	0.113367	ND	-0.123092	0.956235	-0.061666	0.0831385	-0.588886	-0.677901	0.132202	-0.126473
FBgn0011760	X	-0.0165036	-0.128048	0.301658	0.03837	0.332943	0.147958	-0.0423907	-0.776238	-0.090574	-0.508905	0.369003	-2.30067	-0.607723	-0.0717699
FBgn0011761	X	-0.834871	ND	ND	ND	0.000187538	ND	-4.10554	-4.74794	-4.82205	-5.45964	-3.14997	ND	-7.17115	-1.8113
FBgn0011762	3L	-0.277953	ND	-0.447622	-0.529055	-0.175518	-0.0159576	-0.176108	-3.52935	ND	-2.28004	ND	ND	-1.47619	ND
FBgn0011763	2R	-0.049021	0.018085	0.133143	0.0456777	-0.000634646	-0.0365259	-0.0559608	-2.05919	-0.723946	-2.03004	-0.230155	-3.756	-2.42164	-1.53053
FBgn0011764	X	-0.216871	-0.084054	-0.0897085	-0.151199	-0.014141	-0.011588	-0.111336	-1.1566	-0.402312	-1.33861	0.241084	-3.33175	-2.17845	-0.984554
FBgn0011766	3R	-0.0726007	-0.12381	-0.0864263	0.225039	0.124288	0.0579701	-0.00716941	-1.62195	0.0887793	-0.711979	-0.0730821	-3.14638	-1.81002	-0.53746
FBgn0011768	3R	0.00248351	-0.0793491	-0.524045	0.281994	-0.010164	ND	0.109698	-1.69949	-1.05746	-0.784504	-0.521799	-0.631897	-2.38584	-0.291352
FBgn0011769	3L	0.0930698	ND	0.17203	-0.360282	-0.210987	-0.0954196	-0.138848	-0.157758	-0.353863	-0.39537	-0.450909	0.974075	-0.164889	0.289893
FBgn0011770	X	-0.0428182	-0.238964	-0.188401	0.531585	0.211997	-0.189351	-0.276325	-0.865302	-0.486267	-0.202675	-0.626099	-1.57897	-3.01884	-0.785965
FBgn0011771	3L	-0.023709	0.194149	0.124484	0.0927081	0.067446	0.0114956	0.0106814	-1.2182	ND	-1.08699	ND	-2.78441	-1.23582	ND
FBgn0011774	3R	0.679154	-0.487572	-0.512294	0.0406197	-0.0862539	ND	0.788362	-2.57585	-0.931841	-1.63444	ND	-2.23447	-0.749059	1.10724
FBgn0011785	3R	-0.0413582	0.361643	-0.215868	0.275065	-0.108973	-0.027675	0.0295289	-1.63692	-0.793857	-1.15671	-0.0744562	-2.6574	-1.11179	-0.295305
FBgn0011787	3L	0.314766	0.148611	-0.12659	0.272248	0.0875986	-0.222633	-0.214676	-2.12042	-0.850819	-1.40697	-0.290773	-0.540314	-1.99323	-0.434338
FBgn0011802	3L	-0.13263	-0.107706	-0.118071	0.00566704	-0.0697709	-0.0365259	-0.13902	-0.738014	-0.309048	-0.904688	ND	-2.56955	1.25094	0.304978
FBgn0011817	3L	-0.0849829	0.0237024	0.0830209	0.336917	-0.046533	0.16092	0.0129666	-0.00743385	0.493565	0.0657515	0.700111	0.556895	2.23948	1.07958
FBgn0011818	2L	-0.0721747	0.0180387	-0.179476	0.0338498	0.0945604	0.0867838	-0.229195	-1.11878	-0.284957	-0.563129	0.00824305	-0.175314	0.0944565	-0.33997
FBgn0011822	X	ND	ND	ND	ND	-0.140111	0.0703893	0.75841	-0.575928	ND	-0.481826	-1.5061	2.05861	-0.272891	ND
FBgn0011823	2L	0.229185	-0.125956	0.839639	ND	0.0725037	0.0676387	0.437147	0.602765	0.981465	0.555109	1.08651	1.50572	2.88711	1.46551
FBgn0011824	2R	-0.0303306	-0.397593	-0.827624	-1.08308	-0.660271	-0.0513992	-0.278948	-2.27779	-0.446337	-2.41639	0.117522	-3.13794	-3.30625	-0.180546
FBgn0011826	X	0.000123079	0.0540596	0.0848023	0.285785	0.0371713	0.0881416	-0.174667	-1.87824	-0.951817	-1.24891	-0.166665	-4.1706	-2.14968	-0.00858355
FBgn0011828	3L	0.239441	0.453372	0.135694	0.537267	0.198192	0.16221	0.0454348	0.645058	ND	0.0157973	-0.167141	2.51241	-0.62022	ND
FBgn0011829	2L	0.0344958	-0.133025	-0.163918	0.472815	-0.010164	-0.234465	0.40365	0.393685	ND	-0.245605	ND	-0.867066	-0.130629	ND
FBgn0011832	2L	ND	ND	ND	ND	0.0659307	ND	ND	ND	ND	-2.17339	ND	-0.715299	0.0115144	ND
FBgn0011834	X	ND	ND	ND	ND	-0.0380006	ND	-0.245411	-0.253062	0.42945	0.230633	-0.770068	7.59295	0.190963	1.09005
FBgn0011836	3L	0.000186892	0.266912	-0.288345	-0.290901	-0.0769421	-0.00578235	0.0477612	-1.80778	-1.13095	-1.06025	ND	-0.990561	-0.302329	-0.547071
FBgn0011837	X	-0.173183	-0.370735	-0.189794	-0.309168	-0.0760117	-0.018878	-0.06869	-1.25177	-0.343375	-1.04039	-0.0118861	-3.08845	-1.41466	-0.70801
FBgn0012034	3L	0.0678184	0.102688	0.0629669	-0.195611	-0.0576929	-0.0649175	0.110497	0.974791	0.579026	0.212084	-0.0525927	-1.15774	-2.52962	-0.943514
FBgn0012036	2L	-0.0871058	-0.144873	-0.06616	-0.0473531	-0.112273	-0.128156	0.190037	0.621472	0.696029	0.470584	-0.204062	2.58712	0.746731	0.762885
FBgn0012037	2L	-0.283855	0.0824315	0.160175	0.608897	0.35906	-0.00578235	0.693558	0.751294	0.459453	0.552515	-0.514705	6.50991	2.17762	0.747714
FBgn0012042	2R	0.054452	0.054936	-1.33502	0.302109	0.532477	-0.163268	-1.07079	0.164217	1.0039	0.709132	-0.603468	1.60014	-0.163954	0.48727
FBgn0012051	2R	-0.142202	0.131029	0.133188	-0.108642	-0.0477198	0.1137	-0.0889355	0.340892	0.351165	0.227803	0.0328202	-0.332887	-0.338196	1.07324
FBgn0012058	3L	0.0325637	0.0909882	-0.07482	0.225589	0.0148123	0.0662614	-0.0485153	-0.208292	0.492335	0.147723	0.298541	0.909245	1.82718	0.577963
FBgn0012066	3L	ND	ND	ND	ND	-0.0898371	-0.0709665	ND	ND	-1.18478	-1.77524	-0.171771	ND	ND	-0.0649658
FBgn0012344	3R	-0.376429	-0.115013	0.0267246	0.0561139	0.161114	-0.145605	0.0315192	2.03425	1.31097	1.08251	0.579055	6.69872	0.789945	1.11604
FBgn0013263	3L	-0.0900375	0.0509422	0.00679364	0.216786	0.023667	0.1137	0.0130795	-0.306824	ND	-0.482549	ND	-0.670024	-0.0963769	ND
FBgn0013269	3R	0.110043	-0.301321	-0.614445	-0.75073	-0.431644	-0.390245	-0.183503	-3.50095	-1.54921	-3.07065	-0.785743	ND	-3.84826	-0.525079
FBgn0013272	2R	-0.235582	-0.079367	-0.037899	0.0396877	-0.13497	-0.210897	0.00348743	0.428555	1.35258	0.136493	0.00596043	-0.201737	-0.976042	-0.0702045
FBgn0013275	3R	0.929575	ND	-0.0230989	0.769921	ND	ND	0.815857	0.816388	ND	ND	ND	-0.128662	-2.01513	ND
FBgn0013276	3R	0.912206	ND	0.0843918	0.826864	ND	0.355016	0.831371	0.8185	ND	-0.347847	ND	-0.3635	-2.06032	ND
FBgn0013277	3R	0.70314	ND	-0.00265015	0.845552	0.603844	0.337996	0.72368	1.10279	ND	0.510364	ND	3.65144	-0.659945	ND
FBgn0013278	3R	0.715024	ND	0.167657	0.968209	0.579151	ND	0.710857	1.15017	ND	ND	ND	3.41703	-1.32472	ND
FBgn0013279	3R	0.429487	ND	ND	ND	0.548289	ND	0.855406	1.89632	ND	-0.0618591	ND	-0.232763	-0.483221	ND
FBgn0013300	2L	-0.453295	ND	ND	ND	-0.159978	0.125651	1.99795	8.23968	2.4377	4.47795	0.683427	14.4988	6.62495	3.1023
FBgn0013301	2L	ND	ND	ND	ND	0.0399806	ND	2.61997	10.3371	2.81364	4.4496	0.842287	14.1546	6.9235	3.59308
FBgn0013303	3L	-0.0293352	0.0647667	0.431331	-0.0433801	0.338213	0.194087	-0.0920674	-0.190936	0.180975	-0.460805	0.214	-0.665124	-0.100634	-0.971711
FBgn0013305	2R	-0.00726468	0.125794	0.169781	0.00782065	0.114007	0.109695	-0.226607	0.70626	0.716183	0.410819	0.0446739	1.57557	0.648743	0.276592
FBgn0013307	2R	-0.561663	-0.967154	-0.929078	-1.57628	-1.66431	-0.657445	-1.08293	-0.394688	ND	-0.260604	ND	4.96741	-0.103189	ND
FBgn0013308	2R	-0.168057	ND	-1.39443	-1.11903	-0.252924	ND	-0.471459	0.820147	ND	0.0477478	ND	7.72095	-0.284129	ND
FBgn0013323	2L	-0.257595	ND	ND	-1.45945	-0.583933	0.219091	0.175843	2.19402	ND	0.67708	ND	5.12077	1.09273	ND
FBgn0013325	2R	0.177388	-0.166863	-0.410511	-0.822714	-0.522699	-0.239566	-0.144368	-1.59749	-1.55565	-0.986098	-1.06427	-0.873193	-4.06224	-1.50893
FBgn0013334	3R	-0.0533271	0.0506738	0.276485	0.51149	0.429289	0.348232	-0.00465244	0.891383	ND	0.563187	0.922335	0.290829	-0.0928798	ND
FBgn0013342	3L	0.0494379	0.0826941	0.327675	0.363692	0.450327	0.267835	-0.147385	1.72959	0.748461	0.844643	0.401073	3.9393	0.55437	0.338031
FBgn0013343	3R	-0.0148906	0.250246	-0.303621	0.695446	0.25038	0.325386	-0.253193	0.00205734	0.28642	0.0682718	0.440229	-1.90014	-0.19656	0.342987
FBgn0013347	3R	0.127968	0.0140691	0.137329	-0.231646	0.0653517	0.0129262	0.0342041	-0.908648	-0.218063	-0.564154	-0.342462	-0.0326578	-0.764193	0.075957
FBgn0013348	2R	0.178014	-0.550688	-0.46428	-0.254223	-0.0781726	-0.467932	0.606701	2.18409	1.85951	1.75972	0.0840915	3.7251	0.155003	ND
FBgn0013432	X	0.116613	0.0276934	-0.129415	-0.231825	0.0729976	0.0717627	-0.0516857	-1.00223	ND	-0.865824	ND	-0.935179	-0.714774	ND
FBgn0013433	2L	0.0164332	0.143246	0.41402	0.245466	0.16083	0.164786	0.45698	1.73287	0.787265	0.59557	0.178925	6.38549	0.135797	0.791406
FBgn0013435	2R	0.079671	0.112715	0.0807504	-0.244588	0.0308304	-0.0380063	-0.00652916	-1.13365	-0.320045	-0.668219	ND	0.656775	-1.05695	ND
FBgn0013442	2L	ND	ND	ND	ND	-0.0937089	0.178874	ND	ND	ND	-0.0136552	ND	ND	ND	ND
FBgn0013467	2R	0.0618374	0.0435742	0.386038	0.327944	0.393054	0.396159	0.0952501	1.66514	1.22075	1.14624	0.92688	4.08183	0.118194	ND
FBgn0013469	3L	0.412413	-0.209393	-0.428231	0.21273	-0.0122111	0.0482362	0.526475	0.801569	ND	0.253009	-0.0839163	0.780914	-0.387014	ND
FBgn0013531	2L	0.141323	ND	0.12838	-0.117682	-0.000259662	-0.018878	0.0566842	-1.78366	-0.696742	-0.623464	0.128887	-0.291381	0.211364	ND
FBgn0013548	2R	-0.0514556	ND	-0.150812	-0.327976	-0.0104218	0.466758	0.0726259	-3.40193	-1.67516	-2.11796	-0.172973	-4.92268	-1.59256	-0.747563
FBgn0013563	3L	0.0728866	-0.00969701	-0.294674	-0.220882	-0.0980826	-0.166503	-0.0280359	-1.0319	ND	-0.851463	0.191727	-2.5789	-0.502864	ND
FBgn0013576	3R	-0.0920821	0.0448358	0.0275446	0.172332	0.16114	-0.018878	0.170997	-0.206793	0.359173	-0.175122	0.363227	-1.62655	-0.505905	-0.0312162
FBgn0013672	dmel_mitochondrion_genome	0.00873925	-0.896441	0.33421	-0.29153	ND	ND	-0.188092	0.806181	ND	ND	ND	1.8465	-0.724171	ND
FBgn0013673	dmel_mitochondrion_genome	0.304845	-0.789203	0.976821	-0.426957	ND	ND	-0.130776	-0.244629	ND	ND	ND	2.48185	-1.62177	ND
FBgn0013674	dmel_mitochondrion_genome	-0.0263195	-0.554735	0.181907	0.0493049	ND	ND	-0.0867174	0.671199	ND	ND	ND	2.20578	-0.220237	ND
FBgn0013675	dmel_mitochondrion_genome	0.0620965	-0.568832	0.27622	-0.245676	ND	ND	-0.103719	0.620406	ND	ND	ND	2.76005	-0.793733	ND
FBgn0013676	dmel_mitochondrion_genome	-0.0488636	-0.566142	0.304573	0.146721	ND	ND	-0.121178	0.833522	ND	ND	ND	2.67449	-0.371722	ND
FBgn0013678	dmel_mitochondrion_genome	-0.0195699	-0.623787	0.304659	-0.216044	ND	ND	-0.0918651	0.906218	ND	ND	ND	2.90209	-0.318076	ND
FBgn0013679	dmel_mitochondrion_genome	-0.0305031	-0.729162	0.424691	-0.0936978	ND	ND	-0.156264	0.199257	ND	ND	ND	1.27816	0.123743	ND
FBgn0013680	dmel_mitochondrion_genome	0.310859	-0.702146	0.319523	0.182918	ND	ND	-0.252593	-0.764754	ND	ND	ND	2.91655	-1.00755	ND
FBgn0013681	dmel_mitochondrion_genome	0.0656699	-0.757408	-0.065422	-0.17912	ND	ND	-0.181923	-0.68861	ND	ND	ND	1.57997	-1.81973	ND
FBgn0013683	dmel_mitochondrion_genome	0.183245	-0.590991	0.490282	0.662227	ND	ND	-0.124939	-0.67585	ND	ND	ND	2.74513	-0.860097	ND
FBgn0013684	dmel_mitochondrion_genome	0.12877	-0.69732	0.257062	0.289422	ND	ND	-0.106412	0.334815	ND	ND	ND	2.07421	-0.672158	ND
FBgn0013685	dmel_mitochondrion_genome	0.238908	-0.885455	0.80706	-0.543809	ND	ND	-0.137101	-0.293422	ND	ND	ND	ND	-1.58898	ND
FBgn0013717	3L	0.17201	0.0482476	0.00880704	0.43812	0.256793	0.0200577	0.0148915	-1.99519	ND	-1.11572	ND	-0.989101	-0.710161	-0.295328
FBgn0013718	3L	-0.102704	-0.11971	0.112631	0.0041241	0.0260635	ND	0.0314618	-0.755596	0.137897	-0.109615	0.240131	-1.65635	-0.491909	0.127501
FBgn0013720	X	-0.0228599	0.0339275	-0.0294029	-0.190748	-0.108518	-0.093879	-0.120672	-1.36612	-0.595875	-0.61053	-0.144371	-0.596756	-0.0567649	-0.770744
FBgn0013725	2R	0.0674499	0.294971	0.186363	0.225318	0.245861	0.175045	0.58478	2.62778	0.314256	0.76427	-0.0653522	4.02215	1.26636	0.655297
FBgn0013726	2R	0.117226	0.168577	0.10965	0.365926	0.249057	0.14274	-0.370251	-2.53768	-1.32983	-1.8463	-0.513036	-2.38205	-2.35851	-2.9611
FBgn0013732	2R	0.00162802	0.178062	-0.0991173	0.0239829	0.163112	0.0114956	-0.307346	-3.46479	-1.41196	-1.75597	-0.311832	-4.91701	-1.69523	-1.06472
FBgn0013733	2R	-0.139928	0.166974	-0.556684	0.431278	-0.039349	ND	-0.0724262	1.15533	0.742248	0.405306	0.413616	-1.34469	-0.559659	0.104283
FBgn0013745	3R	ND	ND	ND	ND	-0.08258	ND	ND	ND	ND	4.99335	ND	ND	ND	ND
FBgn0013746	2L	0.0674712	-0.0274224	0.105539	0.0286416	0.126471	0.0200577	-0.00458325	-1.45647	-1.14733	-1.0116	-0.12052	-0.853331	-0.72609	-1.64586
FBgn0013749	4	-0.00681109	-0.265609	0.0845554	-0.380819	-0.130101	-0.0203404	-0.0209257	-0.6085	-0.338602	-0.613815	-0.205152	0.248977	-0.527797	-0.468433
FBgn0013750	2R	-0.108617	-0.210485	0.158212	0.0146736	0.0631025	0.169925	-0.24111	-0.655229	0.180135	-0.78775	-0.0105398	-1.89688	-0.0714892	-1.04669
FBgn0013751	3L	-0.0634387	-0.113757	0.0267584	0.0204825	-0.0128833	0.0579701	-0.0949928	1.53087	0.0126545	0.459022	0.125307	4.6029	-0.182151	-0.045351
FBgn0013753	3L	0.129591	0.233074	0.429255	0.209993	0.243888	0.260628	0.0409193	-1.58066	-0.432786	-1.29841	ND	-1.66577	-1.14863	-0.802535
FBgn0013755	3L	ND	ND	ND	ND	-0.0571799	ND	0.96025	0.0125855	0.0101353	-0.0836151	-0.098399	3.43522	0.212625	0.792755
FBgn0013756	2R	-0.0516236	0.129735	-0.192125	0.22607	0.0168814	0.171207	-0.0194929	-2.45044	-0.363835	-1.49204	0.00785569	-3.57785	-0.977119	-0.357049
FBgn0013759	3R	-0.0526368	0.126459	0.261485	0.431239	0.370108	0.0621217	0.0660859	-0.133828	0.00302648	-0.221271	0.270589	-2.45342	-1.13798	-0.0044793
FBgn0013762	2R	0.047592	-0.126792	0.131116	0.0484425	-0.0303361	0.041243	-0.0136099	-0.862522	ND	-0.683014	ND	0.563029	-0.254706	ND
FBgn0013763	2R	-0.285459	-0.311573	-0.277669	-0.509727	-0.456186	-0.323733	-0.533162	-0.511936	-0.175019	-0.166805	-0.980668	-1.87183	-2.52441	-0.34127
FBgn0013764	2R	0.113486	0.321604	0.162457	0.237676	0.120047	0.288063	0.0762802	-1.15308	-0.717461	-0.924069	-0.111516	-0.167428	-0.180246	-0.608842
FBgn0013765	2R	-0.137624	0.0676088	-0.244497	0.0309039	-0.0129691	0.137504	0.168901	0.779582	1.54414	0.0614859	0.73417	0.489444	2.15497	1.87724
FBgn0013767	3R	-0.099303	0.111763	0.0344635	-0.192234	-1.44269e-05	0.138814	ND	1.05239	ND	0.569462	ND	ND	0.264124	ND
FBgn0013770	2R	-0.109668	-0.183728	-0.348044	-0.285554	-0.550093	-0.215915	-0.0359315	-0.718634	-0.539631	-0.468854	-0.423153	-0.0165906	-0.309066	-2.05895
FBgn0013771	2R	-0.139921	-0.0207592	0.095816	0.256182	-0.101543	-0.150401	0.0436788	0.796461	0.264693	0.30319	-0.722908	-0.115185	0.347817	ND
FBgn0013772	2R	0.188162	-0.110849	0.443421	0.0252103	0.36206	-0.0831412	0.226715	1.57666	0.836369	1.12836	ND	1.93476	-0.0488107	ND
FBgn0013773	2R	-0.149577	-0.158348	-0.135369	-0.0228368	-0.277568	ND	0.181566	-2.19296	-0.642067	-1.34506	ND	-4.59273	-1.71318	-0.744023
FBgn0013799	3L	-0.0364567	0.0888474	0.0091848	0.216313	0.0970309	0.00432161	0.013919	-1.16151	-0.35672	-0.736553	0.185664	-2.00665	-0.511813	-0.213765
FBgn0013809	X	-0.0355474	-0.124867	0.188653	0.00724787	-0.15095	ND	-0.0826415	6.76497	ND	1.1281	ND	7.48216	3.06176	ND
FBgn0013810	2L	-0.210241	-0.189622	-0.205636	0.0538026	0.00837215	-0.013043	0.288092	2.57676	ND	1.77305	ND	3.94624	3.54439	2.16905
FBgn0013811	3L	-0.20519	-0.218701	-0.679252	-0.479361	0.0273239	ND	-0.487937	5.10572	0.092221	0.833101	0.0532365	9.03416	2.63547	0.0698396
FBgn0013812	3R	0.0760255	0.0130263	0.440052	0.424764	-0.0336802	ND	0.0681544	1.78855	0.135325	0.0202426	0.302559	3.34242	-0.11113	-0.0889098
FBgn0013813	3R	-0.208241	-0.218077	-0.760165	0.000948077	-0.0575958	ND	0.0357154	6.91526	ND	1.19725	ND	3.38583	2.80385	1.59353
FBgn0013948	3R	ND	ND	ND	ND	0.0701282	0.194087	ND	ND	1.01691	0.840822	0.765645	ND	ND	1.42967
FBgn0013949	3R	0.156681	-0.777692	-0.416901	-0.887508	-0.69232	-0.409278	-0.96937	-0.487376	0.35978	0.0938711	-0.707185	3.66005	-0.109573	0.639269
FBgn0013953	3R	-0.468395	0.0514384	-0.0630937	-0.147494	0.230928	ND	-0.735779	-1.83239	ND	-1.23774	ND	-1.04534	-0.253641	0.519351
FBgn0013954	2R	0.178507	-0.109452	-0.226617	-0.290304	-0.122434	-0.0619024	0.0901801	-1.95288	-1.22383	-1.34549	-0.516237	0.14892	-2.5677	-1.29966
FBgn0013955	2R	ND	ND	ND	ND	-0.314488	0.015783	ND	ND	-0.205226	-1.10479	-0.0202293	ND	ND	0.803086
FBgn0013972	3R	0.168912	0.500318	0.240879	0.32951	0.357102	0.181421	-0.0370876	1.65277	ND	0.447854	ND	2.49392	-0.386104	ND
FBgn0013973	3R	-0.0443249	0.31144	0.287612	0.301518	0.194591	0.112367	-0.0487006	1.64206	0.190096	-0.0213376	0.180606	1.97272	0.0990674	-0.126896
FBgn0013981	3R	0.012783	-0.0728027	0.337127	-0.0553705	0.0207546	0.240009	0.0867275	-0.666496	-0.52798	-0.467478	-0.516402	0.519184	-2.11595	-1.22935
FBgn0013983	2R	0.0598302	0.0340044	0.0149453	0.00692188	-0.0956139	0.015783	0.0085893	0.159899	0.155633	-0.0657515	-0.145465	2.20076	0.572707	0.0841187
FBgn0013984	3R	-0.287747	-0.208964	-0.377937	0.0154379	-0.179333	-0.0409718	-0.0427581	-0.69513	ND	-0.445589	ND	-2.8171	ND	ND
FBgn0013987	X	-0.153556	-0.0152961	-0.13024	-0.082314	-0.0576651	-0.0218044	0.0554868	-1.02076	0.241169	-0.784831	0.270062	-2.35591	-1.12349	-0.100385
FBgn0013988	2R	ND	ND	ND	ND	-0.116258	0.00144197	ND	ND	0.783725	0.682762	0.731009	ND	ND	ND
FBgn0013995	3R	-0.157178	0.0662999	0.0424492	0.357744	0.167165	0.0370307	-0.0271331	1.17984	0.559991	0.661266	-0.026377	1.19952	2.41112	1.10762
FBgn0013997	3L	0.0227376	0.259453	0.00588189	0.440559	0.318589	0.283329	-0.0823539	-0.0819728	0.665165	0.0942361	0.27877	-0.186199	1.05913	0.489974
FBgn0013998	3R	ND	ND	ND	ND	0.0583719	-0.0350469	ND	ND	ND	-0.439751	0.0982578	ND	ND	0.0612094
FBgn0014000	2L	-0.215849	-0.637213	-0.323747	-0.812427	-0.956451	-0.281036	-0.586427	0.503579	ND	0.628578	ND	5.89876	0.266332	ND
FBgn0014001	3R	-0.145817	0.0268747	0.107342	0.258762	0.120339	0.0398403	-0.149446	-0.820819	-0.174314	-0.761353	0.123309	-1.80273	-0.716349	0.0343566
FBgn0014002	3L	0.0386162	-0.149177	-0.490578	-0.575357	-0.122474	-0.200913	0.159869	-0.347109	-0.585144	-0.258157	-0.426046	0.796022	-1.20106	-0.682731
FBgn0014006	3R	-0.0406072	0.116446	-0.118578	-0.0130976	-0.119994	-0.0573917	0.19546	-1.16634	-0.0496003	-0.59255	0.0137552	-1.50767	-0.927022	0.508378
FBgn0014007	3L	-0.0634226	0.0132599	0.107449	0.200018	0.052402	-0.027675	0.0545542	-1.49981	-0.663006	-0.982123	ND	-2.89738	0.213427	0.28837
FBgn0014009	2R	0.0284141	0.0143854	0.200774	0.177849	0.227445	0.158337	0.0306899	-0.127933	0.0755874	-0.0545846	0.00629084	-0.822701	-0.359902	-0.207336
FBgn0014010	2L	-0.070898	-0.0925392	0.0142218	0.0819481	0.127303	0.077243	-0.0520413	-0.47424	-0.274362	-0.379211	-0.131961	-1.05194	-1.02432	-1.23458
FBgn0014011	3L	-0.0187733	-0.00553366	-0.124791	-0.106649	-0.116924	-0.046921	0.0776121	-0.51575	0.0655999	-0.201985	0.276556	-2.6232	-1.24712	-0.614138
FBgn0014018	3R	-0.0104007	0.224059	-0.0369512	-0.529435	-0.264176	-0.114035	0.0562248	-0.115482	-0.43227	-0.127118	-0.399869	-1.87695	-1.36012	0.192775
FBgn0014019	2L	0.15912	-0.0901273	-0.301288	-0.366823	-0.0585659	-0.207561	-0.345751	1.42029	0.276913	0.545346	ND	6.61349	0.84273	0.063779
FBgn0014020	2R	-0.015189	-0.171417	0.116825	-0.08359	0.117057	0.0214797	-0.0736857	-0.0583619	0.259495	-0.253033	-0.217048	-1.80859	-0.890087	-0.244731
FBgn0014022	3R	-0.0896745	-0.016144	0.119362	-0.165804	-0.0385767	0.0313952	-0.26494	-2.13101	-0.465624	-1.49959	ND	-2.37532	-1.29577	-0.405098
FBgn0014023	3R	0.239542	0.126538	-0.0383524	0.0135983	-0.0324959	0.0243197	-0.202357	-1.57211	-0.85692	-1.08572	ND	0.132874	-1.84216	0.505464
FBgn0014024	X	-0.0297583	0.0716347	-0.0730006	-0.0959235	-0.115712	0.015783	-0.153876	-1.48196	-0.457514	-1.12242	ND	-1.93763	-1.49324	-0.616587
FBgn0014026	X	0.278066	0.158964	-0.15812	-0.609889	-0.0854247	-0.114035	0.099699	-1.64125	-2.01831	-1.05549	-0.483763	-1.05694	-4.39636	-2.93466
FBgn0014028	2R	0.282698	0.112248	-0.0380415	0.124167	0.298928	0.0229004	-0.0720088	0.937116	0.589054	0.520809	-0.126968	-1.03203	-2.23035	-0.116567
FBgn0014029	3R	0.119657	0.272212	0.0803449	0.145368	0.125611	0.0717627	-0.0809412	-1.41093	-0.944924	-0.928602	-0.132542	-0.364711	-1.09326	-0.0834408
FBgn0014031	X	-0.298797	-0.577547	-0.644531	-0.936251	-0.966689	-0.612637	0.115212	0.450745	0.62599	0.390712	-0.633647	4.14054	0.561695	1.13206
FBgn0014032	X	0.168099	-0.346592	-0.406074	-0.224734	-0.234109	-0.21424	-1.46261	-2.17305	-1.46854	-1.45856	-0.91364	-2.51631	-1.04634	-1.75047
FBgn0014033	2L	-0.956732	-0.156215	0.147617	-0.0572614	-0.149819	-0.522841	0.356718	0.844332	ND	0.103853	ND	1.9082	-0.0962685	ND
FBgn0014037	3L	-0.100544	-0.100803	-0.204504	0.0701889	-0.101973	0.0908534	0.0607623	-0.863003	ND	-0.320092	ND	-1.03884	1.47166	ND
FBgn0014073	3L	-0.145472	0.0784049	0.057429	0.0988367	0.046044	0.136191	0.389903	1.24853	0.191133	0.440038	0.469365	0.811328	0.721608	-0.112551
FBgn0014075	3L	0.00684244	0.0579851	-0.100579	0.154124	0.107688	-0.0174171	0.177792	-1.14035	-0.642633	-0.475023	-0.0656254	-1.63637	-0.137453	-0.112929
FBgn0014076	2L	ND	ND	ND	ND	-0.512065	ND	-0.732185	-4.38759	-3.54505	-3.93037	-1.81972	ND	-4.18276	-3.95589
FBgn0014092	2L	0.156077	0.079784	0.0888799	-0.0153626	-0.0150693	0.00575927	-0.0613126	-1.5452	-1.13194	-1.2923	-0.447853	-0.715257	-1.67309	0.848366
FBgn0014127	2L	-0.0457447	-0.135489	-0.119703	0.0531339	-0.0689322	-0.158429	0.10284	-0.936727	-0.678855	-0.810904	ND	-0.304186	1.5206	-0.132967
FBgn0014133	X	-0.215383	-0.0163508	-0.322045	-0.0808298	-0.229096	-0.0454314	0.0780498	-2.1607	-0.467741	-1.55042	0.08003	-3.74893	-1.70848	-1.22605
FBgn0014135	3R	0.0665411	-0.131307	-0.0138717	0.127815	-0.138631	0.24245	0.3907	1.3425	0.32633	0.267991	0.22085	3.06687	0.262752	0.669961
FBgn0014141	3R	-0.0349964	0.0642278	-0.256436	-0.156772	-0.423234	-0.281036	0.0353047	-0.485683	0.0896202	-0.460805	-0.726293	-2.45708	-1.86033	-1.01538
FBgn0014143	3L	0.122596	ND	-0.10656	0.432779	0.0853023	0.0071955	-0.617119	1.35641	ND	0.0986082	0.0844045	6.78706	0.302965	0.778982
FBgn0014163	3L	-0.180291	-0.32622	-0.077584	0.133765	0.0526802	0.115033	-0.228339	-0.851211	0.32097	-0.491104	0.665466	-0.775149	0.621398	0.838936
FBgn0014179	2L	-0.194302	ND	ND	ND	-0.0936548	0.0881416	0.843965	2.6021	ND	0.260772	ND	8.84702	1.00193	ND
FBgn0014184	2R	-0.0457463	-0.0604521	0.239361	0.0372797	0.300194	0.134878	0.0705382	0.321313	0.640713	0.325548	-0.0230587	0.0634224	-1.78376	-0.296828
FBgn0014189	2L	-0.0409334	0.0895716	-0.119198	-0.0998236	0.0756148	-0.0877334	0.0022311	-2.16845	-1.62447	-2.27106	ND	-2.66735	-3.15823	0.106241
FBgn0014269	2R	0.0668431	0.253491	0.0914469	0.268433	0.0806849	-0.232769	0.0753405	-1.66363	-0.742021	-1.19426	-0.0299518	-1.09337	-0.816196	0.0821576
FBgn0014340	X	0.157689	-0.170078	0.400762	0.22989	0.00716679	ND	0.306454	-1.81073	-0.618198	-0.772249	ND	-1.52992	-0.195205	-0.525368
FBgn0014342	3R	-0.217755	-0.108218	0.284503	-0.183467	-0.0511772	ND	0.371128	1.65199	ND	0.741005	ND	3.38261	1.83856	ND
FBgn0014343	3L	-0.0135089	0.00945883	-0.287962	0.128045	-0.0252131	0.00575927	-0.455257	0.931279	0.690694	0.0533755	0.109414	-0.427436	-0.561674	0.874616
FBgn0014366	3R	0.130602	0.112375	0.015081	0.135095	0.0623704	0.263034	0.0973646	-1.65315	-1.02956	-1.17208	ND	-0.0803579	-1.16255	-0.151199
FBgn0014368	3L	0.288948	ND	ND	ND	0.0231844	0.27858	0.64867	-0.069271	ND	-0.0244473	ND	2.25865	0.15533	ND
FBgn0014380	3R	-0.120926	0.00548701	-0.0700619	-0.0440841	-0.105718	-0.172994	-0.0166605	0.760007	0.120883	0.429825	ND	1.78684	0.498326	ND
FBgn0014388	3L	-0.0458894	-0.140565	0.185196	0.0929598	-0.0217782	0.27262	-0.0748232	0.320856	0.0415093	0.1318	0.0785962	0.339058	-0.688925	-0.0643245
FBgn0014391	X	0.190298	-0.37855	-0.0685645	-0.137292	0.0158686	ND	-0.175806	-0.361165	0.0967206	-0.225731	-0.413125	ND	-2.51193	-0.645776
FBgn0014395	X	0.104625	ND	ND	0.00690677	-0.0268992	ND	-0.752211	2.04995	ND	0.9717	ND	3.5558	2.89217	0.616612
FBgn0014396	2L	0.00178832	0.116227	-0.331996	-0.0243397	0.125717	0.0172093	0.0373918	1.30515	1.55593	0.400112	0.691623	-1.37883	-1.68776	0.352182
FBgn0014411	X	0.0656318	0.153487	0.0707718	-0.104235	-0.0394192	-0.186065	0.038968	-1.21306	-0.807826	-0.925513	-0.0966902	-2.20862	-0.748072	1.50045
FBgn0014417	2L	-0.238265	0.16195	-0.0760931	-0.573285	-0.28902	-0.0603973	0.203691	-2.33683	-1.00589	-1.91787	-0.384416	-3.63404	-1.31035	-1.45662
FBgn0014427	3R	0.00413671	-0.0906872	-0.305862	-0.694567	-0.737211	-0.430509	0.175104	-1.52849	-1.07224	-0.91546	-0.535719	-0.891703	-2.98658	-0.990315
FBgn0014454	2L	0.670468	-0.2521	0.00145328	ND	-0.193217	0.0214797	0.934975	2.64084	0.137543	0.804285	2.52415	ND	0.347963	-0.227035
FBgn0014455	X	0.327539	0.0136447	-0.513906	-0.577947	-0.230904	-0.011588	-0.287518	-2.48036	-1.76573	-2.096	-0.677804	-1.79916	-3.816	-0.719602
FBgn0014464	X	-0.643742	ND	ND	-0.523972	-0.0341453	ND	-1.18353	-3.71986	-0.478949	-2.115	0.0677764	ND	-1.91524	-0.816799
FBgn0014465	X	-0.647118	-0.0778083	-0.377862	-0.226446	-0.158337	-0.093879	-1.22987	-3.57423	-1.33605	-2.88407	-0.964058	-6.25567	-0.822209	-2.08749
FBgn0014466	X	-0.692474	ND	ND	ND	0.0180074	0.015783	-1.28747	-4.00104	-1.87131	-3.14799	-0.954786	ND	-2.67917	-0.0804494
FBgn0014467	X	ND	ND	ND	ND	0.0393069	-0.0484122	ND	ND	-0.375152	-0.644908	-0.133671	ND	ND	-0.0281604
FBgn0014469	2R	-0.171018	-0.382499	0.147753	0.350726	0.168193	-0.12658	0.474123	0.564662	0.31867	0.240339	-0.126477	-1.96846	-0.754627	ND
FBgn0014848	3L	ND	ND	ND	ND	0.0379866	ND	ND	ND	0.300112	0.0217782	0.0826481	ND	0.368411	0.166407
FBgn0014849	3L	ND	ND	ND	ND	0.0294458	ND	ND	-2.79422	ND	-0.256612	ND	ND	-0.395358	ND
FBgn0014850	3L	ND	ND	ND	ND	-0.116631	0.00288251	ND	ND	ND	-0.0565419	ND	4.55875	0.233623	ND
FBgn0014851	3L	0.0115233	ND	ND	ND	-0.0504529	-0.0634092	0.0489841	ND	ND	0.0672394	ND	0.0320393	0.404377	ND
FBgn0014857	2L	0.178335	0.157122	0.138395	0.0283591	0.0189617	-0.0892673	0.0281703	-0.524792	-0.407522	-0.470969	-0.172919	0.973726	-0.562694	-0.655294
FBgn0014859	2L	-0.0646713	-0.164792	0.179502	-0.347317	-0.0670191	0.0565835	0.207935	2.23187	0.310643	0.514966	0.0914494	2.28699	0.107185	0.480255
FBgn0014861	3R	0.264717	ND	-0.573056	-0.320087	-0.101906	ND	-0.351196	-4.1601	0.0012546	-2.78923	0.181128	-4.39198	-2.54696	0.320623
FBgn0014863	3R	-0.525061	-0.415926	-0.584317	-0.80583	-0.762366	-0.606035	-0.442928	1.0668	1.22507	0.96857	-0.491884	4.56907	0.546419	0.886636
FBgn0014865	2R	-0.352465	-0.713779	-1.07252	0.459308	0.667883	-0.456009	-1.27756	-0.198935	0.190172	0.413659	-0.810668	5.10503	0.139002	ND
FBgn0014868	X	0.446551	0.0947989	-0.306486	0.16771	0.0845542	-0.195946	0.0491865	-0.949019	-0.0986477	-0.42855	-0.372765	0.586749	-2.47741	0.030322
FBgn0014869	3R	0.192957	0.106739	-0.11197	-0.0104782	0.027508	-0.0740006	-0.0991609	-0.516559	0.14338	-0.159384	0.190324	-2.37998	-2.52861	-0.639236
FBgn0014870	2R	-0.164746	0.140715	-0.021828	0.117572	-0.00980578	0.0524159	-0.0393834	-0.298387	0.198645	-0.606831	0.414168	0.0497488	-0.489132	-0.106068
FBgn0014877	2R	0.0806138	0.0528657	-0.0537878	-0.161646	-0.178887	0.0799754	-0.0413163	0.293927	0.212793	0.0506201	-0.0258378	1.91857	0.94801	1.41592
FBgn0014879	3R	0.085743	-0.0416631	-0.103798	-0.0607921	-0.106134	-0.0144996	0.0618206	-2.76667	-1.79338	-2.36769	-0.413104	-2.39064	-2.39041	-1.795
FBgn0014903	X	0.134753	ND	0.14488	-0.137819	-0.131708	0.0426443	0.171832	0.00709479	ND	-0.00544311	ND	-0.377309	-1.57952	ND
FBgn0014906	2L	-0.100618	0.0335524	0.0598432	0.16702	0.125611	-0.0484122	0.033847	0.363719	0.0611264	-0.031367	-0.255102	1.08139	1.69133	0.00296889
FBgn0014930	3R	-0.107058	0.0521574	0.146604	-0.0567564	-0.0587044	0.0100637	-0.00759949	-0.23833	-0.0956893	-0.272179	ND	-0.546346	-1.48188	-0.550108
FBgn0014931	3R	-0.314126	ND	-0.707714	-0.616164	-0.226237	ND	-0.328917	-3.12593	ND	-1.99492	ND	-5.62251	-2.70397	-0.120544
FBgn0014949	3R	ND	ND	ND	ND	-0.133169	-0.0573917	-0.136718	-2.24292	0.069496	-0.458697	ND	ND	-0.260265	-0.0445191
FBgn0015000	2L	-0.0078323	0.0277843	0.101047	-0.0306077	0.0263893	-0.027675	-0.125477	-0.773891	-0.462577	-0.58796	-0.293315	-1.23554	-1.52261	0.660399
FBgn0015001	2R	ND	ND	ND	ND	-0.088413	ND	0.493173	0.082271	-0.0506205	0.405818	-1.57849	5.84383	-0.312821	1.00187
FBgn0015008	3R	ND	ND	ND	ND	0.0759022	ND	1.22386	8.52569	2.66571	3.07145	ND	9.30588	4.63241	4.00263
FBgn0015010	X	0.36231	-0.385096	0.0666438	-0.817889	-0.635141	0.0579701	-0.514688	0.417872	0.383972	0.250731	-1.02179	3.98063	0.271382	ND
FBgn0015011	3R	-0.287954	0.0529005	-0.0742428	0.20965	0.160133	0.146655	-0.00179247	0.979497	0.325248	0.436993	ND	1.39977	-0.159066	ND
FBgn0015014	3R	ND	ND	ND	ND	-0.0916254	0.0758749	ND	ND	-0.320014	-0.863058	-0.0840126	ND	ND	-0.103827
FBgn0015019	3R	0.177049	0.134244	-0.288089	-0.268988	-0.087069	-0.120294	-0.157068	-2.80766	-1.81963	-1.96199	-0.539111	-1.71809	-2.73178	-0.853673
FBgn0015024	X	-0.0914626	-0.242958	0.106665	0.0468052	0.153274	0.0881416	-0.0287958	-0.770333	-0.202579	-0.602039	0.138657	-2.17713	-1.12213	-0.20547
FBgn0015025	3L	0.0295803	ND	0.183475	-0.0151542	0.10439	0.0538064	-0.148549	-0.348897	ND	-0.600203	ND	0.0571546	0.789606	ND
FBgn0015031	2L	0.309386	-0.0681736	-0.114065	-0.107952	0.100493	0.0662614	-0.0570823	0.330533	ND	0.529561	ND	0.342879	-2.56435	ND
FBgn0015032	3R	ND	0.0418303	-0.0246918	-0.401998	-0.0617209	-0.046921	ND	1.95146	ND	0.244181	ND	6.84045	0.441821	ND
FBgn0015033	3L	-0.48004	0.031752	0.120982	0.784939	0.371615	-0.0543923	0.495813	1.05795	ND	0.596897	-0.369334	4.59839	0.452297	ND
FBgn0015034	2R	0.0141893	-0.0578873	0.416517	0.416213	0.307149	-0.0649175	0.291016	2.50141	0.665329	1.21097	-0.0200859	5.01911	0.0333399	ND
FBgn0015035	2L	0.0663971	-0.147116	-0.164973	-0.86905	-0.751095	-0.531156	-0.18169	1.09503	0.255694	0.341257	0.321917	-0.1835	-0.148583	ND
FBgn0015036	X	0.56057	ND	0.674155	0.100781	0.30284	-0.0174171	-1.23505	-0.123029	ND	-0.250258	-0.651727	1.97183	0.0643277	ND
FBgn0015037	2R	-0.527243	-0.334901	-0.109898	-0.3455	-0.277937	-0.131313	0.265439	1.00315	ND	0.88132	ND	5.51365	2.01309	ND
FBgn0015038	2R	-0.15942	ND	-0.0978104	-0.403229	-0.31414	-0.0649175	-0.124583	1.00513	0.247198	0.395238	ND	0.910557	-0.0359021	ND
FBgn0015039	2R	-0.01466	-0.462377	-0.0163715	0.642082	0.202349	-0.174621	0.175606	0.971219	0.037832	0.471989	-0.338659	4.18647	0.182509	ND
FBgn0015040	2R	0.00608687	0.0596419	0.0466403	-0.472076	-0.242328	-0.0218044	-0.0473893	0.979512	0.0688359	0.353527	ND	3.29256	-0.351947	ND
FBgn0015075	3L	0.0911991	0.0265575	-0.269689	0.0600016	-0.0771883	ND	-0.0344054	-0.818715	-0.290882	-0.503929	ND	1.20429	-0.24097	0.459694
FBgn0015129	3R	ND	ND	ND	ND	0.0604763	0.0731347	ND	ND	0.277735	0.323681	-0.241315	ND	ND	0.979813
FBgn0015218	3L	0.0702391	0.134182	0.101201	-0.180078	0.0743958	0	0.00918007	-1.55803	-1.24468	-1.16972	-0.343667	-1.26202	-0.509322	-0.798371
FBgn0015221	3R	-0.0656256	0.024195	0.130002	-0.131424	-0.0293045	0.0172093	0.232853	0.083068	0.0209679	0.0437924	-0.759036	0.278829	1.11296	0.247672
FBgn0015222	3R	-0.0627644	0.071548	-0.0146365	-0.0201396	0.122938	0.0356239	0.267118	0.00325057	0.295135	0.112754	-0.133353	0.734613	0.822358	0.284644
FBgn0015229	3R	-0.1122	-0.14983	0.00553396	-0.336609	0.0614168	-0.0320936	0.0220684	-1.99404	-0.03815	-1.39461	0.140949	-4.26842	-2.42956	0.574373
FBgn0015230	3R	ND	ND	ND	ND	-0.042154	ND	2.15186	7.68093	1.80723	1.88014	ND	13.2017	3.89724	2.6581
FBgn0015239	3L	0.00119758	0.0385091	-0.0867535	-0.17377	-0.0539593	-0.139236	-0.0531694	-0.767924	-0.391823	-0.6685	-0.0541316	-1.1949	-1.04305	0.44981
FBgn0015240	3R	-0.0221836	0.223295	0.036332	0.0619464	0.0158115	0.187768	-0.162534	-1.27728	-0.0582777	-0.799966	-0.0766104	-1.15196	-0.631374	0.264284
FBgn0015245	X	0.3364	0.561418	0.145844	0.195335	0.245885	0.263034	-0.0214024	-1.12867	-0.533965	-1.21241	0.0158543	-0.010302	-1.64794	-0.285077
FBgn0015247	2R	0.02748	0.279646	0.144658	-0.0285633	0.0798798	0.15056	-0.0259769	0.378557	-0.0819619	0.148127	-0.202036	1.7191	1.09971	0.190767
FBgn0015268	2R	0.079736	0.0352688	-0.297518	-0.450253	-0.506023	-0.150401	-0.253831	-2.32768	-2.23114	-2.01675	-0.99277	-2.63105	-3.87607	-1.899
FBgn0015269	3R	-0.110242	0.227106	-0.0603425	0.332122	0.117083	0.189034	0.118975	0.29391	0.488751	0.371347	0.379699	-0.989104	1.381	ND
FBgn0015270	3R	-0.152856	ND	-0.677259	ND	0.0302937	ND	-0.443992	-3.98311	-0.374326	-1.93872	ND	-2.96212	-1.00297	-0.475152
FBgn0015271	2L	0.107519	-0.0638081	0.205947	-0.0856974	0.414828	-0.181149	0.192258	-2.64498	-0.598241	-1.32724	ND	-1.631	-0.391783	0.313211
FBgn0015277	2R	0.0751745	0.119823	-0.0560874	-0.114292	-0.165854	-0.011588	-0.0721399	-0.293922	ND	-0.393427	ND	-1.63994	-1.16831	ND
FBgn0015278	3L	-0.0696641	0.0411068	-0.0564431	0.259403	0.0587598	-0.0634092	0.16853	-0.251805	0.19779	-0.160959	0.0324394	-0.404333	0.927004	-0.181948
FBgn0015279	3R	-0.081389	0.217688	-0.0735077	-0.0389923	0.0423922	0.0398403	-0.00183991	-1.28596	-0.335004	-0.955432	0.183035	-2.45292	-0.920874	-0.370618
FBgn0015282	3R	0.112195	0.034093	-0.571415	0.0429905	-0.0265876	ND	0.0904559	-1.01216	-0.744884	-0.525999	0.127224	0.289179	-0.273585	0.571153
FBgn0015283	3L	0.105126	0.0669626	-0.664233	0.0273557	-0.0751355	-0.263612	0.0285566	-0.664268	-0.180639	-0.412651	0.214386	0.551817	0.234416	-0.0814657
FBgn0015286	X	-0.0468312	-0.138135	-0.0439085	-0.263579	-0.109641	0.00144197	-0.0692635	-1.04604	-0.431674	-1.37963	0.21497	-3.58556	-0.942871	-0.115818
FBgn0015288	X	-0.0152583	-0.238482	-0.234316	-0.779955	-0.382833	-0.261881	-0.0738656	-1.38824	-0.887986	-0.823423	-0.764594	-2.49444	-4.4989	-0.978137
FBgn0015295	2R	-0.204122	0.149744	-0.252697	0.0133417	-0.12446	0.0827026	-0.0169291	-1.97971	ND	-1.63971	ND	-3.41028	-1.78733	ND
FBgn0015296	3L	0.0213294	0.18205	0.00236574	-0.0461716	-0.0287813	0.0200577	0.0655289	-0.893433	-0.516733	-0.743153	0.00232087	0.329947	-0.139046	-0.0981689
FBgn0015298	3L	0.0934949	-0.0696784	-0.103323	-0.280872	0.127858	-0.260152	-0.121397	-0.952466	-0.800309	-0.690158	-0.161176	0.12452	-1.23099	-0.472547
FBgn0015299	2L	0.165786	0.0186595	0.281643	-0.0314567	0.0358209	0.217851	0.0599797	-1.68895	-1.31356	-1.22937	-0.504923	0.375265	-0.929762	0.929011
FBgn0015300	2R	ND	ND	ND	ND	-0.0678177	ND	ND	8.29979	ND	2.02855	ND	11.8214	4.59894	ND
FBgn0015316	2L	0.299248	ND	0.572355	-0.209813	-0.0484315	ND	-0.500775	1.86717	-0.00998474	0.4728	-0.456437	0.936465	1.07976	0.12861
FBgn0015320	2L	-0.020191	-0.21077	-0.000232854	-0.00492737	-0.0472452	ND	-0.0759253	0.296466	0.179524	0.0414673	0.318994	1.45609	1.92474	1.3994
FBgn0015321	3L	0.10234	0.18737	0.0643452	0.0325974	0.0477757	0.175045	0.0413175	-0.639428	-0.050126	-0.65966	-0.0780534	0.887065	1.43337	-0.0412449
FBgn0015323	3R	-0.0446851	0.164247	0.139416	0.551516	0.251652	0.437228	-0.209387	1.53268	0.245496	0.743075	0.297133	0.868705	ND	0.140517
FBgn0015324	3R	0.0761825	0.183025	0.22492	0.04687	0.252404	0.261832	-0.211366	-0.332411	0.129309	-0.23083	-0.00853421	-0.586513	-0.343453	-0.466479
FBgn0015331	3R	-0.0796261	0.187796	-0.228284	0.157962	-0.0298557	0.0799754	0.267585	0.15853	0.0541261	-0.00319923	ND	1.80264	1.24661	0.569627
FBgn0015336	X	-0.231216	ND	ND	ND	-0.0552512	ND	-0.109737	1.0144	-0.122037	0.326273	-0.042803	4.0947	-0.313332	0.0564171
FBgn0015338	2L	0.114988	-0.0375285	0.259314	-0.0164408	0.0101496	0.180148	0.00517327	-1.25882	-0.639499	-0.839702	-0.332068	0.987003	-1.09987	-0.97164
FBgn0015351	3R	0.0867971	ND	0.162133	-0.0267695	0.17714	0.0854247	0.170639	-1.05813	ND	-0.842239	ND	-0.910612	-0.347707	-0.890824
FBgn0015359	3L	0.113292	0.101361	-0.241411	-0.242503	-0.109401	0.0384362	0.00494728	-0.677521	-0.045418	-0.28616	-0.0656586	1.13088	0.644133	0.408136
FBgn0015360	3L	0.0142394	0.240764	0.0375159	0.04333	-0.00512687	0.0662614	-0.102148	-1.95212	-0.757062	-1.1242	-0.227016	-0.881689	-0.835428	-0.645661
FBgn0015371	2R	-0.108404	0.227808	0.109614	0.459703	0.0972872	0.22404	-0.483511	-1.46515	-0.724807	-1.08471	0.470126	-5.18714	-1.35779	-0.785791
FBgn0015372	2R	-0.0456453	0.0731401	-0.0200046	-0.276893	-0.0114813	0.404903	-0.218609	-0.619303	-0.19294	-0.494682	ND	-0.952181	0.72184	ND
FBgn0015374	X	0.0517445	0.125228	0.331472	0.0545881	0.136231	0.0962619	0.318615	-0.195676	0.017024	-0.024731	-0.174625	0.580489	-0.146975	-0.139237
FBgn0015376	2L	0.0291491	ND	-0.724166	-0.18769	-0.10048	ND	-0.506473	-2.69058	-0.105403	-1.86388	-0.0177968	-2.53654	-0.768963	0.000360629
FBgn0015379	X	0.274796	0.0110332	-0.0767004	0.0826508	0.050244	-0.0394883	-0.0197975	-1.60459	-0.0287519	-0.692793	ND	0.737086	-0.924417	ND
FBgn0015380	2L	0.00582131	0.223441	0.282321	0.234286	0.226065	0.261832	-0.0597949	0.580664	ND	0.180543	ND	1.86645	-1.41381	ND
FBgn0015381	2L	-0.0928853	-0.241429	0.289801	-0.168195	0.249931	ND	0.587493	2.21521	-0.23033	0.105155	0.0708015	3.84716	0.0991962	-0.0975883
FBgn0015391	2L	0.0739596	0.00976937	-0.104074	0.275471	0.0097198	ND	-0.14119	-3.31231	-1.20812	-1.86423	-0.278412	-4.22016	-0.763217	-1.19008
FBgn0015393	2L	-0.0575721	ND	-0.840299	-1.39661	-0.954226	-0.448115	-0.336952	-3.78534	-2.54456	-3.48713	-0.719552	-3.3219	-5.57144	-1.26107
FBgn0015396	3R	-0.229044	-0.0947961	-0.251671	0.251589	0.006061	0.244887	-0.74098	-3.28689	ND	-1.75504	ND	-4.28404	-0.665643	ND
FBgn0015399	2L	-0.088798	0.084582	0.249485	0.268846	0.139155	-0.0724828	-0.0833386	-0.127984	-0.191608	-0.175403	-0.48637	0.0532149	-1.01681	0.175135
FBgn0015400	2L	-0.0703263	0.146406	-0.0128594	0.717783	0.246031	0.292782	0.0624075	1.66271	0.547578	0.607749	-0.0159795	3.18385	0.170045	0.906975
FBgn0015402	3R	0.0365056	0.175844	0.379142	0.21556	0.0780906	0.115033	-0.0319551	-0.773409	0.678306	-0.767223	ND	-0.907922	-0.242868	0.937826
FBgn0015477	2R	-0.0703078	0.276931	-0.239532	0.255686	-0.0297709	-0.027675	-0.0339083	-1.16745	-0.280042	-0.77457	0.270505	-1.95386	-0.1996	ND
FBgn0015509	2R	-0.0250765	0.253442	0.0444537	0.011049	-0.00708066	0.116365	-0.0830949	-1.32496	-1.17967	-1.27171	0.0509822	-0.8795	-0.0983074	-0.822271
FBgn0015513	3R	-0.0549944	0.0502564	-0.177106	0.0822445	-0.104565	-0.132894	-0.203057	-0.758399	-0.0312928	-0.692829	0.177127	-3.84325	-0.888359	0.485777
FBgn0015519	X	-0.29044	-0.18264	0.0325078	-0.140647	-0.153818	0.0129262	0.094065	1.14843	-0.0501812	0.0829205	-0.0490181	0.914819	0.581643	0.0838329
FBgn0015520	3R	0.0488962	0.163176	0.280017	0.349104	-0.0351875	0.0426443	0.145176	-0.944243	-0.721542	-0.669916	-0.138793	-0.104284	1.10735	-0.0722825
FBgn0015521	2L	0.111019	-0.0732052	-0.306736	-0.799113	-0.51166	-0.194295	-0.169952	-1.69537	-1.4198	-1.18321	-0.554922	-0.309897	-3.74231	-2.34032
FBgn0015522	2R	-0.458969	-0.0987076	-0.0223719	-0.77955	-0.533812	0.100305	-0.232287	-2.71039	-1.64	-2.05571	-0.70609	-5.19841	-2.9456	-1.6087
FBgn0015524	2R	0.124771	-0.0622064	0.183622	0.372083	0.0591891	ND	0.437492	1.35612	-0.0379323	0.0102642	0.101327	6.06131	0.637758	0.191019
FBgn0015527	X	0.167692	0.176401	-0.207679	-0.333208	-0.323335	ND	-0.280161	-2.59115	-1.23459	-2.13228	-0.36463	-1.86098	-3.59431	-0.734441
FBgn0015541	3R	0.0311987	0.31228	0.249597	0.576624	0.533354	0.326537	-0.118494	0.951301	0.553764	0.419636	0.0329331	0.341384	-1.09337	ND
FBgn0015542	3R	ND	ND	ND	ND	-0.132261	-0.0588937	ND	ND	1.17208	-0.269273	0.649781	ND	ND	0.143106
FBgn0015544	2R	-0.0429329	0.0937556	-0.126972	-0.104518	0.028753	0.0962619	-0.0972134	-1.12025	-0.646973	-0.774393	-0.222072	-0.369663	0.863767	0.414839
FBgn0015546	2L	-0.118735	0.11108	0.312955	0.201054	0.0387312	0.0257376	0.0885007	-2.254	-1.1008	-1.58135	ND	-2.06781	-0.920598	ND
FBgn0015550	3L	0.215199	ND	ND	ND	0.0446319	0.303342	1.00808	-1.63998	ND	-0.00677914	ND	1.32223	0.0192549	ND
FBgn0015553	2L	-0.0086626	0.0638261	0.0513225	-0.119952	0.130364	0.0854247	-0.0266713	-3.76432	-2.28153	-3.05764	ND	-6.95107	-2.01628	-1.89309
FBgn0015558	X	-0.0966466	0.237628	0.0411897	0.215239	0.103585	-0.134477	-0.239552	1.36431	0.226595	-0.135653	-0.0526331	-0.96475	0.0417969	0.0695097
FBgn0015561	2R	-0.0212052	ND	ND	ND	-0.194062	ND	0.120688	0.354982	0.0112237	-0.00653501	0.185359	-0.520544	0.056092	0.66174
FBgn0015562	2R	ND	ND	ND	ND	-0.205618	0.226509	ND	ND	0.350712	0.0642345	-0.0769634	ND	ND	1.26815
FBgn0015565	X	ND	ND	ND	ND	-0.0263752	0.0908534	ND	ND	-1.93866	-2.82838	-0.708118	ND	ND	-1.07056
FBgn0015567	2L	ND	ND	ND	ND	0.313118	0.219091	ND	ND	-0.514305	-0.639158	0.265305	ND	ND	-0.797669
FBgn0015568	3R	0.115398	0.0438374	0.24897	0.746891	0.437824	0.128293	-0.351527	-0.669349	ND	-0.471104	ND	-0.405837	-1.76953	ND
FBgn0015569	3R	-0.108113	-0.0519807	0.140082	0.680282	0.38043	0.0593553	0.243088	1.7655	0.848926	0.890828	ND	0.0343635	0.11168	0.472841
FBgn0015570	3R	0.0961595	-0.836079	-0.582786	-0.689765	-1.0141	-0.302226	-1.11039	-0.226974	-0.0172608	-0.411719	-0.443836	0.915294	-0.183237	ND
FBgn0015571	3R	-0.0509288	-0.17249	-0.0908423	-0.296767	-0.267176	0.0172093	0.125091	2.06363	1.02815	1.61581	-0.341064	4.61504	3.55896	1.74087
FBgn0015572	3R	-0.529354	ND	-0.199659	-1.06084	-0.20818	0.301002	0.100634	0.606821	ND	0.0611402	ND	2.96989	-0.132955	ND
FBgn0015574	3R	ND	ND	ND	ND	-0.088223	ND	0.536522	6.27931	1.25756	2.31458	ND	7.05466	4.06806	2.29135
FBgn0015575	3R	-0.0288504	-0.0645462	0.085144	0.249462	-0.11832	-0.0232698	-0.0604604	-0.146148	1.0426	0.838621	-0.492003	3.77327	-0.139072	1.00976
FBgn0015576	3R	-0.169887	-0.0471664	0.174263	0.763984	0.428946	0.230203	0.266554	1.05449	ND	0.90552	0.157199	4.39984	0.657687	ND
FBgn0015577	3R	-0.31239	-0.0363629	-0.0301188	0.067796	-0.0892134	0.015783	-0.47702	0.680376	0.624307	0.181217	0.150027	0.329323	-0.563037	0.125519
FBgn0015582	2R	0.0570872	0.224571	-0.218405	-0.318241	-0.159074	0.045443	0.0405179	-1.22051	-0.591647	-1.05611	-0.0145069	-2.03687	-1.27002	-0.95837
FBgn0015583	2L	ND	ND	ND	ND	-0.0991875	-0.0144996	0.0177929	9.40764	1.65254	3.58452	1.11694	10.9653	-0.427798	2.65727
FBgn0015584	2R	ND	ND	ND	ND	-0.218446	ND	0.809681	8.75024	1.91647	4.86351	1.3923	14.2379	3.54864	1.95429
FBgn0015585	3L	-0.246257	ND	ND	ND	-0.160223	0.111031	0.356816	7.97639	2.76775	4.75198	2.07184	11.598	1.47968	3.43214
FBgn0015586	3L	ND	-0.302454	ND	ND	-0.119781	-0.194295	0.509803	10.1162	1.91823	4.71416	1.56473	14.0888	2.90594	3.52198
FBgn0015589	3R	-0.0243587	0.434132	0.0255496	0.528951	0.113247	0.266637	-0.269933	-0.710009	ND	-0.606935	ND	-1.17012	-0.042147	ND
FBgn0015591	3R	0.0269533	0.0236503	0.487854	0.306831	0.258483	ND	-0.144452	1.0861	-0.434966	0.681584	-1.80846	4.35254	0.206722	0.302313
FBgn0015600	2L	0.00100262	0.303742	0.0888005	0.47683	0.257662	0.157044	0.042281	0.450884	1.19814	0.431955	0.444688	1.42022	2.83648	1.57477
FBgn0015602	2R	-0.0200506	-0.160684	0.171247	-0.00122728	-0.00368858	0.0989585	0.0331192	-1.96396	-1.31627	-1.60526	ND	-2.65119	-1.3101	-0.563774
FBgn0015609	2L	-0.149584	0.0797462	-0.178917	0.603993	-0.00393319	0.105678	0.413575	1.41604	1.08812	0.598241	0.383995	1.41325	-0.572457	1.07241
FBgn0015610	3R	ND	ND	ND	ND	-0.0601304	0.0370307	ND	ND	-1.44323	-1.83593	ND	ND	ND	-0.584047
FBgn0015614	2R	-0.0499514	-0.0522606	0.0788515	-0.16037	0.044534	0.0426443	-0.121687	-0.842799	-0.07578	-0.836474	-0.0477499	-2.18948	-0.0796486	-0.551685
FBgn0015615	X	0.0227562	0.313826	0.17243	0.320338	0.0854654	0.16221	0.0988121	-2.14249	-0.789701	-1.36306	-0.173668	-3.99688	-1.60263	-0.604422
FBgn0015617	X	ND	ND	ND	ND	0.107755	-0.305788	ND	ND	-1.86793	-1.55993	ND	ND	ND	-2.19704
FBgn0015618	3L	0.0200576	ND	-0.0135086	-0.0624623	0.0556954	0.0299829	-0.0177565	-1.89518	-0.559794	-1.30313	ND	-3.6558	-1.02197	-0.625774
FBgn0015621	2L	0.142444	ND	0.264785	-0.225013	-0.0402332	ND	-0.0719276	-2.41201	-0.972857	-1.31873	-0.24856	-0.498855	-0.858207	-0.853564
FBgn0015622	3R	-0.000231926	0.235746	0.0990812	-0.0562294	0.229539	0.210389	0.179355	0.441531	1.37575	0.346123	0.470625	0.591706	1.37469	1.82704
FBgn0015623	2L	-0.0241206	-0.0149987	0.0740618	0.188341	0.0812851	-0.0262051	0.12155	1.22425	1.46663	0.700049	0.15707	-1.41342	-1.10442	0.677657
FBgn0015625	3R	0.137666	ND	-0.0868313	-0.0186996	-0.480348	ND	-2.05528	-3.34463	-1.94568	-2.07028	ND	-1.78741	0.244221	0.890571
FBgn0015663	2L	0.33495	0.0601612	0.0982416	-0.283832	-0.0632544	ND	-0.239392	0.593273	0.34136	0.115579	-0.17858	1.99951	0.603795	ND
FBgn0015664	2L	-0.0394393	0.212752	0.164627	0.0159962	-0.0209679	0.0867838	-0.0424293	-1.92957	-1.27082	-1.68894	-0.087853	-3.03447	-2.0409	-1.36954
FBgn0015714	2R	-0.248937	0.0573701	0.0748364	0.142846	-0.0754505	-0.14401	0.434979	1.07991	ND	0.292888	ND	-0.628487	-0.448786	ND
FBgn0015721	2R	-0.0661741	0.280355	0.338984	-0.147822	0.107715	0.0703893	0.485407	2.61131	0.32269	0.927457	0.172142	11.0366	1.71943	0.640362
FBgn0015737	3R	0.120365	0.0869622	0.0290241	0.232829	-0.0483897	-0.00288828	-0.0296843	-0.985009	0.155762	-0.603293	-0.11806	-2.382	-2.08016	-1.10163
FBgn0015754	2R	0.0025297	0.13328	0.278577	0.235982	0.272202	0.173767	-0.0173951	-0.949501	-0.402897	-0.55029	0.135049	-2.62905	-1.62032	0.208892
FBgn0015756	2L	0.153161	-0.108561	-0.340541	-0.904063	-0.370365	-0.248108	-0.176992	-1.79544	-1.89163	-1.1311	-0.945399	-0.930544	-3.50848	-1.0818
FBgn0015765	3R	-0.0701225	-0.164738	0.028262	-0.255901	-0.124222	0.185232	0.072119	-0.464558	ND	-0.494825	ND	-1.04853	0.599179	ND
FBgn0015766	3L	-0.0560575	-0.147659	-0.260149	0.122722	-0.0149551	-0.0634092	-0.24758	1.56363	1.14859	1.11852	-0.51425	4.61979	2.41986	1.18224
FBgn0015770	3R	0.174268	-0.141021	ND	ND	-0.140988	ND	1.64538	9.34524	ND	0.23509	ND	13.6785	3.17532	ND
FBgn0015772	2L	-0.137646	0.126273	-0.0997691	0.0344982	0.0125687	-0.0144996	-0.0305767	-0.731889	0.0392788	-0.506338	0.622809	-2.41261	-0.534092	-0.0473235
FBgn0015773	X	0.0326198	-0.215226	0.210351	0.523045	0.0423362	0.107018	0.0277034	0.976023	0.387793	0.267008	0.22933	3.15959	-0.102076	0.0895524
FBgn0015774	X	-0.0716688	-0.0481971	-0.201639	0.476712	0.213316	0.0426443	1.0917	-0.82104	ND	0.247004	ND	2.71353	-0.105237	ND
FBgn0015776	2L	-0.00142213	-0.0499432	-0.0256567	0.062433	0.0527637	-0.169745	0.0316278	-0.136663	0.125572	-0.37669	-0.320182	-2.5887	-2.36902	-1.7026
FBgn0015777	2L	0.0713203	0.0861299	0.270446	0.534397	0.435671	0.209141	-0.00186312	2.62979	2.06361	1.34972	0.518455	6.67915	4.18965	2.99445
FBgn0015778	3R	0.0459959	0.0509972	-0.120142	0.233027	0.0970983	ND	0.142365	-1.38023	-0.603865	-0.844996	-0.166454	-1.33175	0.0236063	0.010035
FBgn0015781	3R	0.258592	0.285538	0.284633	0.335371	0.133616	-0.0291463	-0.137631	-0.85981	-0.537158	-0.466497	-0.034608	0.0381316	-1.04633	0.382236
FBgn0015789	X	-0.153914	0.0411404	0.0428503	-0.288917	-0.240705	-0.164884	0.00374049	-1.21866	-0.623794	-1.05438	-0.272228	-2.52778	-2.01836	-1.36749
FBgn0015790	3R	0.0529314	0.0491828	0.0869702	-0.035597	-0.045457	0.0257376	-0.0256229	-1.05879	0.0856966	-0.698201	0.561859	-1.42804	-0.729196	-0.24706
FBgn0015791	2L	0.0518862	0.0337249	0.245196	0.0180414	0.126048	0.120352	0.0425313	0.800498	0.744652	0.736787	-0.050008	0.744559	2.29363	0.817828
FBgn0015793	3L	-0.0627177	-0.192324	0.0862544	-0.250441	-0.14019	0.0114956	-0.212901	0.255271	0.178874	0.111886	ND	1.59413	1.55602	0.590818
FBgn0015794	X	-0.00296176	-0.0928157	-0.125376	-0.337595	-0.369461	-0.0831412	-0.100846	-0.284739	0.052861	-0.360836	-0.299955	0.273952	-0.896722	-0.51281
FBgn0015795	3R	-0.0918546	-0.0832803	-0.101585	-0.333401	-0.246372	-0.00578235	-0.0907179	-0.142678	0.288359	-0.0549457	-0.242588	-0.739928	0.414921	-0.379658
FBgn0015797	2L	0.0641328	-0.0111506	0.0671074	0.1005	0.0216361	-0.0800879	0.0134717	-1.11653	-0.646193	-0.721793	-0.0924863	-1.07795	-1.19426	-0.0585406
FBgn0015799	X	0.0227783	0.292196	-0.151347	0.127254	0.0586628	-0.046921	0.142518	-2.17614	-1.05355	-1.39965	-0.174994	-1.52229	-0.965011	-0.26905
FBgn0015801	2R	-0.13839	0.109798	-0.0559935	-0.263935	-0.277711	0.0071955	-0.327269	0.0609809	0.336101	0.0447858	0.047678	-0.670596	0.0423458	-0.29536
FBgn0015803	2L	0.0203239	0.0600085	-0.0851378	0.0633529	0.0143839	-0.0424568	-0.0411699	-0.284513	0.253421	-0.646375	-0.158157	-2.00777	-0.388774	0.109882
FBgn0015805	3L	0.285408	0.0688209	-0.196472	0.147593	0.125175	0.0071955	0.173762	-2.68752	-1.52378	-2.06237	-0.183101	-3.75281	-3.02679	-1.66891
FBgn0015806	3L	-0.112609	-0.095821	-0.169275	-0.440648	-0.367449	-0.129734	-0.120683	-1.05326	-0.116448	-0.661476	0.00690837	-2.86836	-1.64978	0.922951
FBgn0015808	2L	0.042085	0.134953	0.00775616	0.175331	-0.00450858	-0.0694519	0.234442	-0.0316367	0.354712	0.0174231	-0.0994234	1.10614	-0.796043	-0.129952
FBgn0015816	2L	ND	ND	ND	ND	0.182425	ND	ND	ND	ND	-0.0711448	ND	ND	ND	0.4465
FBgn0015818	X	0.335251	0.121156	0.00656327	-0.14022	0.0887386	-0.0558912	-0.1163	-2.01146	-0.327021	-1.02047	-0.169866	-1.32575	-1.14381	-0.645151
FBgn0015828	3L	0.075338	0.227396	-0.0537561	-0.0728161	0.0336802	-0.011588	0.0404873	-1.82402	-1.37856	-1.47371	-0.317779	-0.685979	-1.0815	-0.701701
FBgn0015829	3L	0.0673081	0.129618	0.246571	-0.0298762	0.0510936	-0.0365259	0.104851	-0.258035	ND	-0.170066	ND	1.52016	0.51546	ND
FBgn0015831	3R	0.486653	ND	ND	ND	-0.0702931	ND	0.265273	6.94517	1.58617	2.9432	ND	9.43416	4.6208	2.91717
FBgn0015834	2L	0.134665	0.0959824	-0.0168088	-0.526457	-0.241084	-0.0740006	-0.0455919	-1.51028	-1.14677	-1.04432	-0.56833	-0.793031	-2.26093	-1.00726
FBgn0015838	2R	-0.118689	-0.0388237	0.0678415	ND	0.0332715	0.133564	-0.0256433	-1.8882	-0.907527	-1.2985	-0.2232	-1.81578	-1.56581	-0.903725
FBgn0015872	2R	0.107142	0.0979492	0.191338	-0.00360586	-0.0411028	0.0786098	0.0331563	1.21857	0.395831	0.744376	-0.138275	4.30451	0.412807	0.863098
FBgn0015903	2R	-0.174857	-0.0934513	-0.147566	-0.0643675	0.0968555	0.104337	-0.038298	-2.25631	-1.23107	-0.837838	-0.257951	-2.1644	-0.934138	-1.32614
FBgn0015904	3L	0.101793	-0.183273	0.188843	0.160826	0.175889	ND	0.518936	1.32549	0.360881	0.342725	0.188021	0.914421	-0.0990617	0.37729
FBgn0015905	2L	-0.0676492	ND	-0.199546	-0.218056	-0.0479571	0.24732	-0.23153	-1.11384	ND	-0.765025	ND	-0.350389	-0.164384	ND
FBgn0015907	2R	0.0847269	0.155788	0.145378	0.0689266	0.0593414	-0.0664274	0.0672553	-0.543276	-0.00451403	-0.412673	0.206606	-0.0844201	-0.719092	-0.500208
FBgn0015919	3L	0.0438462	-0.0294451	0.00875891	0.261491	0.106898	-0.00723157	-0.0273467	1.76873	-0.0313017	0.366823	0.110751	3.67116	0.703887	0.700901
FBgn0015924	2L	-0.0426405	0.0427758	3.29463e-05	0.134744	0.0251422	0.00288251	0.110843	-1.13929	-0.0620545	-0.613041	-0.0946137	-2.07131	-0.695923	-0.801124
FBgn0015925	2R	0.193901	0.230176	-0.113353	-0.229572	-0.0881416	0.077243	-0.0175387	-2.34174	-0.999019	-1.80956	ND	-3.28475	-2.07827	-0.176392
FBgn0015926	X	0.0189101	ND	ND	ND	0.00424969	0.227741	-0.739903	-4.65096	-0.199517	-2.30686	0.688512	-6.57969	-1.54411	0.120286
FBgn0015929	2R	0.14469	0.0297554	-0.23238	-0.113087	-0.0100207	ND	-0.447846	-3.72312	-1.20736	-2.11333	-0.356039	-2.98808	-1.84833	-1.45598
FBgn0015946	3L	-0.370957	-0.185827	-0.088471	-0.526148	-0.0613753	ND	-0.48063	4.01477	-0.047006	0.172705	0.244473	5.7116	0.66645	-0.0995161
FBgn0015949	2R	-0.0874696	0.15051	0.0464556	-0.00659183	0.134471	0.175045	-0.0150162	-0.440062	-0.216441	-0.415737	0.15514	-1.35013	-0.241612	0.327595
FBgn0016013	3L	-0.0303988	0.340149	0.0957707	0.414647	0.329296	0.077243	0.211408	1.58523	0.497985	0.939415	0	7.41471	1.17355	ND
FBgn0016031	3L	-0.364325	-0.00251821	-0.196085	-0.139977	-0.16123	-0.00578235	-0.358146	-0.780919	0.118971	-0.477211	-0.263551	-2.19172	-1.53871	-0.559528
FBgn0016032	2R	-0.0513147	0.102653	0.0314871	-0.321768	-0.0269133	0.0813396	0.0384099	1.13939	ND	0.531419	ND	0.937219	-0.346763	ND
FBgn0016034	3L	0.0543078	ND	0.235541	-0.258447	-0.0115672	0.334568	-0.889172	-1.77308	-0.441115	-1.24597	ND	-0.172744	0.0804927	1.31261
FBgn0016036	3L	ND	ND	ND	ND	-0.0831929	ND	-0.0896934	-0.396701	ND	-0.405513	ND	-2.65416	-0.00797958	ND
FBgn0016038	X	-0.243627	-0.114054	0.0439047	-0.266664	0.0180359	-0.077041	-0.325023	-0.167404	0.43189	0.150105	ND	2.37263	1.6823	0.570628
FBgn0016041	X	0.11962	0.0130959	-0.0067257	0.0493788	0.0933844	0.168642	-0.0867426	-1.60943	-0.757977	-1.3435	-0.062746	-0.969097	-1.23635	-0.0647741
FBgn0016047	2R	ND	0.08791	0.0750882	0.0555749	-0.0913816	-0.0159576	0.407584	1.11177	ND	0.148049	ND	1.72221	-0.119566	ND
FBgn0016053	2R	-0.206452	ND	0.0619516	-0.172112	ND	ND	0.254345	-4.16	ND	-5.6825	ND	ND	-3.56022	ND
FBgn0016054	2L	0.0626322	0.0704731	0.435525	0.253518	-0.143485	-0.104697	0.109153	-2.57783	-0.752206	-0.966733	-0.301572	-1.0971	-1.80436	-1.17291
FBgn0016059	2R	-0.158372	-0.00438737	-0.0597322	0.116049	0.000995116	0.0440443	-0.111281	-1.03246	-0.295581	-0.411947	0.335963	-2.06525	-0.234277	-0.204622
FBgn0016061	3R	-0.0242261	0.101483	0.0110129	0.400991	0.198746	-0.0232698	-0.313724	1.72656	0.205418	0.202386	-0.000819684	1.6859	0.117992	0.241913
FBgn0016070	3L	-0.13438	0.0217514	-0.0561217	0.017608	-0.0714744	-0.321928	-0.363427	-3.58254	-2.3574	-2.8306	-0.671749	-4.84972	-2.21129	-1.70495
FBgn0016075	2L	-0.124452	0.0374922	-0.128352	0.68938	-0.231813	-0.0513992	-0.00606928	0.368191	-0.00822803	-0.678694	-0.0861505	-2.20986	-3.33068	-0.330235
FBgn0016076	2L	-0.0706837	0.138567	-0.56741	0.239301	0.0424202	0.235114	-0.207582	1.17286	1.8177	0.843188	0.42885	0.204144	-0.928965	1.52251
FBgn0016078	2R	0.0546227	0.111236	0.198593	0.0166623	0.0317198	-0.0144996	0.0501176	-0.473893	ND	-0.395874	-0.0466483	-2.00417	-0.794683	ND
FBgn0016080	X	0.549124	-0.00333869	-0.068682	0.63448	-0.0437365	ND	1.54558	5.55543	ND	1.54442	ND	6.36061	4.59413	2.21111
FBgn0016081	3L	0.0550227	0.374719	-0.188503	0.42915	0.0127117	-0.0350469	0.415156	0.928647	0.71116	0.435927	0.440261	1.05276	1.19085	0.608932
FBgn0016119	3R	0.313745	-0.101635	-0.075128	-0.154747	0.127396	-0.0679388	-0.0450935	-0.0156612	-0.213544	0.0702931	-0.749075	0.515506	-1.68555	-0.674579
FBgn0016120	3R	0.391537	0.0315562	-0.126674	-0.148538	0.133182	0.0299829	-0.0615303	-0.0395828	-0.13977	0.112794	-0.751919	-0.131218	-1.95219	-0.720018
FBgn0016122	2L	-0.158089	-0.461253	-0.213153	-0.43432	-0.670043	-0.392137	0.012946	0.461142	0.786805	0.495419	0.10612	2.24529	3.50283	0.857686
FBgn0016123	3R	-0.29129	0.0145456	0.16951	0.30609	0.0198442	-0.174621	0.0886868	0.307366	0.857328	0.495132	-0.485366	2.65075	-0.909707	0.394865
FBgn0016126	4	-0.0887355	-0.046589	0.106877	-0.332759	0.0727369	0.0908534	-0.186978	0.345366	0.469678	-0.0793884	0.0758612	-2.42671	-1.13206	-0.667037
FBgn0016131	2R	-0.0691426	-0.166984	-0.202494	-0.3512	-0.257252	-0.202572	-0.238964	-2.41052	0.322736	-1.40452	0.309456	-6.14127	-2.69507	0.69406
FBgn0016641	2R	-0.0132079	0.270731	0.0548318	0.407313	0.108143	0.116365	0.00372452	-1.29558	-0.634312	-0.772468	-0.0244329	-2.8743	-0.905554	-0.399504
FBgn0016650	3R	-0.32593	0.249938	-0.0221035	-0.246967	0.0834381	0.077243	-0.0751566	1.1742	ND	0.335952	-0.0291316	4.03905	0.389134	ND
FBgn0016660	2L	-0.188826	-0.226252	-0.0641454	-0.0857968	0.169592	0.125651	-0.225442	-0.0158181	0.037818	-0.0966937	ND	0.98456	0.121837	0.748968
FBgn0016672	3R	0.21638	0.233734	0.173677	0.10093	0.218322	0	-0.0209496	-0.585528	0.0664681	-0.265509	0.146838	-1.00821	-1.67692	0.152196
FBgn0016675	2L	0.167072	ND	ND	ND	-0.0248019	0.102994	-0.020746	0.79492	0.739693	1.0691	-0.534126	3.61036	-0.41993	ND
FBgn0016684	2R	-0.348022	-0.362545	-0.704174	-0.379472	0.0335957	-0.0588937	0.0258004	1.06309	0.970162	0.474877	-0.0924063	4.22117	-0.0949271	ND
FBgn0016685	3R	0.0216451	-0.203898	-0.283705	-0.386588	-0.295923	-0.1976	-0.236413	-2.6321	-1.53662	-2.39237	-0.479899	-1.85498	-3.48958	-0.263052
FBgn0016687	2R	0.11292	-0.0890901	-0.215933	-0.175391	-0.227026	-0.349235	-0.144371	-1.28222	-1.2584	-0.752012	-0.579982	-0.434246	-2.56452	-2.73003
FBgn0016691	3R	0.354165	-0.0278177	-0.109675	0.0552838	-0.0283004	-0.0262051	-0.0597856	0.14281	0.248753	0.205393	-0.297348	0.935571	-2.12484	-1.55528
FBgn0016693	3R	-0.028214	0.135202	0.0319252	0.196698	0.0641793	-0.100051	0.0492818	0.775224	0.285331	0.622771	0.0367776	2.35368	2.23642	0.874758
FBgn0016694	3L	-0.141731	-0.140518	0.177309	-0.0162828	0.105651	0.309176	-0.095901	1.1208	0.911423	0.592282	0.40819	-0.272754	-0.441309	1.35653
FBgn0016696	3L	-0.206167	0.206038	0.100498	-0.0728801	0.196154	-0.0724828	0.0236054	-0.236092	0.483643	-0.420337	0.584029	-2.93943	-1.0231	-0.74989
FBgn0016697	2R	0.152491	-0.166705	-0.345579	0.168307	-0.0822666	-0.249822	0.0542683	-0.940575	-0.680051	-0.546334	-0.144659	1.00561	-0.454957	-0.504986
FBgn0016698	2L	0.12175	0.118853	0.159092	-0.0882077	-0.0444641	0.158337	0.00178976	-0.827375	-0.341771	-0.604337	0.045415	0.158664	-0.242178	-0.169227
FBgn0016700	3R	0.0245419	-0.0403507	0.148947	-0.225463	-0.070774	0.302173	-0.0761623	-0.189975	0.443851	-0.0493659	0.0675837	-0.382096	-0.223945	-0.414312
FBgn0016701	2R	-0.000654818	0.168621	0.250665	-0.104943	-0.0405839	0.0813396	0.0465731	-0.466872	0.0286399	-0.471957	-0.0649024	-1.20267	-1.72906	-0.270445
FBgn0016715	3L	0.100737	-0.0572386	0.0411315	0.0224072	0.00207599	-0.177882	0.596355	1.03679	0.991006	0.679649	-0.237138	3.50968	-0.0371165	0.854251
FBgn0016726	2R	0.142065	-0.26848	-0.164993	-0.783893	-0.46611	-0.354759	-0.194923	-1.5714	-1.6641	-1.20782	-0.930974	0.311335	-3.51099	-3.25514
FBgn0016754	3R	-0.0895146	0.139349	-0.261289	0.38698	0.059992	0.0881416	-0.0901523	0.211878	0.365625	-0.126828	0.118572	-0.241175	1.2698	0.320415
FBgn0016756	3L	-0.0323828	0.320845	-0.307161	0.107472	-0.0280599	-0.0923402	-0.0195099	0.627487	0.595036	0.681368	0.177446	1.08939	2.15938	1.16611
FBgn0016762	2R	0.107159	0.136019	0.0389878	-0.33943	-0.0388856	0.0271541	-0.0201331	-0.555074	ND	-0.615256	ND	0.65471	-0.113519	0.427746
FBgn0016792	3R	-0.266581	-0.273128	-0.354352	-0.108086	-0.189287	-0.311148	0.0417802	-2.69507	-1.87262	-1.98947	-0.373701	-3.28785	-0.11769	-1.358
FBgn0016794	3L	-0.00333491	0.158864	-0.076961	-0.0473569	-0.0810942	0.0607392	-0.215847	-2.32978	-0.570569	-1.472	-0.0259421	-1.99385	-1.53756	-0.569818
FBgn0016797	3L	-0.0972462	-0.0700678	-0.0459531	0.101874	-0.247332	-0.0291463	-0.0515566	0.605874	0.589275	0.23558	0.205993	-0.833269	-0.679737	0.109401
FBgn0016917	3R	-0.147311	-0.00870299	0.00792475	-0.00497774	-0.147411	-0.0588937	0.100826	-0.602768	0.429054	-0.708187	-0.00531022	-2.86896	-1.02183	-0.493156
FBgn0016919	2L	-0.175742	0.0765957	0.598419	0.261958	-0.101758	-0.448115	0.450689	5.43576	1.171	2.58366	ND	4.61167	0.73727	1.24872
FBgn0016920	2L	-0.0839625	0.066414	0.00474524	0.0464311	-0.0180929	ND	-0.465981	1.72351	ND	0.0510658	ND	2.6578	-0.00590032	0.391658
FBgn0016926	2L	-0.164413	-0.0962088	0.0602156	-0.376935	-0.0769558	-0.172994	0.293643	0.171357	0.226077	-0.246384	0.144399	-0.95511	-0.381157	-0.208594
FBgn0016930	2L	-0.0613106	0.0137446	-0.270269	0.405606	0.308815	0.077243	-0.13345	-0.343446	0.285793	-0.065269	1.42544	-0.27797	1.00816	0.198117
FBgn0016970	2R	0.0709937	ND	0.195084	-0.254835	-0.0837512	ND	-0.173277	-1.36063	ND	-1.01656	ND	-0.168497	0.895113	ND
FBgn0016975	X	0.0552346	0.329136	0.0478682	0.650483	ND	ND	0.146662	1.73531	ND	1.59153	ND	-0.85788	-0.0492817	ND
FBgn0016976	X	0.203397	0.103761	ND	ND	ND	ND	ND	1.64091	ND	ND	ND	-0.824311	ND	ND
FBgn0016977	2L	-0.148831	0.0364948	-0.38734	0.347649	0.00844386	0.108357	0.0163811	-0.496294	0.0911379	-0.0243197	0.262565	-4.00693	-0.278382	0.937698
FBgn0016978	2L	-0.0826614	0.201685	0.16203	-0.232123	-0.055029	-0.22095	-0.0449275	-0.936799	-1.07008	-1.03257	-0.290427	-0.7139	-0.93684	0.474441
FBgn0016983	3L	0.0316378	0.185739	0.0328233	-0.116372	-0.224139	0.041243	-0.155518	-2.19496	-1.59287	-1.92764	ND	-2.40968	-2.42593	-0.388382
FBgn0016984	2R	0.205823	0.13911	-0.146299	0.244403	-0.100574	-0.0908029	0.0671019	-1.12713	ND	-0.901734	-0.154129	-1.62406	-0.0280286	-1.00824
FBgn0017397	3R	ND	ND	ND	ND	-0.066413	-0.0573917	ND	ND	0.694185	-0.191929	0.603701	ND	ND	-0.0641903
FBgn0017414	2R	0.0301903	-0.0848213	0.185123	-0.231715	-0.0600474	0.125651	0.14391	-0.923523	-0.689578	-0.779335	-0.0109555	1.58104	-0.198364	-0.804794
FBgn0017418	X	-0.0744008	-0.0446522	-0.136266	0.0992678	0.197538	0.045443	0.0435237	-0.590049	ND	-0.833214	-0.214669	-2.81843	-0.503942	0.181382
FBgn0017429	3L	0.127761	0.186087	0.162236	-0.117166	-0.0211528	0.133564	-0.0710748	-0.883506	-0.514231	-0.539203	-0.234492	0.727705	-1.07148	0.207306
FBgn0017430	3L	-0.020874	0.152045	0.140627	0.0518918	0.0511354	0.0426443	-0.0123847	-0.558767	-0.24359	-0.189844	ND	1.40384	1.1554	0.264404
FBgn0017448	3R	0.239028	ND	ND	ND	-0.13981	ND	0.0337599	-0.628848	-0.223475	-0.328813	-0.35634	2.01187	-0.804644	-0.231246
FBgn0017453	3L	ND	ND	ND	ND	0.158479	-0.0306192	ND	ND	0.107032	-0.540979	-0.0137857	ND	ND	-0.240336
FBgn0017456	3R	-0.36472	ND	ND	ND	0.0595214	-0.179515	1.27976	7.54517	1.97955	2.76507	ND	13.0755	5.2651	3.59982
FBgn0017457	2L	0.134836	0.189975	0.248234	0.100302	0.0705679	0.0200577	0.0462754	-1.57122	-0.248317	-0.961001	-0.0848692	0.299268	0.0904905	-0.100724
FBgn0017482	2R	0.0340193	ND	0.00749223	-0.261043	-0.188034	0.0342157	0.419344	0.163603	-0.353067	-0.180377	ND	0.587997	-1.18136	-0.89088
FBgn0017545	4	0.0724635	-0.138103	-0.102452	-0.824595	-0.332473	-0.0985055	-0.176859	-1.83812	-1.65213	-1.20759	-0.82183	-1.83809	-4.04944	-1.75999
FBgn0017549	2R	ND	ND	ND	ND	0.367807	0.100305	ND	ND	0.277842	-0.309979	0.00785569	ND	ND	-0.622741
FBgn0017550	3R	0.045795	0.163413	0.0160777	0.00774923	-0.0718862	-0.0831412	0.0177516	-1.57498	-0.556726	-1.23813	0.228505	-2.58832	-1.84756	-0.398868
FBgn0017551	2L	0.0316688	ND	0.161327	0.0563554	0.0787874	0.00432161	-0.203414	-2.4109	ND	-1.62476	ND	-0.678776	0.635177	-0.658397
FBgn0017556	2R	ND	ND	ND	ND	0.0579285	0.107018	0.654145	10.2306	ND	1.1788	ND	15.3794	4.38791	0.331889
FBgn0017557	3R	ND	ND	ND	ND	-0.060587	0.130931	ND	ND	0.195663	2.4845	ND	ND	ND	1.23851
FBgn0017558	2R	-0.127688	0.0114929	0.0692157	-0.174477	-0.32217	0.0100637	0.296087	0.146865	0.586068	0.192926	-0.103868	-4.37823	-1.35663	-0.217917
FBgn0017561	X	-0.143125	-0.102389	-0.115348	0.016722	-0.0188051	0.126973	0.397606	-1.9822	-0.216426	-1.61402	0.00517	-7.22918	-2.60972	-0.325539
FBgn0017566	X	0.340848	0.213204	-0.0792006	0.27429	0.263852	-0.0365259	0.0171838	0.662489	0.516217	0.472228	-0.199194	1.32581	-0.680701	0.152106
FBgn0017567	3R	0.251462	0.210839	0.109203	0.0388442	0.216858	-0.0409718	-0.0342962	0.513459	0.47952	0.402471	-0.300336	1.08431	-0.283104	0.0324959
FBgn0017572	3L	0.0600413	0.0395668	0.119912	0.122408	0.238542	0.00863031	0.0873068	-0.698016	0.135193	-0.365872	0.20778	-0.497513	-0.752427	-0.264571
FBgn0017577	3R	-0.084407	ND	-0.621732	-0.0671785	-0.0863218	0.0114956	-1.57094	-4.46971	-2.4672	-2.86131	ND	-4.968	-2.7233	-1.46064
FBgn0017578	3L	-0.0309833	0.0652855	0.0877821	-0.293523	-0.218149	0.0579701	-0.0873733	-0.467829	-0.365141	-0.465118	ND	-0.894133	-0.491339	0.163589
FBgn0017579	3L	0.179924	-0.0216478	-0.340487	-0.849943	-0.605276	-0.174621	-0.1745	-1.72037	-1.18847	-1.02315	-0.44827	-0.845918	-3.9333	-1.45196
FBgn0017581	3R	-0.1402	0.120188	0.077129	0.0743834	0.0252415	0.0440443	-0.144686	-0.0334357	-0.189034	-0.00149962	-0.231483	-2.21753	-0.666041	0.789496
FBgn0017590	3R	0.054765	0.233568	0.361247	0.434232	0.329296	ND	0.0410307	1.67075	ND	0.917248	ND	1.80652	-0.022097	ND
FBgn0019624	3R	0.316374	-0.0161878	0.056394	0.0652495	0.204066	0.0717627	-0.0127881	0.33721	0.358149	0.454271	-0.552296	1.39407	-0.7695	0.688753
FBgn0019637	3R	0.0359873	0.232569	-0.355005	0.033631	-0.103518	-0.0262051	-0.024411	-2.15435	-0.867652	-1.45776	-0.176463	-1.99874	-1.88895	-0.660092
FBgn0019643	2R	0.250949	0.307984	0.537551	0.510993	0.205505	ND	0.595502	1.44398	0.849231	0.829111	0.231236	3.14922	-0.432049	1.16854
FBgn0019644	3L	0.315242	0.0570821	-0.0259306	0.0191956	0.0518036	-0.0877334	-0.125661	0.185417	0.207193	0.426737	-0.467334	1.96486	-0.796635	0.359555
FBgn0019650	4	-0.110108	0.129627	0.228425	0.048372	0.234403	0.16092	0.232112	1.62727	ND	0.351244	ND	0.266456	0.00540864	ND
FBgn0019662	3L	0.0137761	0.140718	0.129107	0.206712	0.249203	0.0114956	0.217256	-0.56835	0.31263	-0.337483	-0.180644	-1.40575	-0.166841	0.549285
FBgn0019686	2L	-0.213708	ND	0.0848177	0.0784823	-0.231199	-0.0877334	-0.250541	-4.09657	-2.58252	-3.58157	ND	-4.96601	-3.30079	-0.634677
FBgn0019809	2L	-0.00132341	ND	ND	-0.321865	-0.120432	-0.0969617	0.259263	1.92578	0.0216219	-0.0358209	0.393976	1.97372	0.0513086	0.046924
FBgn0019828	3R	0.324461	-0.244646	ND	ND	-0.0185772	ND	2.91087	8.69699	4.75639	4.55566	2.27606	12.2865	7.00174	5.01387
FBgn0019830	2L	0.137813	0.0362432	0.181763	0.0906624	0.196443	-0.272297	0.221856	0.0127186	0.288559	0.225978	-0.119404	1.13504	0.0643392	0.457531
FBgn0019886	2R	0.035908	0.195626	-0.00246067	0.195998	0.100466	0.0607392	0.11556	0.561673	0.350486	0.282985	-0.195087	0.244253	1.50211	0.252319
FBgn0019890	2L	-0.0441876	0.220163	-0.0770915	0.252269	0.0333701	0.0962619	0.130255	0.295931	0.590156	0.377268	0.305725	0.547467	0.995096	0.374066
FBgn0019925	3R	-0.0158454	-0.134895	-0.220821	-0.293562	-0.132472	-0.21927	-0.00570884	-0.852657	-0.950433	-0.535297	-0.386536	-1.07774	-1.12825	-0.266404
FBgn0019928	2R	ND	ND	ND	ND	-0.01594	-0.153607	1.80623	0.935045	-0.24688	0.921992	-1.12028	7.97994	0.260007	0.79888
FBgn0019929	X	-0.0687686	-0.133885	-0.134406	0.179839	0.0680241	-0.390245	0.0661962	1.51396	0.212955	0.65753	0.039335	4.78143	0.585941	0.000894194
FBgn0019932	2L	-0.0627203	-0.207412	0.118888	-0.279887	-0.22816	-0.139236	-0.0759023	0.201172	0.233802	0.134182	ND	1.13043	0.472891	1.46187
FBgn0019936	3R	0.0975418	-0.197336	-0.370579	-1.29402	-0.720471	-0.253257	-0.171177	-1.85122	-0.894386	-1.02966	-0.292088	-1.3021	-3.44917	1.40945
FBgn0019938	2R	0.071792	0.0691039	-0.365622	-0.501509	-0.477719	-0.0439433	-0.297419	-2.46141	-0.569025	-2.09617	ND	-2.96518	-2.97749	ND
FBgn0019940	3R	0.507471	0.416601	0.0946022	0.234389	0.532516	0.396159	-0.207552	1.71739	0.774393	0.599242	0.0567222	0.083541	0.172144	-0.178135
FBgn0019947	3L	0.0692368	0.174709	-0.199444	0.0921308	0.00683658	0.0356239	0.107441	-0.605592	-0.109219	-0.453944	0.662534	0.771883	0.0887594	ND
FBgn0019948	2R	0.0327337	0.198101	0.186433	-0.143346	-0.00726728	0.0551957	0.213915	0.839207	0.39424	0.653996	0.0281023	1.65265	0.845304	0.677224
FBgn0019949	2R	0.0682326	0.306976	0.0800009	-0.231456	-0.0878294	ND	-0.00491169	-0.493749	ND	-0.624438	ND	0.0373981	-0.0843513	ND
FBgn0019952	3R	-0.081691	-0.0727277	-0.0317487	-1.18585	-0.95214	-0.145605	-0.233568	1.04756	0.102752	0.467227	-0.241027	3.96342	0.188282	-0.224486
FBgn0019957	3R	0.257297	0.180727	-0.0274351	0.0335096	0.207256	-0.046921	-0.0588855	0.143238	-0.0983078	0.208729	-0.71188	1.44299	-0.246875	-0.363828
FBgn0019960	3R	0.165337	0.114621	-0.0368198	0.177244	0.065007	-0.00578235	-0.103703	0.723662	0.618915	0.525317	-0.021409	2.27686	1.12813	1.16164
FBgn0019968	2R	-0.0968065	0.22934	-0.0300198	0.505441	0.184064	0.0881416	0.0386114	0.264052	ND	0.392142	ND	0.512772	1.18137	ND
FBgn0019972	3R	-0.218821	0.123165	-0.136408	-0.210628	-0.00943317	-0.011588	0.238942	-1.91366	-0.189629	-1.24125	0.266481	-2.67906	-1.70026	-0.165637
FBgn0019982	2L	0.227419	0.106555	0.10131	0.351857	0.321189	-0.093879	0.143562	-0.0560799	-0.00543621	-0.100601	-0.12892	-0.454157	-1.83298	-0.20978
FBgn0019985	4	-0.261572	-0.0688948	0.0135276	0.183458	0.168347	0.168642	-0.361917	1.69315	ND	-0.0706641	ND	-0.846031	-0.00557027	ND
FBgn0019990	3R	-0.0738924	0.0872603	-0.117785	0.103265	-0.126682	-0.0380063	-0.08471	-1.49382	ND	-0.974992	ND	-2.01842	-1.01984	-0.610037
FBgn0020018	3R	0.032631	0.047854	0.134074	0.0112198	-0.215095	-0.248108	0.0707714	0.622909	0.0878023	0.387241	-0.0169907	3.12848	2.03888	0.228345
FBgn0020224	3L	-0.146443	-0.0425078	0.17061	0.16411	0.167936	-0.0247367	0.121762	-1.52884	-0.0221222	-0.309654	-0.0748847	-1.43657	-0.316711	-0.120829
FBgn0020235	3R	0.297099	0.0374114	-0.173517	-0.0964236	-0.0628263	-0.0101344	-0.0884865	-0.340022	-0.1681	0.0539176	-0.38248	-0.31356	-2.43178	-1.10707
FBgn0020236	2R	0.010048	0.261035	-0.0249247	0.0454038	-0.0365244	-0.312939	0.263265	0.25477	0.933134	-0.340346	-0.00252693	-1.3495	-1.89771	-0.791755
FBgn0020238	3R	-0.0352662	-0.0773005	0.12674	-0.156954	0.145195	0.249749	-0.0711695	-1.30551	-0.239077	-0.951901	-0.199941	-1.82401	-0.760975	-1.63793
FBgn0020240	2L	ND	ND	ND	ND	-0.0508012	-0.00868224	ND	ND	-0.662442	-0.932862	ND	ND	ND	ND
FBgn0020245	2R	ND	ND	ND	ND	0.0867702	-0.0380063	ND	ND	ND	-1.12335	ND	ND	ND	ND
FBgn0020248	3L	-0.249205	-0.25734	0.459324	0.0525135	-0.0732033	0.0551957	-1.22466	-4.44816	ND	-3.04509	ND	-2.65336	-2.762	ND
FBgn0020249	3R	-0.128261	-0.0361401	-0.043235	-0.422729	-0.230437	-0.186065	0.027082	-0.271118	0.269548	-0.35069	-0.18752	-0.114314	-1.25103	-0.0343967
FBgn0020251	3L	-0.0402865	0.112928	-0.0260501	0.124473	ND	ND	0.0921072	-0.166919	ND	ND	ND	-1.67078	-0.610841	ND
FBgn0020255	X	0.00445167	-0.122717	-0.304631	-0.675018	-0.188641	-0.134477	-0.231544	-2.06344	-1.44627	-1.63959	-0.622028	-1.19533	-0.983295	-0.636923
FBgn0020257	2R	-0.0586905	0.0721091	0.345387	0.402894	0.268638	0.149259	0.157523	0.417298	0.284609	0.0961134	-0.0658459	1.01167	-0.469481	0.615915
FBgn0020258	2L	0.0365359	-0.042243	-0.101403	ND	0.0730524	ND	-0.100008	1.3968	ND	0.149572	ND	0.814171	0.569154	ND
FBgn0020261	X	0.0352715	0.327116	-0.279893	0.0625496	-0.0857917	-0.106249	0.0125451	-0.677256	-0.127669	-0.544466	-0.0575433	-0.0876818	0.220505	0.0831929
FBgn0020269	2R	0.072341	-0.0758437	0.10996	0.394825	0.206031	-0.0831412	0.343685	1.61473	0.720068	0.573471	0.463675	0.640254	-0.279779	0.86603
FBgn0020270	2L	0.111661	0.0675414	0.366941	-0.247709	-0.101798	-0.0908029	0.171007	-2.34466	-1.12611	-1.19037	ND	-2.56148	-1.43284	-1.35772
FBgn0020272	X	0.247947	ND	-0.229471	0.0271419	-0.0801528	-0.0144996	0.196889	-3.01716	ND	-2.06839	ND	-2.41973	-1.93323	-0.990573
FBgn0020277	3L	-0.628321	-0.177552	0.238305	0.125342	0.390128	-0.013043	0.72316	0.47717	ND	0.79531	ND	3.62221	-0.171114	ND
FBgn0020278	3R	-0.094816	0.094691	-0.165356	0.0530516	0.0496865	-0.129734	-0.0237812	-0.455348	-0.0791732	-0.282926	-0.147202	-0.287232	-0.144434	0.125387
FBgn0020279	2R	0.00812738	0.143093	-0.215486	0.232847	-0.0136409	0.141433	-0.0033896	-1.14395	-0.214344	-1.02901	0.0459741	-1.96993	-1.31074	-0.0874007
FBgn0020280	3R	-0.167355	ND	ND	ND	-0.0560008	ND	0.482478	9.58763	ND	1.73553	ND	10.2824	3.70652	0.877721
FBgn0020294	3L	0.0545718	0.208473	0.0881213	0.267652	0.232943	0.244887	-0.24794	0.932861	0.825834	0.482208	-0.144117	0.56837	-0.445944	0.608071
FBgn0020299	3R	-0.0856253	0.266656	-0.0885346	0.188627	-0.0535006	-0.0350469	0.1262	1.03619	0.391856	0.538479	0.404347	1.90308	0.250746	0.362071
FBgn0020300	3L	-0.510136	-0.0758682	0.393228	0.189818	-0.0388575	0.233888	0.42678	2.32839	ND	1.84871	ND	6.72936	3.62471	ND
FBgn0020303	2L	ND	ND	ND	ND	0.192611	0.145351	ND	ND	0.186792	-0.365088	0.267871	ND	ND	-1.13021
FBgn0020304	2L	-0.0324885	0.126222	-0.0353079	-0.0671733	-0.246676	0.157044	0.0293447	-0.0681815	0.251156	-0.102282	0.40033	-0.709736	0.0253787	0.200718
FBgn0020305	2L	0.145144	0.223966	-0.199521	-0.529419	-0.323946	0.00432161	-0.0966691	-2.03213	-0.616928	-1.53346	-0.195684	-0.479253	-1.85895	-0.305189
FBgn0020306	2R	-0.0816371	0.0831908	-0.414861	-0.02396	-0.106764	-0.103147	-0.111658	-1.97204	-0.275313	-1.41838	-0.138108	-3.87566	-1.91298	-0.365449
FBgn0020307	2R	-0.209794	-0.233243	0.0830983	0.180911	-0.149728	0.340277	0.23078	1.16182	0.478827	0.0663579	ND	3.9231	0.152501	-0.184636
FBgn0020309	2L	-0.0817165	0.0100736	-0.042584	0.287991	0.126444	0.119024	0.00338118	-0.421623	-0.0486599	-0.0633787	0.270146	-2.68437	-1.06626	0.170784
FBgn0020312	2R	-0.618208	-0.176175	-0.163569	-0.369459	-0.27453	-0.0247367	0.132073	-1.8284	ND	-1.38184	ND	-2.27702	-0.787035	ND
FBgn0020367	2L	ND	ND	ND	ND	-0.0477059	-0.0985055	ND	ND	-0.0343435	-0.577915	-0.700697	ND	ND	-0.521591
FBgn0020368	2L	ND	ND	ND	ND	0.395809	0.276199	ND	ND	0.277235	1.10959	-0.657793	ND	ND	0.364718
FBgn0020369	X	0.245508	-0.209102	-0.634029	0.0343713	0.0029113	-0.305788	0.160824	-1.39557	-1.05726	-1.06123	-0.200359	-0.488513	-1.31053	-1.11652
FBgn0020370	2R	0.0669301	0.0325198	-0.766793	0.0438804	-0.0418457	-0.248108	-0.00725365	-1.82201	-0.797957	-1.11725	0.376012	-1.61374	-1.15313	-0.44628
FBgn0020371	2L	-0.226763	ND	ND	ND	-0.116591	0.0827026	1.29793	8.54617	ND	3.48683	ND	12.7011	4.92783	ND
FBgn0020372	2R	0.119821	0.379951	0.300983	0.0527345	0.305725	0.302173	0.070103	1.52856	1.22553	1.12432	0.925301	0.883953	0.156844	0.899315
FBgn0020376	2L	ND	ND	ND	ND	-0.109387	0.123004	0.614151	1.46055	ND	-0.220231	ND	5.41696	-0.306194	ND
FBgn0020377	2R	0.373891	-0.280533	ND	ND	0.0719274	-0.207561	-0.51962	1.22701	ND	0.414731	ND	3.9003	0.82519	ND
FBgn0020378	X	-0.141197	-0.300012	-0.134011	-0.0919113	-0.0473569	0.687061	-0.23898	0.813591	0.0200719	-0.0181214	0.20523	0.832658	0.297467	0.935958
FBgn0020379	3R	-0.06959	0.201862	0.0848302	0.145267	0.154557	0.10165	0.0436622	-0.0110443	-0.063854	-0.130654	-0.103122	-0.287196	0.196351	0.370466
FBgn0020381	X	0.470817	0.0575402	-0.00609908	-0.460529	-0.0467146	-0.142417	0.129003	-0.108273	0.343635	-0.183988	0.0680104	-0.449674	-1.21148	-0.33832
FBgn0020385	3R	0.102788	-0.409324	-0.520602	0.118739	-0.102188	-0.668868	-0.362115	0.600654	0.512257	0.251059	-0.433173	0.383388	0.397505	0.366196
FBgn0020386	3L	-0.0622224	-0.0178086	-0.0542441	0.0613485	-0.100143	0.336855	0.0596331	0.0483908	0.26774	-0.162184	-0.0422117	0.634271	1.50864	0.11816
FBgn0020388	3L	-0.100647	0.389068	0.0121148	-0.147064	-0.0688771	-0.00288828	0.137209	-1.02605	-0.362386	-0.862082	-0.0440891	-1.48164	-1.27832	-0.818422
FBgn0020389	3L	0.126178	0.00945059	-0.256282	-0.663918	-0.653537	-0.286304	0.218861	-1.65221	-0.416502	-1.11287	-0.28854	-2.46859	-1.90729	-0.496098
FBgn0020391	2R	-0.189194	0.217522	0.0620204	-0.139838	0.011195	0.0648829	-0.337098	0.0576207	0.447029	0.203815	ND	0.845887	-0.161062	0.930276
FBgn0020392	3L	0.135168	-0.0578092	-0.130181	-0.29299	-0.133432	-0.07552	-0.0403502	-2.66128	-2.58135	-2.02823	-0.58739	-2.03991	-1.87825	-2.44839
FBgn0020399	3R	0.0649417	ND	ND	ND	-0.054654	ND	0.96982	7.95686	2.94575	3.07478	ND	12.9917	5.85005	3.97083
FBgn0020407	3R	0.0106635	0.269553	0.0309104	0.135822	-0.275555	0.102994	-0.0201109	-1.80985	0.312015	-0.724493	ND	-1.53732	-0.754435	0.755571
FBgn0020412	3L	-0.0998651	0.0311887	-0.00652874	0.140581	0.0427004	0.189034	0.209167	-0.158745	ND	0.173959	ND	0.0161703	1.02879	ND
FBgn0020414	2L	-0.00666401	-0.0938244	-0.00205601	-0.150898	-0.194755	-0.103147	-0.38117	1.67932	1.35129	1.28485	-0.644307	5.88776	2.78696	2.92453
FBgn0020415	2L	-0.286793	-0.30481	-0.1346	-0.470909	-0.510638	-0.444184	-0.475762	0.302137	0.227458	0.284479	-0.774631	-1.59577	0.909093	-0.193923
FBgn0020416	2L	-0.538131	-0.501242	-0.322113	-1.43461	-1.28293	-0.253257	-0.605592	0.435708	-0.142404	-0.000187538	-0.667845	3.72801	-0.149318	ND
FBgn0020429	2L	ND	ND	-0.330193	ND	-0.00162933	ND	0.308667	0.562815	ND	0.259158	ND	1.70632	0.0738764	ND
FBgn0020439	3R	ND	ND	ND	ND	-0.3284	-0.436354	ND	ND	0.745315	0.811496	-0.113355	ND	ND	0.343567
FBgn0020440	2R	-0.072636	0.126975	0.128145	0.11474	0.100211	0.0935602	-0.0610863	-0.539469	0.411871	-0.820698	0.219227	-2.75386	-0.574976	0.460155
FBgn0020443	2L	-0.0273463	-0.167916	-0.34618	-0.227628	-0.143511	-0.205896	-0.0660964	-1.51717	-0.628294	-1.17171	-0.217129	-1.59436	-1.10938	-1.42892
FBgn0020445	2L	-0.267194	-0.198872	-0.208652	0.0197696	-0.164606	ND	-0.45334	-3.05247	-0.807238	-1.33509	-0.502074	-5.67995	-1.76864	-0.419644
FBgn0020493	3R	-0.119208	-0.0306197	-0.0233267	-0.0654372	-0.200015	0.0894982	0.204864	-0.483179	0.109468	0.013498	0.273397	-2.18205	-0.165644	-0.215236
FBgn0020496	3R	-0.118486	-0.241244	-0.000471723	0.0512268	0.0804394	0.108357	0.131734	-1.59286	-1.02429	-1.17866	-0.0655348	-3.46257	-1.9055	-0.479695
FBgn0020497	2L	-0.0617992	0.0637773	-0.201725	-0.00366006	-0.102833	0.149259	-0.0126406	-2.03947	-1.44868	-1.59568	0.112233	-3.3335	-1.98685	-1.85624
FBgn0020503	2L	-0.263918	-0.01069	-0.00723842	-0.0675214	-0.27602	-0.0785637	0.00474088	1.23711	0.761702	0.772924	0.462869	1.62041	2.5311	0.767731
FBgn0020506	2R	-0.0565859	ND	ND	ND	-0.192219	ND	1.09092	1.59408	0.537326	0.405306	-0.510309	3.96805	-0.30834	0.673475
FBgn0020508	X	ND	ND	ND	ND	-0.0556538	ND	2.04761	-1.43973	-0.783544	-0.706703	-2.61998	9.74083	0.119406	ND
FBgn0020509	3L	ND	ND	ND	ND	-0.148804	ND	0.95722	9.01619	3.21461	4.72818	2.57136	12.615	2.17692	4.7114
FBgn0020510	3R	-0.0156804	-0.0555064	0.053303	-0.137402	-0.0430225	0.180148	-0.0337061	-0.742525	-0.344071	-0.763709	0.0190044	-1.46838	-0.221312	-0.780711
FBgn0020513	X	0.104437	-0.253934	-0.403887	-0.7771	-0.809711	-0.41889	0.0963606	-0.233911	0.1503	-0.259556	-0.772836	-2.3074	-3.15044	-0.737295
FBgn0020521	2R	-0.0976058	0.124552	-0.017863	-0.00130028	-0.117562	-0.0380063	-0.0693242	1.05185	ND	0.421425	0.521694	1.63468	-1.02706	0.90124
FBgn0020545	2L	0.124897	0.203576	-0.105713	-0.403412	-0.213067	0.0676387	0.0139841	0.229402	0.33762	0.16972	-0.256926	1.58245	0.299354	0.179231
FBgn0020616	2L	-0.027958	0.236595	0.143292	0.0679087	0.0311411	0.267835	-0.0601888	-0.846853	0.559932	-1.13233	-0.196393	-4.86644	-0.855767	0.715243
FBgn0020617	2R	0.227405	0.127446	0.258346	0.665456	0.131221	-0.33825	-0.465199	1.64276	-0.255102	-0.0521794	0.0761486	3.82387	0.10039	-0.263212
FBgn0020618	2L	0.159607	0.0214875	-0.349291	-0.933387	-0.486169	-0.444184	-0.143295	-1.73414	-1.77048	-1.18248	-0.891493	-1.76486	-4.06811	-0.209048
FBgn0020620	2R	-0.052786	0.178508	-0.0210579	0.0328189	0.0661374	-0.0969617	-0.0220273	-0.488785	0.411296	-0.375901	ND	-1.31629	0.288333	-0.578189
FBgn0020621	2R	-0.146752	0.157579	-0.0594816	0.0631517	-0.0510936	-0.0335695	0.0279362	-0.313264	0.0810396	-0.383585	0.0429665	-2.10374	-0.265767	-0.0336847
FBgn0020622	2L	0.0806933	0.0201893	0.154476	ND	0.223534	0.264236	0.248568	-2.20884	-0.183284	-1.074	0.26768	-3.15588	-0.931054	-0.0483674
FBgn0020626	3R	-0.037124	0.137537	-0.075903	0.0459728	-0.0619973	-0.177882	0.0354153	0.162671	-0.0149776	-0.072929	-0.057764	0.45411	0.608213	-0.0162625
FBgn0020633	3L	0.0286802	ND	-0.578013	ND	-0.0956004	-0.155213	-1.21655	-4.54237	-2.03058	-2.7033	-0.55302	-3.88863	-2.6755	-1.35127
FBgn0020637	3L	ND	ND	0.388738	ND	ND	-0.189351	ND	-2.10182	ND	-0.0483897	ND	2.70266	-0.17699	ND
FBgn0020638	3L	ND	ND	0.374084	ND	ND	ND	-0.00836909	-3.51053	ND	-0.167538	ND	0.470789	-0.35149	ND
FBgn0020639	3L	ND	ND	ND	ND	-0.030435	ND	ND	0.796921	ND	0.0348918	ND	3.15787	-0.163039	ND
FBgn0020640	3L	ND	ND	ND	ND	-0.0649104	-0.311148	0.869325	1.64008	ND	-0.0472731	ND	5.11927	-0.632295	ND
FBgn0020641	3L	ND	ND	ND	ND	0.063572	0.16092	ND	4.1406	ND	-0.111392	ND	9.06967	0.238125	ND
FBgn0020642	3L	ND	ND	-0.546347	ND	-0.149624	-0.351074	ND	-0.753758	ND	-0.200128	ND	ND	0.0996041	ND
FBgn0020643	3L	ND	ND	ND	ND	ND	ND	ND	-2.31146	ND	-0.0967881	ND	5.31098	-1.99815	ND
FBgn0020644	3L	ND	ND	ND	ND	ND	ND	ND	-0.90584	ND	ND	ND	0.911205	-0.633246	ND
FBgn0020645	3L	ND	ND	ND	ND	-0.225917	ND	ND	1.15424	-0.162365	-0.157031	ND	1.16495	-0.0623234	-0.167614
FBgn0020647	3R	-0.0370852	0.180733	-0.16565	0.298066	0.110564	0.0398403	0.170578	1.05795	0.630713	0.608923	-0.130726	1.09731	1.96893	1.03846
FBgn0020653	X	0.199286	0.367066	0.00334514	0.300351	0.304756	-0.0144996	0.0490807	-1.16738	-0.264372	-0.445314	0.00643448	0.230785	-0.924217	0.0516644
FBgn0020655	3L	0.0852617	0.0622256	-0.175024	-0.202355	-0.00654937	0.0370307	-0.0762589	-1.41362	-0.777171	-1.17123	-0.0249157	-0.797658	-1.39737	-1.08222
FBgn0020660	2RHet	-0.0329515	-0.0973392	0.176807	-0.302021	ND	-0.00144342	-0.127688	-0.51289	ND	-0.632547	ND	-1.79171	-0.707017	ND
FBgn0020756	3R	ND	ND	ND	ND	-0.0103645	-0.0174171	ND	ND	ND	-1.11169	ND	ND	ND	-0.385224
FBgn0020762	2L	-0.00635641	0.0413019	-0.35958	-0.204704	-0.21349	-0.268817	-0.046264	-0.0502082	0.326284	-0.0521237	0.147372	0.273131	-0.548078	-0.029513
FBgn0020764	2R	0.185195	0.240746	0.19184	0.125996	0.175786	-0.013043	-0.0186459	1.35539	1.07707	1.16796	-0.430978	1.93566	0.486683	0.839186
FBgn0020765	3L	ND	ND	-1.40833	ND	-0.180288	-0.323733	ND	0.442289	ND	-0.393603	0.511387	-4.16115	-0.00728646	ND
FBgn0020766	2R	0.205447	0.073845	-0.0630915	-0.0247245	0.107393	-0.0543923	0.0974813	0.129381	-0.204223	0.00447982	-0.408717	1.96362	0.1886	-0.159676
FBgn0020767	2R	-0.0626287	0.0507814	0.211147	0.433083	0.376201	0.158337	-0.0363293	0.0104953	ND	-0.467144	0.180683	-0.53459	-0.721512	ND
FBgn0020880	2L	-0.0576542	ND	ND	-0.591318	-0.144934	0.140124	-0.409063	0.410335	ND	-0.173511	ND	1.90426	0.116976	ND
FBgn0020887	3L	-0.1489	0.103758	-0.313626	-0.0182338	-0.090054	ND	-0.00513872	-1.66611	0.0616241	-0.942225	-0.00853711	-2.32918	-0.87885	-0.00311815
FBgn0020906	2L	ND	ND	ND	ND	0.071996	ND	0.272221	-0.337974	-1.95916	-0.35638	-2.16573	6.5144	-0.0452747	0.456827
FBgn0020907	3R	-0.0283537	0.132176	0.193162	0.122458	0.18892	0.336855	-0.110078	1.38198	0.379754	0.776913	-0.0022278	2.79655	-0.283796	0.719175
FBgn0020908	2RHet	-0.139554	-0.0299438	0.812852	0.533944	ND	ND	0.288276	1.54032	ND	0.705748	ND	0.13051	0.305895	ND
FBgn0020909	X	0.135822	ND	-0.355724	-0.545797	-0.30583	0.117695	-0.342387	-2.31286	-1.0119	-1.91859	ND	-1.25129	-2.12373	-1.0178
FBgn0020910	3R	0.201759	0.0842888	-0.474641	-1.08554	-0.494057	-0.205896	-0.123075	-1.54709	-0.693406	-0.741256	-0.517026	-1.93671	-3.90515	-0.401949
FBgn0020912	3R	0.203631	-0.230484	0.555239	0.279088	0.0760939	ND	0.215994	0.937126	ND	0.347303	-0.214814	3.99126	0.349424	ND
FBgn0020930	2R	0.146969	0.134914	0.244969	0.000158022	0.0513025	0.22404	0.00654413	0.396481	0.00749693	0.110457	-0.239193	1.90952	1.13786	-0.304291
FBgn0021738	X	-0.118576	0.182191	-0.0630712	0.0454144	0.50998	ND	-0.170871	1.37127	ND	0.345873	ND	1.50272	-0.0424652	ND
FBgn0021742	X	-0.449945	ND	0.0682272	ND	-0.06768	-0.242977	0.465319	0.228957	ND	-0.0142267	ND	2.3949	0.0136894	ND
FBgn0021750	3R	-0.0181098	0.0471506	0.00207349	0.267175	0.00102395	-0.00868224	0.042179	-0.887357	ND	-1.1344	-0.0985241	-0.635451	-0.664814	-0.0837359
FBgn0021760	3L	-0.0207318	0.305985	-0.10704	0.263887	0.0636548	0.0935602	-1.17726	1.36158	ND	1.36929	ND	2.02113	3.813	ND
FBgn0021761	2L	0.0296614	-0.0362643	-0.267642	-0.126844	-0.0444221	ND	-0.180244	-2.69627	-1.05129	-1.90392	ND	-3.76341	-1.58866	0.339536
FBgn0021764	X	-0.110136	0.126384	0.0147827	0.331024	0.0116674	-0.288065	-0.292545	-1.69836	-0.886177	-1.00306	ND	-3.52835	-1.3951	-0.225326
FBgn0021765	X	-0.0733944	0.0733483	-0.0718483	0.13736	-0.0882095	-0.567041	0.125886	-1.44469	-0.419519	-0.80383	-0.370564	-1.98178	-2.97272	-1.22942
FBgn0021767	X	-0.298436	-0.233492	-0.440376	ND	0.108263	ND	0.455216	1.19081	0.179728	0.0896744	0.155257	0.196892	0.395764	0.155918
FBgn0021768	3L	0.10647	-0.15202	-0.489371	-0.184491	-0.300803	-0.21927	0.000224041	-0.810162	-0.537405	-0.553822	-0.0907799	1.78608	0.43234	0.160417
FBgn0021776	3R	-0.0212311	-0.0964675	-0.613126	0.0804881	-0.0289227	-0.21424	-0.414955	-0.723113	0.232305	-0.286585	0.123574	1.36245	0.159759	0.496237
FBgn0021795	2R	0.00444216	-0.438308	-0.687342	-0.644082	-0.310061	-0.442222	-0.122347	-1.21834	-0.766497	-0.543733	-0.4753	0.361387	-1.50742	0.625439
FBgn0021796	2L	0.0561636	0.201462	-0.176278	0.297565	-0.0627572	-0.0513992	-0.0228377	-1.05922	0.309514	-0.89271	0.0805485	-2.2263	-1.05652	0.823546
FBgn0021800	2L	-0.224221	-0.0148633	0.120412	0.0993106	0.161398	0.22033	0.0988454	-0.856716	0.237674	-0.850295	0.353606	-1.98117	-1.45176	-0.802386
FBgn0021814	2R	0.0901189	0.120546	0.269732	0.0198488	-0.0781863	-0.0218044	0.156038	1.20418	0.711257	1.04405	-0.160953	3.35438	2.48084	1.75334
FBgn0021818	2R	0.0215752	0.137768	-0.213491	0.168658	0.0184775	0.0690147	-0.170989	-1.72216	-0.635744	-1.15344	ND	-2.98314	-0.870355	0.195285
FBgn0021825	2R	0.145544	0.155454	-0.00759621	0.0977604	0.00473868	-0.131313	-0.0585716	-0.79463	-0.51646	-0.515268	-0.113935	-0.265865	-0.809462	-0.253811
FBgn0021847	2R	0.0199974	0.289298	0.261034	0.144907	0.138448	0.0867838	0.00587241	-0.445531	-0.166587	-0.503186	ND	-0.117236	0.109265	ND
FBgn0021856	2L	0.138053	0.0415187	0.121571	-0.124853	-0.0212523	-0.00433459	0.0306371	-0.799852	ND	-0.527791	ND	0.340164	-0.855943	-0.146036
FBgn0021872	2R	0.0628955	0.0311984	-0.0870011	-0.0959678	-0.1038	0.0690147	-0.0546952	0.234927	0.324788	0.0943847	-0.242055	0.208519	-1.43107	0.0977187
FBgn0021873	2L	ND	ND	ND	ND	0.026191	-0.0892673	ND	ND	-0.0359948	-0.170656	0.0546679	ND	ND	0.0790743
FBgn0021874	2L	0.172726	ND	-0.1603	-0.312856	-0.0208542	0.0579701	-0.112128	-1.24198	-0.747543	-1.54174	-0.46663	0.327805	-2.1854	-0.733882
FBgn0021875	2R	0.0599357	ND	-0.251886	-0.457598	-0.145925	0.244887	-0.220661	-1.40734	-0.399188	-1.14614	ND	-0.471476	-1.39114	ND
FBgn0021895	2R	-0.0174879	0.0142353	0.0230511	-0.071005	0.0656826	0	-0.112913	-1.34746	-0.544212	-0.94206	0.156487	-1.771	-1.7421	-0.453018
FBgn0021906	2L	0.323954	0.0792974	0.115971	0.0897752	0.150651	-0.07552	-0.0897022	0.620097	0.283945	0.318126	-0.524525	1.65873	-0.369182	0.61189
FBgn0021944	2L	0.218422	ND	0.0216672	0.18265	0.054529	0.00575927	0.215738	-0.275163	-0.121601	-0.247405	0.033948	1.7583	0.811346	0.739079
FBgn0021953	2L	-0.0305668	0.123402	-0.00400191	0.0230629	-0.000850939	-0.171368	0.285946	1.34662	1.31493	0.846834	0.120524	0.280471	-0.179357	ND
FBgn0021967	2L	0.263964	0.0848502	-0.0568646	-0.0760477	-0.031367	-0.0543923	0.0718087	0.000437941	0.0226164	0.200981	-0.0653099	1.89789	-0.64887	-0.186094
FBgn0021979	2R	0.147745	0.127621	-0.0527796	-0.0935808	0.0281448	0.0271541	0.141211	-0.544044	-0.000269809	-0.378423	0.318878	-1.14688	-0.853659	-1.02219
FBgn0021995	2R	0.145958	0.0610808	-0.205983	-0.52765	-0.25829	-0.129734	-0.15049	-2.23691	-0.592569	-1.66496	-0.174009	-1.58005	-2.72189	-0.153118
FBgn0022023	2L	0.101495	0.0167387	-0.212431	-0.648148	-0.392229	-0.293359	-0.0376934	-0.855699	-0.438247	-0.675626	-0.694739	-0.272532	-1.30579	-0.549312
FBgn0022027	2R	0.099083	0.113869	0.134064	-0.149155	0.0614859	0.0186342	0.080662	-0.765208	-0.303629	-0.413724	-0.117639	1.76912	-0.272876	-0.653582
FBgn0022029	2R	0.0014064	0.0918691	-0.0390771	-0.478428	-0.220119	-0.00578235	-0.0920476	-1.61137	-0.494814	-1.18527	0.142962	-3.19433	-2.28199	-0.868898
FBgn0022063	2R	ND	ND	ND	ND	-0.0489336	0.0607392	ND	ND	0.321004	-0.334992	0.0335393	ND	ND	-0.393387
FBgn0022069	2L	0.0508755	0.0937564	-0.287448	-0.490798	-0.332805	0.0676387	-0.257048	-2.44962	-1.45106	-2.15286	-0.2955	-2.09339	-2.05275	0.153689
FBgn0022085	2R	ND	ND	ND	ND	0.132103	0.146655	ND	ND	0.293688	-0.461633	0.396894	ND	ND	-0.219048
FBgn0022097	2R	0.12771	0.235249	0.217571	0.0219357	0.134773	0.104337	-0.184504	-0.683439	-0.208958	-0.364102	-0.513247	0.130636	-1.95097	0.201646
FBgn0022153	2L	-0.0618216	0.345151	-0.117653	-0.045113	-0.0728741	0.0593553	0.0171051	-1.4561	-0.665786	-0.928586	-0.156973	-2.2096	-0.641133	0.436045
FBgn0022160	2R	0.130653	-0.0353785	-0.339711	-0.401878	-0.350905	-0.194295	-0.456152	1.03754	1.39068	0.884848	-0.203909	0.951811	-0.772293	0.930147
FBgn0022213	2L	-0.194952	-0.0180881	-0.117117	-0.199932	-0.135404	-0.492079	-0.0955401	-3.33406	-2.14132	-2.07387	-0.467276	-3.30613	-1.83235	-0.201749
FBgn0022224	2R	0.027573	-0.151808	0.212434	-0.280089	-0.00302648	0.146655	-0.0796613	-1.1568	ND	-0.645499	ND	0.342098	-2.01238	ND
FBgn0022238	2R	0.0146478	-0.107555	-0.0313222	-0.30292	-0.114527	0.0243197	-0.096305	-1.62006	-1.18997	-1.24597	-0.0816565	-2.2444	-0.867403	-1.09318
FBgn0022246	2L	0.1188	ND	-0.136965	-0.176196	-0.280921	0.149259	-0.301696	-1.71559	ND	-1.53259	ND	-1.25987	-2.00738	ND
FBgn0022268	2L	0.0343002	-0.0552853	0.0203245	-0.12539	-0.0215934	-0.139236	0.175905	-0.233179	-0.163234	-0.0866479	-0.293168	0.537017	-0.54263	-0.0598242
FBgn0022288	2R	0.0498835	0.0805884	-0.065995	-0.436299	-0.406624	-0.237864	-0.151468	-2.2179	-1.21454	-1.92958	ND	-0.494437	-2.24736	-0.268726
FBgn0022338	3R	0.0783387	0.207196	-0.268577	0.136315	0.0211243	0.0676387	-0.0763321	-3.85625	-2.78704	-3.07854	-0.8117	-3.84395	-2.30973	-2.58117
FBgn0022343	2R	0.0721326	0.0773932	-0.12673	-0.200087	-0.157975	-0.027675	-0.103672	-1.45464	-0.543076	-1.2305	-0.306595	0.0722916	-1.44007	-1.14921
FBgn0022344	3R	0.250096	0.129299	0.0316764	-0.0607915	0.176935	0.115033	-0.0297317	-0.435311	-0.211556	-0.243133	-0.332072	1.17247	-0.914969	0.18835
FBgn0022349	3R	-0.10797	0.0149506	-0.121644	-0.00341071	0.000490433	-0.129734	0.00324435	-1.54427	-1.17787	-1.39418	-0.364976	-2.96623	-2.38393	0.0712135
FBgn0022355	X	0.000592357	-0.664152	-0.854624	1.19829	0.970684	-0.471929	-0.109343	2.17013	1.19704	1.40751	0.468677	8.58124	2.2424	2.08512
FBgn0022359	3R	-0.0437686	-0.0619771	-0.0726009	0.541547	0.241364	0.0579701	0.346849	0.0786339	0.0309434	0.0219203	0.0680792	1.21725	-0.084066	-0.237604
FBgn0022361	4	-0.0183361	-0.00834945	0.349881	0.0954593	0.302606	-0.0174171	0.00306396	0.72136	1.09965	-0.26768	1.02829	-1.56858	-0.677746	ND
FBgn0022382	2R	-0.0833391	-0.0884474	0.106183	0.292037	0.443988	0.0342157	-0.11511	0.487681	0.0211954	-0.0262052	ND	0.536408	1.14219	ND
FBgn0022699	3L	0.0279003	0.359708	0.108099	0.0821483	0.00447982	0.134878	0.110511	-0.742171	-0.112887	-0.545217	-0.00571717	0.383141	0.0191767	0.134444
FBgn0022700	2R	ND	ND	ND	ND	-0.147932	0.0731347	-0.1989	0.593819	ND	-0.0600474	ND	3.02023	0.0964197	ND
FBgn0022702	3L	-2.7987	-0.217538	-0.651343	-1.13595	-0.724292	-0.428566	-0.356752	-3.06525	-0.350344	-1.41786	0.00755434	-2.33021	-1.3967	-0.609218
FBgn0022708	2R	0.042758	-0.0300514	-0.191214	-0.226734	-0.111285	-0.101598	0.0109149	-1.34852	-1.12729	-1.22279	-0.44295	-1.43286	-3.3722	-1.26875
FBgn0022709	3L	0.00947246	-0.0205351	-0.13083	-0.00537074	-0.0140267	-0.1976	0.114676	1.71149	0.718281	1.07713	-0.122359	4.08028	2.89827	1.23378
FBgn0022710	X	-0.0929719	0.132877	0.120121	0.133297	-0.181408	0.157044	0.325378	0.69052	0.580406	0.270517	0.102349	-0.931149	-0.549237	0.400494
FBgn0022720	2L	0.0358585	0.213249	0.0808296	0.0628688	-0.0568193	ND	0.108913	-1.97418	-0.691907	-1.28099	0.132761	-2.35014	-1.28192	0.626448
FBgn0022724	X	0.0687245	-0.312113	0.10123	0.0495869	0.0606423	0.263034	-0.226732	-1.42411	-0.0807194	-0.876613	0.0326651	-0.451038	0.378134	0.166433
FBgn0022740	2R	-0.172582	ND	ND	ND	-0.0375509	ND	0.175566	2.88972	ND	0.238811	ND	6.99689	1.01752	ND
FBgn0022764	2R	-0.0775748	0.164307	-0.268804	0.212716	-0.132142	-0.0159576	0.0285082	-1.59743	-0.668939	-1.33306	-0.0932002	-4.16968	-1.86101	-0.780218
FBgn0022768	X	-0.155231	0.138661	-0.151167	0.168377	-0.0927893	-0.00288828	0.243301	-0.0870159	-0.172929	-0.356369	-0.0290315	-0.486874	1.67004	-0.0391532
FBgn0022770	X	0.248379	-0.340344	-0.367656	0.257872	0.0915035	-0.375197	-0.309474	1.04572	ND	0.216982	1.07765	1.35885	-0.0537036	ND
FBgn0022772	2R	-0.249046	-0.40785	-0.92696	-0.154856	0.0326369	ND	-0.402324	-4.64671	-1.18265	-2.52919	ND	ND	-1.89971	-0.641248
FBgn0022774	3L	-0.183318	-0.113417	-0.479923	-0.22131	-0.178262	-0.112475	0.466242	-0.396076	-0.104593	-0.694105	-0.446761	0.275873	-3.2882	-0.249997
FBgn0022786	X	0.179843	0.132996	-0.0415344	0.0371358	0.145404	0.0524159	-0.117982	-2.01905	-0.521678	-1.05791	-0.129464	-1.23272	-0.287727	-0.598055
FBgn0022787	3R	-0.00932536	0.270096	-0.0208096	0.233217	0.0670466	0.0100637	-0.00168659	-0.366813	0.46973	-0.124566	-0.00583595	-0.129583	0.605399	0.176948
FBgn0022800	3R	-0.246221	-0.000819492	0.175444	-0.0455997	0.175838	0.221568	0.75184	1.6403	0.105651	0.473756	0.274673	1.28794	-0.0431145	0.38249
FBgn0022893	2L	-0.0573175	-0.179488	0.0395737	0.197138	0.106576	-0.0350469	-0.262556	-4.09402	-2.36866	-3.26708	-0.49232	-5.36612	-4.40657	-1.09959
FBgn0022935	3L	0.0147979	0.162559	0.0633816	0.172114	0.0543901	0.167358	0.128552	-1.37924	0.223596	-1.05965	-0.0171761	-2.02978	-0.661731	0.00987742
FBgn0022936	3L	0.155314	ND	-0.0201433	-0.470624	-0.0948036	-0.121863	-0.0674561	-2.30113	ND	-1.44896	ND	-1.23466	-0.650149	-0.320074
FBgn0022942	X	0.100862	0.113591	-0.110819	-0.0255815	0.0175941	-0.0877334	0.0802727	-2.08471	-0.520538	-1.19024	-0.129543	-4.26889	-2.8421	-0.0611722
FBgn0022943	3R	0.138108	ND	-0.0339175	0.146762	0.0254966	0.24123	0.186227	-0.296759	-0.0478021	-0.284147	-0.174424	1.8395	0.586848	0.810279
FBgn0022959	3L	-0.0883652	-0.197284	-0.281939	-0.289436	0.0764496	-0.0291463	-0.124879	-0.380144	-0.601072	-0.361836	-0.0708483	0.417367	-0.0576748	-0.240127
FBgn0022960	2R	-0.0404465	0.0127885	0.216922	0.180078	0.177905	0.325386	0.00823681	-2.21752	-0.115065	-0.690381	ND	-3.30751	-1.20147	ND
FBgn0022981	3R	-0.224635	ND	ND	ND	-0.0034871	-0.0409718	-1.19338	-2.58113	-2.56805	-2.41967	ND	-1.66651	-0.871635	0.715577
FBgn0022984	2R	-0.0800158	0.0918276	0.246464	-0.0285041	0.100413	0.206643	-0.0611498	0.281011	ND	0.0588706	ND	1.55114	1.18135	0.903154
FBgn0022985	2R	0.0571776	0.118224	0.0480012	0.152529	0.133892	0.0949116	-0.140163	-1.21637	-0.305491	-0.937367	-0.0452706	-1.67691	-1.68178	0.112273
FBgn0022986	2R	-0.194186	-0.049047	0.138533	-0.157219	-0.0193603	0.16092	-0.165792	-0.473487	0.0699083	-0.686738	-0.0946383	-2.10867	-0.980996	-0.144766
FBgn0022987	2R	-0.0814539	0.0110958	0.0982901	0.223515	0.183798	0.345964	-0.0433043	-1.00766	0.105651	-0.332874	0.247502	-3.28164	-0.859138	1.35007
FBgn0023000	3L	-0.119283	-0.166288	-0.103545	-0.21105	-0.213266	-0.0649175	-0.0697255	-0.853009	ND	-0.782987	0.293677	-1.49792	-0.951264	-0.171609
FBgn0023001	3L	0.231553	0.0462712	-0.625315	-0.0301723	0.0610019	-0.181149	0.331206	-0.00347918	0.398635	-0.0952763	0.35933	1.53185	-0.256815	0.116272
FBgn0023023	3R	-0.0539496	0.218083	0.0825654	0.192133	0.108879	0.121679	-0.153799	0.610272	0.538657	0.206806	0.170771	0.355022	-0.429851	0.453354
FBgn0023076	3L	-0.192998	0.0705456	0.146148	-0.165433	0.0267859	-0.110916	0.170008	2.69	0.172193	0.968341	0.0916389	3.74436	2.80151	0.362341
FBgn0023081	2R	-0.081061	0.198866	0.0175295	0.24704	-0.0931545	0.196607	0.0646728	-0.776583	-0.0469449	-0.728243	0.167846	-2.71284	-0.90601	-0.242774
FBgn0023083	3R	0.0375709	0.182227	0.0875541	0.106269	0.00209039	0.0731347	0.108492	-0.219897	0.130641	-0.313768	-0.132447	-1.39455	1.35762	0.15928
FBgn0023090	2L	0.000499371	-0.195927	0.0459631	0.331458	-0.19818	-0.181149	0.117019	5.3133	ND	3.64656	ND	8.26903	4.20285	ND
FBgn0023091	2L	-0.131503	-0.0285365	-0.020452	-0.607498	-0.24569	-0.0335695	-0.0559085	0.972839	0.229133	0.384812	0.2525	6.34388	0.140059	0.208442
FBgn0023094	3L	-0.000237545	0.0750943	0.206472	-0.228726	0.0289934	0.051024	-0.0399276	-1.86241	-0.785656	-1.49034	-0.25196	-2.75942	-1.53773	ND
FBgn0023095	3L	-0.00913592	-0.050841	0.162093	0.460177	0.114354	0.0908534	-0.208168	1.01683	0.89803	0.256648	0.166793	1.34564	-2.17053	0.0167245
FBgn0023096	2L	0.13952	-0.169091	-0.45037	0.0878278	-0.142806	ND	-0.341483	1.9699	ND	0.421598	ND	2.6993	0.222566	ND
FBgn0023097	3R	-0.0204895	0.21447	0.0902852	0.430946	0.150586	0.0690147	0.0504573	-1.54641	-0.580094	-1.05817	ND	-3.41973	-0.433125	-0.0500752
FBgn0023129	3L	-0.0656913	0.0836011	-0.0227987	0.0771394	0.236401	0.0143553	0.591516	-0.189084	0.172475	0.083547	-0.289147	-1.27684	0.131677	0.24156
FBgn0023130	X	0.150221	0.272262	0.278616	0.0258643	0.080262	-0.0247367	-0.0754036	-1.4629	ND	-1.23368	ND	-3.14507	-0.974044	-0.529404
FBgn0023143	2R	0.0771333	0.354419	-0.0601662	0.224775	0.0443382	-0.0262051	-0.0576008	-1.69839	-0.46742	-0.790897	-0.0607885	-0.438144	-0.395689	-0.35298
FBgn0023167	2R	0.010318	-0.0745716	-0.528507	-0.360247	-0.317177	-0.321928	0.0218934	-1.21773	-0.384104	-1.2218	-0.0815634	-1.26806	-1.03176	-0.20979
FBgn0023169	X	-0.0030931	0.146934	-0.0917239	0.0518098	-0.0213944	-0.0709665	-0.0672169	-0.173285	0.00600353	-0.0413131	-0.128746	0.263575	-0.243913	0.159655
FBgn0023170	2R	0.0947741	-0.247348	-0.136928	-0.967008	-0.257071	-0.109359	-0.186398	-1.40877	-1.1417	-0.944971	-0.707209	-0.335993	-5.06369	-2.48916
FBgn0023171	2R	0.00926204	-0.12813	-0.133046	-0.323173	-0.136703	0.0579701	-0.0302623	0.290441	ND	0.00893143	ND	0.859948	1.33252	ND
FBgn0023172	2R	-0.104485	0.163785	-0.230287	-0.0325695	-0.150768	-0.0174171	0.0502765	-0.848094	0.406428	-0.603635	-0.0345252	-4.33279	-1.38656	1.39414
FBgn0023174	3L	0.0735065	-0.0226298	-0.45167	0.0455524	-0.00820001	-0.184425	0.0721771	-1.21511	-0.622516	-0.770846	-0.166103	-0.915491	-1.61481	-1.17424
FBgn0023175	2R	0.102986	0.120388	-0.218186	0.181021	0.0658894	-0.224317	0.0346541	-0.728897	-0.573701	-0.514986	-0.00860532	1.22987	0.109421	-0.694928
FBgn0023177	X	0.216782	0.00767651	0.0750829	0.207194	0.14176	-0.027675	-0.00329829	-2.37902	-1.12102	-1.56846	-0.25729	-1.9695	-1.91522	0.436236
FBgn0023178	3R	0.0637359	-0.0250913	0.409553	0.337149	0.30499	0.176323	-0.150048	1.48266	ND	0.818466	ND	3.84921	1.01737	ND
FBgn0023179	3R	-0.0251069	0.124064	0.35312	0.430295	0.350644	0.186501	-0.0515566	1.67569	0.994196	0.737332	0.594214	3.68035	0.165379	ND
FBgn0023180	2R	0.13023	ND	0.14876	-0.00372528	0.0820758	ND	0.0774166	-3.77474	-1.30624	-1.76871	ND	-4.18198	-1.43501	-0.477862
FBgn0023181	2R	0.186943	ND	-0.0923108	0.124872	0.0336661	ND	0.129696	-2.35685	-1.78217	-1.25045	-0.187426	0.210987	0.00487716	-0.381566
FBgn0023197	3L	0.200995	ND	ND	ND	-0.0885758	ND	0.0143441	0.150047	-0.693243	0.0881552	-1.69441	5.58754	-0.0914633	0.741782
FBgn0023211	2R	0.134566	0.040691	0.196161	0.00645235	0.0486547	-0.0424568	0.1468	-0.5131	-0.0819985	-0.179677	-0.0864185	0.192952	-0.534326	-0.562414
FBgn0023212	3R	0.0676053	0.0219844	0.11804	-0.0577705	-0.126999	0.100305	-0.0206453	-0.314528	0.335255	-0.300686	0.000591384	0.334623	0.273514	-0.356779
FBgn0023213	4	-0.138644	-0.16785	-0.233353	-0.150574	-0.217938	-0.0262051	-0.112836	-0.963247	0.0092325	-0.943606	0.604176	-3.68136	-2.47254	-1.0689
FBgn0023214	2R	-0.153972	-0.127751	-0.0595696	-0.723233	-0.0837512	0	-0.392857	0.174929	-0.404848	0.115792	-0.113423	1.51199	0.0740025	0.460889
FBgn0023215	X	-0.237422	-0.202362	-0.322622	-0.00396771	0.000822102	-0.0588937	-0.0818932	-1.75495	-0.345585	-0.902267	0.227679	-4.4146	-1.57849	0.268135
FBgn0023216	X	-0.186731	-0.0663796	0.0416404	-0.0153283	-0.131287	-0.013043	-0.263543	-1.78092	-0.607667	-1.15835	-0.0576889	-1.95687	-0.201834	0.0802483
FBgn0023388	2L	-0.0352027	0.169794	0.18336	0.386809	0.137595	-0.018878	0.042169	0.663508	0.670242	-0.297356	ND	0.700944	1.44763	0.352736
FBgn0023395	3L	-0.187356	ND	ND	ND	-0.238371	ND	-0.424131	-2.62416	-1.20404	-1.35197	ND	-1.49342	0.0155748	-0.684494
FBgn0023407	2L	-0.423956	-0.130563	-0.12294	0.366411	0.038675	-0.013043	-0.0240954	-1.25693	-0.338002	-0.537743	0.117256	-3.2223	-0.89108	0.0797024
FBgn0023415	2L	ND	ND	ND	ND	-0.13829	ND	1.57458	8.85891	3.70026	4.00331	2.72722	11.7888	1.52721	3.84862
[truncated: 12,353 more rows]
