# Supplementary material for: Variation in the X:Autosome Distribution of Male-Biased Genes among Drosophila melanogaster Tissues and Its Relationship with Dosage Compensation
Source: Genome Biol Evol. 2015 Jun 24;7(7):1960–71. doi: 10.1093/gbe/evv117 (PMC4524484; doi:10.1093/gbe/evv117)
Supplement: Supplementary Data [file supp_evv117_FileS1_c.xls]

## Sheet: Blatt1
		False discovery rate (FDR) for sex-biased expression of all genes
gene ID	chrom	Dataset 1	Dataset 2	Dataset 3	Dataset 4	Dataset 5	Dataset 6	Dataset 7	Dataset 8	Dataset 9	Dataset 10	Dataset 11	Dataset 12	Dataset 13	Dataset 14
FBgn0000008	2R	0.972541	0.853897	0.699648	0.322486	0.1002	0.013	0.417306	0.0150405	0.3854	0.041735	0.0992	1.13539e-28	0.168922	0.07835
FBgn0000014	3R	0.995869	0.601891	0.23546	ND	0.3653	ND	0.718357	0.0146388	0.0894	0.810184	0.1196	9.85917e-07	9.03971e-05	0.0303
FBgn0000015	3R	0.781006	0.50095	0.959866	ND	0.4516	0.431	0.288711	0.00835359	0.1717	0.148807	0.2116	3.97469e-05	0.522413	0.0988
FBgn0000017	3L	0.972704	0.1247	0.409723	1.85193e-10	0.1039	0.425	0.336432	9.48641e-07	0.4425	0.00255537	0.1342	1.25125e-06	0.00232964	0.2189
FBgn0000018	2L	0.979504	ND	0.91115	0.000504782	0.0552	ND	0.147458	0.0851944	ND	0.000783085	ND	0.510789	0.895391	ND
FBgn0000022	X	0.97111	ND	ND	ND	0.4952	ND	0.962178	0.0849522	0.3743	0.299835	0.3259	0.482666	0.718564	0.14185
FBgn0000024	3R	0.972541	0.73484	0.694581	4.31025e-40	0.0021	0.014	0.992855	1.20832e-12	0.0061	0.0863801	0.1388	0.0434284	0.63915	0.17845
FBgn0000028	X	0.972541	0.722146	0.527266	0.891784	0.4159	0.392	0.998061	9.52989e-06	0.2678	0.388627	0.094	5.71424e-67	6.67812e-16	0.03945
FBgn0000032	3R	0.984494	0.773982	0.660256	0.587464	0.4914	0.291	0.647068	1.99235e-06	0.0015	0.000341297	ND	0.0355944	0.028196	0.0249
FBgn0000036	3R	0.98071	0.9284	0.672055	7.15827e-05	0.2298	0.206	0.103326	3.49986e-06	0.0974	0.49915	0.1233	4.90275e-07	0.0298302	0.00435
FBgn0000037	2R	0.981813	0.367976	0.00211611	4.39447e-06	0.0981	0.306	0.98185	0.000799661	0.0759	0.193072	0.1453	0.000175204	0.341915	0.19765
FBgn0000038	3L	0.94454	0.462478	2.67771e-07	0.479066	0.1018	0.054	0.0871095	0.0292918	0.0016	0.000568666	0.0826	1.65494e-07	1.14908e-06	0.0212
FBgn0000039	3R	0.645182	0.00829904	0.000854315	0.260646	0.0668	0.076	0.467463	0.0131224	0.1884	0.299835	0.3403	0.962134	0.911763	0.04295
FBgn0000042	X	0.437074	0.542329	0.379412	0.584962	0.0835	0.089	0.509303	4.45912e-07	0.1863	0.00643574	0.3299	0.00478117	1.16127e-06	0.02215
FBgn0000043	2R	0.922092	0.21718	0.00711263	0.591954	0.222	0.136	0.192136	0.0445227	0.0246	0.332326	0.1145	1.29839e-06	7.03261e-06	0.0405
FBgn0000044	2R	0.883062	0.0413912	3.59875e-07	2.56499e-10	0.4119	0.234	0.471796	0.348589	0.054	0.193072	0.0624	5.09182e-21	7.65042e-08	0.0215
FBgn0000045	3L	0.00194919	0.822929	0.869122	2.30391e-13	0.2883	0.258	0.0159283	0.00442665	0.1977	0.00138249	0.2458	3.33542e-18	0.979504	0.03705
FBgn0000046	3R	0.343082	0.737996	1.20173e-17	0.000122325	0.2623	0.187	0.557806	9.58332e-05	0.2058	0.148807	0.4024	6.87423e-124	1.06739e-10	0.24445
FBgn0000047	3R	0.918807	0.729414	0.848558	0.434388	0.3743	0.061	0.931891	5.22563e-06	0.169	0.193072	0.0698	9.04363e-11	6.48622e-06	0.0498
FBgn0000052	2L	0.37597	0.296157	0.49013	0.119513	0.3654	0.459	0.0723861	0.00560453	0.2142	0.00258621	0.0712	0.000390191	1.63825e-71	0.0046
FBgn0000053	2L	0.981813	0.932423	0.230534	0.53771	0.0396	0.413	0.530189	0.333508	0.3216	0.0490539	0.2353	4.36548e-14	7.97251e-83	0.0974
FBgn0000054	2R	0.990346	0.673151	0.0233881	0.768991	0.3272	0.22	0.252248	1.85551e-05	0.0422	0.000568666	0.083	0.00109155	0.00041488	0.08495
FBgn0000055	2L	0.956324	0.88574	0.921655	0.855371	0.0054	ND	0.201362	0.054558	ND	0.810184	ND	0.00941526	0.0143044	ND
FBgn0000056	2L	0.981295	0.924424	0.822177	0.000539972	0.0335	ND	0.2613	0.0323887	0.0653	0.148807	0.3569	0.126912	4.54087e-24	0.00345
FBgn0000057	2R	0.891995	0.848124	0.701963	0.198716	0.2243	0.196	0.517918	0.863243	0.2475	0.635187	0.1076	1.06537e-20	1.69859e-19	0.24785
FBgn0000061	2L	ND	ND	ND	ND	0.4624	ND	0.902338	0.916673	0.3961	0.810184	0.2187	0.537914	0.475446	0.0465
FBgn0000063	3R	0.996011	ND	0.991354	0.690715	0.2751	ND	0.704514	2.58337e-09	0.019	0.00494071	ND	0.000100962	4.94323e-07	0.13565
FBgn0000064	3R	0.972729	0.337418	0.925972	0.642057	0.068	0.388	0.0758773	0.000252071	0.0058	0.000341297	0.2185	1.61613e-10	3.2455e-14	0.03685
FBgn0000071	3R	0.972541	0.67413	0.316142	ND	0.4148	0.338	0.896303	0.000109508	ND	0.534515	ND	3.11459e-17	0.649062	ND
FBgn0000075	2L	0.994954	0.872374	0.0151875	0.438537	0.1776	0.432	0.331137	1.62526e-12	0.2844	0.0134537	0.2618	0.0209781	0.941603	0.0244
FBgn0000077	X	0.97827	0.993463	0.53447	0.504846	0.2867	0.017	0.568519	1.39308e-07	ND	0.00494071	ND	1.0532e-28	1.64774e-09	0.0695
FBgn0000078	2R	0.000696813	ND	0.513465	5.51166e-16	0.064	0.436	0.00427209	0.00432207	ND	0.193072	ND	7.12516e-182	4.24625e-16	ND
FBgn0000079	2R	0.362585	0.0981462	0.820905	3.01749e-15	0.0708	ND	0.00512294	9.94072e-05	0.0636	0.0608893	0.0856	2.93567e-31	1.50507e-25	0.0008
FBgn0000083	3R	0.979243	0.950205	0.574643	0.645393	0.364	0.444	0.846002	0.781498	0.1047	0.234855	0.4115	0.0782483	4.58647e-11	0.053
FBgn0000084	X	0.972541	0.778625	0.665738	0.262754	0.4432	0.11	0.991136	0.647895	0.2424	0.731523	0.2454	0.00488831	4.48513e-06	0.2288
FBgn0000092	X	0.953365	0.208577	0.695914	ND	0.3657	0.111	0.166253	0.00938602	0.3648	1	0.0219	0.560367	0.549299	0.05705
FBgn0000094	3R	ND	ND	ND	ND	0.4546	ND	1.79549e-10	3.98179e-40	0	0.000341297	0.0007	5.31399e-17	0.394501	0
FBgn0000097	2L	0.96681	0.977257	0.374959	0.170457	0.3851	0.382	0.772264	1.63448e-05	0.4856	0.000985707	ND	1.54888e-87	9.66012e-24	0.10115
FBgn0000099	2R	0.939192	0.998068	0.520177	7.85271e-08	0.0499	0.003	0.00583362	1.1928e-08	ND	0.0490539	ND	4.12173e-70	1.14666e-25	ND
FBgn0000100	3L	0.930306	0.993463	0.242482	1.42358e-07	0.0657	0.001	0.00757245	2.25549e-10	0.0658	0.00138249	0.0565	0.644926	3.34542e-80	0.0051
FBgn0000108	X	0.972541	0.845091	0.760333	8.13535e-12	0.0057	0.105	0.604859	1.64214e-05	0.3356	0.362835	0.2058	0.130221	0.994528	0.11195
FBgn0000109	3L	0.988348	0.555609	0.974434	0.000863203	0.0683	0	0.400844	4.30621e-05	0.0016	0.000568666	0.0918	0.0136872	1.74137e-09	0.00325
FBgn0000114	2L	0.972541	0.537692	0.904548	0.308976	0.1041	0.132	0.880268	0.894995	0.1223	0.0944892	0.1212	0.839322	1.86037e-07	0.02995
FBgn0000115	3L	0.972541	0.885374	0.717726	0.231588	0.4101	0.491	0.5254	0.0175611	0.001	0.000985707	0.0529	0.00039333	1.74547e-05	0.04375
FBgn0000116	3L	0.695109	0.99475	0.797219	0.0462671	0.0709	0.318	2.18091e-05	0.0400638	0.0724	0.0655326	0.4815	0.00588838	0.00020256	0.0068
FBgn0000117	X	0.97962	0.0436499	0.485885	0.00960837	0.0493	0.001	0.677428	1.17458e-07	0.0013	0.000783085	0.4522	7.42272e-30	1.2292e-24	0.0107
FBgn0000119	2R	0.994276	0.296157	0.433496	0.00150564	0.0647	0.346	0.0193655	0.663555	ND	0.0655326	0.4119	0.0875731	9.58266e-05	ND
FBgn0000120	2L	0.68285	0.467082	0.925336	0.6719	0.0425	0.032	0.00430334	0.005476	0.0028	0.000341297	0.4998	5.80073e-12	2.074e-18	5e-05
FBgn0000121	3L	0.7892	0.438865	0.13822	0.654493	0.0538	0.132	3.14413e-05	0.0006288	0.0909	0.00271493	0.2343	0.112801	0.210461	ND
FBgn0000137	X	0.696638	ND	ND	ND	0.2724	ND	0.957909	0.150439	ND	0.635187	ND	0.650316	0.765608	ND
FBgn0000139	3R	0.972541	0.788018	0.968615	2.5544e-06	0.0834	0.08	0.942323	6.81822e-05	0.0317	0.000341297	ND	0.00014195	9.93069e-06	0.13505
FBgn0000140	3R	0.972228	0.837571	0.78879	0.93038	0.2107	ND	0.000668218	9.04249e-13	0.0036	0.000568666	ND	3.38784e-10	0.000701659	0.00975
FBgn0000146	2L	0.56158	ND	0.714561	0.77927	0.1921	0.196	0.743066	5.99937e-19	0.0075	0.000341297	0.0178	6.0701e-61	5.33567e-41	0.01895
FBgn0000147	3R	0.702772	ND	0.612878	0.658464	0.0435	ND	0.761471	9.40454e-07	0.0553	0.0119212	ND	3.43763e-10	6.99902e-09	0.1961
FBgn0000150	3R	0.92118	0.88967	0.0878601	0.0313626	0.1154	0.231	0.756162	3.5967e-12	0.0005	0.00138249	0.1105	0.239705	1.02001e-77	0.00625
FBgn0000152	X	0.000774441	0.597238	8.99756e-05	0.625272	0.1737	0.002	0.217848	0.00246676	0.249	0.0655326	0.2807	3.94985e-15	1.96356e-08	0.09555
FBgn0000153	2L	0.572463	0.00278953	0.0493411	3.44317e-05	0.3352	0.318	0.544019	1.35527e-06	0.0014	0.00271493	0.2719	0.000129808	0.240639	0.08455
FBgn0000157	2R	0.972495	0.945807	0.164342	0.418121	0.0183	0.086	0.186981	0.00214818	0.1885	0.193072	0.0847	0.00644484	0.210024	0.18105
FBgn0000158	3R	0.995657	ND	ND	ND	0.2476	0.049	0.036489	1.99853e-26	0.0295	0.000783085	0.1088	2.23049e-12	2.48426e-06	0.051
FBgn0000163	X	0.858916	0.730096	0.459707	0.525304	0.1601	0.021	2.92019e-08	0.981892	0.4126	0.0490539	0.0478	0.0212838	0.0280396	0.0995
FBgn0000166	3R	0.802624	0.546895	0.492935	0.302455	0.1613	0.103	0.0884014	9.60508e-18	0.0126	0.000568666	0.4161	1.00942e-60	5.05626e-22	0.223
FBgn0000171	3R	ND	ND	ND	ND	0.1084	ND	ND	ND	0.3748	0.880993	0.0861	ND	ND	0.01865
FBgn0000173	X	0.376169	0.501204	0.553672	ND	0.3571	0.004	0.251544	4.23221e-08	0.0008	0.635187	0.1	6.23687e-13	0.00332487	0.00645
FBgn0000179	X	0.972541	0.413345	0.582985	0.303228	0.1122	0.097	0.475657	0.00444961	0.4107	0.388627	0.2071	0.0126808	0.0375411	0.0244
FBgn0000180	2L	0.97918	0.807772	0.828571	0.0408996	0.2336	0.339	0.324822	0.58353	ND	0.388627	ND	6.31022e-08	0.114221	ND
FBgn0000181	2R	0.265892	0.95372	0.461468	0.00131473	0.325	0.223	0.700445	9.32817e-07	0.0002	0.00494071	0.0331	0.00529737	1.77019e-20	0.0024
FBgn0000182	2L	0.979243	0.562095	ND	ND	0.341	0.147	9.51948e-07	1.15447e-27	0.0022	0.000341297	0.0308	6.8267e-12	0.27543	0.00135
FBgn0000183	2L	0.97827	0.517142	0.489668	1.40675e-08	0.0157	0.166	0.033057	7.39254e-10	0.0798	0.000568666	0.4566	4.32561e-19	1.51695e-09	0.0401
FBgn0000206	3R	0.890365	0.318347	0.680523	0.435109	0.4375	0.024	0.511347	7.09225e-06	ND	0.234855	ND	2.89909e-22	0.00121799	ND
FBgn0000210	X	0.972228	0.83007	0.0705084	0.376288	0.0232	0.243	0.64443	0.0593285	0.0182	0.268908	0.0091	1.37326e-05	0.000685524	0.0121
FBgn0000212	3L	0.995826	0.353564	0.431248	0.334373	0.3864	0.076	0.930501	8.4871e-14	0.0821	0.000341297	0.2865	1.1405e-101	2.85693e-20	0.20595
FBgn0000216	3L	ND	ND	ND	ND	0.374	ND	ND	0.00252372	0.0809	0.234855	0.111	ND	0.985623	0.0615
FBgn0000221	X	0.0477388	ND	0.488106	0.0443871	0.1447	0.131	0.0707358	0.00028939	0.0086	0.00138249	0.4989	0.454832	0.364581	0.0342
FBgn0000227	2L	ND	ND	ND	ND	0.4769	ND	ND	0.000339127	0.0082	0.0608893	0.1348	0.00317512	0.432756	0.0107
FBgn0000228	2L	0.98071	0.606818	0.666144	0.063064	0.0486	0.398	0.133967	1.09182e-06	0.154	0.000341297	ND	1.41234e-20	6.34011e-31	0.13255
FBgn0000229	2L	0.97525	0.762269	3.25546e-05	0.836605	0.0113	0.076	0.342631	6.01237e-06	ND	0.000985707	ND	0.00515424	0.00506011	ND
FBgn0000233	X	0.535025	ND	0.557083	0.726688	0.3556	0.062	0.730436	0.472496	0.0157	0.942385	0.1284	0.0686752	0.683301	0.14325
FBgn0000239	2L	0.97525	0.563806	0.00256794	0.0797163	0.2715	0.147	0.988803	0.000386201	0.0985	0.000568666	0.1901	2.69838e-12	0.153114	0.0498
FBgn0000241	2R	0.981295	0.938681	0.420508	0.723233	0.2925	0.389	2.62716e-09	0.0302878	ND	0.731523	ND	0.00286087	0.01119	0.136
FBgn0000242	X	ND	ND	ND	ND	0.1149	0.368	ND	ND	0.4797	0.00262467	0.1707	ND	ND	0.0837
FBgn0000244	3R	0.0979286	0.945807	0.95375	0.000785356	0.0324	0.306	0.0248832	0.00354622	0.0566	0.49915	0.4536	0.572085	9.02561e-10	0.13625
FBgn0000246	3R	0.998787	0.671734	0.234349	0.703788	0.3416	ND	0.741878	0.000131556	ND	0.000341297	ND	8.64535e-05	1.70789e-05	ND
FBgn0000247	3R	0.979243	0.0631502	0.807516	0.273622	0.449	0.127	0.719422	0.076026	0.2927	0.0316083	0.4671	0.019352	0.0698995	0.17345
FBgn0000250	2L	0.981813	0.95319	0.0720606	0.0290775	0.1518	0.372	0.473349	1.0162e-06	0.0047	0.000985707	0.4733	1.06139e-10	2.41724e-05	0.0278
FBgn0000251	2L	0.996084	0.250619	ND	ND	0.3814	ND	0.101061	3.97921e-08	0.4141	0.000341297	0.1818	1.30216e-06	0.026077	0.2264
FBgn0000253	2R	0.980716	0.241763	0.680523	0.901588	0.0339	0.274	0.0170619	0.726435	0.2515	0.268908	0.0505	4.64182e-05	ND	0.2265
FBgn0000256	2L	0.993186	0.475568	0.160656	0.903878	0.4608	0.479	0.889335	4.90653e-28	0.0047	0.000341297	0.0203	1.37047e-30	7.81873e-71	0.01655
FBgn0000257	X	0.0317253	0.181899	0.00649974	5.15104e-06	0.0829	0.005	0.170967	2.4165e-05	0.153	0.000985707	0.4308	0.0778591	1.68208e-09	0.05575
FBgn0000258	3L	ND	ND	ND	ND	0.1103	0.103	ND	ND	0.0014	0.000341297	0.2696	ND	ND	0.0584
FBgn0000259	X	0.972541	0.0855747	0.946734	0.00295607	0.1171	0.194	0.00825009	0.000262783	0.0087	0.000783085	0.4337	0.00136562	0.0225583	0.02835
FBgn0000261	3L	0.797189	0.998068	0.465898	6.07096e-08	0.4998	0.101	0.29342	2.17388e-06	0.0051	0.000783085	0.4927	2.11017e-70	2.11625e-21	0.00015
FBgn0000273	2L	0.989012	0.722119	0.704468	2.9415e-10	0.1206	0.256	0.41651	0.471033	0.0599	0.635187	0.3055	2.55119e-07	0.0077732	0.02655
FBgn0000274	3R	ND	ND	ND	ND	0.3212	0.38	0.0112102	3.90546e-28	0.003	0.000341297	ND	7.37158e-85	1.13075e-81	0.00045
FBgn0000276	3R	ND	ND	0.0131133	2.46612e-06	0.1174	0.119	0.435028	1.1843e-38	0.2352	0.49915	0.2049	1.00441e-62	0.753298	0.23185
FBgn0000277	3R	ND	ND	0.0004973	0.00141048	0.1426	0.147	0.223932	0.00306944	0.0149	0.0134537	0.0594	0.0104729	0.864597	0.00385
FBgn0000278	3R	ND	ND	0.0447034	ND	0.1773	0.42	0.580015	0.936538	ND	0.942385	ND	0.0209597	0.367777	ND
FBgn0000279	3R	ND	ND	0.000877785	ND	0.1916	0.188	0.14924	0.269162	ND	0.635187	ND	0.0196978	0.132604	ND
FBgn0000283	3R	0.97962	0.314229	0.272857	0.10801	0.4598	0.069	0.838611	4.97938e-08	0.1396	0.000341297	0.3748	1.37488e-16	1.28095e-20	0.1439
FBgn0000286	2L	0.97918	0.638523	0.931834	0.498427	0.1227	0.415	0.404201	0.341586	0.3456	0.635187	0.2726	0.000603661	0.901689	0.0828
FBgn0000287	2L	0.972955	0.89044	0.968745	0.161485	0.4329	0.054	0.962178	1.04189e-18	ND	0.0158223	ND	1.77848e-153	3.88295e-23	ND
FBgn0000289	2R	0.979243	0.170873	0.571052	0.398061	0.2986	0.422	0.956023	3.53449e-07	0.0832	0.000341297	0.3611	9.13265e-31	2.29111e-08	0.002
FBgn0000299	2L	0.950835	0.993494	0.0188986	1.31374e-07	0.0564	0.022	0.651075	0.695437	0.1486	0.193072	0.1506	8.07951e-85	1.1783e-52	0.11805
FBgn0000303	3R	0.97962	0.0661729	5.60095e-07	7.22657e-08	ND	ND	0.326433	0.00891644	ND	ND	ND	0.84898	0.717854	ND
FBgn0000307	2L	0.985529	0.360693	0.884757	1.1648e-07	0.1622	0.086	0.348836	5.14381e-07	0.0238	0.000341297	0.3272	5.68235e-19	2.67373e-08	0.03035
FBgn0000308	2L	0.997824	0.419549	0.817037	0.00446887	0.3341	0.098	0.964076	0.000268149	0.0184	0.000341297	0.0302	0.339184	0.0598757	0.00285
FBgn0000313	3R	0.972541	0.165107	0.676671	0.999348	0.2393	0.151	0.644007	1.11979e-06	0.0006	0.0119212	0.2629	3.38627e-07	0.738696	0.0488
FBgn0000316	X	0.0751164	0.857385	0.197638	0.000756226	0.0308	0.022	7.58403e-05	4.13462e-09	0.0077	0.000341297	0.4574	1.06403e-06	6.12877e-36	0.0618
FBgn0000317	2L	0.972228	0.934773	0.0308375	0.136388	0.2348	0.342	0.656123	0.0270585	ND	0.000341297	ND	0.000400149	3.85964e-10	ND
FBgn0000318	2L	0.972228	0.902287	0.638157	0.690465	0.2812	0.421	2.14755e-07	0.11707	0.4079	0.635187	ND	2.01254e-13	0.00329298	0.1377
FBgn0000319	X	0.994677	0.0886156	0.177531	0.0286658	0.4112	0.408	0.775289	0.000221862	0.3185	0.00258621	0.3316	1.27209e-12	1.21357e-15	0.00165
FBgn0000320	2L	0.985646	0.964955	0.705394	0.155397	0.2715	0.212	0.672261	0.368515	ND	0.49915	ND	1.76218e-28	0.00266545	0.1326
FBgn0000326	2R	0.974437	0.878857	0.923221	0.80288	0.0335	0.285	0.34763	0.0472041	ND	0.000341297	ND	0.000182971	0.10242	ND
FBgn0000330	X	0.407219	0.995117	0.139569	0.294821	0.0829	0.02	5.39284e-08	0.00241207	0.0291	0.0316083	0.187	3.03924e-07	6.91685e-07	0.00695
FBgn0000337	2R	0.98546	ND	ND	ND	0.3302	ND	0.482604	0.85152	ND	1	ND	5.33006e-16	0.622832	ND
FBgn0000339	2L	0.97918	0.459019	0.182844	0.0271233	0.4316	0.441	0.991164	0.216075	0.2151	0.00494071	0.1061	0.109662	0.0425465	0.0785
FBgn0000346	X	0.428937	0.0436445	1.37233e-33	4.21951e-08	0.0268	0	0.00755376	0.00302955	0.0674	0.000341297	0.1495	5.85409e-21	7.81846e-20	0.00505
FBgn0000351	2L	0.974566	ND	ND	ND	0.3457	ND	0.0730023	3.41386e-13	0.0205	0.000341297	ND	4.79089e-27	1.25e-20	0.08915
FBgn0000352	2R	0.99352	0.247512	0.417663	4.35431e-05	0.1981	0.079	0.776882	1.90675e-22	ND	0.000341297	ND	4.17875e-70	4.66362e-10	ND
FBgn0000355	3L	0.995657	ND	ND	ND	0.3213	0.464	3.70192e-05	1.0004e-05	0.0108	0.000568666	0.2297	ND	9.3682e-48	0.008
FBgn0000356	3L	ND	ND	ND	ND	0.2107	ND	0.00187212	0.000204202	0.0019	0.000341297	ND	ND	8.10936e-30	0.0204
FBgn0000357	3L	0.488974	ND	ND	ND	0.4975	ND	0.0408041	0.000121337	0	0.000341297	0.006	ND	4.04235e-37	0.00145
FBgn0000358	3L	ND	ND	ND	ND	0.3933	ND	0.00226478	0.0283104	0.0031	0.000341297	0.0949	ND	2.39575e-91	0.01585
FBgn0000359	X	0.597394	ND	ND	ND	0.2083	ND	0.000231988	6.94484e-05	0	0.000341297	0.0117	ND	8.09451e-195	0.0034
FBgn0000360	X	0.0134365	ND	ND	ND	0.0365	0.423	0.0020914	6.77581e-05	0	0.000341297	0.0007	ND	4.43784e-239	0.0003
FBgn0000363	3R	ND	ND	ND	ND	0.0883	ND	ND	ND	ND	0.0097743	ND	ND	ND	ND
FBgn0000370	2L	0.972541	0.861028	0.0118328	0.0651437	0.0111	ND	0.999346	0.940859	0.1152	0.49915	0.443	0.113391	0.849096	0.2052
FBgn0000376	X	0.97918	0.717243	0.774434	0.871873	ND	ND	0.0880569	1.5261e-21	ND	ND	ND	2.28486e-37	1.36649e-30	ND
FBgn0000377	X	0.988365	0.714588	0.731035	0.939169	0.361	0.224	0.659305	1.80672e-10	0.2609	0.000568666	0.1461	8.75642e-06	1.34267e-31	0.03235
FBgn0000382	X	0.972541	0.964228	0.877262	0.549148	0.2433	0.453	0.141137	0.0126596	0.281	0.0490539	0.4313	3.66676e-09	0.0410596	0.0349
FBgn0000384	2L	0.984527	0.714588	0.945386	0.892231	ND	ND	0.0305127	1.2423e-07	ND	0.000341297	ND	1.03541e-23	2.86739e-14	ND
FBgn0000392	2L	0.93653	0.530239	0.727754	0.280836	0.0498	0.349	0.685687	0.000152136	0.0776	0.0724797	0.0933	0.00154608	4.32869e-10	0.04005
FBgn0000394	X	0.972495	0.835179	0.789755	0.0145525	0.201	0.244	0.0497529	0.0275902	0.2163	0.0608893	0.1341	0.739245	8.75292e-10	0.15325
FBgn0000395	2R	0.97827	0.790155	0.0266442	0.678316	0.4769	0.284	0.621419	0.00267875	0.1549	0.942385	0.4724	2.3955e-12	0.122225	0.2114
FBgn0000404	3L	0.988348	0.0916048	0.584502	0.878642	0.4076	0.293	1.30411e-12	6.44243e-15	0.0003	0.000341297	0.0695	4.26865e-64	3.22944e-31	0.0056
FBgn0000405	2R	0.0682038	0.161438	0.968745	ND	0.4138	ND	4.01687e-15	3.07037e-17	0	0.000341297	0.0028	1.71917e-205	1.44124e-45	0.00025
FBgn0000406	2L	0.986605	0.00536582	0.000259428	0.52703	0.1076	0.082	0.0954478	0.214598	0.0196	0.00643574	0.2031	2.83449e-21	1.45654e-05	0.02395
FBgn0000409	2L	0.698225	0.802549	0.764065	0.189646	0.0147	0.256	0.158827	0.00683383	0.0352	0.193072	0.3266	6.42169e-45	2.43895e-35	0.01555
FBgn0000411	3L	0.999945	0.823135	0.0711151	0.126287	0.028	0.199	0.909199	0.0407591	ND	0.268908	ND	1.0665e-47	1.30965e-17	ND
FBgn0000412	3R	0.781719	0.482729	3.30701e-05	3.13081e-05	0.1082	0.005	0.0483674	2.06807e-10	0.0065	0.000341297	0.0521	0.338846	0.00103807	0.007
FBgn0000413	2L	0.98071	0.997683	0.880446	0.0932341	0.0886	0.324	0.367881	9.31886e-06	0.2539	0.000568666	0.3689	0.00738066	0.95623	0.00135
FBgn0000414	3L	0.995869	0.0548843	0.646121	8.52609e-07	0.3006	0.021	0.0178219	0.113512	0.1436	0.0316083	0.2223	1.11695e-52	3.06046e-10	0.04385
FBgn0000416	3R	0.879594	0.323919	0.160656	0.000244108	0.0453	0.483	0.946757	0.577448	0.0879	0.534515	0.0728	1.71407e-06	0.271222	0.17185
FBgn0000422	2L	0.591913	0.693249	0.00858948	0.106411	0.4568	0.365	0.991136	0.00692492	0.0302	0.00255537	0.2	4.21981e-78	3.20876e-10	ND
FBgn0000426	2R	0.97918	ND	0.878648	0.672439	0.2738	0.279	0.875394	1.73699e-15	0.0019	0.000341297	0.452	2.53953e-06	1.35921e-16	0.01995
FBgn0000427	X	0.950552	0.620741	ND	0.996998	0.4264	0.42	0.578953	0.000491091	0.0001	0.000341297	0.0027	ND	1.23734e-122	0.00055
FBgn0000439	3R	0.972495	0.769702	0.664161	0.612066	0.1459	0.366	0.914451	0.0616325	ND	0.362835	ND	0.492615	0.0785985	ND
FBgn0000442	2L	0.460539	ND	0.488034	0.972334	0.1915	ND	0.0173197	0.000521307	0.0409	0.0944892	0.2485	1.98436e-42	2.14107e-17	0.01035
FBgn0000447	3R	0.918807	0.658591	0.439395	0.511718	0.0225	0.098	0.979762	0.00558141	0.0137	0.0158223	0.4367	1.75368e-69	1.54219e-07	0.00085
FBgn0000448	2R	0.972541	0.588928	0.584399	0.302455	0.0434	0.048	0.0885965	0.221981	0.1283	0.0655326	0.1843	0.976874	0.00044963	0.17125
FBgn0000449	3L	0.972541	0.703205	0.0793844	0.817564	0.0835	0.221	0.837144	1.46313e-05	ND	0.193072	ND	0.810416	1.96315e-07	ND
FBgn0000451	3L	0.9843	0.759865	0.984321	0.608953	0.3024	0.169	0.988803	0.861098	0.0414	1	0.0621	1.67709e-05	0.0199115	0.0566
FBgn0000454	3R	0.94454	0.393408	0.792069	0.000299714	0.22	0.443	0.000375751	4.2978e-10	0.0025	0.000341297	0.1379	0.0029047	0.693561	0.00425
FBgn0000455	3R	0.976518	0.773982	0.81564	0.0324208	0.4515	ND	4.52409e-08	0.333444	0.3166	0.0608893	0.0763	0.00135665	0.682085	0.0678
FBgn0000459	X	0.972541	0.182934	0.000269354	8.3445e-13	0.104	0.01	0.565681	0.0855948	0.4984	0.880993	0.1975	6.90025e-12	0.000224723	0.17735
FBgn0000463	3R	0.82893	0.411143	0.0275268	0.053179	0.2307	0.39	0.474791	1.72115e-24	0.0075	0.00266193	ND	1.78722e-38	7.30282e-40	0.028
FBgn0000464	2L	0.983333	0.290155	0.798881	7.19027e-08	0.0676	0.468	0.864799	0.259133	0.312	0.234855	0.2558	4.70443e-09	0.000193363	0.14145
FBgn0000473	2R	0.999096	ND	0.162066	0.000121971	0.3113	0.454	1.02702e-08	0.154817	0.0511	0.000568666	0.2088	2.95455e-13	0.725349	0.0006
FBgn0000477	3R	0.719673	0.206336	0.191237	0.830196	0.3885	0.018	0.207223	0.223106	0.0049	0.0790187	0.1585	1.99841e-25	0.188212	5e-05
FBgn0000479	X	0.950835	0.542872	0.0139407	0.908552	0.3476	0.458	0.153553	0.503594	0.0897	0.880993	0.2141	0.451628	0.571312	0.1961
FBgn0000482	X	0.972541	0.143586	0.380504	0.174883	0.4942	0.261	0.858505	0.0130906	0.0572	0.0158223	0.4257	0.00035025	9.47662e-09	0.01425
FBgn0000489	3L	0.972541	0.675108	0.17968	0.683258	0.2475	0.373	0.704744	1.07922e-06	0.0165	0.000341297	0.4715	7.96452e-21	1.81657e-63	0.0081
FBgn0000490	2L	0.569779	0.486647	0.889384	0.609075	0.2978	0.094	0.0063871	0.0231377	0.1174	0.731523	0.2247	1.59853e-09	0.750734	0.092
FBgn0000492	3R	0.930306	0.313246	0.869154	0.334872	0.3343	0.27	0.895908	3.74021e-05	0.0051	0.0724797	0.0467	8.50446e-06	0.535821	0.02005
FBgn0000497	2L	0.97827	0.892365	0.31819	0.00105568	0.4697	0.179	0.802898	0.00715268	0.0446	0.193072	0.0417	0.0545884	0.780009	0.0506
FBgn0000499	X	0.972541	0.683633	0.5075	0.0289479	0.1597	0.381	0.428631	0.471624	0.4095	0.414382	0.0459	0.000119853	2.84777e-14	0.20085
FBgn0000500	3R	0.972955	0.867066	0.000298946	0.0806381	0.0332	0.007	0.607467	1.93934e-05	0.0402	0.00262467	ND	0.841843	0.903304	ND
FBgn0000504	3R	0.997824	0.908982	0.995996	0.000993431	0.0226	0.002	1.14092e-21	5.64009e-15	0.4503	0.810184	0.1464	4.72907e-34	0.460442	0.07425
FBgn0000520	X	0.78801	0.341831	0.472002	0.491886	0.0088	0.251	0.990378	1.67597e-07	0.3302	0.0105393	0.3682	8.47976e-40	1.62182e-10	0.20825
FBgn0000524	X	0.735919	0.680077	0.659119	0.840979	0.1542	0.243	0.00230629	1.84107e-21	0.0299	0.000341297	ND	2.64741e-237	3.41732e-27	0.04445
FBgn0000527	3R	0.307955	0.648725	0.598481	9.61702e-07	0.3917	0.476	0.783529	1.00919e-06	ND	0.0944892	0.02	4.29266e-27	0.482278	ND
FBgn0000529	2L	0.979243	ND	0.53751	0.347447	0.0325	0.293	0.162972	0.107738	0.2949	0.731523	0.4344	0.236955	0.844317	0.04095
FBgn0000533	3R	0.972541	0.981072	0.524668	0.508415	0.2407	ND	0.994497	3.54862e-07	0.0079	0.0490539	0.1045	4.80728e-08	3.92313e-23	0.12755
FBgn0000535	X	0.97827	0.915009	0.868201	0.715657	0.2975	0.011	0.595504	0.00021245	0.1568	0.942385	0.2007	0.0820886	0.414631	0.04305
FBgn0000536	X	0.852466	0.0955805	7.48951e-07	0.0349781	0.0389	0.073	4.40721e-13	0.283161	0.0284	0.49915	0.348	0.449077	0.0682088	0.09495
FBgn0000541	3L	0.972541	0.75427	0.728063	5.49671e-06	0.0879	0.092	0.434912	0.00231912	0.0972	0.00494071	0.2359	4.73771e-13	0.394684	0.01515
FBgn0000542	X	6.12956e-12	0.986467	0.0538244	0.0177378	0.0574	0.311	0.627042	0.982612	0.0493	0.810184	ND	0.000932751	0.00190248	ND
FBgn0000543	3L	0.972541	0.412791	0.215498	0.975727	0.0126	0.496	0.97211	9.49974e-05	ND	0.000568666	ND	0.833499	1.67061e-08	ND
FBgn0000546	2R	0.94454	0.306479	0.918141	0.00305265	0.1692	0.386	0.00212604	2.734e-07	0.0132	0.0316083	0.3772	5.62296e-20	1.26154e-16	0.12145
FBgn0000547	2L	0.98071	0.959509	0.461091	1.68224e-09	0.1873	0.281	0.787058	3.26312e-10	0.0395	0.00494071	0.4864	6.78434e-36	5.07876e-25	0.14815
FBgn0000551	3L	0.972541	ND	ND	ND	0.244	0.498	0.651847	0.280069	ND	0.731523	ND	0.000296485	0.178639	ND
FBgn0000552	3R	0.979243	ND	ND	ND	0.2633	0.162	ND	0.470264	ND	0.880993	ND	ND	0.914228	ND
FBgn0000556	2R	0.886495	0.0456452	5.08055e-06	9.30511e-68	0.0104	0.311	0.530443	8.45905e-08	0.0005	0.000568666	0.0364	4.44364e-48	2.42383e-53	0.00035
FBgn0000557	3R	0.950835	0.998068	0.84989	0.0415452	0.0321	0.288	0.188536	1.2016e-06	0.4217	0.534515	0.2487	3.50741e-27	2.15603e-17	0.01715
FBgn0000559	2L	0.695355	0.665384	0.000676241	8.3573e-07	0.2034	0.06	0.858076	2.0498e-08	0.0026	0.00966702	0.0699	4.35041e-06	5.3469e-51	0.00295
FBgn0000560	3L	ND	ND	0.68928	ND	0.2568	ND	0.972774	0.000333554	ND	0.193072	ND	6.02528e-42	3.25548e-09	ND
FBgn0000562	2R	0.981813	0.226521	0.650315	0.000294324	0.38	0.042	0.429694	8.83804e-06	0.3778	0.0105393	0.4325	4.96189e-17	5.80619e-56	0.0004
FBgn0000564	3R	0.380516	ND	0.0325245	8.03954e-08	0.0053	0.104	ND	0.791692	0.0376	0.332326	0.0407	0.507006	0.89592	0.0046
FBgn0000565	3L	0.995657	0.418604	0.0323261	1.50478e-17	0.015	0.181	0.0226481	0.642249	0.0175	0.942385	0.0324	0.00621123	1.75216e-10	0.0273
FBgn0000566	2R	0.950835	0.998068	2.1287e-05	8.28779e-05	0.021	0.012	0.00151137	1.84074e-07	0.0344	0.000568666	0.1885	7.68223e-14	3.13434e-42	0.0001
FBgn0000567	3L	0.914223	0.842064	0.15214	0.858517	0.2553	0.175	0.326385	0.0539706	0.4344	0.880993	0.0245	0.502961	0.674577	0.0077
FBgn0000568	3L	0.956785	0.685515	0.850126	2.46912e-05	0.1353	0.174	0.546938	0.328308	0.3155	0.880993	0.1809	7.98133e-05	2.94525e-11	0.20625
FBgn0000575	3L	0.972541	0.884346	0.730809	0.0461182	0.0283	0.118	2.22046e-37	0.276288	0.1515	0.148807	0.3482	8.68546e-10	3.72719e-52	0.11895
FBgn0000576	3R	0.9981	0.983125	0.800947	0.639523	0.2286	0.18	0.996648	0.564719	0.4798	0.268908	0.1047	0.000224741	0.75305	0.0051
FBgn0000577	2R	0.981813	ND	0.912568	0.614484	0.2492	ND	0.777579	0.00356534	ND	0.193072	ND	1.87385e-42	2.91315e-07	ND
FBgn0000578	2R	0.972541	0.775366	0.146623	0.00376883	0.2752	0.353	0.88442	1.77861e-06	0.0439	0.0134537	0.265	1.71912e-13	0.026159	0.11245
FBgn0000579	2L	0.672777	0.969174	0.919665	0.0249267	0.1234	0.187	0.399243	0.123642	0.3707	0.942385	0.4934	0.182459	0.0406679	0.00515
FBgn0000581	2R	0.972541	0.767481	0.389311	2.94347e-22	0.3958	0.413	0.900373	8.98567e-11	0.2774	0.299835	0.3542	2.93609e-21	0.491455	0.0105
FBgn0000588	2L	0.972541	0.168003	0.208259	0.0335645	0.229	ND	0.700663	3.30937e-16	0.0088	0.000341297	0.1587	1.29674e-26	2.54598e-17	0.0107
FBgn0000591	3R	ND	ND	ND	ND	0.1345	ND	ND	0.0325425	0.1169	0.49915	0.4916	0.437228	0.434035	0.08765
FBgn0000592	3L	0.302178	0.0183463	0.514118	1.38983e-15	0.1428	0.175	0.150291	1.60879e-09	0.001	0.000341297	0.2567	3.50123e-225	1.76265e-11	0
FBgn0000594	3L	0.995826	0.463777	0.945386	0.365498	0.3343	ND	0.994424	0.183916	ND	0.635187	ND	0.995398	0.727644	ND
FBgn0000606	2R	0.981813	ND	ND	ND	0.1363	0.212	0.762755	0.409815	0.2714	1	0.41	0.00107915	0.480281	0.03955
FBgn0000611	X	0.972541	0.904577	0.792488	0.0104888	0.0573	0.404	0.232936	0.00737162	0.046	0.000341297	0.349	6.2459e-16	2.57624e-21	0.0009
FBgn0000615	2R	0.86198	0.431925	0.998675	0.136517	0.2546	0.289	0.0584678	1.11516e-05	0.0052	0.0490539	0.1151	2.18214e-55	8.18574e-51	0.016
FBgn0000617	X	0.832939	ND	0.731035	0.529614	0.2537	0.275	0.422695	1.1948e-07	0.0254	0.332326	0.4372	0.000572866	3.4281e-23	0.10565
FBgn0000618	X	0.995568	ND	0.736224	0.128439	0.3464	0.291	0.278195	2.27388e-08	ND	0.000985707	ND	0.716156	1.93748e-09	ND
FBgn0000625	3L	0.97827	0.50868	0.748414	0.782635	0.2563	0.402	0.592462	0.00551434	0.2284	0.810184	0.1991	0.00638982	0.236754	0.19305
FBgn0000629	3L	0.990962	0.678644	0.918235	0.730031	0.413	0.31	0.712321	1.5296e-11	0.1046	0.000341297	ND	5.78508e-26	3.43451e-11	0.0673
FBgn0000633	2R	0.987262	0.452632	0.25327	9.97528e-13	0.1278	0.028	0.534335	0.000222374	0.1437	0.332326	0.0643	0.046318	0.117963	0.1022
FBgn0000635	X	0.901156	0.960342	0.721645	1.4424e-09	0.0129	0.184	0.155125	0.00386092	ND	0.388627	0.1568	0.0589428	3.61014e-18	ND
FBgn0000636	2L	0.972541	0.812256	0.719823	0.00541099	0.3637	0.345	0.909417	0.730661	0.3117	1	0.0493	1.93868e-19	0.477322	0.20435
FBgn0000639	3L	0.979243	0.0886156	5.9382e-11	0.522951	0.191	0.011	0.772113	0.152386	ND	0.635187	0.1349	5.67998e-25	0.00990759	ND
FBgn0000640	2L	ND	ND	2.04203e-12	ND	0.2475	0.032	0.648478	0.210582	0.0049	0.880993	0.2845	5.77709e-12	0.000518926	0.2147
FBgn0000644	X	0.698225	ND	ND	ND	ND	ND	0.874965	8.34235e-09	ND	ND	ND	1.14759e-09	1.76021e-12	ND
FBgn0000658	2R	0.95023	0.725941	0.245868	0.976883	0.125	0.083	0.510679	0.630035	ND	0.635187	ND	0.973542	0.297657	ND
FBgn0000659	3R	0.990101	0.995598	0.676966	0.000161785	0.0416	0.043	0.98074	0.00939674	0.0911	0.299835	0.4867	2.56012e-44	0.77516	0.2241
FBgn0000662	2R	0.97525	0.423973	0.978923	0.999924	0.3306	0.308	0.949023	7.41182e-06	0.1926	0.000341297	0.4126	3.88314e-37	9.24828e-16	0.0184
FBgn0000667	X	0.972495	0.605045	2.11148e-14	0.631545	0.2841	0.039	0.00333267	0.593262	0.097	0.880993	0.3922	7.92331e-67	6.14203e-34	0.00305
FBgn0000709	X	0.97827	0.406077	0.412496	0.419228	0.2756	0.211	0.358458	2.78916e-10	0.0248	0.00138249	0.0787	5.49474e-22	8.49211e-26	0.0916
FBgn0000711	X	0.972228	0.603429	1.9858e-08	7.27378e-08	0.039	0.016	0.785765	0.311773	0.493	0.635187	0.0057	8.87226e-16	0.208954	0.10625
FBgn0000715	2R	0.97827	0.95319	0.949998	0.795508	0.2436	0.15	ND	0.146904	ND	0.00643574	ND	0.000488878	0.506197	ND
FBgn0000719	X	0.334919	0.993991	0.991354	0.618532	0.44	ND	9.21883e-06	0.00406586	ND	0.000985707	ND	1.12996e-130	9.74335e-08	ND
FBgn0000721	2L	0.30554	0.726685	0.0991104	1.59922e-08	0.0078	0.342	0.208407	0.000137647	0.1192	0.00494071	0.2921	7.05086e-22	2.1551e-49	0.0161
FBgn0000723	3R	0.957312	0.0429655	0.776882	0.149009	0.3459	0.148	0.718357	0.00721824	ND	0.0158223	ND	3.03713e-19	0.00015828	ND
FBgn0000808	X	0.980716	ND	ND	ND	0.1662	0.086	0.983052	3.39334e-11	ND	0.0790187	ND	0.0110598	0.00643114	ND
FBgn0000810	X	0.974566	0.597813	0.614298	0.555266	0.2787	0.378	0.677611	1.32811e-05	0.0863	0.041735	0.4607	1.14564e-08	5.51426e-13	0.17545
FBgn0000826	X	0.000573317	ND	ND	ND	0.0151	0.387	0.729757	3.27748e-20	0.0677	0.000341297	ND	1.95835e-54	4.60871e-45	0.0102
FBgn0000927	X	0.912567	ND	0.948766	ND	0.0835	ND	8.90824e-05	1.47738e-08	0.0012	0.000341297	0.2166	4.99405e-95	5.51136e-96	0.00645
FBgn0000928	X	0.00214619	ND	ND	ND	0.2281	ND	0.00290335	0.849926	0.1455	0.635187	0.1789	2.05034e-29	0.000382356	0.01525
FBgn0000964	2L	0.98071	3.27325e-05	0.550889	ND	0.0088	ND	0.931891	1.81885e-23	0.4786	0.0316083	ND	5.17433e-05	7.26326e-19	ND
FBgn0000996	2R	0.730395	0.956484	0.236527	0.396295	0.4631	ND	0.503604	2.5727e-15	0.0012	0.000341297	ND	1.0173e-55	2.81301e-31	0.014
FBgn0001075	2L	0.859004	0.908982	0.00748767	0.807453	0.2903	0.043	0.309688	0.273731	ND	0.268908	ND	1.91254e-13	0.115904	ND
FBgn0001077	3R	0.980716	ND	ND	ND	0.4924	0.064	ND	0.0247173	0.1535	0.635187	0.0125	3.77545e-14	0.265278	0.135
FBgn0001078	3L	0.950835	0.633267	0.649472	3.47751e-07	0.0673	0.387	0.332499	5.89239e-11	0.4409	0.000783085	0.0747	5.17539e-18	5.48226e-35	0.22355
FBgn0001079	X	0.782317	0.336059	0.460206	0.588913	0.32	0.139	0.67202	6.41838e-15	0.0805	0.00494071	ND	4.8428e-68	6.38199e-15	0.1579
FBgn0001083	X	0.942368	0.828606	0.919651	0.00636649	0.4158	0.168	0.865907	0.0142789	0.2396	0.193072	0.137	0.116647	0.118159	0.20415
FBgn0001084	2L	0.999096	ND	0.366839	0.58032	0.2986	0.089	0.997774	9.32887e-07	0.0565	0.00138249	ND	1.32288e-11	0.560667	0.13315
FBgn0001085	3L	0.972955	0.638408	0.097894	0.00425817	0.3836	0.134	0.449847	4.73723e-07	0.0298	0.0724797	0.4266	4.68036e-36	2.89652e-13	0.1566
FBgn0001086	2L	0.972495	ND	0.886599	ND	0.4279	0.237	0.00299903	2.74469e-14	0.0037	0.000341297	0.0056	2.77525e-12	0.137008	0.0174
FBgn0001087	X	0.890056	0.869674	0.0483439	0.837912	0.3324	0.364	0.0024409	7.623e-10	0.0259	0.00266193	0.2049	1.3224e-13	1.00929e-05	0.2216
FBgn0001089	2L	0.97827	0.542687	0.665189	0.0021378	0.0847	0.066	0.0609726	0.0020923	0.0014	0.0655326	0.2008	2.10045e-28	6.06116e-12	0.1949
FBgn0001090	X	0.989012	0.98103	0.298775	0.0325974	0.251	0.016	0.0466204	0.0552613	0.0084	0.0097743	0.2142	2.28399e-07	4.05218e-21	0.01535
FBgn0001091	2R	0.325402	0.924458	0.721174	0.482723	0.2664	0.465	0.990979	0.527684	0.4253	0.49915	0.4072	3.82222e-08	8.18612e-37	0.05815
FBgn0001092	X	0.87062	0.929498	0.359904	0.605181	0.3918	0.163	8.97209e-07	2.272e-08	0.0173	0.0316083	0.1312	7.34946e-13	5.51153e-64	0.0045
FBgn0001098	3R	0.575295	0.709064	0.311739	5.63322e-08	0.0083	0.443	0.577829	0.664795	0.4834	0.810184	0.1297	1.29544e-08	2.36463e-31	0.01955
FBgn0001099	3L	0.972541	ND	0.773817	ND	0.1664	ND	0.985876	1.99497e-11	0	0.000341297	0.0232	8.42796e-22	4.24224e-37	0.00075
FBgn0001104	3L	0.972495	0.630094	0.418849	0.953037	0.3691	0.275	0.833295	4.99653e-07	0.0629	0.000341297	0.1513	1.09521e-170	1.07169e-52	0.02305
FBgn0001105	X	0.950835	0.474381	0.00258207	1.6315e-06	0.0723	0.046	0.835205	2.35902e-07	0.0341	0.000341297	0.2758	2.13291e-09	0.0049943	0.0472
FBgn0001108	3L	0.97827	0.21718	0.998889	0.253321	0.4846	0.364	0.989139	1.62617e-07	0.0062	0.000783085	0.3587	0.000104047	0.00118207	0.0233
FBgn0001112	3R	0.891995	0.451994	0.0188985	0.0781204	0.0161	0.436	0.00136419	5.12765e-73	0.0036	0.000341297	0.0228	1.94897e-106	0.00479619	0.0095
FBgn0001114	2L	0.0122895	3.07539e-08	1.43736e-25	6.02876e-06	0.0397	0.009	0.051271	0.711119	0.0944	0.635187	0.0496	2.49501e-07	0.202475	0.17335
FBgn0001120	3L	0.94454	ND	ND	ND	0.3755	ND	9.59572e-11	2.65072e-06	0	0.000341297	0.0003	ND	2.32348e-65	0.0011
FBgn0001122	2R	0.97827	0.961334	0.446662	0.000441698	0.0517	0.155	0.575218	0.443065	0.1746	0.49915	0.4815	1.0541e-07	2.16544e-08	0.041
FBgn0001123	2R	0.98071	0.975353	0.00208648	0.900175	0.3836	0.014	0.42462	0.00228174	0.0277	0.041735	0.2549	2.37219e-33	0.0930969	0.0453
FBgn0001124	2R	0.995869	0.572833	0.928602	6.0921e-08	0.0261	0.34	0.315103	2.39922e-06	0.0481	0.000341297	0.4768	8.63259e-48	5.80479e-17	0.00165
FBgn0001125	2L	0.972228	0.766266	0.0368143	1.08929e-07	0.0227	0.038	0.00298122	0.404487	0.1737	0.148807	0.1975	0.20406	0.000430937	0.1083
FBgn0001128	2L	0.556841	0.256119	0.397444	0.0262079	0.1093	0.138	0.246367	0.13599	0.0273	0.942385	0.4285	9.65924e-09	1.59327e-15	0.00035
FBgn0001133	2R	0.972942	0.506681	0.833488	0.00448684	0.1619	0.211	0.83643	8.86108e-05	ND	0.00494071	ND	0.00461806	1.52356e-09	ND
FBgn0001134	3L	0.97827	0.925201	0.0784511	0.0846829	0.3561	0.021	0.929195	0.00402183	ND	1	ND	0.142276	0.720635	0.1879
FBgn0001137	2L	0.516444	0.986594	0.994392	0.0413924	0.1798	0.434	0.342947	0.0190268	0.1607	0.193072	0.2464	3.9805e-32	5.68496e-34	0.2468
FBgn0001138	3R	0.993153	0.376468	0.74272	0.802818	0.415	0.171	0.772264	0.210776	ND	0.635187	ND	0.947317	0.629069	ND
FBgn0001139	3R	0.97827	0.88574	0.7788	0.0747681	0.0791	0.011	0.6108	3.42189e-07	0.3664	0.00494071	0.2806	5.36371e-07	0.000414199	0.23645
FBgn0001142	2L	0.657593	0.445389	2.96321e-05	0.0253024	0.4314	0.008	1.05144e-13	1.51269e-05	0.001	0.000783085	0.083	1.4776e-95	1.02189e-59	0.0104
FBgn0001145	X	0.809954	0.422263	0.0376098	0.180514	0.3351	0.001	0.105681	0.000315736	0.0006	0.00494071	0.251	1.25347e-45	0.00660791	0.00045
FBgn0001147	2R	0.917875	ND	0.888529	ND	0.3545	0.42	0.882189	1.12386e-09	0.1177	0.268908	0.2717	4.22432e-08	0.552908	0.1167
FBgn0001148	2R	ND	ND	ND	ND	0.2667	ND	ND	0.431707	ND	0.268908	ND	4.13578e-05	0.818014	ND
FBgn0001149	3R	0.990962	0.762258	0.589033	0.366499	0.2703	0.356	0.00168917	0.0103138	0.182	0.414382	0.1023	0.932123	0.80422	0.0905
FBgn0001150	X	0.985882	0.623354	0.0162807	0.79462	0.2828	0.096	0.837354	0.718287	0.1219	1	0.4374	ND	0.270143	0.18515
FBgn0001168	3L	0.988348	0.772573	0.290144	0.245465	0.2016	ND	0.234978	0.000236666	0.0337	0.148807	0.0979	0.0255848	0.000117625	0.1379
FBgn0001169	3R	0.883062	0.601982	0.576074	0.0633029	0.4772	0.21	0.959747	2.41724e-14	0.0202	0.000341297	0.2912	6.7096e-08	0.000252891	0.00315
FBgn0001170	2L	0.87062	ND	ND	ND	0.3413	ND	0.631783	0.339498	ND	0.731523	ND	0.535375	0.478335	ND
FBgn0001174	2L	0.995657	ND	ND	ND	0.431	ND	0.80077	0.000341144	ND	0.234855	ND	0.284955	0.535803	ND
FBgn0001179	3L	0.0879866	0.221198	0.903103	0.0783313	0.3209	0.295	0.0397111	3.29574e-08	0.0423	0.000341297	ND	0.00453173	4.03637e-06	0.1449
FBgn0001180	3R	0.984494	0.845908	0.918141	0.777788	0.3184	0.477	0.359158	2.09811e-13	0.1615	0.00258621	0.069	ND	1.70864e-16	0.1893
FBgn0001185	2L	0.981813	0.75424	0.765824	0.380634	0.2586	ND	0.822851	0.11273	ND	0.0999607	0.1134	0.00841644	0.000152785	ND
FBgn0001186	X	0.988348	0.803	0.257981	0.509228	0.0452	0.037	7.05259e-24	0.912914	0.2454	0.810184	0.1908	0.000176244	5.45828e-11	0.06155
FBgn0001187	2R	0.972729	0.355947	0.391491	9.20174e-08	0.0172	0.019	8.44499e-07	0.00265604	0.0576	0.000783085	0.133	6.88008e-32	0.403955	0.08925
FBgn0001189	X	0.972541	0.903893	0.623328	1.07808e-09	0.024	0.156	0.0429702	0.186611	0.1449	0.148807	0.3775	2.45355e-06	0.0838301	0.02305
FBgn0001197	3R	0.999945	0.848124	0.0789394	0.00432046	0.1767	0.194	0.111544	2.82353e-20	0	0.000341297	0.0039	3.7138e-09	3.61085e-21	0.0003
FBgn0001202	2L	0.999945	0.205144	0.122931	0.789724	0.1082	ND	0.862054	0.259107	0.2779	0.000985707	ND	0.178227	0.0950845	0.20285
FBgn0001205	3R	ND	ND	ND	ND	0.4468	0.404	ND	ND	0.169	0.00643574	0.1237	ND	ND	0.05145
FBgn0001206	X	0.834302	0.293791	0.628684	0.739158	0.097	0.109	0.166266	1.92258e-07	0.0671	0.234855	0.0827	1.71221e-30	0.105979	0.15095
FBgn0001208	3L	0.98316	0.403655	0.704558	0.000757438	0.0155	0.207	0.0938781	0.3178	0.0805	0.041735	0.289	7.14045e-23	0.868626	ND
FBgn0001215	3R	0.972541	0.43877	0.0235235	0.0563134	0.1594	0.357	0.0577084	0.118989	ND	0.193072	0.4872	0.8753	1.25561e-06	0.1729
FBgn0001216	3L	0.996991	0.764639	0.95164	0.0158129	0.2645	0.323	0.000695142	2.68444e-29	0.0049	0.000341297	0.1915	6.291e-257	1.36992e-83	0
FBgn0001217	3R	0.979243	0.835378	ND	0.993119	0.4673	0.379	1.15057e-06	1.79465e-32	0.0001	0.000341297	0.0386	1.68366e-278	1.61478e-138	0.0015
FBgn0001218	X	2.12058e-05	0.665384	0.00970296	1.70604e-05	0.4631	0.312	2.54262e-49	0.000211653	ND	0.299835	ND	6.43806e-08	1.05847e-05	ND
FBgn0001219	3R	0.734949	0.506607	0.127082	0.00017608	0.3973	0.047	0.741873	0.00027433	0.0053	0.00138249	0.1858	1.77578e-23	8.27346e-19	0.0202
FBgn0001220	2R	0.392369	0.619196	0.324424	0.166937	0.2695	0.116	0.836858	0.305283	0.1301	0.534515	0.308	1.81615e-05	0.974297	0.06875
FBgn0001222	2R	0.995869	0.151235	0.399021	0.954855	0.3356	0.085	0.232266	3.25849e-06	0.0219	0.000341297	0.0449	1.02811e-19	0.00909807	0.03775
FBgn0001223	3L	0.253747	0.619196	0.956252	0.845422	0.2088	ND	8.54433e-11	0.38661	ND	0.041735	ND	0.259611	0.285653	ND
FBgn0001224	3L	0.629863	ND	0.638879	0.084564	0.0244	0.409	0.277011	0.0830309	0.348	0.000568666	0.3856	2.60904e-23	6.18784e-33	0.1419
FBgn0001225	3L	0.00821067	ND	0.257989	0.903875	0.0746	0.08	0.877343	1.33036e-12	0	0.000341297	0.004	0.00874158	0.0992757	0.0004
FBgn0001226	3L	0.0533728	ND	0.423993	0.00187264	0.0638	0.092	0.476967	1.18716e-10	0.0001	0.000341297	0.1536	0.063388	0.0100822	0.0002
FBgn0001227	3L	0.349605	0.214304	0.233316	4.2113e-06	0.018	0.097	0.634779	0.469371	0.2376	0.268908	0.0651	1.70413e-30	0.0840822	0.07675
FBgn0001228	3L	0.0115438	0.641652	0.598725	0.809015	0.4545	ND	0.216304	2.11132e-05	0.1209	0.000341297	0.0293	1.80582e-29	9.8941e-33	0.02275
FBgn0001229	3L	0.972541	0.509529	0.0278513	0.0932341	0.0198	0.163	0.650452	0.540349	0.0026	0.635187	0.0465	0.00350362	0.00121522	0.0021
FBgn0001230	3R	0.134528	ND	0.445587	0.161389	0.4204	0.033	0.00779738	0.0344948	0.037	0.000568666	0.4102	4.33928e-118	1.54659e-21	0.0038
FBgn0001233	3L	0.47429	0.101934	0.811698	0.000371261	0.41	0.285	0.747777	1.44663e-10	0.0011	0.000341297	0.1591	3.69612e-11	6.5293e-09	0.00015
FBgn0001235	3R	0.972541	0.20152	0.873326	0.975688	0.0729	0.302	0.47274	0.00104056	0.411	0.148807	0.1017	4.75376e-05	0.225154	0.06645
FBgn0001247	3L	0.975643	0.0899758	0.58382	0.691017	0.3255	0.003	0.0040078	0.724887	0.4107	0.388627	0.2944	0.140821	0.194876	0.15945
FBgn0001248	3L	0.98071	0.789871	0.868042	0.346581	0.1063	0.344	6.32759e-05	0.946594	0.4422	0.0863801	0.4896	0.00017368	0.00945796	0.10805
FBgn0001250	X	0.930679	0.796963	0.581087	3.50895e-08	0.3996	0.105	0.42498	9.34144e-06	0.0147	0.0863801	0.3027	0.00013294	0.178246	0.0422
FBgn0001253	3L	0.86198	0.513409	0.00692915	0.943462	0.4861	0.253	0.920537	0.163846	0.3145	0.49915	0.1514	0.370322	0.272706	0.0684
FBgn0001254	3L	ND	ND	ND	ND	0.0723	ND	0.865907	4.80371e-10	0.1277	0.148807	0.317	0.279706	0.0994136	0.17685
FBgn0001255	3R	0.9843	ND	0.488066	ND	0.0905	0.312	0.949202	0.616539	0.0247	0.880993	0.338	0.962134	0.738721	0.0003
FBgn0001256	3L	0.98071	ND	0.37059	ND	0.2897	ND	0.912352	0.00490167	ND	1	0.4976	0.631424	0.834377	0.0342
FBgn0001257	3L	0.637377	0.498483	0.44734	0.000385726	0.3578	0.103	0.781207	0.071692	0.1548	0.234855	0.106	7.0531e-05	4.66288e-15	0.04015
FBgn0001258	3L	0.97827	0.211919	0.00962143	0.755234	0.3784	0.124	0.00025453	2.69366e-06	0.2891	0.0168165	ND	1.58206e-41	1.07896e-26	ND
FBgn0001259	3L	ND	0.764079	0.970754	ND	0.4402	0.363	0.988465	0.181468	ND	0.635187	ND	1.54627e-06	0.592695	ND
FBgn0001263	2R	0.245686	0.46355	0.000378821	0.230595	0.3097	0.049	0.60517	0.00518409	0.038	0.041735	0.0407	0.816009	0.985065	0.0717
FBgn0001269	2R	0.98071	0.731298	0.921414	0.270894	0.0857	ND	0.593975	4.03337e-18	0.055	0.193072	0.0732	1.18798e-31	3.3446e-10	0.02445
FBgn0001276	2R	0.918788	ND	0.986903	0.878233	0.0782	0.349	0.836688	5.64723e-06	0.3791	0.0134537	0.0982	5.55936e-20	0.00019412	0.14095
FBgn0001280	3R	0.974566	0.34197	0.985719	0.390585	0.3959	0.339	0.912352	0.436571	0.3762	0.635187	0.2131	1.3977e-13	5.9811e-10	0.0233
FBgn0001281	3R	0.877159	ND	ND	ND	0.146	0.492	0.00348947	5.08441e-76	0.0001	0.000341297	ND	1.23853e-91	1.9759e-90	0.0006
FBgn0001285	2R	ND	ND	ND	ND	0.2967	ND	0.00305213	0.225241	0.0246	0.0999607	0.0001	2.57863e-10	0.906756	0.02035
FBgn0001291	2R	0.972541	0.620332	0.985997	0.883829	0.3335	0.02	0.794267	0.905692	0.2892	0.0999607	0.0715	0.0502806	0.000187212	0.24215
FBgn0001296	3R	0.0477388	0.95485	0.845233	0.0177751	0.0237	0.029	3.84384e-12	6.58768e-06	0.0311	0.00255537	0.1222	6.17966e-43	8.30805e-122	0.0005
FBgn0001297	3R	0.972541	0.885784	0.539956	0.0864745	0.4599	ND	0.510128	1.24656e-05	0.0446	0.49915	0.2717	0.840625	0.000448676	0.221
FBgn0001301	2L	0.953582	0.272505	0.626776	0.156076	0.2378	ND	0.667807	0.00065952	ND	0.810184	ND	6.49805e-09	0.363387	ND
FBgn0001308	2R	0.972541	0.391451	0.228314	0.00624657	0.1693	0.384	0.973309	1.68217e-07	0.0508	0.00142552	ND	7.8198e-59	3.14723e-23	0.0731
FBgn0001311	3R	0.98071	0.70509	0.00857566	0.765543	0.2123	0.312	0.958698	3.28949e-06	ND	0.49915	0.0274	5.63981e-24	1.08653e-08	0.05235
FBgn0001313	YHet	0.992073	0.463722	0.425124	ND	ND	ND	0.725024	2.37131e-13	ND	0.148807	ND	5.15515e-21	2.18973e-15	ND
FBgn0001314	YHet	0.999945	0.266517	ND	ND	ND	ND	0.994497	1.26467e-14	ND	0.414382	ND	2.66841e-14	4.44579e-20	ND
FBgn0001315	YHet	0.922131	0.755172	ND	ND	ND	ND	0.80803	6.80722e-19	ND	0.234855	ND	2.86935e-22	2.03305e-21	ND
FBgn0001316	3L	0.990962	0.616059	0.188517	2.99678e-08	0.4686	0.117	0.827499	7.3801e-09	0.2912	0.148807	0.3209	5.85819e-52	4.42057e-42	0.10645
FBgn0001319	2R	0.97827	0.438661	0.275111	0.157699	0.011	0.064	0.943271	0.179016	0.4169	1	0.4331	0.811437	0.95291	0.21685
FBgn0001320	3L	0.946947	0.777884	0.258205	0.659611	0.333	0.025	0.997573	0.0359256	0.4923	0.148807	0.172	0.00112617	0.741718	0.1513
FBgn0001321	3R	0.871221	0.750122	0.21124	0.730038	0.1966	0.282	0.179548	3.78926e-07	ND	0.193072	ND	4.45556e-20	9.60175e-06	ND
FBgn0001323	3L	0.999945	0.476043	0.735541	0.808792	0.0936	0.178	0.586193	0.0394667	0.0579	0.0490539	0.4126	0.585786	0.096253	0.03065
FBgn0001324	3L	0.981295	0.18944	0.160656	8.63157e-07	0.3605	0.379	0.419522	0.436762	ND	1	ND	0.464622	2.18298e-06	ND
FBgn0001325	2R	0.988365	0.456957	0.936925	0.933398	0.106	0.125	0.580362	0.723454	ND	1	ND	0.00132995	0.163837	ND
FBgn0001330	X	0.0430362	0.265704	0.290463	ND	0.1786	ND	0.490696	1.80453e-17	0.0132	0.000341297	ND	8.26047e-94	1.44107e-31	0.08755
FBgn0001332	2R	0.972228	0.939655	0.413794	1.01637e-09	0.0927	0.12	0.00647563	5.66634e-09	0.0429	0.000341297	0.2936	3.02285e-31	1.59094e-60	0.0075
FBgn0001337	X	0.973187	0.115209	0.923022	0.904748	0.3612	0.492	0.598994	2.32333e-11	0.0892	0.0158223	ND	1.76339e-22	5.71227e-13	0.10255
FBgn0001341	X	0.010477	0.1613	0.698301	0.261658	0.3602	ND	0.612806	5.35421e-14	0.0097	0.000341297	ND	1.84712e-12	3.48755e-50	0.236
FBgn0001404	X	0.950835	0.828578	0.710437	0.144159	0.0304	0.387	0.922483	0.0789129	0.2363	0.00262467	0.1122	3.82646e-21	0.00337388	0.00505
FBgn0001491	X	0.972704	0.136167	0.774943	0.00146253	0.096	0.009	0.00680415	0.0116889	0.3028	0.00643574	0.4112	0.0297748	0.000107462	0.0971
FBgn0001565	X	0.980716	0.26397	0.517571	1.97753e-19	0.0044	0.391	0.000518877	1.29857e-08	0.0044	0.00266193	0.0389	2.53373e-15	1.95176e-109	0.02695
FBgn0001612	X	0.94454	0.421138	0.599414	0.677696	0.3211	0.364	0.46161	1.521e-17	0.0118	0.00494071	ND	1.59914e-09	0.000234621	0.19545
FBgn0001624	X	0.994276	0.845908	0.95601	0.000174257	0.2521	0.376	0.95965	0.929942	0.4957	0.880993	0.0547	1.88937e-09	2.95403e-12	0.0216
FBgn0001941	2L	0.222087	0.803568	0.70278	0.229566	0.0729	0.115	0.0861122	0.17191	0.0823	0.000341297	0.0235	0.552965	0.0883219	0.0032
FBgn0001942	2L	0.532834	0.621638	0.420508	0.0175048	0.0634	0.448	0.953224	1.91668e-05	0.2427	0.000985707	0.2733	0.78271	1.6278e-11	0.0342
FBgn0001961	2L	0.874024	0.575808	0.998889	0.0339391	0.0326	0.287	0.88271	0.608305	0.2555	0.635187	0.2558	1.87518e-06	0.216601	0.0018
FBgn0001965	2L	0.996084	0.0610159	0.936003	4.36497e-08	0.1569	0.32	0.855615	0.000520936	0.2649	0.0608893	0.2883	6.88318e-36	0.0324149	0.08365
FBgn0001967	2L	ND	ND	ND	ND	0.4093	ND	0.873297	0.00130568	0.2691	0.49915	0.2334	1.01851e-08	0.00334975	0.00425
FBgn0001970	2L	0.0452492	ND	0.180696	0.00312927	0.0316	0.231	0.990979	0.00218448	0.2854	0.00138249	0.1741	0.281807	0.306354	0.22385
FBgn0001974	2L	0.995842	0.876113	0.903103	0.837666	0.1448	0.081	0.0686076	5.93492e-18	0.03	0.000341297	0.2158	0.00314902	0.00077701	0.2402
FBgn0001977	2L	0.972541	0.815603	0.428071	0.00431548	0.1103	0.378	0.494172	0.999555	0.0477	0.942385	0.3751	1.10977e-17	0.0264093	0.0009
FBgn0001978	2L	0.97827	0.687034	0.028849	0.453676	0.3426	0.107	0.246272	1.07024e-09	0.0438	0.00142552	0.2006	5.11815e-08	0.590052	0.1297
FBgn0001981	2L	0.991014	ND	0.426022	ND	0.0125	0.179	0.000962611	0.00642103	0.1852	0.49915	0.2997	2.04566e-11	8.25259e-06	0.1633
FBgn0001983	2L	0.972541	ND	ND	ND	0.1792	ND	0.850655	0.000646515	ND	0.49915	ND	0.874512	0.794033	ND
FBgn0001986	2L	0.934634	0.235439	0.0271085	0.178333	0.0954	ND	0.0263009	2.72551e-09	0.0663	0.000568666	ND	0.000682284	7.35488e-06	0.0556
FBgn0001987	2L	0.972955	0.823372	0.814908	0.000233458	0.2425	0.248	0.506771	0.258074	0.3997	0.49915	0.3693	9.00137e-06	0.0082759	0.0761
FBgn0001989	2L	0.851587	0.901231	0.956125	0.127784	0.1645	0.107	0.775995	0.328677	0.1416	0.268908	0.1875	6.47094e-19	6.76012e-06	0.16645
FBgn0001990	2L	0.905583	0.927984	0.914244	0.877567	0.3562	ND	0.473108	3.29687e-15	0.0233	0.000783085	ND	3.92849e-12	1.35071e-05	0.03815
FBgn0001991	2L	0.972541	0.72147	0.58447	6.02363e-06	0.3684	0.122	0.989139	9.00162e-05	0.0014	0.00494071	0.1015	1.17611e-19	4.49473e-12	0.2089
FBgn0001992	2L	0.752471	0.777884	0.956781	0.228451	0.2375	ND	0.010764	0.304799	ND	0.880993	ND	0.356037	0.57784	ND
FBgn0001994	2L	0.956185	0.251588	0.892587	0.303721	0.0156	0.499	0.707409	3.04251e-06	0.0228	0.0158223	0.0859	5.67103e-22	7.56135e-07	0.0536
FBgn0001995	2L	0.944353	0.272771	0.726119	0.901959	0.2319	0.201	0.242318	3.66388e-05	0.0582	0.000783085	0.0743	0.165978	5.99684e-15	0.05855
FBgn0002021	2L	0.884791	0.462091	0.945386	0.626814	0.4483	0.278	0.00505794	0.193915	0.465	0.0316083	ND	2.91456e-08	0.93598	ND
FBgn0002022	2L	0.97962	0.953699	0.199593	0.101267	0.1662	0.079	0.00972035	0.170264	0.0433	0.268908	0.2093	0.00288742	0.216114	0.2469
FBgn0002023	2L	0.886495	0.922436	0.27923	0.880761	0.0888	0.193	0.865939	7.60335e-06	0.2263	0.0863801	0.1662	5.32316e-22	6.89799e-07	0.0453
FBgn0002031	2L	0.77981	0.421138	0.581491	0.0200692	0.0951	0.346	0.494707	0.00837691	0.0317	0.000341297	0.0384	0.652325	0.000488797	0.1773
FBgn0002036	2L	0.719673	0.639682	0.583885	0.137106	0.0065	0.066	0.729122	2.23545e-21	0.004	0.000341297	ND	1.39597e-52	6.73213e-91	0.00015
FBgn0002044	2L	0.985529	0.981005	0.623328	0.629719	0.4945	0.209	0.566314	2.97509e-08	0.0672	0.000783085	0.3991	6.73771e-22	8.84641e-13	0.2217
FBgn0002069	2R	0.98999	0.995117	1.22084e-07	2.87839e-14	0.0075	0.065	0.153239	4.60713e-10	0.0026	0.000341297	0.1692	8.29727e-25	4.72179e-33	0.03765
FBgn0002121	2L	0.930679	0.316234	0.830889	0.892576	0.3133	0.398	0.00863448	9.97044e-05	0.095	0.000341297	0.3493	2.91547e-11	9.35181e-09	0.02775
FBgn0002174	2R	0.578504	0.699256	0.210323	0.649437	0.3349	0.33	0.290693	0.000291848	0.013	0.414382	0.4827	2.99006e-78	5.51874e-08	0.0017
FBgn0002183	3L	0.988348	0.256488	0.685849	0.899555	0.2622	0.367	0.974463	1.27403e-25	0.0005	0.000341297	ND	2.07323e-06	2.65782e-14	0.00025
FBgn0002283	3L	0.990962	0.745995	0.247242	0.158382	0.3435	0.058	0.874418	4.44821e-09	0.0199	0.000341297	ND	2.10792e-07	0.403942	ND
FBgn0002284	3L	0.97072	0.764385	8.90121e-05	0.957073	0.1883	0.027	0.503604	0.133686	0.0453	0.000341297	0.3749	0.0348395	0.352669	0.1138
FBgn0002306	3R	0.981813	0.86356	0.0496026	2.40264e-12	0.3519	ND	0.416123	4.3874e-07	0.0851	0.0316083	0.0747	5.99952e-10	5.75749e-05	0.1924
FBgn0002354	3R	0.972541	0.575007	0.727754	0.608506	0.4627	0.156	0.64623	0.717516	0.0012	0.00142552	0.2035	1.57496e-05	0.00792191	0.021
FBgn0002413	3R	0.999945	0.693249	0.68963	0.0121143	0.4453	0.47	0.222903	2.29377e-15	0.0198	0.000568666	0.4959	4.67274e-13	2.42382e-13	0.0348
FBgn0002431	3R	0.97827	0.473122	0.608699	0.00217258	0.2502	0.128	0.58501	0.0829815	0.4882	0.0316083	0.2088	0.00386423	0.0156296	0.01135
FBgn0002440	3L	0.981295	0.68823	0.0220257	ND	0.4432	0.442	0.649638	0.110497	0.4326	0.731523	0.357	0.0711963	0.608187	0.08155
FBgn0002441	3R	0.918807	0.202166	0.0401206	0.140385	0.436	0.161	0.871703	0.000930777	0.1507	0.00262467	0.3122	2.38323e-06	0.0135704	0.09855
FBgn0002466	3L	0.990242	0.834198	0.91409	ND	0.2065	ND	0.0678211	2.59128e-12	0.0208	0.00494071	0.1077	2.3512e-10	9.65868e-05	0.04695
FBgn0002521	4	0.85661	0.633267	0.0479905	0.186322	0.0274	0.306	0.237071	0.130449	0.1313	0.000568666	0.2088	0.288821	0.142492	0.1443
FBgn0002522	3R	0.972228	0.486647	0.848514	0.820421	0.3133	ND	0.842714	0.0190676	0.3034	0.332326	0.3957	4.72348e-34	0.00601275	0.2405
FBgn0002524	2L	0.957312	0.28978	0.641257	0.0231569	0.0256	0.005	0.566534	0.000172312	0.0679	0.000341297	0.2923	4.94574e-16	9.10443e-30	0.0014
FBgn0002525	2L	0.963389	0.645887	0.119829	0.896596	0.1101	0.105	0.82284	7.92361e-10	0.0195	0.000341297	0.1183	0.0141947	0.0653743	0.01255
FBgn0002526	3L	0.578504	0.665384	0.000179156	7.56444e-11	0.0356	0.078	0.434764	7.68788e-05	0.298	0.00262467	0.1929	1.42807e-17	3.9977e-90	ND
FBgn0002528	3L	0.88834	0.993669	0.011774	0.444338	0.0726	0.018	0.593111	0.00211837	ND	0.0863801	0.2967	0.00116306	2.8508e-73	0.0746
FBgn0002531	2R	ND	ND	0.213661	ND	0.2962	ND	ND	0.732921	ND	0.810184	0.337	0.000432674	0.826038	ND
FBgn0002533	2R	0.934984	ND	ND	ND	0.2922	ND	ND	0.621303	0.3358	0.635187	0.336	0.000131987	0.679813	0.1772
FBgn0002534	2R	0.972541	ND	ND	ND	0.0545	ND	0.687876	0.478578	0.1678	0.731523	0.0283	0.0248001	0.353067	0.2184
FBgn0002535	2R	ND	ND	ND	ND	0.3746	ND	0.660029	ND	ND	0.635187	ND	0.000274106	0.646895	ND
FBgn0002542	3R	0.980601	0.848124	0.226602	0.76755	0.2607	0.23	0.394058	2.02758e-19	ND	0.000341297	ND	7.80173e-56	0.737894	ND
FBgn0002543	2L	0.99821	0.818571	0.650646	0.004848	0.1309	0.111	0.131818	0.902564	0.0373	0.810184	0.4146	5.819e-35	0.150439	0.0868
FBgn0002552	2R	0.981813	0.683155	0.631338	0.844483	0.1831	0.499	0.547488	9.55782e-13	0.0114	0.000568666	ND	2.10892e-12	0.0884547	0.10525
FBgn0002561	X	ND	ND	ND	ND	0.3364	ND	0.749868	0.0199905	ND	0.635187	0.4015	ND	0.936548	ND
FBgn0002562	X	ND	0.0104578	3.37971e-17	ND	0.2361	ND	0.524396	0.353664	ND	1	0.0603	3.04738e-07	0.79575	ND
FBgn0002563	2L	0.972541	0.0383477	1.94152e-06	0.108664	0.3375	0.219	0.47197	0.923765	0.0128	0.0999607	0.0905	1.37998e-17	0.677185	0.0174
FBgn0002564	3L	0.981813	0.0015579	0.0233941	ND	0.2825	0.363	0.918757	0.15752	0.0451	0.193072	0.0491	9.3247e-06	0.94736	0.02125
FBgn0002565	3L	0.00736212	0.162137	0.977657	0.660511	ND	0.185	1.1579e-05	0.784023	0.0013	0.299835	0.242	2.12136e-31	4.83247e-08	0.07045
FBgn0002566	2L	0.701779	0.981761	0.152247	0.0687226	ND	ND	0.940164	0.779441	ND	0.0316083	ND	0.024836	0.842393	ND
FBgn0002567	2R	0.97918	0.226412	0.862316	0.0123837	0.2142	0.01	2.16144e-08	0.308883	0.2567	0.00266193	0.1461	0.0634406	0.855915	0.0938
FBgn0002569	2R	ND	ND	ND	ND	0.3936	0.026	0.691359	0.0211022	0.0165	0.0490539	0.4811	4.42949e-09	0.604085	ND
FBgn0002570	2R	ND	ND	0.618001	0.168813	0.3653	0.471	0.0202839	0.0142646	0.0385	0.000341297	0.2211	5.91237e-18	0.373472	0.0031
FBgn0002571	2R	ND	ND	ND	ND	0.2204	0.339	0.220392	0.000374192	0.0584	0.00494071	0.3147	4.44613e-12	0.510621	ND
FBgn0002573	3L	0.851587	ND	0.142298	ND	0.2757	ND	0.980793	0.0227607	0.0233	0.388627	0.0362	2.78e-21	2.34025e-07	0.2489
FBgn0002576	X	0.937741	0.00319127	0.050227	2.47049e-11	0.0088	0.27	0.585525	0.0704923	ND	1	ND	0.0322887	0.23466	ND
FBgn0002577	X	0.886495	0.309899	0.98254	ND	0.3644	ND	0.982239	0.105402	0.1221	0.880993	0.3838	0.00274787	0.860911	0.0036
FBgn0002578	3R	0.93653	ND	ND	ND	0.1654	0.297	0.0545149	0.850205	0.3761	1	0.0526	8.14336e-10	0.506499	0.1177
FBgn0002579	X	0.869443	0.77737	0.916508	3.02228e-06	0.17	0.063	0.00917578	7.0763e-08	0.008	0.0316083	0.125	0.802174	2.95342e-87	0.0002
FBgn0002590	X	0.976448	0.534245	0.00130226	1.54356e-16	0.0081	0.024	0.990979	0.0321383	0.1046	0.00750641	0.1481	0.569198	3.86829e-55	0.00545
FBgn0002592	3R	ND	ND	0.87543	ND	0.2129	0.344	ND	0.852924	0.0706	0.635187	0.4013	0.862842	0.618754	0.22085
FBgn0002593	2L	0.979052	0.18984	0.0816239	7.61451e-34	0.0298	0.026	1.54418e-05	3.64925e-07	0.0038	0.00643574	0.0231	0.0934293	3.1607e-84	0.007
FBgn0002607	2R	0.972541	0.950044	0.236674	2.0758e-19	0.0075	0.039	0.0672612	2.08954e-11	0.0045	0.00138249	0.0421	0.0298668	1.61169e-55	0.0041
FBgn0002609	3R	0.939192	ND	0.606003	0.292297	0.0457	ND	0.476048	0.00301603	0.148	0.00494071	ND	0.00709349	1.8197e-15	0.17255
FBgn0002622	3R	0.934984	0.567776	0.00597923	6.3455e-21	0.055	0.279	0.0523788	1.77488e-08	0.0043	0.000341297	0.0487	0.38874	5.89586e-57	0.00385
FBgn0002626	3R	0.972541	0.914339	0.0078104	1.19113e-33	0.0119	ND	0.313812	4.8348e-08	0.0019	0.00494071	0.035	0.208939	1.63143e-83	0.00495
FBgn0002629	3R	0.734949	ND	ND	ND	0.4253	ND	0.242247	0.014646	0.3324	0.193072	ND	0.00226323	0.376663	0.21965
FBgn0002631	3R	ND	ND	ND	ND	0.2029	ND	ND	0.000473622	0.3333	0.635187	ND	0.243783	0.474996	0.13715
FBgn0002632	3R	ND	ND	ND	ND	0.3495	0.4	0.475329	0.352176	ND	0.332326	ND	0.69474	0.973666	ND
FBgn0002633	3R	ND	ND	0.680604	ND	0.3287	0.077	ND	7.32259e-05	0.3245	0.148807	0.1455	0.0898262	0.0495518	0.05435
FBgn0002638	3L	0.972541	0.421745	0.87366	0.995618	0.1019	0.305	0.0134838	6.35941e-18	0.0007	0.000341297	0.0139	2.54949e-09	7.56531e-13	0.0349
FBgn0002641	X	0.972541	0.712965	0.429789	0.324403	0.1083	ND	0.00323383	0.000795886	ND	0.0316083	ND	8.89778e-11	2.77615e-18	ND
FBgn0002643	2R	0.998787	0.709584	0.449705	3.08212e-07	0.123	0.041	0.188974	0.288023	0.4797	1	0.0975	0.000477488	0.923447	0.13475
FBgn0002645	3R	0.984494	0.700465	0.669138	0.768219	0.2662	0.059	0.00343868	7.83746e-05	0.3036	0.041735	0.4045	0.00736436	0.786371	0.1731
FBgn0002652	2L	0.97827	ND	0.253479	0.902329	0.4868	0.233	0.68804	0.00202278	ND	0.041735	ND	0.0559085	0.000781934	ND
FBgn0002673	2L	0.972541	0.519626	0.95375	0.997834	0.4012	ND	0.402749	6.482e-05	0.0594	0.0655326	ND	0.0878635	3.68054e-36	0.2412
FBgn0002707	X	0.912567	0.95319	0.982648	0.894012	0.4696	0.464	0.00840705	1.47426e-19	0.0575	0.00643574	ND	8.38605e-09	5.96524e-14	0.05825
FBgn0002709	X	0.575295	0.801711	0.496856	0.778658	0.0246	ND	0.462521	9.16079e-08	ND	0.362835	ND	0.00991598	2.75769e-48	ND
FBgn0002715	2R	0.97918	ND	0.0575744	0.617613	0.2938	0.35	0.0931649	0.0251456	0.4724	0.234855	ND	9.41741e-59	2.08199e-44	0.03815
FBgn0002716	2R	0.998179	0.347167	0.395727	0.0130073	0.2876	ND	0.691043	0.00907629	ND	0.534515	ND	3.84075e-11	1.49092e-12	ND
FBgn0002719	3R	0.809485	0.67413	0.86041	0.0773086	0.1025	0.366	0.000107279	0.0271615	0.0052	0.000783085	0.0153	8.80327e-75	8.46491e-24	0.10595
FBgn0002723	X	0.7627	0.418687	0.952724	0.643883	0.1536	0.423	0.137376	0.00547428	0.3013	0.635187	0.2649	0.0153815	2.85573e-05	0.15275
FBgn0002732	3R	ND	ND	ND	ND	0.3204	ND	0.364456	0.0763915	0.4322	0.414382	0.4061	0.683206	0.906756	0.0424
FBgn0002733	3R	0.972729	0.715426	0.220708	0.0800075	0.3196	0.321	0.812959	0.187101	ND	0.193072	ND	1.0717e-07	3.26567e-13	ND
FBgn0002734	3R	ND	ND	ND	ND	0.0928	0.061	0.97881	0.00509817	0.0341	0.414382	0.0129	0.432087	0.849454	0.0312
FBgn0002735	3R	ND	0.221198	ND	ND	0.4215	ND	ND	5.4315e-05	ND	0.0724797	ND	ND	0.244496	0.10765
FBgn0002736	2R	0.399885	0.983125	0.553605	0.793455	0.3568	0.006	0.0890215	7.72925e-12	0.0005	0.000341297	ND	0.0439217	9.19681e-30	0.03645
FBgn0002772	3R	0.97962	4.25281e-07	2.69095e-11	4.60158e-24	0.0936	0.051	0.900078	0.00191227	0.0273	0.00142552	0.1939	1.33353e-18	0.0163584	0.07955
FBgn0002773	3R	0.996561	0.0194388	6.45083e-15	2.78567e-17	0.0353	0.085	0.974477	0.00358891	0.037	0.00255537	0.3121	6.83216e-09	1.0401e-12	0.015
FBgn0002774	2R	0.994677	0.298861	0.0280832	0.323462	0.0381	0.071	0.996184	0.777034	0.106	0.0608893	ND	0.996292	0.713007	0.12975
FBgn0002775	3L	0.97962	0.865158	0.275111	0.529379	0.3652	ND	0.32066	6.81325e-06	0.0147	0.00271493	ND	0.000681534	0.587515	0.0722
FBgn0002778	3L	0.654695	0.797636	0.716765	0.66563	0.0331	0.014	0.717344	4.61989e-11	0.0062	0.000341297	ND	1.03898e-67	3.82214e-52	0.00175
FBgn0002780	3R	0.995826	0.984659	2.46043e-07	1.48805e-28	0.0062	0.477	7.7851e-05	4.06431e-10	0.0001	0.000341297	0.0265	6.4597e-19	2.10306e-171	0.0151
FBgn0002781	3R	0.950835	0.516687	0.107882	0.391762	0.4712	0.48	0.552482	2.44263e-12	0.0087	0.000341297	0.3938	5.71582e-84	6.41086e-39	0.1721
FBgn0002783	3R	0.995826	0.415177	0.560346	0.779767	0.3879	ND	0.950707	1.44851e-19	0.0031	0.00262467	0.4414	1.7067e-45	3.56389e-26	0.0278
FBgn0002787	2R	0.950835	0.993431	0.00107583	0.995192	0.2942	0.076	0.351557	5.61464e-05	0.0757	0.000568666	0.2283	0.163616	0.962702	0.0552
FBgn0002789	2R	0.979243	0.153271	9.4987e-09	7.22778e-32	0.0118	0.001	0.745993	0.109003	0.0062	0.0316083	0.1954	3.37402e-06	6.22465e-08	0.0617
FBgn0002791	2R	0.98071	0.544812	0.213475	0.332587	0.2312	0.343	0.816059	0.00622367	ND	0.148807	0.1384	0.239556	0.000162103	ND
FBgn0002838	3R	ND	ND	ND	ND	0.4491	ND	ND	2.43765e-12	ND	0.000341297	0.0789	2.12913e-30	3.93062e-15	0.1451
FBgn0002842	3L	ND	ND	ND	ND	0.4059	ND	0.913501	6.24655e-23	ND	0.000568666	ND	1.09916e-55	2.07117e-39	ND
FBgn0002855	2L	ND	ND	ND	ND	0.4748	ND	0.407454	2.81034e-95	0	0.000341297	0.0001	3.60501e-22	4.22736e-30	0.00055
FBgn0002856	2L	ND	ND	ND	ND	0.4487	ND	0.307722	5.54736e-64	0.0002	0.000341297	0.0091	2.78107e-21	0.00200489	0.0033
FBgn0002862	3R	0.972541	ND	ND	ND	0.216	ND	6.09241e-13	2.37594e-60	0	0.000341297	0.0034	9.19172e-124	3.8616e-170	0.00035
FBgn0002863	3R	0.972541	ND	ND	ND	0.256	0.477	0.224388	9.20227e-117	ND	0.00750641	ND	9.25363e-23	1.1615e-23	ND
FBgn0002865	3R	0.129626	ND	ND	ND	0.1412	ND	2.72311e-21	1.49197e-53	0	0.000341297	0.0016	1.00142e-153	6.92363e-253	0
FBgn0002868	3R	0.910598	0.499453	0.0406111	0.0367526	0.0016	0.205	0.452728	0.0425908	0.1088	0.0316083	0.2121	2.12486e-56	6.92541e-32	0.0006
FBgn0002869	3R	0.973347	ND	0.382381	ND	0.3271	0.182	0.652953	0.80231	0.471	0.942385	0.2587	0.00271384	0.0071996	ND
FBgn0002872	3L	0.97827	0.885298	0.937657	0.353556	0.423	0.023	0.655491	4.97683e-10	ND	0.000341297	ND	1.03733e-40	0.000137144	0.01
FBgn0002873	X	0.982256	0.75652	0.687211	0.86576	ND	ND	0.422604	0.0036825	ND	ND	ND	0.023092	1.07992e-18	ND
FBgn0002878	X	0.420803	0.721134	0.487671	0.0203946	0.4845	ND	0.838611	6.87037e-19	0.0044	0.00643574	0.1754	1.0612e-05	0.474553	0.1674
FBgn0002887	2L	0.972541	0.960765	0.708649	0.785008	0.1574	ND	0.931891	1.30497e-05	ND	0.414382	ND	7.20075e-05	0.000645295	ND
FBgn0002891	2R	0.999945	0.653321	0.965884	0.428379	0.4041	ND	0.0518236	4.32656e-07	ND	0.00750641	ND	5.79869e-30	0.762943	ND
FBgn0002899	3L	0.972541	ND	0.501122	0.981783	0.471	ND	0.875489	2.56653e-31	ND	0.000341297	ND	8.16279e-41	0.0639408	0.23825
FBgn0002901	3L	0.972541	0.937972	0.838293	0.909187	0.4212	ND	0.857728	9.14209e-11	ND	0.00271493	ND	3.00403e-19	0.000576772	ND
FBgn0002905	3R	0.490632	0.814328	0.793263	ND	0.0173	0.339	0.202946	0.00407068	ND	0.00142552	ND	1.03614e-09	0.00739659	ND
FBgn0002906	3R	0.985529	0.950205	0.294647	0.479066	0.3372	0.274	0.294776	5.86399e-13	ND	0.268908	ND	0.00633384	0.0970817	ND
FBgn0002909	3L	ND	ND	ND	ND	0.4517	0.43	ND	0.41808	0.3616	0.199953	ND	0.419726	ND	0.01475
FBgn0002914	X	0.981813	0.132087	0.00964949	0.908552	0.0025	0.488	0.0295763	0.00855053	0.182	0.00494071	ND	0.411002	0.024323	0.19165
FBgn0002917	X	0.988348	0.0335498	0.237167	2.53194e-05	0.336	0.356	0.0164397	0.00499317	ND	1	ND	1.05468e-09	0.0866274	0.20655
FBgn0002921	3R	0.988348	0.927413	0.43451	1.13885e-07	0.0104	0.092	0.0911734	0.0512489	0.0825	0.0863801	0.0826	9.54169e-09	1.25938e-07	0.08525
FBgn0002922	3R	ND	ND	0.569999	ND	0.2258	0.396	0.105976	0.00456861	ND	0.193072	ND	0.123324	0.833567	ND
FBgn0002924	3R	0.987491	ND	0.918235	0.523819	0.467	0.109	0.595804	1.93599e-13	0.0015	0.000341297	0.4028	0.00177558	0.00301137	0.00365
FBgn0002926	3L	0.972729	0.499204	0.142069	ND	0.4853	0.346	0.738122	2.1191e-07	ND	0.000341297	ND	ND	1.38661e-33	0.21005
FBgn0002930	2R	0.20293	0.411369	0.133696	0.962896	0.286	0.036	0.959635	0.0158562	0.1099	0.0316083	0.4887	7.48933e-62	2.28882e-17	0.20125
FBgn0002931	2L	0.972541	0.871187	0.221277	0.114891	0.0179	ND	0.011023	5.04123e-06	ND	0.0944892	0.378	1.45014e-10	2.41431e-09	0.104
FBgn0002932	3R	0.950835	0.541435	0.952724	0.513031	0.1061	0.077	0.258064	0.0435598	ND	0.362835	ND	0.176162	0.000248788	ND
FBgn0002933	X	ND	ND	ND	ND	0.4219	0.06	ND	0.9736	0.0846	0.942385	0.0341	0.968891	0.578872	0.12115
FBgn0002936	2L	0.734949	0.378314	0.896403	0.211386	0.0522	0.029	0.143568	0.000175295	0.0012	0.00142552	0.0512	2.55283e-13	2.44145e-32	0.00035
FBgn0002937	3R	0.98071	0.032267	0.153369	0.475965	0.1121	0.079	0.434764	0.0027597	ND	0.0168165	0.1078	5.2633e-05	0.202008	ND
FBgn0002938	2L	0.972541	0.474381	0.928602	0.985339	0.3633	0.135	0.779279	2.06593e-05	0.0005	0.00643574	0.1227	0.0217765	0.816999	0.09175
FBgn0002939	2L	0.972541	0.462091	0.377517	0.000108787	0.422	0.302	0.0130637	0.0089178	ND	0.0316083	ND	2.80279e-11	0.945226	ND
FBgn0002940	3R	0.315602	0.695977	0.209929	0.813239	0.0583	0.115	0.000673439	0.00136455	0.0473	0.0316083	0.4674	0.218473	0.679485	ND
FBgn0002941	3R	0.824191	0.883207	0.825396	0.608582	0.4876	ND	0.72022	0.0312156	0.179	0.388627	0.2048	0.186578	0.983144	0.22215
FBgn0002945	3L	0.990191	0.945807	0.828812	0.0109223	0.4353	0.496	0.463263	0.0563083	0.0658	0.534515	0.4899	3.79385e-08	0.0445623	0.14175
FBgn0002948	X	0.0259393	0.447258	0.987011	0.245485	0.2867	ND	0.16188	7.59638e-28	0.1083	0.000341297	0.2979	2.48249e-34	6.64588e-31	0.03435
FBgn0002962	3R	0.985529	ND	ND	ND	0.327	0	0.166266	6.64235e-09	0.1997	0.000341297	0.3963	1.35765e-189	5.68762e-61	0.0171
FBgn0002968	X	ND	ND	ND	ND	0.3922	0.202	ND	ND	0.0808	0.810184	0.0656	ND	ND	0.22245
FBgn0002973	2L	0.98071	0.88734	0.853211	4.5959e-06	0.1081	0.071	0.827549	0.83299	0.3006	0.148807	0.4632	0.505472	2.16535e-07	0.1604
FBgn0002985	2L	0.972541	ND	0.536799	0.91158	0.0882	ND	0.000413093	0.00272675	0.0993	0.148807	0.3912	5.77085e-09	0.445094	0.1569
FBgn0002989	2L	0.950835	0.805804	0.991731	0.988833	0.3404	ND	0.834703	2.69392e-19	0.014	0.000985707	0.0672	0.00975873	4.75527e-09	0.1792
FBgn0003002	3R	0.98071	0.616084	0.794332	0.687033	0.0908	0.078	0.528283	0.844308	ND	0.880993	ND	0.673421	0.981293	ND
FBgn0003008	2R	0.973727	0.737346	0.479074	0.130896	0.1717	0.16	0.877354	0.00198577	0.0218	0.00266193	0.1455	0.278626	0.384093	0.01775
FBgn0003009	2R	ND	ND	ND	ND	ND	ND	0.081093	4.68834e-36	ND	ND	ND	1.77473e-148	7.84603e-24	ND
FBgn0003011	3R	0.979243	0.540156	2.00585e-06	0.865673	0.2402	0.279	ND	5.62813e-05	ND	0.49915	ND	ND	0.871873	ND
FBgn0003015	3R	0.501612	0.703575	ND	ND	0.4099	0.218	3.52167e-14	0.000151958	0	0.000341297	0.003	ND	7.95058e-285	0.00185
FBgn0003016	2L	0.995657	0.536311	0.852897	2.44052e-07	0.2221	0.312	0.0149154	0.000218232	0.3059	0.000783085	0.0913	6.50508e-07	7.87451e-26	0.014
FBgn0003022	2R	ND	ND	ND	ND	0.2103	0.178	ND	ND	0.0065	0.000341297	0.0847	ND	ND	0.2114
FBgn0003023	X	0.86434	0.63035	0.479024	0.776295	0.3723	ND	3.87264e-07	2.35448e-07	0.0012	0.000341297	ND	ND	2.89375e-106	0.0011
FBgn0003028	X	0.972541	0.327827	0.55468	0.792562	0.1073	0.346	0.0271155	1.03209e-07	0.4404	0.0119212	0.2964	8.58723e-126	3.07138e-95	0.22155
FBgn0003034	3L	ND	ND	ND	ND	0.4094	0.47	0.402749	1.6039e-48	0	0.000341297	0.0006	1.00673e-13	3.87193e-06	0.0001
FBgn0003041	3L	0.97827	0.762269	0.965125	0.884564	0.1451	0.12	0.279337	1.33924e-15	0.0145	0.000341297	0.4044	1.09967e-247	2.89631e-25	0.0388
FBgn0003042	3L	0.97827	0.498721	0.0154928	0.101403	0.0211	0.084	0.725579	0.000160198	0.2577	0.000341297	0.3166	2.26632e-14	7.61035e-06	0.12965
FBgn0003044	2R	0.981813	0.882965	0.0173203	0.00073273	0.0772	ND	0.459621	5.27007e-15	0.1291	0.000341297	0.1142	6.92738e-13	0.0151186	0.03645
FBgn0003046	2L	ND	ND	ND	0.815754	0.1723	0.28	0.346674	2.84072e-05	ND	0.0944892	0.0494	2.85093e-27	0.0292039	ND
FBgn0003048	X	0.988348	0.876918	0.000610142	0.00112283	0.0147	0.271	0.0720582	2.26395e-05	0.199	0.00494071	0.2534	2.07162e-07	0.0119916	0.08375
FBgn0003053	X	0.996561	0.410046	0.456325	0.00921665	0.2823	0.04	0.914232	0.329088	0.4485	1	0.4939	2.54131e-05	0.932333	0.12985
FBgn0003057	X	ND	ND	ND	ND	0.4841	0.328	ND	0.0266661	0.1336	0.635187	0.4343	0.484097	0.503802	0.21195
FBgn0003060	3R	ND	ND	ND	2.81765e-06	0.0219	ND	ND	0.19392	0.0571	0.635187	0.3192	1.33692e-06	0.310319	0.183
FBgn0003062	2R	0.753219	0.827776	4.99888e-14	1.54106e-19	0.0012	ND	0.232907	3.93168e-17	0.0001	0.000341297	0.0088	0.8969	4.80502e-59	0.0118
FBgn0003065	3R	ND	ND	0.00279135	ND	0.4314	0.262	0.903844	0.70102	ND	0.0504348	ND	1.68478e-13	0.436693	ND
FBgn0003067	2R	0.00571179	0.695977	0.472264	0.202308	0.1945	0.159	0.172461	0.0379228	0.0109	0.00138249	0.1437	5.10476e-13	2.90679e-35	0.00275
FBgn0003068	X	0.848164	0.336909	0.0210335	0.12292	0.3916	0.141	0.797699	1.75711e-07	0.278	0.942385	0.1573	0.91144	0.0140911	0.1385
FBgn0003071	2R	0.97918	0.537237	0.248859	0.157211	0.1789	0.273	0.582392	3.52147e-05	0.0057	0.000341297	0.1	7.30317e-14	1.01998e-37	0.0162
FBgn0003074	2R	0.852466	0.552197	0.38205	0.0135975	0.0606	0.121	0.109306	0.00955668	0.1341	0.00258621	0.3355	6.81569e-18	1.15315e-12	0.0068
FBgn0003076	3L	0.972495	0.720623	0.0497571	1.9223e-05	0.0561	0.01	0.899179	0.867436	0.3301	0.388627	0.1074	0.889473	7.65673e-44	0.00965
FBgn0003079	X	0.995842	0.880082	0.352696	0.700445	0.3724	0.003	0.489609	2.42313e-11	0.0057	0.000568666	0.1377	2.84153e-09	3.42342e-12	0.01345
FBgn0003082	2R	0.97827	ND	0.0160324	0.393299	0.0462	0.356	0.792806	1.23521e-08	0.0422	0.00494071	ND	0.19347	3.57684e-23	0.0233
FBgn0003086	X	ND	ND	ND	ND	0.2521	ND	0.661276	0.338141	ND	0.635187	ND	0.80512	0.682539	ND
FBgn0003087	2L	ND	ND	ND	ND	0.192	ND	0.000538796	5.67669e-06	0.0002	0.000783085	ND	0.0797763	2.23588e-05	0.0069
FBgn0003089	3L	0.995657	0.401582	0.843207	0.837912	0.3577	0.394	0.388075	0.523168	0.0183	0.534515	0.3791	0.0797033	0.636199	0.0042
FBgn0003090	2R	0.995869	0.983279	0.272532	0.922201	0.0434	0.368	0.755138	0.0287051	0.1431	0.942385	0.4653	3.00804e-17	0.475966	0.12505
FBgn0003091	2R	0.972541	0.67939	1.53065e-06	0.00271075	0.0255	0.106	0.960233	0.000490547	ND	0.0316083	ND	0.000434877	0.218644	ND
FBgn0003093	3R	0.979365	0.944603	0.282882	8.32377e-09	0.024	0.041	0.785673	0.325726	0.4771	0.731523	0.1774	0.0513126	0.269208	ND
FBgn0003114	2R	ND	ND	ND	ND	0.1814	ND	0.00165929	3.40882e-08	0.0005	0.000341297	ND	8.12534e-08	4.07571e-12	0.0104
FBgn0003116	X	0.558135	0.950205	0.797219	1.05714e-07	0.003	0.28	0.0168151	0.026633	0.079	0.00966702	0.0314	0.439952	0.00125289	0.2176
FBgn0003117	3R	0.96681	0.560359	0.970754	0.649277	0.3212	ND	0.00423046	0.740378	0.3475	0.880993	0.0836	0.188167	0.708794	0.1574
FBgn0003118	3R	0.981295	0.640354	0.472264	0.368457	0.4645	0.144	0.909978	0.849224	0.0486	0.268908	0.156	6.60481e-08	0.568757	0.0993
FBgn0003124	3L	0.891995	0.190573	ND	ND	0.4643	0.131	0.0058878	7.56325e-20	0.0004	0.000341297	0.0012	6.42797e-13	0.0200397	0.008
FBgn0003129	3R	0.556841	ND	0.680523	ND	0.4245	0.483	0.237601	0.0367671	0.3016	0.880993	0.0984	0.000156217	0.341051	0.1279
FBgn0003130	2R	0.972228	ND	0.709679	0.476916	0.2784	ND	0.86535	0.313942	0.063	0.731523	0.1796	0.174185	0.725821	0.03615
FBgn0003132	X	0.990962	ND	0.162834	ND	0.3174	ND	0.0211302	3.443e-41	0.0023	0.000341297	ND	3.68517e-65	1.16091e-68	0.0009
FBgn0003134	3R	0.999096	0.463363	0.0610704	0.610359	0.0406	0.02	0.0623371	0.608881	0.4118	0.731523	0.3533	0.00155276	0.0364606	0.161
FBgn0003137	3R	4.83123e-30	0.359593	0.000563594	3.03503e-22	0.052	0.137	0.297757	0.0958714	0.0136	0.388627	0.3354	1.21437e-07	5.81812e-109	0.1022
FBgn0003138	3L	0.985529	0.928748	0.398439	0.31596	0.003	0.166	0.363829	0.000336998	0.0155	0.0790187	0.2664	0.00945668	0.000115155	0.1202
FBgn0003139	X	0.97918	0.959654	0.991731	0.328901	0.4903	0.497	0.313193	2.41724e-14	0.3986	0.000341297	0.2172	0.00480229	9.6171e-40	0.16875
FBgn0003140	2R	ND	ND	ND	ND	0.3407	ND	0.0740496	3.14243e-10	0.0013	0.000341297	0.1175	1.41982e-57	2.29087e-63	0.007
FBgn0003141	2L	0.891995	0.416042	0.0335598	0.149166	0.4913	0.188	0.430432	0.165241	0.0916	0.00142552	ND	2.04513e-17	3.47504e-24	0.0317
FBgn0003145	2L	ND	ND	ND	ND	0.3057	0.377	0.123672	7.06306e-15	0.214	0.0119212	0.2503	2.91211e-37	1.11029e-29	0.08265
FBgn0003149	3L	0.97827	0.431822	2.28652e-21	0.000546416	0.0489	0.004	0.975672	0.0135883	0.0079	0.0168165	0.1651	1.1404e-50	0.00530221	0.1046
FBgn0003159	X	0.972729	0.873482	0.921676	0.000290766	0.2942	ND	0.292172	0.328358	0.1844	0.49915	0.2129	0.437304	2.30951e-28	0.0048
FBgn0003162	2R	0.981813	0.453044	0.258205	1.61422e-05	0.1996	0.295	0.667764	1.86488e-07	0.2318	0.0316083	0.0336	0.583206	0.729501	0.1084
FBgn0003165	3R	0.97962	0.724924	0.596253	4.91403e-09	0.1817	0.283	0.13213	1.39308e-07	0.0058	0.000985707	0.1449	1.33124e-31	1.69122e-12	0.05965
FBgn0003169	3R	0.77646	0.70509	0.41542	0.733429	0.0582	0.492	0.816059	0.00621724	ND	0.000341297	0.4975	1.68885e-38	8.19866e-15	0.17345
FBgn0003174	2R	0.558135	0.786606	0.164625	0.69611	0.3474	ND	0.931891	0.000322571	0.1037	1	0.0228	0.408417	0.442143	0.05405
FBgn0003175	2R	0.985529	0.635469	0.551031	0.583557	0.1907	ND	0.00635499	0.295444	ND	0.0119212	ND	2.07939e-08	0.145631	ND
FBgn0003178	3R	0.278878	0.266701	0.836997	0.0131427	0.0321	0.264	0.810168	0.348919	0.1318	0.880993	0.1955	8.75626e-09	5.4758e-44	0.00275
FBgn0003187	2L	0.995657	0.810803	0.260575	ND	0.3509	ND	0.450003	0.194424	0.0073	0.942385	ND	0.000402093	2.09605e-37	0.00015
FBgn0003189	X	0.000609188	0.17641	0.189642	1.00367e-11	0.4684	0.155	0.59912	4.45888e-06	0.0029	0.00262467	0.3666	0.750181	1.11339e-28	0.0965
FBgn0003204	X	0.972541	0.823678	1.04764e-05	0.00637575	0.005	0.035	0.553143	9.07409e-10	0.3308	0.000341297	0.3979	3.58325e-122	1.4588e-130	0.05545
FBgn0003205	3R	0.996888	0.377898	0.178935	0.179084	0.3216	0.085	0.598477	2.20244e-07	0.126	0.000568666	0.4287	6.67437e-43	5.01362e-17	0.00035
FBgn0003206	3L	0.879594	0.89631	0.158209	0.508364	0.3201	0.458	0.0504146	0.41194	0.1707	0.0119212	0.3826	ND	0.00648487	0.00425
FBgn0003209	2L	0.995657	0.188942	0.861726	0.00126167	0.3664	0.241	0.0869819	0.618236	0.0345	0.193072	0.0598	3.19572e-134	9.78649e-07	0.154
FBgn0003210	X	0.995657	0.45764	0.403675	0.0063825	0.4031	0.291	0.512234	4.42332e-10	0.0645	0.000568666	0.1337	1.54443e-49	0.000119992	0.0239
FBgn0003218	X	0.972495	0.847239	0.871072	6.68887e-19	0.2269	0.399	0.483708	0.090572	0.0269	0.148807	0.0533	3.40818e-20	5.1248e-10	0.137
FBgn0003227	3R	0.819525	0.915095	3.12413e-11	0.854949	0.3906	ND	0.938926	3.32191e-10	0.1459	0.0134537	ND	3.12057e-10	8.66212e-09	0.0631
FBgn0003231	2L	0.972541	0.811289	0.00157941	0.409545	0.0783	0.008	0.100453	0.46635	ND	1	ND	5.37615e-16	0.392096	ND
FBgn0003248	3R	0.996561	0.904577	0.544957	7.76218e-05	0.0668	0.151	0.4764	3.77516e-07	0.0312	0.0608893	0.378	0.110526	0.607673	ND
FBgn0003249	3R	0.950835	0.811441	0.596253	0.000269722	0.4073	0.384	0.202986	4.2598e-05	0.0242	0.0490539	0.2609	0.233212	0.915289	ND
FBgn0003250	3L	0.918807	0.193423	0.0335335	0.608953	0.0307	0.009	0.184994	5.73679e-05	0.2185	0.00271493	0.4347	2.15791e-77	0.000775213	ND
FBgn0003254	2R	0.983047	0.845065	0.798264	0.883652	0.1678	ND	0.571707	0.0852364	0.3337	0.810184	0.3856	7.2018e-74	2.13005e-36	0.06805
FBgn0003255	2L	0.883161	0.872374	0.206033	0.819755	0.2577	0.265	0.723467	0.311229	ND	0.810184	ND	0.807827	0.560018	ND
FBgn0003256	2RHet	0.781719	0.710003	0.75313	7.47661e-06	ND	ND	0.242595	0.813088	ND	ND	ND	0.00434569	0.0114076	ND
FBgn0003257	3R	0.988348	0.761388	0.811719	0.837234	0.1917	0.204	0.557354	5.94279e-15	0.0552	0.000341297	0.1455	1.10165e-53	4.71681e-124	0.00415
FBgn0003261	3R	0.972541	0.552739	0.150716	0.00264746	0.0333	0.006	0.00362826	1.11838e-05	0.0039	0.000341297	0.3778	8.54908e-90	4.62044e-34	0.00375
FBgn0003267	3R	0.981813	ND	ND	ND	0.3078	ND	0.856879	0.122695	0.1654	0.942385	0.151	0.0173695	0.338007	0.23425
FBgn0003268	3R	0.979365	0.317119	0.985997	0.0244781	0.3714	ND	0.251361	1.16662e-14	ND	0.000568666	ND	7.59971e-66	0.0106293	ND
FBgn0003270	2L	ND	ND	ND	ND	0.4848	0.233	0.509139	0.670826	ND	1	ND	0.453017	0.532801	ND
FBgn0003274	2R	0.972541	0.462091	0.385236	2.08292e-35	0.0037	0	0.000895311	2.22853e-14	0.0021	0.000568666	0.0329	0.643974	1.66126e-59	0.00015
FBgn0003275	3R	0.972541	0.398655	0.828454	0.00145309	0.242	0.445	0.133882	0.223359	0.0186	0.731523	0.4453	1.05677e-26	2.16233e-06	0.0011
FBgn0003277	X	0.972541	0.451994	0.0346788	0.701878	0.0569	0.105	8.45454e-05	8.8378e-17	ND	0.000568666	ND	1.00533e-15	2.34097e-55	0.0957
FBgn0003278	2L	0.972541	0.79837	0.251837	0.00291495	0.008	ND	0.0596626	4.58336e-17	ND	0.000341297	ND	8.86962e-22	4.99668e-55	ND
FBgn0003279	3R	0.952074	0.894732	0.0414864	6.16758e-18	0.001	0.014	0.247539	0.000299995	0.0295	0.000341297	0.0986	9.443e-06	3.09947e-76	0.00465
FBgn0003285	X	0.97918	0.782975	0.876331	0.813992	0.487	0.034	0.718588	2.15351e-05	0.0408	0.362835	0.0074	3.17575e-30	3.95905e-23	0.0099
FBgn0003292	3L	0.725292	0.854277	0.0761297	0.430289	0.2542	0.226	0.115371	1.32585e-15	0.0635	0.000568666	ND	2.44233e-87	5.66089e-09	0.048
FBgn0003295	3L	0.912567	ND	0.345052	0.366185	0.2073	0.043	0.847399	0.0235358	ND	0.880993	0.2015	0.574721	0.662577	ND
FBgn0003300	X	0.950835	ND	0.982684	0.289851	0.2375	0.129	0.886262	0.634229	0.3455	0.942385	0.1324	0.000757966	0.952311	0.24075
FBgn0003301	X	0.97827	0.106373	0.81054	1.69402e-11	0.2622	0.225	0.00283781	0.00505349	0.2348	0.534515	0.1543	0.00109242	0.438167	0.10765
FBgn0003302	X	0.877437	0.961265	0.676455	0.290458	0.1409	ND	0.985907	0.00407623	0.0106	0.0608893	ND	7.3863e-105	2.05051e-42	0.00075
FBgn0003308	3R	0.98071	0.551966	0.680604	0.0747578	0.1376	0.2	0.918507	0.00246096	0.0259	0.0316083	0.3919	7.50018e-45	1.70484e-05	ND
FBgn0003310	2L	0.992073	0.998068	0.775824	0.0106507	0.3488	0.249	0.695818	1.83888e-07	0.0225	0.000341297	0.0435	3.68047e-22	1.27738e-06	0.00095
FBgn0003312	3R	ND	ND	0.486426	ND	0.4225	0.459	0.775686	2.08169e-06	ND	0.148807	ND	0.381305	5.79938e-13	ND
FBgn0003313	2L	ND	ND	ND	ND	0.2316	ND	ND	0.00450356	ND	0.299835	ND	0.0146865	ND	ND
FBgn0003317	2R	0.991607	0.577766	0.473618	0.307388	0.2351	0.357	0.471643	0.00012922	0.1955	0.000783085	0.3227	0.000380149	0.723361	0.06265
FBgn0003319	3R	0.996888	0.467613	0.937657	ND	0.2962	0.041	0.526406	0.341253	0.0203	0.731523	0.1146	0.162034	0.893524	0.06655
FBgn0003321	X	0.104579	0.503038	0.165286	0.0138442	0.234	0.446	0.00300137	0.706057	0.4575	0.810184	0.3365	0.00382068	1.63613e-11	0.0438
FBgn0003326	2R	0.979243	0.452431	0.359407	4.75571e-06	0.1746	0.049	0.960145	0.401635	0.2151	0.635187	0.2204	0.967592	0.952499	0.02275
FBgn0003328	2R	0.97918	0.982976	0.0199489	0.563129	0.4221	0.037	0.0685425	0.769849	0.2134	0.635187	ND	1.26712e-12	2.48337e-10	0.24415
FBgn0003330	3R	0.983333	0.232696	0.175767	0.967162	0.3014	0.154	0.614946	2.04387e-06	0.1877	0.000341297	0.4097	0.01045	0.000465088	0.0481
FBgn0003334	3R	0.979243	0.86432	0.945956	1.17003e-08	0.3614	0.367	0.743066	4.32816e-09	0.044	0.00643574	0.4934	1.57834e-09	0.217205	0.01495
FBgn0003339	3R	0.992073	0.986467	0.868508	0.0043923	0.3324	0.228	0.703563	0.00270524	0.3031	0.362835	0.341	0.201897	0.389597	0.2248
FBgn0003345	X	0.832939	0.732389	0.501765	0.922995	0.1373	0.194	0.000841349	0.731977	ND	0.942385	ND	0.13552	0.500249	ND
FBgn0003346	2L	0.915206	0.884697	0.612247	0.86576	0.1069	0.23	0.785444	1.69295e-09	ND	0.000341297	0.2809	0.0187692	2.24473e-10	0.15295
FBgn0003353	2R	0.990962	0.308065	8.36432e-05	0.128949	0.4331	0.013	0.782088	0.540097	0.2562	0.0724797	0.0461	2.57184e-09	0.000237226	0.2174
FBgn0003356	3R	0.981813	ND	ND	ND	0.0779	ND	0.0255768	0.609432	ND	ND	ND	1.7896e-07	0.885734	ND
FBgn0003357	3R	0.972541	ND	ND	ND	0.0066	ND	0.0197101	0.626799	ND	ND	ND	2.3715e-15	0.901421	ND
FBgn0003358	3R	0.972495	ND	ND	ND	0.4474	ND	0.005285	0.53185	0.3612	0.148807	0.0019	2.00196e-08	0.858276	ND
FBgn0003360	X	0.0384904	0.33349	0.825259	0.628876	0.0072	0.273	0.38626	0.203126	0.3453	0.942385	0.4648	3.90623e-06	1.29182e-78	0.0043
FBgn0003366	X	0.774586	0.181685	0.237794	1.8313e-07	0.3731	0.052	0.717499	5.61966e-16	0.1093	0.0863801	0.0332	8.42645e-14	0.771675	0.0037
FBgn0003371	X	0.991607	0.658537	0.279933	9.35686e-10	0.0226	0.171	0.99111	0.386974	0.3281	0.0608893	0.1145	0.21384	0.00365978	0.0625
FBgn0003372	2L	0.97918	ND	0.760004	0.700864	0.3813	0.028	0.946035	0.13298	ND	1	ND	0.891114	0.549413	ND
FBgn0003373	3L	0.999729	ND	ND	ND	0.3312	0.31	0.791507	0.983975	0.0041	0.234855	0.0401	0.000319107	0.181229	0.17695
FBgn0003374	X	0.972541	ND	0.791248	ND	0.135	ND	0.937584	0.516632	0.0403	0.880993	0.131	2.39761e-10	0.578243	0.0528
FBgn0003375	3R	ND	ND	ND	ND	0.3582	0.225	ND	0.866849	ND	0.299835	ND	0.16946	0.291183	ND
FBgn0003377	3L	ND	ND	ND	ND	0.3135	ND	ND	0.633821	ND	0.731523	ND	0.0291762	0.757645	ND
FBgn0003378	3L	0.979243	ND	ND	ND	0.3646	0.141	ND	0.832815	ND	0.810184	ND	0.00549556	0.936827	ND
FBgn0003380	X	0.972228	0.73484	0.883344	0.223683	0.1675	0.168	0.114822	1.41203e-05	0.0999	0.041735	0.1251	0.0390304	0.198162	0.18125
FBgn0003382	2R	0.990962	0.34379	0.846824	0.777135	0.1718	ND	0.989139	0.733764	ND	1	ND	0.0293327	0.174961	ND
FBgn0003386	2L	0.972228	0.445709	0.47465	0.00208223	0.0334	0.391	0.983514	0.000280461	ND	0.0999607	ND	1.68526e-15	0.000105256	ND
FBgn0003388	3L	0.644854	0.607835	0.1458	0.538775	0.4049	0.071	0.532561	0.000108002	ND	0.148807	ND	1.99915e-08	0.0876959	0.0161
FBgn0003390	X	0.990242	0.592008	0.609833	0.0259249	0.0216	0.172	0.00515351	4.44642e-05	0.0891	0.041735	0.1537	2.56583e-31	0.740159	0.24555
FBgn0003391	2R	0.976518	0.745507	0.758883	2.91104e-05	0.0696	0.441	0.435052	1.28015e-05	0.0552	0.00750641	ND	5.68856e-08	0.118986	0.1326
FBgn0003392	X	0.987262	0.687381	0.315646	1.8195e-10	0.0266	0.145	0.449847	0.0668639	0.0117	0.0134537	0.1812	0.900984	1.34204e-08	0.0035
FBgn0003396	2R	0.972541	0.983125	0.0580759	0.287959	0.0921	0.236	0.00120542	0.876086	0.1428	0.731523	0.1947	1.09715e-06	0.308687	0.114
FBgn0003401	2R	ND	ND	ND	ND	0.3087	0.147	0.876142	5.62712e-47	ND	0.000341297	ND	4.43446e-95	3.56625e-48	0.06415
FBgn0003410	3L	0.995869	0.879458	0.44313	0.0127391	0.1444	0.01	0.974477	0.331802	0.016	1	0.4081	0.00153947	3.16561e-13	0.0636
FBgn0003411	X	ND	ND	ND	ND	0.1899	0.197	0.0663749	0.167479	0.4037	1	ND	0.365214	2.37844e-08	0.0071
FBgn0003415	3L	0.972495	0.828814	0.648709	0.00407975	0.3586	0.478	0.800225	4.3215e-13	0.0715	0.00271493	ND	2.6658e-16	1.549e-05	0.08135
FBgn0003416	X	0.97827	0.932767	0.8984	0.137022	0.261	0.392	1.56456e-09	4.07069e-12	ND	0.000341297	ND	1.30171e-60	6.05167e-16	ND
FBgn0003423	X	0.972228	0.676984	1.89676e-12	0.00484374	0.017	0.023	0.0163905	0.181331	0.0003	0.635187	0.1145	0.00211955	0.488237	0.15895
FBgn0003425	2R	ND	ND	ND	ND	0.0551	0.185	ND	ND	0.1572	0.635187	0.4739	ND	ND	0.1058
FBgn0003429	3R	0.846067	0.959763	0.907851	0.106213	0.2244	0.395	0.617308	0.00050958	0.0268	0.0316083	0.1441	3.37636e-09	0.442101	0.1256
FBgn0003430	2L	0.97827	ND	0.635182	0.431422	0.3022	0.006	0.881457	0.938595	0.1546	1	ND	0.911211	0.889022	ND
FBgn0003435	2R	0.97918	0.423082	0.896567	6.75866e-05	0.1223	0.055	0.0229922	3.33406e-34	0	0.000341297	0.0177	4.83704e-87	1.1844e-106	0.00085
FBgn0003444	2L	0.950835	0.506681	0.807221	0.396671	0.0559	ND	0.991122	1.10097e-05	ND	0.000341297	ND	5.00523e-30	1.34797e-09	ND
FBgn0003447	X	0.544996	0.286164	0.839439	0.158556	0.3315	0.192	0.375495	5.49357e-14	0.0318	0.000341297	0.3834	4.36741e-30	8.33152e-05	0.02295
FBgn0003448	2L	0.992012	ND	ND	ND	0.1632	0.217	ND	9.11656e-06	ND	0.0490539	ND	0.287072	0.94059	ND
FBgn0003449	X	0.988348	0.719226	0.550889	0.0144524	0.3148	0.051	8.81828e-06	2.2825e-09	0.0039	0.000341297	0.2704	0.80172	7.73501e-09	0.03345
FBgn0003450	3R	0.953365	ND	ND	ND	0.4165	ND	0.468232	1.8295e-27	0.242	0.0316083	ND	0.00331166	0.00280347	0.13865
FBgn0003459	3L	0.97962	0.476103	0.536874	0.876828	0.4933	ND	0.0747683	9.78503e-05	0.0253	0.00643574	0.0671	0.00162478	0.0378025	0.1688
FBgn0003460	2R	0.930679	0.811816	0.988231	0.0643897	0.2079	0.284	0.834884	9.47895e-07	0.1449	0.268908	0.0745	1.91826e-76	1.86868e-06	0.08155
FBgn0003462	3L	0.950835	0.894732	0.309718	1.04024e-06	0.023	0.338	0.00149021	0.872375	0.3135	1	0.1357	0.561381	4.21309e-08	0.0005
FBgn0003463	X	0.918807	0.250619	0.85784	2.11869e-20	0.1839	0.224	0.0027038	2.56426e-07	0.1746	0.0490539	0.3594	0.0388053	0.00850893	0.21035
FBgn0003464	X	0.990962	0.214304	0.228808	0.150233	0.0004	0.245	0.000186253	0.0174877	0.0514	0.0316083	0.1989	1.84854e-16	2.91539e-13	0.01725
FBgn0003475	2L	0.98071	0.295734	0.557976	0.000423436	0.0227	0.175	9.85383e-05	0.0489795	0.1922	1	0.3588	0.0157285	7.6629e-25	0.0692
FBgn0003479	3R	0.939854	ND	0.0976992	0.824069	0.1018	ND	0.0161613	6.57999e-05	0.0333	0.041735	0.3803	0.951748	0.676394	0.0423
FBgn0003480	3R	0.972495	0.655241	0.324079	0.773906	0.3551	0.363	0.779216	6.81545e-19	ND	0.000341297	ND	5.53409e-24	0.000159094	0.0883
FBgn0003482	3R	0.972541	ND	0.0331545	ND	0.36	ND	0.692476	6.69177e-14	ND	0.00494071	ND	9.59655e-14	0.0438569	ND
FBgn0003483	3R	0.995869	0.869674	0.811246	0.678316	0.4509	ND	0.659305	4.63915e-18	ND	0.000341297	ND	1.21781e-23	7.41737e-14	0.00155
FBgn0003486	3L	0.995869	ND	ND	ND	0.2578	0.026	0.278195	3.49274e-11	ND	0.00494071	ND	8.27455e-13	4.85502e-13	ND
FBgn0003495	3R	0.972541	0.542687	0.422033	0.843301	0.3477	0.055	0.254684	1.73714e-05	0.0495	0.000341297	0.0652	6.17091e-76	0.971035	0.09825
FBgn0003499	3R	0.972541	0.413345	0.612878	0.043313	0.2965	0.28	0.58536	0.0287754	0.0744	0.362835	0.1364	0.404704	0.201389	0.0288
FBgn0003502	2L	0.981295	0.843396	0.954666	0.965635	0.0293	0.443	0.807528	6.87958e-13	0.0199	0.000341297	0.3933	1.06229e-09	2.66055e-11	0.15
FBgn0003507	3R	0.948029	0.255772	1.78582e-06	0.000792115	0.0489	0.165	0.200339	0.167028	0.3985	0.0316083	0.0387	0.00556652	0.537332	0.0101
FBgn0003510	3R	0.995869	ND	ND	ND	0.2787	0.195	0.537906	2.22785e-05	ND	0.00271493	ND	0.886021	0.616482	ND
FBgn0003511	3R	0.981813	ND	0.836997	0.817212	0.453	0.176	0.595804	5.22822e-06	0.0442	0.000783085	ND	0.690462	0.34198	0.08255
FBgn0003512	3R	0.950835	0.862475	0.853863	0.0600993	0.4881	0.138	0.891581	5.75351e-05	0.0612	0.000985707	0.3361	0.782044	1.52657e-06	0.0589
FBgn0003513	3R	0.96681	0.834883	0.620698	0.748905	0.2511	0.198	0.970733	0.0411807	0.2028	0.635187	0.1246	1.01983e-07	0.0765358	0.036
FBgn0003514	X	0.972541	0.71392	0.970833	0.478538	0.3098	0.09	0.573707	0.022523	0.254	0.0608893	0.1973	0.999654	0.00213577	0.0105
FBgn0003515	3L	0.985646	0.950205	0.42906	0.0813168	0.1115	0.421	0.736154	0.00634278	0.2422	0.193072	0.3766	9.52388e-11	0.282084	ND
FBgn0003517	X	0.749933	0.877899	0.0149497	1.07698e-22	0.0105	0.005	0.0052825	4.52515e-05	0.0127	0.00266193	0.0352	0.0667072	2.91983e-108	0.00945
FBgn0003520	2R	0.981813	0.678644	0.0796553	0.000312816	0.2513	0.399	0.000283977	2.92695e-10	0.3551	0.000783085	0.081	1.34075e-45	1.06452e-06	0.0614
FBgn0003525	3R	0.583373	0.537384	0.0997033	0.714388	0.2219	0.47	4.1894e-05	8.05161e-08	0.0002	0.000341297	ND	ND	1.2976e-54	0.0027
FBgn0003527	2R	ND	ND	ND	ND	0.3635	ND	0.869823	0.134698	0.4375	0.148807	ND	1.28401e-05	8.73844e-06	0.0564
FBgn0003545	2R	0.989485	ND	ND	ND	0.3353	ND	0.00134005	0.0028723	0.0357	0.0608893	0.1626	0.927356	1.46766e-20	0.1836
FBgn0003557	2L	0.998179	0.265743	0.370683	0.00211873	0.0663	0.089	0.00434072	0.00386579	0.4719	0.041735	0.2526	1.389e-57	1.03482e-20	0.0052
FBgn0003559	XHet	0.972541	0.169226	0.583136	0.0224468	ND	ND	0.0341191	0.000278258	ND	0.148807	ND	1.7374e-08	1.24773e-15	ND
FBgn0003567	3R	0.97827	0.872374	0.708818	0.749962	0.2711	0.189	0.763467	1.45079e-08	0.0142	0.000568666	0.1351	9.11788e-07	0.480184	0.0279
FBgn0003575	X	0.547091	0.56433	0.3011	0.923465	0.0656	0.207	0.509139	0.000597683	0.1888	0.0655326	0.3969	1.584e-12	4.76392e-10	0.16655
FBgn0003598	3R	0.972541	0.831869	0.420508	0.592016	0.0043	0.229	0.665395	3.78473e-16	0.0407	0.000341297	0.1497	2.43382e-102	3.08346e-07	0.0323
FBgn0003600	3R	ND	ND	ND	ND	0.011	0.04	ND	ND	0.017	0.000341297	0.0131	ND	ND	0.08625
FBgn0003607	2L	0.990962	0.73805	0.0186011	0.13126	0.302	0.011	0.707384	2.00917e-09	0.0007	0.000341297	0.0156	3.56624e-06	1.35233e-09	0.00135
FBgn0003612	2R	0.984494	0.444584	0.222719	0.113966	0.0243	0.242	0.851601	8.9296e-07	0.0297	0.000341297	0.2762	0.000111702	0.00256546	0.07865
FBgn0003638	X	0.981295	0.186819	0.981153	0.0300314	0.4031	0.083	0.80077	0.761678	0.0204	0.810184	0.0959	0.0489334	4.13216e-23	0.01775
FBgn0003651	3R	0.950835	0.0632652	0.000935497	6.02133e-30	0.0303	0.307	0.643326	2.9926e-06	0.323	0.362835	0.2857	7.7575e-09	3.36011e-07	0.01435
FBgn0003654	X	0.719673	0.427557	0.029246	0.0720944	ND	0.012	0.00851951	0.00215092	0.1122	0.268908	0.1324	3.38592e-18	4.27988e-37	0.17195
FBgn0003655	X	0.696935	ND	0.0179283	ND	ND	ND	5.28874e-05	4.05181e-26	ND	ND	ND	7.80086e-19	1.77148e-08	ND
FBgn0003656	X	0.950835	0.219607	0.101673	0.729618	0.1383	0.236	0.450003	0.188453	0.1924	0.880993	0.1677	0.415911	5.81723e-25	0.05685
FBgn0003659	X	ND	ND	ND	ND	0.0142	ND	ND	ND	ND	0.299835	ND	ND	ND	ND
FBgn0003660	2R	0.985529	0.462478	0.276002	0.00227506	0.2968	0.167	0.858632	0.656459	0.0132	0.234855	0.0352	0.000112755	0.570929	0.0041
FBgn0003676	3R	0.467101	0.488847	0.231864	2.203e-05	0.0919	0.063	0.319909	2.61915e-25	0.0001	0.000341297	0.0094	2.2702e-12	2.59166e-57	0.009
FBgn0003683	3L	ND	ND	ND	ND	0.4277	ND	ND	0.00204359	ND	0.942385	ND	0.476327	0.845222	0.06435
FBgn0003687	2R	0.991607	ND	0.450053	0.249142	0.1382	0.222	0.616822	1.43957e-20	0.0216	0.000341297	0.4128	1.37279e-69	1.75019e-18	0.1153
FBgn0003701	2R	0.981813	0.898	0.965705	0.958095	0.4695	ND	0.580245	1.21925e-08	0.0159	0.000341297	ND	1.17586e-36	1.71659e-05	0.2271
FBgn0003710	3L	0.998787	0.254261	0.387608	0.0409755	0.1087	0.003	0.313193	6.03655e-07	ND	0.148807	ND	4.98194e-79	1.00588e-37	ND
FBgn0003714	X	0.98071	0.915009	0.610799	0.00886857	0.2444	0.063	0.000907426	8.64828e-11	0.0014	0.000783085	0.1485	0.689279	5.26176e-30	0.0311
FBgn0003715	2R	ND	ND	ND	ND	0.0945	0.386	ND	ND	0.0064	0.388627	ND	ND	ND	0.00395
FBgn0003716	2L	0.97525	0.928669	0.752279	0.441354	0.4725	0.418	0.187031	0.04929	0.097	0.000341297	0.1576	1.71828e-05	1.50412e-17	0.0021
FBgn0003719	3R	0.972228	0.169226	0.150138	0.313247	0.1801	0.45	0.861204	0.601729	ND	0.534515	ND	0.108877	0.221456	ND
FBgn0003720	3R	ND	ND	ND	ND	0.3908	ND	ND	0.00837691	ND	0.268908	ND	0.715006	0.804891	ND
FBgn0003721	3R	0.979243	0.231669	8.24759e-07	7.31376e-05	0.1386	0.189	0.0120803	0.829851	0.0808	1	0.0459	3.94616e-13	1.53094e-11	0.08015
FBgn0003731	2R	0.933533	0.812256	0.00858621	0.168419	0.0387	0.015	0.381408	0.692113	ND	0.942385	0.2743	0.146348	2.05901e-15	ND
FBgn0003732	2L	0.934984	0.181899	0.401582	8.86211e-08	0.1023	0.347	0.761471	1.44158e-10	0.0009	0.000341297	ND	2.52005e-16	3.52012e-23	0.0316
FBgn0003733	2R	0.97918	ND	0.742443	ND	0.3002	0.082	0.00736546	1.9249e-14	0.0019	0.000341297	ND	3.93273e-21	9.09542e-15	0.0153
FBgn0003741	3L	0.972541	0.619196	0.00554808	0.608055	0.085	0	0.0801111	0.24007	0.0594	0.000341297	ND	1.33044e-17	0.126994	0.0542
FBgn0003742	2R	0.763303	0.690406	0.916508	0.458827	0.0508	0.247	0.223932	0.41208	ND	0.0490539	ND	5.04799e-40	0.0255576	0.177
FBgn0003744	3L	0.749933	0.419254	0.689957	0.00181734	0.0405	0.418	0.44293	9.95752e-07	0.0244	0.000568666	0.1731	2.1281e-26	1.74476e-05	0.03855
FBgn0003747	X	0.918807	ND	ND	ND	0.3435	0.076	0.145955	0.834466	ND	0.388627	ND	2.72314e-06	0.870823	ND
FBgn0003748	2R	0.712029	0.984649	0.330747	0.180286	0.052	0.353	0.983291	0.0228097	0.0026	0.0105393	0.3799	0.141072	2.99734e-13	0.0014
FBgn0003751	2L	0.97962	ND	0.508344	0.976803	0.229	ND	0.070447	1.27674e-06	0.1228	0.000341297	ND	0.00247531	0.000408922	0.24315
FBgn0003861	3R	0.734949	0.31604	0.647864	0.678316	0.3536	0.302	0.0208183	3.71733e-06	0.1294	0.0316083	0.4046	0.237242	0.80263	0.22965
FBgn0003862	3R	0.976518	0.463722	0.559692	5.5241e-08	0.2898	0.339	0.852865	0.243532	0.3932	0.193072	ND	2.41654e-14	0.00034964	0.1017
FBgn0003863	2R	0.974566	ND	ND	ND	0.417	ND	0.384593	0.313578	0.2928	0.362835	0.005	4.50538e-15	0.995369	0.0007
FBgn0003865	X	0.98071	ND	ND	ND	0.2279	ND	ND	0.0484641	ND	0.268908	ND	0.668139	0.81554	ND
FBgn0003866	2L	0.972541	0.986467	0.924316	0.173424	0.4418	ND	0.0211174	0.187718	0.0356	0.810184	0.2335	0.558099	0.721981	0.12485
FBgn0003867	3R	0.972228	0.657199	0.879308	0.0314189	0.3565	0.474	0.0739869	0.177386	ND	0.193072	ND	0.529275	0.0687155	ND
FBgn0003870	3R	0.950835	0.53634	0.367202	0.0588573	0.4436	0.481	0.0496106	2.44089e-06	0.0494	0.000568666	0.1809	2.15296e-20	1.42712e-13	0.0864
FBgn0003882	3R	0.987954	0.658745	0.903103	0.15078	0.4096	0.479	0.416745	2.07194e-06	0.0011	0.000341297	0.1045	4.63851e-41	1.12991e-13	0.01825
FBgn0003884	3R	0.524333	0.405521	0.986455	0.324213	0.0144	0.127	0.906365	0.518766	0.3517	0.942385	0.4583	2.2163e-06	0.000420668	0.00605
FBgn0003885	3R	0.220687	0.489782	0.307862	0.000427378	0.0329	0.094	0.232192	0.0412944	0.119	0.635187	0.0471	7.87454e-43	7.16386e-13	0.20115
FBgn0003886	3R	0.972495	ND	0.323005	0.80323	0.0216	ND	0.764458	3.52963e-15	0.2424	0.0316083	0.2868	1.82884e-58	7.0347e-39	0.0851
FBgn0003887	2R	0.121288	0.338565	0.598602	0.00888028	0.0205	0.312	0.471796	6.05078e-09	0.0011	0.000341297	0.0978	8.84136e-30	2.49319e-27	0.0015
FBgn0003888	2R	0.950835	0.820991	0.414395	0.00101708	0.0749	0.132	0.74824	0.36803	ND	0.880993	ND	4.20725e-58	1.09287e-05	ND
FBgn0003889	3R	0.993153	ND	0.887007	0.63493	0.0905	0.363	1.23756e-10	2.4546e-54	0	0.000341297	0.002	0	1.63212e-242	0
FBgn0003890	3R	0.972228	0.94562	0.311526	0.819158	0.2972	0.494	0.000181402	0.0853648	0.1884	0.635187	0.313	0.00215032	5.19802e-06	0.163
FBgn0003891	2R	0.972541	0.238869	0.304441	1.29723e-05	0.3284	ND	0.0179292	0.545145	0.1836	0.193072	0.234	8.99804e-08	0.193771	0.1037
FBgn0003892	2R	0.972541	0.750502	0.164023	0.484126	0.0504	0.495	0.812942	0.0746959	0.293	1	0.14	7.9651e-07	0.0954796	0.0327
FBgn0003896	2L	0.9843	0.516241	0.41868	0.300312	0.1033	0.159	0.119016	0.0361511	ND	0.332326	ND	0.000154686	0.799495	ND
FBgn0003900	2R	0.972729	ND	ND	ND	0.0727	0.372	0.200546	6.56413e-06	ND	0.0944892	ND	1.1168e-55	1.8596e-36	0.01675
FBgn0003941	2L	0.88478	0.833346	0.543862	4.83449e-20	0.0178	0.271	0.201852	3.113e-10	0.0136	0.000568666	0.0278	0.000314672	1.82318e-27	0.00305
FBgn0003942	2L	0.976518	0.50095	0.253846	6.44974e-39	0.0114	0	2.21707e-06	1.00925e-06	0.0011	0.000341297	0.0336	0.0137756	2.99051e-50	0.00045
FBgn0003943	3L	0.976518	0.0407132	0.0880392	0.52703	0.0293	0.051	0.520716	8.36092e-08	0.0867	0.00494071	0.404	8.16843e-85	4.51025e-75	0.00905
FBgn0003944	3R	0.575341	0.555555	0.924316	0.950526	0.2551	ND	0.144264	0.141613	ND	0.0944892	ND	3.26049e-05	0.642218	0.1634
FBgn0003950	X	0.155377	ND	0.721063	ND	0.219	0.126	0.61668	0.000744146	ND	0.49915	ND	3.46929e-34	2.06091e-07	ND
FBgn0003961	2L	ND	ND	ND	ND	0.4185	ND	0.00160657	0.348146	0.3593	0.731523	0.0054	3.0882e-13	0.684403	ND
FBgn0003963	2L	0.984494	0.985558	0.468502	0.951976	0.2574	0.02	0.836578	0.00011014	0.1543	0.00750641	0.4708	4.37977e-19	0.0130181	0.13415
FBgn0003964	X	0.972541	0.723731	0.0531665	0.978894	0.1647	0.107	0.00480352	1.0972e-10	0.2863	0.000783085	0.2883	1.6255e-33	7.28679e-31	0.2225
FBgn0003965	X	0.979243	ND	0.948874	7.22462e-09	0.014	ND	0.0990733	0.326797	0.2261	0.193072	0.029	6.42703e-06	0.982052	0.16405
FBgn0003969	X	0.972495	0.419549	0.482609	0.0368419	0.1106	0.138	0.00763851	4.29038e-05	ND	0.000341297	ND	2.44543e-33	4.20845e-19	ND
FBgn0003975	2R	0.995657	0.834883	0.0615667	0.764585	0.0892	0.143	0.694905	4.73863e-05	ND	0.362835	0.0562	0.241293	0.35759	ND
FBgn0003977	2R	0.985529	0.22479	0.856233	0.535272	0.0214	0.387	0.585095	0.00191096	ND	0.0608893	ND	3.57883e-06	2.53294e-14	ND
FBgn0003978	2L	0.972228	ND	0.798068	0.69611	0.2975	0.275	0.320474	3.61815e-11	ND	0.000341297	ND	0.561005	9.69177e-38	0.15985
FBgn0003979	2L	0.97827	ND	ND	ND	0.038	0.11	0.792404	2.75614e-06	0.0019	0.000341297	0.0072	ND	1.19574e-248	5e-05
FBgn0003980	2L	0.747113	ND	ND	ND	0.068	ND	0.990378	1.24474e-06	0.0065	0.000341297	0.1798	ND	1.1174e-164	0.1014
FBgn0003983	2L	0.974566	ND	ND	ND	0	ND	0.527262	6.0996e-06	0.0007	0.000341297	0.0174	ND	1.24918e-220	0.0156
FBgn0003984	3L	0.995869	0.958038	0.018413	0.372793	0.4632	0.33	0.68011	6.00864e-05	0.3811	0.234855	0.0995	0.531249	0.517715	0.09965
FBgn0003996	X	0.0644571	0.296157	0.829057	0.758414	0.4715	0.256	1.27344e-06	2.17772e-05	ND	0.49915	ND	3.9915e-08	5.90298e-05	0.04375
FBgn0003997	3L	0.580819	0.211309	0.180696	0.835157	0.4577	ND	0.0877514	0.069254	ND	1	ND	0.0367376	5.2272e-07	ND
FBgn0004003	2R	ND	0.0624226	0.389311	0.00376883	0.0744	0.013	0.725466	0.00273769	0.4475	0.000341297	0.4323	2.99916e-06	1.40164e-08	0.0627
FBgn0004009	2L	0.972541	0.707733	0.219429	0.218996	0.4106	0.422	0.962178	0.981746	ND	0.942385	ND	1.39426e-06	0.229023	ND
FBgn0004028	X	0.972541	0.0726655	2.67771e-07	1.8791e-20	0.0257	0.008	0.900373	9.16355e-05	0.0281	0.0316083	0.3637	4.73287e-32	5.04705e-13	0.1082
FBgn0004034	X	0.00044006	ND	ND	ND	0.1464	ND	0.71176	0.658789	ND	0.880993	ND	0.00426112	0.919158	ND
FBgn0004045	X	0.0192077	0.101934	2.76097e-50	0	0	0	1.85636e-47	6.3337e-06	0	0.000341297	0	ND	6.64402e-182	0.0021
FBgn0004047	X	0.000956995	1.60411e-10	4.24498e-114	0	0	0	3.03079e-44	1.67059e-06	0.0001	0.000341297	0	9.15928e-21	9.70956e-300	0.0017
FBgn0004049	3R	0.984494	0.752202	0.48672	0.183922	0.4138	0.205	0.465585	0.00011396	0.2416	0.00494071	0.3178	0.00021992	0.943831	0.23845
FBgn0004050	X	0.97525	0.826564	0.977657	0.69604	0.4618	0.103	0.0264413	0.0001198	0.2662	0.00494071	0.1621	0.0898751	0.952727	0.16365
FBgn0004052	3L	ND	ND	ND	ND	0.4318	0.41	ND	0.833097	ND	0.880993	ND	2.02559e-07	0.0599554	ND
FBgn0004053	3R	ND	ND	ND	ND	0.4421	ND	ND	0.00713283	ND	0.193072	ND	7.39358e-11	0.00243752	ND
FBgn0004054	3R	ND	ND	ND	ND	0.235	0.33	0.554925	0.085657	ND	0.635187	ND	ND	0.671768	ND
FBgn0004055	2R	0.983543	0.542202	7.10083e-08	3.49464e-08	0.056	0.353	0.834977	0.00152194	0.0027	0.268908	0.1121	0.0601612	0.622321	0.0816
FBgn0004057	X	0.972541	0.256691	0.937101	0.000112089	0.0626	0.369	0.789381	1.59204e-07	0.0156	0.00142552	0.0593	8.10035e-28	0.000308204	0.00665
FBgn0004066	X	0.94454	0.39006	2.79274e-11	0.226829	0.4641	0.105	0.885568	2.18943e-10	0.022	0.000341297	0.422	0.0038127	7.41547e-32	0.00105
FBgn0004087	3R	0.972541	ND	0.603924	0.00864786	0.1054	0.439	0.763707	4.22809e-09	0.0009	0.000341297	0.0319	0.289874	2.25119e-16	0.01585
FBgn0004101	2R	0.995826	0.85592	0.416776	0.277891	0.2911	0.054	0.763011	8.93194e-06	0.0337	0.000341297	0.487	1.76984e-19	0.000320699	0.1181
FBgn0004102	X	0.98071	0.491064	0.978348	0.779904	0.1387	0.474	0.75465	0.0302839	0.0489	0.49915	0.2178	2.02477e-18	0.00157248	ND
FBgn0004103	3R	0.981813	0.781406	0.0184038	0.961013	0.0468	0.012	0.390908	1.11849e-05	0.1042	0.00138249	0.4365	7.35039e-06	2.30395e-18	0.03325
FBgn0004106	2L	0.988348	ND	ND	ND	0.4901	ND	0.030862	1.24943e-15	0.0007	0.000341297	ND	1.83519e-09	1.57482e-07	0.001
FBgn0004107	3R	0.996888	0.434989	0.812953	0.759393	0.4676	0.256	0.771299	6.48598e-34	0.0035	0.000341297	ND	1.71129e-98	6.20647e-21	0.13755
FBgn0004108	3L	0.972495	0.446717	0.620759	4.76201e-08	0.112	0.183	0.40566	3.24526e-06	0.2969	0.234855	0.2184	1.54552e-35	8.23457e-06	0.01945
FBgn0004110	3R	0.939057	ND	ND	ND	0.3539	ND	ND	0.337172	0.1296	0.880993	0.3858	0.00648083	0.638623	0.18725
FBgn0004117	3R	0.981813	0.0774893	1.66153e-22	2.83333e-11	0.0389	0.016	0.90874	0.0216555	0.0168	0.00966702	0.1736	8.9673e-13	1.74028e-11	0.12745
FBgn0004118	3R	0.37597	0.724935	0.00518976	0.563914	0.1531	0.346	0.923307	0.00101271	0.0328	0.0724797	0.0291	1.94834e-09	0.156221	ND
FBgn0004132	2R	0.972541	0.773982	0.667801	0.587976	0.1657	0.382	0.00792664	3.13963e-07	0.0194	0.000341297	ND	0.0886092	5.5314e-20	5e-05
FBgn0004133	2R	0.985026	0.84907	0.554563	0.563013	0.4379	0.258	1.17976e-05	3.41795e-05	0.0064	0.00494071	0.0422	1.82373e-28	6.14149e-07	0.0072
FBgn0004143	X	ND	ND	ND	ND	0.3072	ND	ND	0.858916	0.2935	0.635187	ND	0.495651	0.789844	0.15195
FBgn0004167	3L	0.972541	0.273813	0.257284	1.80035e-25	0.4412	0.35	0.476967	0.636604	0.0716	0.49915	0.3943	3.43377e-14	3.98791e-26	0.0719
FBgn0004168	2R	0.972541	0.563806	0.10472	2.19325e-08	0.1252	0.11	0.903796	0.00201363	0.2447	0.731523	0.1591	3.40876e-20	0.665053	0.2347
FBgn0004169	X	0.991607	0.264962	4.53212e-12	8.3395e-09	0.1171	0.082	0.94748	0.00025487	0.0365	0.00494071	0.1394	4.29556e-31	7.42588e-06	0.1248
FBgn0004170	X	ND	ND	ND	ND	0.1708	0.297	0.99062	0.0539204	ND	0.414382	ND	0.198351	0.803497	ND
FBgn0004171	3R	ND	ND	ND	ND	0.4902	ND	9.07272e-08	6.0758e-65	0	0.000341297	0.0085	1.99065e-127	4.71799e-263	0
FBgn0004172	3R	ND	ND	ND	ND	0.311	0.492	1.09794e-11	5.033e-55	ND	0.000341297	ND	1.63677e-52	1.87207e-90	ND
FBgn0004173	3R	0.427346	ND	ND	ND	0.4234	0.12	1.82533e-20	1.01605e-53	0	0.000341297	0.002	1.16155e-122	5.70182e-142	0.00055
FBgn0004174	3R	0.0777631	ND	ND	ND	0.2306	0.354	2.00333e-07	1.45757e-28	0	0.000341297	0.0126	1.45716e-56	5.76336e-127	5e-05
FBgn0004175	3R	ND	ND	ND	ND	0.4476	0.4	8.52659e-17	2.16085e-34	0	0.000341297	0.0047	7.69563e-30	5.97965e-106	0
FBgn0004177	2L	0.995657	0.790155	0.336468	0.196701	0.3284	0.205	0.981862	3.42431e-06	0.0329	0.000341297	0.4836	1.34912e-15	2.20431e-13	0.00285
FBgn0004179	3L	0.984494	0.264265	0.0424912	0.0453641	0.0086	0.006	0.000119226	0.00913592	0.0124	0.49915	0.0281	2.45606e-25	0.0109581	0.01815
FBgn0004181	2R	ND	ND	ND	ND	0.3769	ND	1.77467e-05	1.45247e-87	0.0001	0.000341297	0.0001	1.02836e-30	0.136884	0
FBgn0004197	3R	0.990962	0.68042	0.281457	0.813268	0.4723	ND	0.444966	5.75803e-12	ND	0.0999607	0.2345	1.08584e-34	1.03668e-16	ND
FBgn0004198	X	0.629863	0.435751	0.105542	0.0330504	0.0193	0.382	0.129065	3.72047e-05	0.249	0.635187	0.1786	6.82531e-05	0.938912	0.10965
FBgn0004227	X	0.972495	0.922536	0.708529	0.0157954	0.4275	0.19	3.79777e-05	0.000602871	0.1884	0.148807	0.1694	4.92561e-08	2.00603e-09	0.13885
FBgn0004228	3L	0.892061	ND	ND	ND	0.0349	ND	0.649356	0.282664	0.4462	0.234855	0.0049	9.94847e-31	1.40348e-28	0.0033
FBgn0004237	3R	0.987837	0.71542	0.0181643	0.00992426	0.3475	0.375	0.421486	7.39254e-10	0.0469	0.000341297	0.328	6.29191e-17	0.000678186	0.00655
FBgn0004240	2R	0.97827	0.391451	1.37887e-12	1.44163e-21	0.0417	0.025	0.242247	0.948218	0.3048	1	0.1928	2.36975e-18	0.604198	0.0711
FBgn0004242	2L	0.97918	0.898	0.959866	6.52603e-08	0.0247	0.059	0.00849624	2.25555e-05	0.0097	0.0316083	0.0467	3.46654e-05	0.460491	ND
FBgn0004244	3L	0.972495	0.759494	0.561607	0.0192023	0.0528	0.025	0.571707	2.84466e-06	0.1008	0.234855	ND	0.000210067	0.0414218	ND
FBgn0004359	3R	0.984494	0.945807	0.452624	0.0193824	0.4526	0.037	0.763707	0.00100904	ND	0.0134537	ND	7.44621e-05	1.14614e-11	0.09135
FBgn0004360	2R	ND	ND	0.365997	0.628876	0.3341	0.409	0.0968565	0.106544	0.3307	0.0655326	0.4691	3.11958e-66	2.34807e-05	0.0023
FBgn0004362	2R	0.950835	0.984649	0.328081	0.664044	0.4306	0.349	0.985876	1.70197e-12	0	0.000341297	0.0034	ND	7.76088e-65	0
FBgn0004363	2L	0.193325	0.958038	0.612878	0.904748	0.0169	0.275	0.234722	0.000564143	0.0743	0.148807	0.1299	0.0277135	3.88862e-16	0.02895
FBgn0004364	2R	0.9843	0.810309	0.0708119	1.14949e-11	0.0446	0.053	0.901399	0.570223	0.0047	0.880993	0.355	0.128952	5.97626e-13	0.105
FBgn0004366	3L	ND	ND	ND	ND	0.1493	0.221	ND	ND	ND	0.0490539	ND	ND	ND	ND
FBgn0004367	X	0.693017	0.653043	0.817037	0.395844	0.0499	ND	0.8439	5.83383e-13	ND	0.000341297	ND	0.000125866	4.96961e-06	ND
FBgn0004368	X	0.810419	0.597685	0.307622	5.92213e-05	0.1348	0.34	0.363829	0.0015508	0.2275	0.00494071	0.416	3.88357e-05	8.71209e-08	0.01975
FBgn0004369	3R	0.97918	0.78131	0.909064	9.59697e-05	0.3322	0.119	0.652997	0.858049	0.3636	0.414382	0.448	6.91715e-20	1.70518e-07	0.07125
FBgn0004370	X	0.995657	0.298773	0.670781	6.59087e-15	0.0893	0.465	0.0265184	0.0405671	0.3402	0.332326	0.3884	7.55275e-21	0.176699	0.20175
FBgn0004372	3L	0.998131	ND	ND	ND	0.3594	0.356	0.755552	5.45249e-15	ND	0.268908	ND	1.55435e-39	3.65551e-18	ND
FBgn0004373	3L	0.972541	0.665384	0.838599	0.0125036	0.4388	0.162	0.5037	0.0388042	0.1974	0.731523	0.2269	0.0212433	9.44605e-10	0.1009
FBgn0004374	2L	0.972541	ND	0.826406	0.729044	0.1932	ND	0.931617	0.652507	0.3019	0.942385	ND	1.6841e-05	1.29979e-15	0.04295
FBgn0004378	3L	0.972541	ND	ND	ND	0.2347	0.318	0.104527	3.6135e-25	0.0116	0.00142552	ND	2.65322e-72	0.289032	0.20695
FBgn0004379	3L	0.97072	ND	ND	ND	0.4118	ND	0.852623	0.00543142	0.0363	0.0134537	ND	0.000235282	1.67019e-11	0.1866
FBgn0004380	3L	0.645755	0.0601618	0.0511483	0.000851379	0.1184	0.085	0.914451	0.427381	0.3011	0.0316083	0.0738	6.80738e-05	0.620898	0.20105
FBgn0004381	3L	0.972541	0.0478245	0.203465	6.97863e-05	0.096	0.473	0.877538	8.49816e-06	0.0363	0.000568666	0.3148	1.90106e-28	2.1028e-13	0.0088
FBgn0004387	3R	0.972541	0.569673	0.786067	0.530563	0.3559	0.488	0.0789494	0.134451	ND	0.49915	0.1558	0.789969	5.35531e-05	0.18405
FBgn0004389	3R	ND	ND	ND	ND	0.3977	ND	0.737496	0.10019	0.1164	0.880993	0.4128	0.312854	0.0700638	0.01715
FBgn0004390	3L	0.972495	0.510482	0.77308	0.0602679	0.3406	0.351	8.34816e-09	1.64725e-07	ND	0.00494071	ND	4.13225e-11	6.07149e-30	ND
FBgn0004391	X	0.97827	0.467222	0.500299	0.0386461	0.1246	0.253	0.148772	6.37212e-10	0.0899	0.000341297	ND	5.74269e-06	0.0311829	0.1297
FBgn0004394	2L	0.998787	0.471263	0.51785	0.638622	0.4388	0.168	0.900538	0.749116	0.4159	1	0.0054	0.413772	0.75706	0.00705
FBgn0004395	3R	0.407635	0.430968	0.98662	0.483489	0.1791	0.26	0.987357	0.000253389	0.0408	0.193072	0.18	1.68015e-267	6.84473e-13	0.05005
FBgn0004396	3L	0.79376	0.0200044	5.97447e-07	1.03746e-12	0.016	0.28	0.0136144	0.25341	0.3291	0.0490539	0.2057	0.271769	0.752276	0.15885
FBgn0004397	X	0.87062	0.643628	6.29073e-08	0.636032	0.0579	0.444	0.533858	0.966601	0.0925	0.148807	0.2844	1.42622e-34	1.57965e-10	0.0241
FBgn0004400	2R	ND	ND	0.471415	ND	0.2532	0.399	0.0719695	1.26928e-07	ND	0.000341297	ND	1.08826e-40	0.01961	ND
FBgn0004401	3L	0.985529	0.522143	0.556755	0.174412	0.1807	0.043	0.896303	3.12744e-07	0.0044	0.000568666	0.3406	8.98403e-06	3.5008e-16	0.00715
FBgn0004403	X	0.98071	0.693249	0.322523	1.93805e-22	0.0054	0.06	0.000260277	4.56059e-07	0.0139	0.0316083	0.0968	0.326151	5.0469e-98	0.0533
FBgn0004404	X	0.972541	0.721168	0.637479	1.45401e-07	0.0025	0.144	0.507072	1.04768e-07	0.0092	0.000985707	0.0845	0.556553	3.02701e-59	0.00935
FBgn0004406	2L	0.922315	0.588133	0.117627	0.221094	0.3427	0.074	0.864685	1.58875e-14	0.0485	0.000341297	ND	0.000116589	1.77724e-05	0.1832
FBgn0004407	2L	0.937741	0.135824	0.0608566	0.410268	0.3213	ND	0.00941716	0.18355	ND	0.810184	ND	6.46002e-05	0.000486691	ND
FBgn0004414	3L	0.953365	ND	ND	0.0535189	0.2772	ND	0.0138278	6.24958e-80	0.0143	0.000341297	0.0218	2.09395e-102	7.15265e-26	0.00045
FBgn0004419	2L	0.999729	0.868433	0.829057	0.297469	0.4817	0.217	6.53138e-06	3.19738e-12	0	0.000341297	0.004	6.44063e-36	1.28119e-29	0
FBgn0004425	3L	ND	ND	ND	ND	0.4145	0.077	0.694656	0.126709	ND	0.332326	ND	2.48547e-13	0.111665	ND
FBgn0004426	3L	ND	ND	ND	ND	0.0428	0.11	0.826817	0.705224	ND	0.193072	ND	8.91046e-13	0.416392	ND
FBgn0004427	3L	ND	ND	ND	ND	0.1539	ND	0.831797	0.498257	ND	ND	ND	1.67892e-10	0.407193	ND
FBgn0004428	3L	0.990559	ND	ND	ND	0.2338	ND	0.738122	0.682868	0.0297	0.362835	0.0007	3.84678e-53	0.416616	0.00315
FBgn0004429	3L	0.979243	ND	ND	1.72043e-06	0.0565	0.407	0.825146	0.155813	0.0686	0.942385	0.0015	4.58491e-07	0.658942	0.0343
FBgn0004430	3L	ND	ND	ND	ND	0.0625	ND	0.790703	0.938613	0.0529	0.810184	0.0014	0.00119291	0.776007	0.0025
FBgn0004431	3L	0.972541	ND	ND	ND	0.3075	0.356	0.710376	0.00194346	0.0404	0.234855	0.0006	0.00396714	0.443322	0.016
FBgn0004432	X	0.97962	0.88102	0.329285	0.993792	0.3055	0.104	0.485636	8.67503e-10	0.0034	0.000341297	0.1583	1.17296e-12	1.28294e-80	0.00355
FBgn0004435	2R	0.972228	0.911866	0.49149	0.0215393	0.4114	0.129	0.995232	0.431021	0.1402	0.0490539	ND	0.00195034	0.58221	ND
FBgn0004436	3R	0.995657	0.748282	0.00661245	2.33797e-05	0.1466	0.198	0.962178	0.972192	0.0517	0.299835	0.0848	0.00360845	0.278063	0.12045
FBgn0004449	3L	0.973542	0.884971	0.423993	1.14779e-21	0.0655	0.263	0.698121	0.0822394	0	0.0999607	0.0801	4.82257e-10	0.0140379	0.00465
FBgn0004456	X	0.625766	0.816185	0.20334	1.00097e-10	0.3022	0.17	0.967909	0.295991	ND	0.635187	0.1008	0.080731	1.31204e-15	0.17315
FBgn0004462	X	0.990962	0.717185	0.0592244	0.000262132	0.4407	0.427	0.0803158	0.000109018	0.012	0.000341297	0.055	4.82133e-06	3.1509e-08	0.1311
FBgn0004463	2R	0.972541	0.874129	0.354025	0.964686	0.022	0.016	0.996648	6.08813e-11	0.0187	0.000341297	ND	5.89444e-13	7.7834e-28	0.0708
FBgn0004465	3L	0.953582	0.512861	0.773817	0.693943	0.3456	0.285	0.979323	4.71971e-05	0.0662	0.000568666	0.2701	0.923611	1.30842e-16	0.01445
FBgn0004507	2L	0.97962	0.842057	0.167554	0.846868	0.1001	0.023	0.310898	0.265392	0.1928	0.731523	0.1328	3.637e-121	3.25552e-17	0.00035
FBgn0004509	3R	0.972541	0.688115	0.840933	2.30515e-12	0.0776	0.419	6.35592e-05	0.0504644	0.0751	0.0944892	0.1138	0.000321351	0.000600362	0.14335
FBgn0004510	3R	0.941479	0.591612	0.429005	0.526255	0.2061	ND	0.84531	1.60029e-07	0.0049	0.000568666	ND	0.000379506	0.0511039	0.03465
FBgn0004511	X	0.637377	0.824762	0.105887	0.137286	0.0443	0.474	0.933976	0.541071	0.1109	0.635187	0.1235	0.132581	0.478335	0.1936
FBgn0004512	2R	0.838983	0.303006	0.190027	1.14888e-07	0.0037	0.149	9.00007e-17	1.18713e-11	0.0957	0.000341297	0.4393	2.62838e-46	0.000895182	ND
FBgn0004513	3L	0.127875	0.893737	0.976907	0.443055	0.1048	0.239	0.00032645	6.49242e-07	ND	0.234855	ND	0.530494	0.423774	ND
FBgn0004514	3L	0.993153	0.728136	0.023108	0.00468334	0.3157	0.265	0.462834	0.0507139	ND	0.635187	ND	0.00249637	0.902913	ND
FBgn0004516	3L	0.7892	0.160844	2.16432e-07	2.47542e-13	0.0256	0.025	0.143749	0.00901091	0.0455	0.0168165	0.1088	0.00121726	0.941319	ND
FBgn0004552	3L	0.751623	ND	ND	ND	0.2436	ND	0.243145	0.175651	0.0955	0.0316083	0.4321	0.544014	0.997316	0.05915
FBgn0004554	3R	ND	ND	0.38681	ND	0.2075	0.187	ND	0.0445983	0.0922	1	0.4183	0.678898	0.114415	0.0421
FBgn0004556	3L	0.999945	0.988327	0.0471809	0.0158444	0.0266	ND	0.525782	8.21865e-15	0.044	0.000341297	ND	4.37045e-10	3.36895e-22	0.0917
FBgn0004567	2L	0.995657	0.773982	0.422149	0.546523	0.4767	0.272	0.805503	0.882436	0.39	0.731523	0.2418	0.73983	0.824404	0.22485
FBgn0004569	3L	0.618408	0.959798	0.937361	0.671936	0.428	0.427	0.312735	0.331497	0.1887	1	0.2836	0.0109983	0.00653075	0.18695
FBgn0004573	3R	0.979243	0.734674	0.878219	0.00253941	0.0893	0.201	0.704958	0.000409245	ND	0.534515	0.4778	0.0128988	0.93383	0.0566
FBgn0004574	3L	0.397924	0.122805	0.000355772	7.9681e-11	0.0062	0.157	0.850655	0.526066	0.1119	1	0.3782	5.90125e-05	0.545774	0.08595
FBgn0004575	3R	0.981813	0.530362	0.454715	1.063e-07	0.0357	0.019	0.217977	0.000580007	0.0074	0.148807	0.0689	0.0177325	0.152335	ND
FBgn0004577	3R	0.972541	0.862979	0.00515145	ND	0.1086	ND	0.745927	0.0968169	ND	ND	ND	0.0860462	0.928886	ND
FBgn0004580	2R	0.97827	0.510482	9.74963e-06	0.0108241	0.0443	0.081	0.0221783	6.06821e-06	0.0626	0.000783085	0.1127	0.00119393	0.698479	ND
FBgn0004581	2R	0.98071	ND	0.530433	ND	0.3852	0.095	0.712321	1.00461e-45	0.0055	0.000341297	0.3906	3.87843e-78	5.58402e-58	0.00155
FBgn0004583	2L	0.984494	0.395288	0.37682	0.892952	0.0507	0.395	0.311558	0.667936	0.2318	0.414382	0.3276	8.52725e-08	2.17485e-09	0.05585
FBgn0004584	2L	0.428937	0.34197	0.61062	0.898584	0.478	0.442	0.628098	1.65947e-09	0.0004	0.000341297	ND	6.27608e-129	4.04168e-09	0.0748
FBgn0004587	3R	0.972228	0.45521	0.923792	0.000390848	0.4552	0.396	0.845637	0.0911335	0.0136	0.00271493	0.4819	2.15292e-06	5.70217e-38	0.00085
FBgn0004588	3L	ND	ND	ND	ND	0.3493	ND	ND	ND	ND	0.731523	ND	0.0126537	0.758283	ND
FBgn0004589	3L	ND	ND	ND	ND	0.1262	0.491	0.765504	0.00327087	ND	0.299835	ND	2.55281e-07	0.929666	0.02405
FBgn0004590	3L	ND	ND	ND	ND	0.1546	ND	ND	0.578602	ND	0.731523	ND	0.250839	0.762943	ND
FBgn0004591	3L	ND	ND	ND	ND	0.2676	ND	ND	ND	ND	0.635187	ND	0.00504508	0.0719494	ND
FBgn0004592	3L	ND	ND	ND	ND	0.4092	ND	ND	0.827218	0.1641	0.0158223	ND	0.00355359	0.913695	0.2386
FBgn0004593	3L	ND	ND	ND	ND	0.3928	ND	ND	0.917714	ND	0.942385	ND	0.00360946	0.626286	ND
FBgn0004594	3L	ND	ND	ND	ND	0.2419	ND	ND	0.10644	ND	0.635187	ND	0.0493959	0.664219	ND
FBgn0004595	3R	0.972541	0.551325	0.916508	3.77196e-07	0.1415	0.394	0.75448	9.0376e-08	0.0577	0.0608893	0.0277	5.35526e-07	0.00121117	0.0025
FBgn0004597	3R	0.975643	0.509529	0.566343	0.267064	0.284	0.023	0.755627	4.1287e-05	0.1621	0.000783085	0.2117	0.00159212	0.00576135	0.04685
FBgn0004598	X	0.98071	0.343539	0.992321	6.88684e-05	0.1115	0.475	1.03397e-06	1.13726e-16	0.0129	0.000341297	0.4641	2.33982e-129	7.30482e-70	0.00375
FBgn0004603	2R	ND	ND	ND	ND	0.1831	0.324	ND	ND	0.4619	0.000341297	0.3386	ND	ND	0.00095
FBgn0004606	3R	0.97525	0.826826	0.0453826	0.295339	0.2198	0.198	0.871412	0.00484583	0.0303	0.0316083	0.2493	1.61046e-22	0.0506226	0.10895
FBgn0004607	4	0.834302	0.661171	0.715608	4.88302e-10	0.1657	0.062	0.105244	0.000339651	0.1182	0.193072	0.0043	0.0831706	0.911717	0.10205
FBgn0004611	2L	0.97918	0.242311	0.958217	3.46262e-13	0.0724	0.003	0.037087	0.705162	0.3745	0.49915	0.1654	2.80527e-92	0.000783569	0.2259
FBgn0004618	3R	0.981813	0.962833	0.936524	0.262689	0.1477	ND	0.833295	0.00819969	0.1949	0.268908	0.142	6.9365e-19	0.434638	0.14305
FBgn0004619	3L	0.972228	0.295019	0.123441	0.033537	0.1574	0.392	0.687234	0.00439532	ND	0.362835	ND	5.15508e-08	0.166801	ND
FBgn0004620	2L	0.532834	0.594514	0.97682	0.531398	0.3778	0.269	0.204908	0.0289834	0.4478	0.362835	0.4683	4.67427e-06	0.90228	0.04845
FBgn0004622	3R	0.587119	0.304585	0.579841	0.0466216	0.207	0.093	0.796035	0.0165738	ND	1	ND	0.00751487	0.901689	ND
FBgn0004623	3L	0.972228	0.758875	0.0321427	0.921484	0.0781	0.094	0.143907	0.0753863	0.003	0.00271493	0.0995	0.121381	0.910592	0.00955
FBgn0004624	4	ND	ND	ND	ND	0.0627	0.16	ND	ND	0.2372	0.880993	0.2294	ND	ND	0.04005
FBgn0004629	3R	0.995869	0.93044	0.00168582	1.19505e-16	0.008	0.2	0.679584	0.000270254	0.0632	0.0490539	0.3053	8.50763e-30	2.91952e-13	ND
FBgn0004635	3L	0.993153	0.865158	0.505261	0.00118288	0.1	0.007	0.785765	0.00409193	0.3684	0.0724797	0.4006	0.951562	0.156991	0.10525
FBgn0004636	3L	0.972541	0.370617	0.681965	3.80666e-05	0.1013	ND	0.647577	2.49489e-06	0.0226	0.00643574	0.1927	2.92147e-10	4.70625e-05	0.00105
FBgn0004638	2R	0.972228	0.226521	0.668816	3.34093e-15	0.0151	0.063	0.0195232	0.0171451	0.4363	0.00966702	0.2586	0.0573157	0.278209	0.0034
FBgn0004643	X	0.747965	0.598937	0.507204	0.873241	0.3645	0.341	0.252945	5.91334e-25	0.002	0.000341297	ND	1.76308e-31	1.22915e-31	0.002
FBgn0004644	3R	0.97918	0.915935	0.479569	0.22008	0.2686	ND	0.87636	0.10513	0.1275	0.414382	0.2129	9.87687e-34	4.18257e-05	0.0162
FBgn0004646	X	0.926721	0.0779163	0.658188	0.235338	0.0372	0.308	0.424778	0.0735583	0.3915	0.49915	0.3427	0.871712	2.01725e-48	0.02355
FBgn0004647	X	0.0078906	0.743892	0.0274476	0.000292489	0.0524	0.283	0.427394	9.75188e-15	0.0652	0.000985707	ND	5.25904e-27	2.36628e-21	0.2018
FBgn0004648	X	0.962762	0.623196	0.590102	0.00291483	0.0152	0.221	0.743066	0.201492	0.1466	0.00750641	0.4698	3.35991e-07	1.24447e-07	0.03225
FBgn0004649	X	0.992912	ND	ND	ND	0.2701	0.428	0.0107448	0.000175024	0.0001	0.000341297	0.0019	ND	0	0.0035
FBgn0004650	X	0.972228	0.496511	ND	0.981285	0.3426	ND	0.972774	8.04701e-08	0.0059	0.000341297	0.071	6.33179e-35	2.57665e-20	0.03395
FBgn0004652	3R	0.054088	0.999202	0.000556904	0.521227	0.0431	0.118	0.908938	0.00113842	0.4195	0.193072	0.0054	2.96861e-19	0.0468945	0.18185
FBgn0004654	X	0.972541	0.603907	0.62606	0.00851982	0.4743	0.274	0.877354	0.19153	0.3729	0.810184	0.245	0.487892	3.36994e-24	0.0177
FBgn0004655	X	0.990962	0.214304	0.935803	0.00562009	0.3601	0.208	1.78606e-05	1.01989e-21	0.1455	0.000568666	0.3581	8.136e-88	7.96094e-11	0.08015
FBgn0004656	X	0.96681	0.759494	0.212942	0.501539	0.1059	0.31	0.00414251	0.00223177	0.3007	0.00138249	0.1477	9.60284e-24	9.52008e-21	0.03525
FBgn0004657	X	0.98071	0.553644	0.275111	0.461404	0.2594	0.424	0.336131	0.231204	0.2851	0.193072	0.297	1.16204e-05	8.34325e-05	0.0169
FBgn0004666	3R	0.972729	0.934165	0.87239	0.396592	0.4997	0.241	0.54332	9.89194e-20	0.2127	0.0316083	0.4379	1.91797e-55	1.80425e-05	0.00955
FBgn0004687	X	0.367262	0.709064	0.891278	5.08499e-07	0.1677	0.074	0.00243179	0.0553916	0.216	0.00966702	0.0343	0.401195	0.0884547	0.2036
FBgn0004698	2R	0.985529	0.0579037	0.63485	0.00193211	0.3939	0.357	0.471796	1.25957e-09	0.0016	0.000341297	ND	2.21866e-08	0.0113956	0.09945
FBgn0004777	3R	ND	ND	0.816206	ND	0.009	0.002	0.980041	0.997607	ND	0.731523	ND	0.408083	0.799752	ND
FBgn0004778	3R	ND	ND	ND	ND	0.4289	ND	ND	0.035965	0.1213	0.810184	0.0257	0.292956	0.694741	0.00285
FBgn0004779	3R	ND	ND	ND	ND	0.0907	0.214	ND	0.548685	0.0934	0.880993	0.3261	0.00145153	0.560667	0.0973
FBgn0004780	3R	ND	ND	0.00390387	ND	0.0964	0.009	ND	0.912462	0.0223	1	0.0411	0.493656	0.668369	0.05295
FBgn0004781	3R	0.972541	ND	0.0036028	ND	0.0149	0.337	ND	0.0835338	0.3453	0.49915	0.0803	0.0763719	0.978452	0.1574
FBgn0004782	3R	ND	0.353122	2.07494e-07	0.0699337	0.391	0.015	ND	0.998066	0.4863	0.880993	0.0044	0.856818	0.746418	0.2229
FBgn0004783	3R	ND	0.404443	8.70028e-10	ND	0.093	0.264	ND	0.376866	0.0934	1	0.0054	0.0708882	0.846542	0.1455
FBgn0004784	2R	0.950835	0.661171	0.00315502	0.735409	0.3196	0.137	0.613063	0.000336904	0.0126	0.00494071	0.3555	0.0501703	0.138929	ND
FBgn0004795	2R	0.975643	0.912523	0.496724	0.0220825	0.4871	0.336	0.0608477	8.99954e-12	0.0422	0.000341297	0.3581	1.65583e-63	4.02983e-17	0.0225
FBgn0004797	2L	0.993153	0.173978	0.0192019	0.452886	0.1014	0.249	0.00269392	0.734522	0.062	0.299835	0.42	0.607706	4.82274e-12	0.17945
FBgn0004811	2L	0.981912	0.854336	0.851696	0.640668	0.0577	0.154	0.894832	0.00386834	0.3121	0.00643574	0.2507	0.267038	0.000805884	0.2406
FBgn0004828	X	0.000774441	0.575759	0.0769034	0.285962	0.1935	0.186	0.000524546	1.67597e-06	0.0327	0.000341297	0.1705	1.03823e-16	5.71034e-21	0.01755
FBgn0004832	X	0.556841	ND	0.0423413	0.00154962	0.0004	0.014	0.148772	0.000879439	0.0215	0.00750641	ND	0.00411541	0.000869892	0.18905
FBgn0004837	2L	0.950835	0.468067	0.658447	0.235169	0.3842	0.205	0.577163	0.0009696	ND	0.00643574	ND	2.04846e-05	0.000848929	ND
FBgn0004838	2L	0.972541	0.460747	0.973358	0.111515	0.3679	0.328	0.0222206	7.91832e-07	0.0156	0.000341297	0.288	5.53392e-15	3.77665e-27	0.00435
FBgn0004839	2R	0.972228	0.865158	0.923793	0.501387	0.4378	0.071	0.0294282	0.0130201	0.0435	0.332326	ND	4.73677e-16	0.776007	0.00065
FBgn0004841	3R	0.852466	0.955303	0.924316	0.989886	0.0202	0.495	0.69122	0.00495616	ND	0.49915	ND	0.0042295	0.388262	ND
FBgn0004842	3R	0.959376	ND	0.919193	0.175274	0.1683	0.484	0.966985	0.0167192	ND	1	ND	0.938766	0.731958	ND
FBgn0004852	3L	0.972541	0.386463	0.906544	0.296018	0.1363	0.007	0.658904	0.000921786	0.0137	0.0790187	0.0679	5.91581e-35	0.811844	0.0613
FBgn0004854	X	0.972228	0.386463	0.648296	0.444684	0.1127	ND	0.900435	1.59335e-12	0.4643	0.234855	0.0215	2.7321e-30	9.61236e-07	0.19825
FBgn0004855	3R	0.995657	0.204702	0.998675	0.000953184	0.0987	0.199	0.345815	1.87513e-07	0.0299	0.000341297	0.1589	6.39357e-18	2.15104e-13	0.1223
FBgn0004856	X	0.974566	0.39006	0.689597	0.551454	0.304	0.04	0.403991	1.21925e-11	0.0052	0.000341297	ND	8.78779e-28	3.91549e-28	0.0036
FBgn0004858	2L	0.97072	0.798068	0.28267	0.0399727	0.147	0.047	0.0028334	0.000215075	0.2072	1	0.188	0.101051	0.018407	0.24345
FBgn0004859	4	0.934984	0.547968	0.318318	0.00651988	0.1056	0.44	0.804423	0.738765	0.1123	0.731523	0.2911	0.148425	7.16673e-12	ND
FBgn0004860	X	0.988348	0.124071	0.833625	0.000801633	0.4812	0.053	0.218607	0.000217159	0.2392	0.49915	0.09	1.7242e-06	2.91799e-09	0.05135
FBgn0004861	X	0.97827	0.743195	0.312688	0.0141592	0.4789	0.144	0.752714	0.729954	0.1967	1	0.1687	4.6335e-12	0.000316995	0.1745
FBgn0004862	3R	0.97918	ND	ND	ND	0.2677	0.053	0.828731	0.643349	ND	0.942385	ND	0.0108872	0.483373	ND
FBgn0004863	3R	0.996561	ND	0.751535	0.995618	0.1875	ND	0.259273	0.0230938	0.1434	1	0.1793	4.66926e-13	0.0494434	0.0861
FBgn0004864	X	0.984756	0.215143	0.190993	0.649274	0.0664	ND	0.484217	7.67003e-15	0.3738	0.000341297	0.2641	1.76056e-13	0.000136853	0.2421
FBgn0004865	3L	0.976518	0.712571	0.952246	2.85165e-06	0.1959	0.455	0.983291	0.0856189	ND	1	ND	0.601176	0.546781	ND
FBgn0004867	2L	0.918807	0.820991	0.000329639	1.26851e-11	0.0331	0.001	0.0171328	5.26243e-05	0.0094	0.000568666	0.0377	0.000408958	6.33663e-94	0.005
FBgn0004868	2L	0.987262	0.845868	0.131406	0.282604	0.132	0.157	0.281022	2.77022e-07	0.0291	0.000341297	0.4126	0.178096	1.11073e-13	0.0215
FBgn0004870	3L	0.972541	0.791335	0.234395	0.662023	0.4881	0.219	0.029595	0.0213546	0.4897	0.635187	0.1792	5.07635e-11	0.172821	0.18455
FBgn0004872	2L	0.986033	0.884697	0.203416	0.772834	0.0645	0.437	0.0298297	7.2362e-10	0.0016	0.000341297	ND	1.55722e-09	6.894e-101	0.00325
FBgn0004873	2R	ND	ND	ND	ND	0.0283	0.34	ND	ND	0.0019	0.00494071	0.0605	ND	ND	0.0216
FBgn0004875	3L	0.987837	0.31024	0.864852	1.25833e-20	0.3266	0.069	0.144011	0.00030318	0.1256	0.00966702	ND	0.000333631	0.998946	0.0195
FBgn0004876	3R	0.995657	0.413345	0.249284	2.35175e-16	0.0063	0.092	0.647188	0.997851	0.2574	0.299835	0.3709	9.3327e-05	7.82328e-40	0.0677
FBgn0004878	3R	0.998787	ND	ND	ND	0.0879	ND	0.362658	0.278929	0.0827	0.49915	ND	0.000114251	0.00235722	ND
FBgn0004880	3L	0.973347	0.959654	0.749509	2.18674e-06	0.0158	0.008	0.030862	2.46169e-06	ND	0.0316083	ND	0.002553	0.191603	ND
FBgn0004882	3R	0.950835	0.750122	0.992321	0.0229056	0.1899	0.228	0.00738155	0.913291	0.0038	0.148807	0.0592	0.974308	0.000111308	0.00205
FBgn0004885	3R	0.988277	0.39269	0.986266	0.149548	0.2701	0.422	0.206891	0.00462194	0	0.00142552	0.3927	9.0058e-18	1.62832e-09	0.00525
FBgn0004888	3L	0.753219	0.908982	0.509287	0.641843	0.3027	0.268	0.98779	0.118343	0.1318	0.268908	0.2113	0.000651275	3.84147e-73	5e-05
FBgn0004889	3R	0.972228	0.828543	0.593147	0.283113	0.2708	0.144	0.983052	3.51032e-07	0.0039	0.000341297	0.4186	7.28667e-20	0.0013152	0.00405
FBgn0004892	2L	0.956785	0.608295	0.297537	0.651491	0.1044	0.355	0.102977	0.108597	0.1796	0.299835	0.2387	0.738975	0.337263	0.04775
FBgn0004893	2L	0.984494	0.623196	0.931277	0.0139721	0.2447	0.458	7.16613e-06	0.0037242	ND	0.49915	ND	7.07512e-06	0.00597378	0.0914
FBgn0004895	3L	ND	ND	ND	ND	0.3356	ND	0.688687	0.535029	ND	0.880993	ND	8.43991e-11	0.619426	ND
FBgn0004896	2R	0.995657	0.257285	0.0319277	0.141453	0.4507	0.067	ND	0.107726	ND	0.810184	ND	0.261689	0.947712	ND
FBgn0004897	3R	0.972541	ND	ND	ND	0.3857	0.237	0.764465	0.179992	ND	1	ND	0.467542	0.464963	0.13615
FBgn0004898	3R	0.988348	0.18893	ND	ND	0.0029	ND	0.637639	0.963721	0.4592	0.880993	0.4648	0.837792	0.436923	0.16215
FBgn0004901	3R	0.879594	ND	0.94618	0.811905	0.1922	0.051	0.336144	7.61657e-21	0.0037	0.000341297	0.2947	7.50554e-25	1.68672e-107	0.00015
FBgn0004903	3R	0.930306	0.806878	0.337839	0.809958	0.3685	0.368	0.40854	0.6283	0.0451	0.942385	0.2858	0.00267675	4.05737e-16	0.04375
FBgn0004907	2R	0.992073	0.870945	0.284744	0.0794606	0.0189	0.072	0.377965	0.755494	0.2381	1	0.3294	1.57933e-35	4.83535e-29	0.04665
FBgn0004908	3R	0.995657	0.88734	0.0831009	0.957691	0.4194	0.119	0.802066	0.954887	0.1443	0.193072	0.0049	1.35107e-06	4.38093e-10	0.0053
FBgn0004910	3L	0.972541	0.778274	4.82722e-05	0.0372096	0.112	0.017	0.364456	0.00147656	ND	0.234855	ND	0.00130734	0.775259	ND
FBgn0004913	3R	0.972541	0.395012	0.752279	0.57089	0.2604	0.296	0.777396	3.53472e-06	0.0043	0.000341297	ND	2.10319e-15	0.285451	0.01665
FBgn0004914	2L	0.97827	0.45764	0.91409	0.976858	0.0939	0.489	0.0857621	0.85152	0.4164	0.362835	0.3035	2.93548e-32	3.2802e-13	0.0427
FBgn0004915	2L	0.983543	0.836315	0.284247	0.30814	0.0907	0.497	0.990979	0.29051	0.012	0.148807	0.4284	4.96203e-29	6.16985e-07	0.21695
FBgn0004919	2R	0.996084	0.588974	0.719451	0.209114	0.0224	0.055	0.0331786	0.00115488	0.0466	0.0316083	0.1455	5.24923e-40	0.154489	0.09645
FBgn0004921	2R	0.972541	0.863221	6.45137e-10	0.858913	0.1623	0.308	0.278195	0.0775141	0.016	0.0944892	0.1667	ND	0.0912538	0.04635
FBgn0004924	X	0.985026	0.514621	0.472264	0.231982	0.4636	0.414	3.05994e-08	3.47479e-08	0.0023	0.000341297	0.3205	1.19417e-21	2.39875e-18	0.01875
FBgn0004926	3L	0.972729	0.952197	0.000897264	3.5241e-09	0.0117	0.02	0.057572	4.06303e-09	0.2632	0.000341297	0.2059	0.745598	1.90864e-10	0.1737
FBgn0004956	X	0.98071	0.462091	0.755209	ND	0.2703	ND	0.936162	6.66292e-10	ND	1	ND	7.10685e-30	5.83148e-17	ND
FBgn0004957	X	0.972541	0.948303	0.0490191	0.251985	0.1205	0.402	0.384593	0.000791523	0.122	0.00142552	0.4835	0.149906	0.00272713	0.07025
FBgn0004959	X	0.972541	ND	0.964646	0.0520572	0.3258	0.257	0.393578	0.110486	0.2601	0.234855	0.3879	0.103481	1.44661e-13	0.03905
FBgn0005198	3L	0.995657	0.0200044	0.00160615	0.33498	0.1371	0.004	0.669371	0.00221347	0.0084	0.000783085	0.4362	2.09507e-12	1.33023e-06	ND
FBgn0005278	2L	0.999096	0.665384	0.122106	0.00275761	0.0385	0.349	0.0151446	0.000886276	0.0245	0.000341297	0.2107	6.68531e-62	8.97098e-87	0.00615
FBgn0005322	2L	0.930679	0.822867	0.517718	0.0264239	0.1438	0.398	0.0509215	0.000138583	0.0482	0.000341297	ND	0.703514	0.000195042	0.0119
FBgn0005355	3R	0.988348	0.415329	0.525339	0.690366	0.1077	0.304	0.869404	4.45106e-09	0.1154	0.000341297	0.2727	0.891833	4.16905e-13	ND
FBgn0005386	3L	0.995869	0.596841	0.355425	0.000820754	0.1785	ND	0.146778	0.0471565	0.1945	0.0944892	ND	0.000865368	5.44908e-11	0.08485
FBgn0005390	X	0.00864695	ND	0.835654	ND	0.2664	ND	0.0470483	0.000218932	ND	0.000341297	ND	ND	2.08483e-86	0.03135
FBgn0005391	X	0.00288532	3.45942e-06	2.62988e-74	0	0	0	3.16835e-33	9.8407e-06	0	0.000341297	0	ND	2.04237e-295	0.0001
FBgn0005410	X	ND	ND	ND	ND	0.3041	0.251	ND	ND	0.3399	0.731523	0.3377	ND	ND	0.0677
FBgn0005411	X	0.972228	0.737346	0.485762	0.161536	0.058	0.284	4.38274e-05	0.000117773	ND	0.000341297	0.0545	0.373758	0.169669	0.07365
FBgn0005427	X	0.315602	0.70211	0.558498	0.0216293	0.3526	0.245	0.924756	0.00125371	0.3432	0.0863801	0.1426	7.66863e-21	9.12674e-22	0.1388
FBgn0005533	3L	0.934984	0.984649	0.317644	1.26643e-16	0.0143	0.322	0.129999	2.29107e-11	0.0255	0.000985707	0.1169	0.326314	1.34706e-58	0.00835
FBgn0005536	3L	0.972541	0.797001	0.78002	0.319203	0.3326	0.163	0.219509	0.96884	0.3631	0.0944892	0.24	0.000100318	0.000358813	0.01125
FBgn0005558	4	0.972495	0.169174	0.564987	0.619225	0.1487	0.01	0.805504	0.0158275	0.4572	0.414382	0.4933	0.0544894	0.950307	0.0275
FBgn0005561	4	0.97918	0.485302	0.944164	0.357812	0.0556	0.069	0.902515	5.41719e-05	ND	0.234855	ND	0.297899	0.242668	ND
FBgn0005564	3L	0.988348	0.471596	4.798e-05	0.557554	0.0542	0.365	0.130038	0.0433176	ND	0.810184	ND	6.29291e-18	0.571408	ND
FBgn0005585	3R	0.97525	0.541435	0.0143736	0.0153288	0.4535	0.078	0.000102941	0.0286334	0.1187	0.299835	0.3333	0.000280237	4.62938e-14	0.2088
FBgn0005586	2R	0.996084	0.32868	0.0796553	2.67245e-05	0.0231	0.053	0.547245	3.17506e-06	0.0082	0.00494071	0.2546	5.08958e-32	5.2661e-05	0.1311
FBgn0005590	2L	0.993153	0.88574	ND	ND	0.3506	0.495	ND	0.95276	ND	0.268908	ND	0.847074	0.350027	ND
FBgn0005592	3L	0.972541	0.371668	0.805557	0.683153	0.3988	0.194	0.993661	0.0197845	0.1947	0.635187	0.2297	0.0308573	0.27423	0.23005
FBgn0005593	2L	0.972541	0.739942	0.00512385	1.32351e-34	0.0037	0.008	0.0049352	6.48272e-13	0.0013	0.000341297	0.0354	0.00634823	1.83801e-73	0.0007
FBgn0005596	3R	0.994954	0.592362	0.734489	0.981003	0.1793	0.326	0.656267	7.4573e-16	0.0239	0.000341297	0.1428	1.78565e-12	0.00884213	0.2248
FBgn0005612	2R	0.972228	0.681128	0.0162377	ND	0.0133	0.049	0.287388	0.920914	ND	0.635187	0.0296	0.0606543	0.9665	0.19415
FBgn0005613	2R	0.997824	0.662592	0.322862	0.969551	0.4017	ND	0.334676	7.94902e-05	0.1334	0.731523	0.2697	0.00582877	0.850435	0.176
FBgn0005614	2R	0.950835	0.487282	0.000738553	0.00444022	0.1658	0.096	0.748821	2.97847e-06	0.0023	0.0724797	0.2498	1.80469e-06	0.80334	0.0121
FBgn0005616	2L	0.634202	0.0356527	0.00574637	4.14582e-05	0.0033	0.005	4.71012e-63	1.89721e-05	0.023	0.0999607	0.1446	7.71022e-16	0.250447	0.0036
FBgn0005617	2L	0.990962	0.762193	0.79358	0.0239882	0.3512	0.031	0.393625	6.6913e-08	0.0228	0.000341297	0.0725	2.46482e-38	2.05129e-26	0.0265
FBgn0005619	2R	0.979243	0.226729	0.315738	0.448302	0.3309	ND	0.593133	0.000942123	0.1018	0.0655326	0.3138	0.99681	0.26428	ND
FBgn0005624	2R	0.97827	0.811441	0.107498	0.76624	0.2744	0.124	0.74081	1.9641e-10	0.043	0.00255537	ND	2.12707e-06	7.38591e-09	0.0222
FBgn0005626	3L	0.984783	0.095187	2.24793e-05	0.00328261	0.1019	0.013	0.665653	3.83786e-09	0.0805	0.0655326	0.0159	1.15352e-25	0.0689361	ND
FBgn0005630	2R	0.972541	0.665384	0.731062	4.86424e-08	0.1073	0.485	0.955523	9.30307e-14	0.0647	0.00750641	0.2587	9.5033e-40	3.64103e-11	0.15325
FBgn0005631	2R	0.97827	0.284233	0.496335	0.000976174	0.0358	0.401	0.791962	9.45749e-05	ND	0.193072	0.0984	8.30762e-14	6.57515e-16	ND
FBgn0005632	3R	0.97962	0.193423	0.623328	3.46689e-07	0.2214	0.394	0.517386	0.000451302	0.2232	0.000985707	0.1046	1.03074e-23	8.70687e-17	0.0294
FBgn0005633	3L	0.191418	ND	0.00975015	0.230712	0.1374	0.182	0.975797	0.00905117	0.0162	0.0316083	0.3284	0.00883033	0.180913	0.1043
FBgn0005634	2R	ND	ND	ND	ND	0.4035	0.406	ND	ND	0.0767	0.041735	0.2786	ND	ND	0.02495
FBgn0005636	2R	0.995869	0.986467	0.277106	0.000231335	0.4196	0.01	0.846669	2.54717e-08	ND	0.00258621	ND	4.43414e-22	0.000210653	ND
FBgn0005638	2R	0.902326	0.79256	0.821577	0.921484	0.2984	ND	0.446134	0.813647	ND	0.810184	ND	0.121479	0.267208	ND
FBgn0005640	3L	0.981295	0.957065	0.305447	2.65601e-05	0.0046	0.349	0.480176	0.00114323	0.4122	0.0316083	0.0369	ND	0.0714481	0.022
FBgn0005642	3R	0.974373	0.741324	0.805557	0.764585	0.0829	0.367	0.901325	8.82443e-14	0.0104	0.000341297	ND	3.78824e-18	6.35484e-06	0.0202
FBgn0005648	2R	0.976518	0.0955805	0.451791	0.833578	0.207	0.245	0.863571	8.36616e-07	0.0312	0.000341297	0.1633	0.840354	7.06032e-07	0.00865
FBgn0005649	3R	0.983333	0.988802	0.374511	0.300352	0.0631	0.306	0.751125	2.77299e-10	0.0423	0.000568666	0.1727	1.96899e-29	5.06523e-07	0.01085
FBgn0005654	2R	0.96634	0.902008	0.418522	0.949854	0.348	ND	0.519861	0.000470973	0.0411	0.388627	0.4314	3.26441e-14	2.15593e-50	0.0003
FBgn0005655	2R	0.966194	ND	0.000798526	ND	0.108	0.106	0.000503622	3.01147e-21	0.0001	0.000341297	0.042	2.25189e-69	5.20693e-41	0.00285
FBgn0005658	3L	0.98094	0.567341	0.0131133	0.230598	0.2025	0.014	0.223932	0.00435767	0.1282	0.534515	0.0425	0.137134	0.738813	0.20115
FBgn0005659	3R	0.979243	0.591612	0.665508	2.11133e-05	0.2437	0.149	0.884799	4.52952e-05	ND	0.299835	0.027	0.417644	0.871797	ND
FBgn0005660	2L	0.995869	0.847005	0.319012	0.859561	0.2328	ND	0.44742	0.00143315	0.0636	0.942385	0.4961	2.10746e-29	0.0278022	0.224
FBgn0005664	2L	0.719673	0.856357	2.1181e-14	0.0282168	0.2245	0.459	0.763707	0.0145125	0.285	0.148807	0.4163	2.0191e-16	0.823944	0.2322
FBgn0005666	4	0.627027	0.792962	0.0327866	0.0643675	0.0704	0.019	0.195096	2.67899e-14	0.0012	0.00750641	0.4842	0.723756	0.853972	0.0117
FBgn0005670	X	0.972541	ND	0.0476949	4.93503e-08	0.0885	0.078	0.266069	0.310335	0.4321	0.942385	0.2061	1.73527e-07	0.821763	0.1441
FBgn0005671	3R	0.972955	0.318347	0.19324	0.0842246	0.014	0.18	0.00156359	0.121718	0.03	0.00494071	0.0327	3.06052e-10	0.0174625	0.02895
FBgn0005672	2L	0.972495	0.589517	0.0275297	0.294932	0.3881	0.206	0.976186	0.906209	0.1859	0.635187	0.3889	0.0338223	0.776066	0.17495
FBgn0005674	3R	0.427346	0.165295	8.83208e-07	0.0169025	0.0986	0.135	0.137928	1.95429e-10	0.0106	0.000341297	0.1123	7.31078e-22	4.73469e-44	0.0344
FBgn0005677	2L	0.996888	0.731745	0.567477	2.82096e-05	0.1182	0.011	0.374063	0.000143732	0.1902	0.193072	0.2906	1.65564e-25	2.86975e-09	0.0139
FBgn0005683	2L	0.891995	0.742299	0.619158	0.557506	0.083	0.299	0.804449	1.09719e-21	0.0039	0.000783085	ND	8.39097e-09	0.324878	0.16885
FBgn0005694	3L	0.97827	0.977839	0.441561	0.147527	0.0616	0.317	0.628542	1.12202e-11	0.0279	0.000783085	0.4935	8.77049e-11	9.00196e-14	0.20305
FBgn0005695	2R	0.972541	0.900236	0.970754	0.0369222	0.2118	0.381	0.969819	6.22421e-18	0.0387	0.000341297	ND	3.14542e-47	5.71581e-71	0.0897
FBgn0005696	3R	0.79734	ND	0.86041	0.825614	0.2184	0.411	0.540459	4.68956e-14	0.0068	0.000341297	ND	7.5754e-63	6.63545e-26	0.01155
FBgn0005771	2L	0.863027	0.872374	0.243787	0.0933287	0.1453	0.21	0.424835	0.107922	ND	0.362835	ND	0.0721651	1.81886e-16	ND
FBgn0005775	3L	0.975643	0.544812	0.048275	8.07424e-18	0.038	0.309	0.966226	0.00182427	0.3436	0.332326	0.0568	0.0858911	0.545267	0.1052
FBgn0005777	3R	0.996561	0.922358	0.930125	0.657685	0.3319	0.052	0.57574	2.1726e-06	0.0443	0.000341297	0.1246	0.00530814	0.0642116	0.155
FBgn0005778	2R	0.97827	ND	ND	ND	0.4645	0.129	ND	2.7661e-32	0.0245	0.000783085	0.1212	1.57032e-62	7.91354e-53	0.02045
FBgn0005779	2L	ND	ND	ND	ND	0.286	ND	0.222107	1.29784e-30	0.0125	0.00750641	ND	3.038e-54	8.9456e-39	0.01575
FBgn0008635	X	0.972541	0.594813	2.50314e-05	0.54209	0.1311	0.458	0.0416251	0.107514	0.3549	0.148807	0.1817	0.528156	4.33385e-16	0.1686
FBgn0008636	2R	0.972495	0.180894	0.375336	0.479793	0.1936	0	0.800218	0.0677235	0.271	0.880993	0.0587	0.891437	0.923667	0.05725
FBgn0008646	3R	0.981295	0.535815	0.758732	0.736675	0.2311	0.333	0.202671	0.194929	0.0762	0.810184	0.169	1.4778e-06	0.361344	0.24035
FBgn0008651	3R	0.972541	0.412791	0.465011	0.00236651	0.0929	ND	0.62438	0.000116991	0.0518	0.234855	0.2225	0.148217	0.649062	0.1639
FBgn0008654	2R	ND	ND	ND	ND	0.2994	0.061	ND	ND	0.0174	0.942385	0.1393	ND	ND	0.01165
FBgn0010014	X	0.981813	0.87194	0.00128593	0.259756	0.0584	0.021	0.758229	0.00325138	0.4208	0.49915	0.3731	0.65823	0.607835	0.01335
FBgn0010015	3R	0.993186	0.676221	0.000108088	0.0108278	0.3156	0.208	0.381452	0.00119242	ND	0.234855	0.335	1.04012e-13	0.956798	ND
FBgn0010019	X	0.428937	ND	0.230655	0.0124428	0.3663	ND	0.785197	3.4723e-12	0.0011	0.00966702	0.1818	7.47041e-87	4.77799e-14	0.0214
FBgn0010038	3R	0.972541	ND	0.0753816	0.529791	0.4505	0.229	0.000117991	0.38086	0.3608	0.880993	0.284	0.101087	0.977185	0.06245
FBgn0010039	3R	0.996084	ND	0.0274476	0.42122	0.142	ND	0.319909	0.723135	ND	0.635187	ND	0.0225186	5.00218e-11	ND
FBgn0010040	3R	0.972495	ND	ND	ND	0.4857	ND	0.776882	0.819877	0.2879	0.268908	0.4811	0.156309	0.458364	0.01305
FBgn0010041	3R	0.972541	ND	0.533873	ND	0.4144	ND	4.34465e-10	0.00119603	0.3002	0.193072	0.3073	6.00847e-06	0.00188684	0.15735
FBgn0010042	3R	ND	ND	ND	ND	0.4966	0.08	0.0189402	0.443025	ND	0.414382	ND	0.0960556	0.837743	ND
FBgn0010043	3R	ND	ND	ND	ND	0.3157	ND	0.357657	0.626799	0.0593	0.388627	ND	0.862357	0.7405	0.04625
FBgn0010044	3R	0.999945	ND	ND	0.893526	0.3483	ND	0.52123	0.0365174	0.3439	0.635187	0.1536	0.758465	0.624808	0.0058
FBgn0010051	3R	0.972541	0.435576	0.19614	0.000309854	0.4247	0.259	0.695818	0.228195	0.331	0.193072	0.2552	7.99928e-27	4.18343e-28	0.08335
FBgn0010052	2R	0.94454	ND	0.901451	ND	0.3852	ND	0.590563	0.0455283	ND	0.414382	ND	0.00969352	0.712505	ND
FBgn0010053	2R	0.721275	0.860812	0.0585939	3.35574e-23	0.1087	0.307	7.81992e-09	0.13553	0.0417	0.00494071	0.0905	ND	0.971228	0.2167
FBgn0010078	2R	0.972541	0.751171	0.471648	3.40513e-07	0.0153	0.022	0.161224	3.26216e-11	0.0271	0.0168165	0.1997	0.317376	8.15613e-115	0.0114
FBgn0010097	2L	0.972228	ND	ND	ND	0.4092	0.256	0.0571704	4.99518e-09	0.0016	0.000341297	ND	ND	1.35956e-61	ND
FBgn0010100	2L	0.26264	0.598372	0.594016	0.735876	0.1996	0.323	0.710915	0.0211734	0.0347	0.193072	0.3668	5.41648e-27	8.35115e-57	0.01265
FBgn0010105	3L	0.995657	0.49733	0.00333183	0.0986427	0.0032	0.1	0.399243	0.0918669	0.0318	0.0316083	0.1717	8.24504e-48	0.0714906	0.00925
FBgn0010109	2R	0.972495	ND	ND	ND	0.0605	0.268	0.73474	0.684382	0.1076	0.880993	0.1979	3.96688e-25	0.0517428	0.0653
FBgn0010113	3R	0.985646	0.665384	0.739864	0.0268193	0.3696	0.132	0.360572	3.37631e-09	0.0754	0.00494071	0.2749	5.45522e-13	0.825424	0.03565
FBgn0010114	2R	0.972541	0.196471	3.31949e-05	7.56225e-05	0.0398	0.122	0.237461	0.00228234	0.0099	0.0790187	0.2105	4.29011e-11	0.735309	ND
FBgn0010173	3R	0.937741	0.994311	0.250609	0.185138	0.3505	0.34	0.700971	6.74614e-13	0.0026	0.000341297	0.0968	1.23687e-29	0.0215097	0.00535
FBgn0010194	X	0.97827	0.774097	0.965436	0.746615	0.1679	0.225	0.00043329	4.31841e-07	0.382	0.635187	0.474	2.09783e-69	0.173567	0.22105
FBgn0010197	2L	0.410641	0.898	0.871194	0.0299633	0.3727	ND	0.168329	0.00475808	ND	1	ND	6.72494e-14	0.128435	ND
FBgn0010198	X	0.97918	0.253179	0.171761	5.55849e-15	0.0078	0.164	3.94793e-11	1.82175e-12	0.0097	0.0655326	0.0358	0.000706438	6.97806e-86	0.00505
FBgn0010213	2R	0.319286	0.909605	0.698385	0.110934	0.0577	0.056	0.0478035	0.966829	0.3145	0.635187	0.2793	4.36141e-15	0.00236494	0.1227
FBgn0010215	3L	0.851587	0.950172	0.116115	0.702394	0.2009	0.056	0.601138	0.0608523	0.2707	0.000985707	0.29	0.00101048	0.0625674	0.17995
FBgn0010217	4	0.710143	0.675108	0.0897404	0.247099	0.1378	0.058	1.33324e-05	0.29351	0.386	1	0.0894	6.29563e-15	6.4401e-63	0.0079
FBgn0010220	2R	0.972541	0.620718	0.686432	0.0068079	0.1248	0.202	0.937584	7.05158e-09	0.0717	0.000341297	0.3044	0.0105327	1.43183e-26	0.0375
FBgn0010222	3R	0.972541	0.698354	0.354607	8.39986e-10	0.3228	0.169	0.313812	0.422156	0.4415	0.193072	0.471	0.00430108	5.81209e-27	0.1762
FBgn0010223	3L	0.972228	ND	0.746445	0.378298	0.435	ND	0.391626	0.166862	ND	1	0.0219	0.177008	0.753579	ND
FBgn0010225	3R	0.030474	0.620718	0.222719	0.19534	0.2496	0.031	0.0659003	0.220646	0.014	0.00750641	0.2131	8.90148e-18	0.389671	0.0097
FBgn0010226	2R	0.97918	0.730096	0.920148	0.00825554	0.1536	0.021	0.460571	1.51885e-05	0.0062	0.000341297	0.0668	4.6484e-206	1.81624e-72	0.00845
FBgn0010228	2R	0.972541	0.416042	0.262288	0.262228	0.1387	0.498	0.189038	0.346578	0.0327	0.268908	0.3172	0.426732	3.54267e-56	0.23075
FBgn0010235	3L	0.987262	0.592976	0.804384	0.938393	0.4787	0.43	0.144011	0.000194335	0.0367	0.000341297	0.3213	1.22497e-06	0.678151	0.0042
FBgn0010238	2R	0.990962	0.98811	0.646121	0.000352143	0.4896	0.001	0.826566	0.0384601	0.4067	0.0316083	0.1879	0.0667791	0.52547	0.20815
FBgn0010240	X	0.972228	0.400533	0.00025078	0.14013	0.1754	0.047	0.738122	0.129647	0.4255	0.193072	0.4444	0.000123032	0.891458	0.2176
FBgn0010241	2R	0.975964	ND	0.464285	0.793455	0.2572	0.157	0.606481	0.0338393	0.0127	0.0863801	0.326	1.05847e-10	0.91086	ND
FBgn0010246	3L	0.646822	0.367344	8.57108e-17	5.4208e-24	0.0009	ND	0.764465	0.21186	0.1468	0.880993	0.008	3.85355e-09	1.42025e-16	0.14485
FBgn0010247	3RHet	0.833002	0.260654	0.561936	0.749046	ND	ND	0.0264413	0.0240067	ND	0.299835	ND	0.447323	0.873725	ND
FBgn0010258	3R	0.987262	ND	0.91227	ND	0.2551	ND	0.885568	4.70139e-40	0.0376	0.000341297	ND	2.19368e-148	3.63295e-35	0.0321
FBgn0010263	2L	0.950835	0.929498	0.593174	9.06861e-05	0.0059	0.189	0.485618	4.51879e-11	0.07	0.00643574	0.1355	5.113e-24	2.02645e-18	0.09625
FBgn0010265	2L	0.972541	0.509038	0.421902	3.00337e-59	0.0101	0.036	0.493102	1.57901e-09	0.0023	0.00142552	0.0734	0.000163103	8.32521e-55	0.00045
FBgn0010269	X	0.950835	0.856357	0.464421	0.539992	0.4093	0.197	0.875489	3.38334e-11	0.0383	0.000341297	0.0944	3.19587e-57	2.14781e-29	0.00535
FBgn0010278	2R	0.599648	0.515164	0.665403	0.477924	0.2861	ND	0.761464	2.10395e-17	0.0038	0.00258621	0.0868	4.47851e-09	8.30215e-22	0.04
FBgn0010280	3L	0.972495	0.530272	0.547285	0.00185395	0.3043	0.306	0.886642	0.00589959	0.341	0.0158223	0.0682	0.000299968	0.000244383	0.17405
FBgn0010282	3R	0.972541	0.937069	0.12749	0.47637	0.3552	0.149	0.406092	1.68229e-11	0.0208	0.000341297	0.127	0.0309797	0.671224	0.13345
FBgn0010287	2L	0.993153	0.503086	0.982757	0.691794	0.0695	0.191	0.731486	0.765966	ND	0.193072	ND	7.52853e-10	1.69074e-05	0.0016
FBgn0010288	2L	0.950552	0.846152	0.0239333	0.510437	0.1667	0.154	0.503604	0.416492	0.4077	0.810184	0.051	0.0124521	1.18029e-18	0.0029
FBgn0010292	X	0.0143227	0.0774893	0.935088	0.0467221	0.0353	0.206	0.0148856	6.22486e-14	0.0538	0.000341297	0.1544	1.21584e-23	6.33654e-52	0.0377
FBgn0010294	X	ND	ND	ND	ND	0.0472	0.388	ND	0.863421	0.1866	1	0.1976	0.635911	0.117644	0.13795
FBgn0010295	X	ND	ND	ND	ND	0.2922	0.489	0.99446	0.663049	0.0378	0.810184	0.1526	ND	0.410359	0.12465
FBgn0010296	X	ND	ND	ND	ND	0.4559	0.425	0.635098	ND	ND	0.332326	ND	0.850455	0.947712	ND
FBgn0010300	2L	0.950138	0.717922	0.896388	0.103416	0.4956	0.272	0.0527792	1.44089e-25	0.002	0.000341297	0.0743	1.2269e-178	8.86915e-36	0.0023
FBgn0010303	X	0.950552	0.97708	0.35448	0.906601	0.2086	0.331	0.191437	3.23625e-07	0.0492	0.00494071	0.0119	1.39113e-28	1.63433e-25	0.00605
FBgn0010309	2L	0.993153	0.50095	0.864735	0.277968	0.4223	0.233	0.441239	0.254645	ND	0.0655326	ND	3.92144e-26	0.0418627	ND
FBgn0010313	3R	0.998179	0.955835	0.698103	0.496226	0.0665	0.005	0.0719493	1.04643e-05	0.0854	0.00643574	0.2724	3.71036e-54	1.00484e-07	0.0067
FBgn0010314	2L	0.972729	ND	0.243645	ND	0.2313	0.3	0.167801	1.13214e-13	0.0034	0.000341297	0.1983	4.05249e-06	0.984823	0.01325
FBgn0010315	X	0.972228	0.840024	0.338252	0.000484861	0.0519	0.159	0.146142	1.49206e-13	0.0061	0.000341297	0.0666	1.16591e-42	2.17376e-38	0.0092
FBgn0010316	2R	0.194047	0.457759	0.914244	0.880583	0.3121	0.109	0.0495194	6.89581e-08	0.0309	0.000341297	0.3281	2.19455e-14	3.87687e-15	0.0252
FBgn0010317	3L	0.998179	ND	0.952776	0.119799	0.3165	ND	0.182099	1.28051e-11	0.0011	0.000341297	0.3902	3.81338e-28	1.7684e-35	0.09135
FBgn0010323	2L	0.912567	ND	0.589501	0.468097	0.0792	ND	0.939407	0.354652	ND	0.731523	ND	9.20075e-05	0.624075	ND
FBgn0010328	3R	0.995034	0.164155	0.451791	0.0222171	0.3136	0.276	0.547245	9.22434e-15	0.0254	0.000341297	0.337	4.17619e-76	1.86526e-42	0.04225
FBgn0010329	X	0.988348	0.517142	0.340155	4.95685e-06	0.0199	0.201	0.810424	0.0692021	0.3731	0.942385	0.231	0.00375821	0.000294373	0.0201
FBgn0010333	3L	0.999945	0.575808	0.499485	0.569057	0.4065	0.111	0.655147	4.46542e-07	0.1594	0.000568666	0.456	0.232913	0.000545165	0.0153
FBgn0010339	2R	0.97918	0.750122	0.14787	0.00864786	0.0586	0.334	0.218124	3.00523e-08	0.0038	0.000341297	0.0591	0.87061	6.04503e-07	0.0003
FBgn0010340	3R	0.972541	0.898589	0.968012	0.320016	0.293	0.093	0.391115	0.0172355	0.135	0.000341297	ND	0.73891	0.215524	0.02455
FBgn0010341	X	0.972541	0.749737	0.907814	0.0806133	0.2036	0.449	0.0108741	0.000143185	0.0717	0.000341297	0.154	5.72833e-07	1.62004e-20	0.0483
FBgn0010342	2R	0.974373	0.284508	0.717963	0.0649205	0.3019	0.424	0.599783	2.71067e-16	0.0041	0.000341297	0.1326	5.60071e-28	2.6526e-27	0.01175
FBgn0010348	3L	0.984494	0.725586	0.636829	0.551872	0.2875	0.463	0.18399	0.0149475	0.1078	0.000783085	0.4797	2.8885e-16	1.24489e-06	0.23115
FBgn0010350	3L	0.990962	0.836816	2.93619e-07	0.00468334	0.0064	0.314	0.70885	0.00302586	0.0294	0.0119212	0.2012	0.079791	5.26135e-17	0.012
FBgn0010352	3L	0.980716	0.581763	0.91115	0.919555	0.4668	0.339	0.423974	3.41647e-07	0.001	0.0655326	0.4687	0.179416	9.19461e-05	0.22415
FBgn0010355	3R	0.996561	0.499359	0.288464	0.000624792	0.3222	0.424	0.803174	1.26932e-06	ND	0.000568666	ND	1.73931e-08	0.27248	0.01205
FBgn0010356	2R	0.995869	0.242311	0.476265	0.22249	0.2617	0.395	0.796656	9.07368e-17	0.1133	0.000341297	ND	2.39416e-42	1.67239e-18	ND
FBgn0010357	2R	0.97962	ND	ND	ND	0.0611	0.373	0.22246	0.383583	0.3609	0.635187	0.0079	4.29491e-13	0.753909	0.06345
FBgn0010358	2R	ND	ND	ND	ND	ND	ND	0.445345	0.483159	ND	ND	ND	1.35585e-10	0.443758	ND
FBgn0010359	2R	ND	ND	ND	ND	ND	ND	0.524836	0.285946	ND	ND	ND	0.019197	0.844064	ND
FBgn0010379	3R	0.972541	0.617837	0.356299	0.347693	0.058	0.188	0.0135649	0.00246028	0.0443	0.0119212	0.3164	0.000343043	0.110288	0.22525
FBgn0010380	X	0.979243	0.173978	0.541678	0.101403	0.41	ND	0.900435	0.000236066	0.0035	0.000568666	ND	1.30664e-14	7.83184e-14	0.0047
FBgn0010381	3L	0.715046	0.082643	6.05634e-07	4.75355e-94	0.0344	0.015	1.83234e-06	3.4263e-05	0.0493	0.00494071	0.0051	3.32095e-31	0.00380303	ND
FBgn0010382	2L	0.912567	0.522295	0.543113	ND	0.3588	0.24	0.000181402	8.91522e-20	0.2601	0.000341297	ND	9.00152e-96	0.0982492	0.06125
FBgn0010383	X	0.00736212	0.00991446	3.0585e-11	1.09264e-19	0.0004	0.004	0.217388	0.0050668	0.1027	0.000341297	0.1841	0.00558816	3.27663e-14	0.08365
FBgn0010385	2R	ND	0.678754	0.136357	0.792628	0.2683	ND	0.385929	0.0154407	ND	0.0655326	ND	0.921404	0.851069	ND
FBgn0010387	3L	0.983543	0.919333	0.861726	9.44649e-13	0.0185	0.166	0.0150776	1.28164e-10	0.0364	0.000341297	0.4416	1.53893e-39	7.8534e-08	0.1116
FBgn0010388	2R	0.992073	0.029528	2.14307e-12	3.50078e-34	0.0082	0.113	0.0722758	0.703134	ND	0.388627	ND	0.353624	0.84492	ND
FBgn0010389	3R	0.988348	0.879458	0.0929273	0.947577	0.2286	0.194	0.733278	0.114609	ND	0.635187	ND	0.642427	0.022152	ND
FBgn0010391	X	0.478628	0.49733	0.229558	0.00952386	0.0835	0.345	0.361884	0.00481044	0.0465	0.00142552	0.1421	0.484065	3.42137e-12	0.07725
FBgn0010395	2L	0.917875	0.653043	0.662671	0.774227	0.4231	ND	0.93697	0.00130568	0.2953	0.635187	0.4332	0.379501	0.460491	0.0456
FBgn0010397	2R	0.992073	0.948526	0.525508	0.195539	0.1558	0.46	0.962178	0.173993	0.017	0.268908	0.3209	0.245692	8.75212e-10	0.07685
FBgn0010398	2L	0.995869	0.835983	0.997588	0.900368	0.4265	ND	0.958607	1.53744e-07	0.1374	0.0490539	0.2278	0.186396	0.0210777	0.01645
FBgn0010399	3R	0.995657	0.259242	0.000626362	4.52145e-07	0.0896	0.003	0.912962	0.0118894	ND	0.49915	ND	4.69585e-07	0.857249	ND
FBgn0010401	3R	0.702831	ND	0.874574	0.712178	0.3214	ND	0.28656	0.0303703	0.0002	0.00966702	0.0076	0.619961	0.220975	0.1295
FBgn0010403	3R	0.442739	ND	0.348126	0.0137378	0.2325	0.225	ND	0.000815028	ND	0.00750641	ND	0.000443844	0.734958	ND
FBgn0010406	3L	0.972228	0.945477	0.397238	0.341147	0.1961	0.016	0.909595	0.0383057	0.1266	0.0316083	0.3703	5.99276e-06	0.151208	0.0776
FBgn0010407	2L	0.993653	0.971321	0.0230917	0.323494	0.3357	0.047	0.604934	0.00467068	ND	0.193072	ND	3.21784e-11	0.698805	ND
FBgn0010408	3L	0.963389	0.914722	0.0264449	9.20257e-20	0.0155	0.064	0.0149294	3.69505e-08	0.0133	0.000341297	0.1728	0.0655011	7.23505e-87	0.00085
FBgn0010409	2R	0.972495	0.534245	0.0222438	7.86326e-28	0.0207	0.006	0.113291	2.61738e-07	0.0009	0.00494071	0.1056	0.00291555	1.15613e-74	0.0018
FBgn0010411	2R	0.972541	0.734153	0.377087	7.14377e-15	0.0172	0.035	0.248276	6.05095e-13	0.0058	0.000568666	0.0393	0.367221	1.52428e-60	0.00735
FBgn0010412	X	0.972228	0.714113	0.282614	5.18324e-13	0.0382	0.083	0.53939	7.25344e-10	0.0009	0.000783085	0.0525	0.0131747	5.28779e-66	0.0061
FBgn0010414	2R	0.672777	0.547968	0.321564	0.0447375	0.1168	0.046	0.706113	0.00253049	0.1966	0.234855	0.0536	4.40506e-48	0.621448	0.20025
FBgn0010415	2R	0.972228	0.462091	0.19688	0.276801	0.2074	0.037	0.170181	0.483676	0.1692	0.148807	0.1199	1.85861e-07	5.17478e-08	0.0305
FBgn0010416	X	0.972495	0.702153	0.038227	0.87897	0.1419	0.142	0.749868	1.82606e-08	ND	0.000341297	ND	2.92078e-10	2.0163e-05	ND
FBgn0010417	3L	0.982256	0.353966	0.193655	0.743824	0.1385	0.5	0.40245	8.74893e-09	0.0348	0.000341297	ND	0.0268929	0.00171077	0.04975
FBgn0010421	3R	0.995657	0.945589	0.194753	0.619376	0.4522	0.257	0.988581	0.00010027	0.4435	0.000568666	0.3953	3.59797e-23	0.789844	0.20295
FBgn0010422	2L	0.972228	0.715426	0.557734	0.244512	0.3096	0.286	0.888057	2.29332e-10	0.004	0.000341297	0.1909	0.162542	0.0782244	0.0764
FBgn0010423	2R	ND	ND	0.615006	ND	0.1852	0.016	0.376145	0.480896	0.0224	0.0316083	0.0312	1.30511e-11	0.762924	0.00315
FBgn0010424	3L	0.50509	0.790578	0.469997	0.511137	0.1082	0.257	0.0660586	0.857655	0.3331	1	0.1952	9.91457e-08	7.43096e-41	0.08235
FBgn0010425	2R	0.988348	ND	ND	ND	0.3728	ND	0.367162	0.411355	0.0654	0.148807	0.0006	3.73746e-09	0.258789	0.057
FBgn0010431	3L	0.824191	ND	ND	ND	0.1692	ND	1.01011e-07	1.20932e-09	0	0.000341297	0.0004	6.78613e-31	1.66437e-75	0.00355
FBgn0010433	3R	0.972541	ND	ND	ND	0.3332	ND	ND	0.762521	0.1465	0.332326	0.1508	0.863638	0.915225	0.169
FBgn0010434	2R	0.972541	0.48431	0.151209	0.000159764	0.4214	0.48	0.866482	0.00244041	0.0506	0.193072	0.2504	ND	0.000326804	0.19475
FBgn0010435	2R	0.420897	0.620735	0.77308	2.2072e-09	0.1847	0.405	0.557455	4.56629e-12	0.0002	0.000341297	0.3587	8.40635e-75	2.16283e-78	0.0011
FBgn0010438	3R	0.798633	ND	0.987799	0.167296	0.448	0.487	0.0131391	2.08477e-14	0.0009	0.00643574	0.0813	4.15296e-37	3.76246e-20	0.0308
FBgn0010441	3R	0.988348	0.986467	0.165286	0.370258	0.0517	0.128	0.234722	6.63007e-06	0.0572	0.000985707	ND	2.09809e-06	2.74214e-09	0.0166
FBgn0010452	3L	0.972541	0.410504	0.807972	0.127393	0.0415	ND	0.154224	0.747026	0.4402	0.942385	0.4894	0.0607422	0.108076	0.2033
FBgn0010453	2L	0.972228	0.548421	0.908221	0.0506232	0.103	0.407	0.999418	0.127819	0.1121	1	0.2912	3.76027e-25	0.0734841	0.12495
FBgn0010470	2R	0.996084	0.141824	0.22969	0.0674572	0.12	0.198	0.000430543	0.147063	0.0562	0.635187	0.1812	0.524033	1.05506e-10	0.0192
FBgn0010473	2L	0.990962	0.882965	0.877262	1.5714e-11	0.0449	0.495	0.779403	0.000374053	ND	0.534515	0.0473	0.318992	0.860698	ND
FBgn0010482	2R	0.939192	0.379632	5.51296e-06	4.04649e-05	0.0527	0.094	0.920537	0.00017954	0.0029	0.0119212	0.0935	5.01634e-06	0.251287	ND
FBgn0010488	2R	0.988348	0.422868	0.132998	0.0166255	0.4186	0.398	0.87636	7.41771e-06	0.0429	0.000783085	0.2759	0.000311891	0.641025	0.05055
FBgn0010497	2L	0.979243	0.714588	0.973744	0.693824	0.183	0.382	0.0247712	0.0120659	ND	0.000783085	ND	1.11152e-40	2.60915e-61	ND
FBgn0010501	2R	0.996561	0.124071	0.355543	0.239359	0.2817	ND	0.982975	1.55619e-07	0.1011	0.000341297	ND	6.98327e-19	1.94968e-34	0.0005
FBgn0010504	2R	0.972541	0.120932	0.870867	6.93184e-08	0.3313	0.069	1.11082e-05	2.75881e-15	0.0001	0.000341297	0.1867	3.17434e-64	1.24919e-45	0.0001
FBgn0010516	2R	0.990242	0.942037	0.74428	0.993015	0.4024	0.122	0.006369	0.0100928	0.2062	0.49915	0.1413	0.0534919	1.41593e-39	0.04775
FBgn0010520	2L	0.990962	ND	0.770619	0.000809941	0.0361	0.111	0.471643	1.60117e-05	0.0057	0.000341297	0.1084	2.99884e-10	3.50831e-19	0.219
FBgn0010531	2R	0.97525	0.95207	0.894153	0.964272	0.3756	0.449	3.47069e-06	0.0521519	0.1176	0.0944892	0.2005	2.52674e-05	7.10813e-12	0.0581
FBgn0010548	2R	0.972541	0.467613	0.0330741	5.85032e-12	0.0989	0.006	9.31108e-05	6.60078e-06	0.0034	0.000568666	0.0855	0.00269515	0.00158419	0.03135
FBgn0010549	2R	0.972541	0.627952	0.452314	1.18178e-19	0.1408	ND	0.11573	2.5029e-09	0.3952	0.731523	0.3946	2.60703e-17	4.36695e-12	0.19635
FBgn0010551	2R	0.664684	0.9825	0.149741	1.47525e-06	0.0863	0.239	0.993393	0.00094318	0.0063	0.000341297	0.043	3.68724e-09	0.31622	0.02805
FBgn0010575	2R	0.981813	0.446788	0.340562	4.38341e-08	0.2945	0.196	0.655784	3.97162e-05	0.1628	0.00494071	0.3412	1.48591e-08	2.09884e-08	0.02605
FBgn0010583	2L	0.97525	0.296015	0.0229323	0.000169765	0.0293	0.098	0.91798	0.310618	0.0991	0.810184	0.072	0.00513029	0.000143876	ND
FBgn0010590	2R	0.972541	0.84907	0.0483903	0.540528	0.303	0.205	0.900538	0.0901768	0.1017	0.00966702	0.1939	2.5913e-05	0.294185	0.0741
FBgn0010591	2R	0.833002	0.690406	0.0246419	2.01702e-19	0.0063	0.383	0.00863859	1.11233e-06	0.0128	0.00255537	0.1094	7.96139e-10	7.4925e-18	0.2013
FBgn0010602	2L	0.891995	0.46355	0.124122	0.133369	0.2765	ND	0.84992	9.13503e-11	0.003	0.000985707	0.0624	0.00128332	1.56155e-07	0.04715
FBgn0010607	2L	0.161087	0.709584	0.19688	3.04518e-07	0.0115	0.109	0.0159929	2.59531e-09	0	0.000341297	ND	4.07051e-34	0.00206366	0.1199
FBgn0010611	2R	0.936143	0.926091	0.467356	0.80747	0.2142	0.342	0.929177	0.0257552	0.258	0.534515	0.2337	0.886431	6.90027e-16	0.233
FBgn0010612	2L	0.793073	0.75416	0.744901	0.692274	0.0984	0.384	0.437229	0.500396	0.0694	0.268908	0.4921	0.00344092	6.14105e-31	0.0744
FBgn0010620	2R	0.995826	0.698354	0.68679	0.0273122	0.0675	0.393	0.0946396	0.0732764	0.1521	0.0316083	0.2307	2.00344e-13	4.61854e-23	0.01195
FBgn0010621	2R	0.638751	0.695977	2.19241e-06	6.09662e-05	0.0768	0.147	0.486671	3.34649e-26	0.0064	0.000341297	0.0371	0.00136702	2.30689e-58	0.01945
FBgn0010622	2R	0.972955	0.867524	0.0337498	0.422406	0.1907	0.111	0.870466	0.0471137	0.2658	0.0316083	0.1208	0.0054077	4.06676e-07	0.05065
FBgn0010638	2R	0.972495	0.0796392	3.60926e-10	6.28966e-17	0.0644	0.018	0.75861	8.33369e-05	0.1065	0.000341297	0.1854	8.90781e-05	0.00372434	0.14985
FBgn0010651	2R	0.570253	0.386463	3.14109e-05	0.000587752	0.0355	0.035	0.914565	0.00220451	0.0042	0.299835	0.171	6.7326e-13	3.11941e-18	ND
FBgn0010660	2R	0.996084	0.32907	0.0502183	0.30941	0.2156	0.026	0.900538	1.79267e-08	0.2389	0.000341297	ND	3.0621e-05	0.21914	0.0785
FBgn0010704	2L	0.972228	0.859213	0.513286	0.0902378	0.4439	0.49	0.287109	0.309235	0.4804	1	0.2643	0.0211964	0.00121762	0.0257
FBgn0010709	3R	ND	ND	ND	ND	0.2503	0.115	ND	ND	0.081	0.00266193	0.4639	ND	ND	0.02865
FBgn0010741	3L	0.972541	0.926915	0.739399	2.32543e-05	0.2293	0.131	0.103348	1.55627e-14	0.0077	0.000341297	0.02	7.97433e-11	6.94098e-35	0.00135
FBgn0010747	3L	0.972228	0.869674	0.9606	0.000331244	0.3041	0.062	0.908938	0.722029	0.1999	0.942385	0.4367	0.0807105	0.000189433	0.0212
FBgn0010750	3R	0.985529	0.363173	0.815197	0.580125	0.4817	0.216	0.912201	1.28506e-08	ND	0.000568666	ND	0.430059	1.66178e-06	ND
FBgn0010762	3L	0.985529	0.732346	0.996126	1.04333e-08	0.096	0.241	0.729254	1.38851e-06	0.1525	0.0316083	0.4697	1.13011e-12	0.788112	0.11575
FBgn0010768	3R	0.972541	0.765043	0.864851	0.86009	0.0106	0.42	0.699201	1.20764e-09	0.3139	0.0316083	0.2881	2.36379e-33	1.16486e-16	0.19345
FBgn0010770	3R	0.999945	ND	0.109211	0.0519638	0.0419	ND	0.106773	2.82289e-18	0.0402	0.000341297	0.4637	5.77612e-21	1.93126e-52	0.0658
FBgn0010772	3R	0.996084	0.600596	0.879308	0.708912	0.3867	0.041	0.219994	0.74633	0.1795	0.635187	0.1019	0.00989312	0.41765	0.079
FBgn0010774	3R	0.974373	0.585544	0.981896	0.0108422	0.0249	ND	0.0490486	4.11064e-11	0.0026	0.000341297	0.0339	0.128501	3.82123e-23	0.02225
FBgn0010786	3L	0.972541	0.090617	0.373987	1.61758e-05	0.0123	0.263	0.843815	0.130963	0.109	0.00750641	0.4916	1.64376e-20	3.32843e-10	0.09175
FBgn0010803	3R	0.922131	0.62136	0.564583	0.707697	0.284	0.376	0.999325	0.132051	0.0147	0.0490539	0.2283	2.87318e-10	0.509353	0.1557
FBgn0010808	3R	0.821899	0.781372	0.922715	0.639648	0.4874	0.338	0.729482	0.263235	0.1522	1	0.259	0.000180162	7.63995e-34	0.18145
FBgn0010812	3R	0.974373	0.0394897	0.889384	0.790989	0.1762	0.027	0.846002	0.0379431	0.2567	0.0504348	0.1197	1.78582e-05	0.00284681	0.1459
FBgn0010825	3L	0.97525	0.588974	0.166236	3.47745e-08	0.2602	0.121	0.476869	0.000108053	0.3654	0.0790187	0.3065	4.33116e-12	0.00347985	0.0004
FBgn0010830	3L	0.886495	0.410046	0.151929	0.330938	0.0077	0.494	0.233153	5.45225e-09	0.0504	0.000341297	0.3712	8.49211e-17	3.14935e-14	0.09695
FBgn0010877	3R	0.972541	0.53055	0.956252	0.0109672	0.4307	0.459	0.137919	7.10802e-09	0.0548	0.00494071	ND	7.53027e-12	0.990894	0.0432
FBgn0010894	3L	0.87062	0.911056	0.0258525	0.00192297	0.0515	0.32	0.286305	0.0781495	0.1484	0.193072	0.3262	0.58932	0.532705	ND
FBgn0010905	3L	0.97827	0.616197	0.951088	8.10664e-30	ND	ND	0.628579	1.62752e-08	ND	ND	ND	4.14561e-29	3.73751e-14	ND
FBgn0010909	3L	0.972541	0.915095	0.29204	0.851984	0.0984	0.435	0.0765401	0.000182263	0.198	0.00255537	0.4827	4.49531e-12	8.93179e-22	0.01855
FBgn0010926	3R	0.734949	0.758875	0.105347	2.63743e-05	0.0437	ND	0.0323433	8.46948e-15	0.0165	0.000341297	0.1773	1.21627e-10	5.89633e-51	0.0145
FBgn0011016	3L	0.999945	0.0490008	2.1287e-05	4.17755e-18	0.0723	0.009	0.184334	0.000101181	0.006	0.000341297	0.0106	0.00504761	1.13423e-05	0.01985
FBgn0011020	3R	0.972541	0.877108	0.954019	0.457424	0.3741	0.36	0.983291	2.11381e-16	0.0149	0.000341297	ND	1.29033e-08	0.257538	0.10395
FBgn0011202	2L	0.87062	0.653094	0.870992	0.000789922	0.0834	0.047	0.617008	0.00737162	ND	0.000568666	ND	8.06643e-07	0.00010102	ND
FBgn0011204	3L	0.914275	0.704891	0.00925302	2.10216e-05	0.0186	0.088	0.700432	5.12347e-07	0.0025	0.000341297	0.0811	1.58661e-40	3.56586e-41	0.00125
FBgn0011205	3L	0.999945	0.892684	0.0676079	0.358737	0.1643	0.153	0.764458	0.0029661	0.491	0.0724797	0.1398	0.0159842	0.554989	0.2148
FBgn0011206	3L	0.972541	0.896303	0.497744	8.72689e-06	0.0343	0.482	0.408217	1.25282e-55	0.0061	0.000341297	0.0684	7.81025e-44	5.65705e-135	0.0008
FBgn0011207	2L	0.993153	0.68823	0.709809	0.338322	0.1586	0.342	0.400844	0.00129692	0.1686	0.000985707	0.3594	0.2267	0.441102	0.0273
FBgn0011211	2R	0.00965933	ND	0.135003	0.14506	0.225	0.033	0.0037256	0.299208	0.1599	0.880993	0.3708	2.39075e-17	4.14724e-38	0.0004
FBgn0011217	3R	0.971792	0.50281	0.74273	1.64785e-07	0.1334	0.443	0.695818	0.478783	0.0015	0.414382	0.2692	0.630002	5.42996e-06	0.007
FBgn0011224	3R	0.796607	0.422263	0.836957	0.00013135	0.1116	0.064	0.979113	0.660253	0.128	1	0.0608	0.0824426	1.16954e-23	0.1072
FBgn0011225	3R	0.995657	0.136856	0.886599	0.0122839	0.3003	0.181	0.967909	1.81808e-05	0.0366	0.00494071	0.2428	5.258e-86	1.19877e-30	0.0031
FBgn0011227	2R	0.87062	0.321142	0.955041	0.72783	0.0969	0.391	0.554832	0.125498	0.1026	0.041735	0.4663	1.19142e-19	0.037611	0.11615
FBgn0011230	2L	0.990559	0.14796	0.0159402	0.000119155	0.0992	0.147	0.9144	0.774378	0.0123	0.299835	0.0501	0.679086	7.51598e-22	0.01295
FBgn0011232	2L	0.939192	0.119144	0.884092	0.0573148	0.3437	0.221	0.994497	4.06426e-09	0.0038	0.000783085	0.2527	5.36711e-92	4.48638e-13	0.02385
FBgn0011236	2R	0.972541	0.843396	0.0194993	0.116575	0.0682	0.432	0.165088	4.29272e-08	0.3845	0.00750641	0.0325	0.000100531	0.000945456	0.23265
FBgn0011239	2L	0.990242	0.738811	ND	ND	0.193	0.247	0.170306	7.51199e-44	0.0021	0.000341297	ND	7.94051e-99	6.21076e-63	0.0066
FBgn0011241	2R	0.974566	0.828174	0.701865	0.299305	0.1203	0.073	0.980793	0.980563	0.081	0.635187	0.3193	0.184223	0.000166538	0.00305
FBgn0011244	2L	0.303846	ND	ND	ND	0.2644	0.492	1.02222e-08	1.68364e-30	0	0.000341297	0.0037	2.20017e-200	1.15848e-192	0
FBgn0011259	2L	0.972541	0.900325	0.921676	1.32569e-11	0.0724	0.384	0.000523991	0.369161	ND	0.299835	0.1229	2.15971e-05	0.617583	ND
FBgn0011260	2R	0.972541	0.716165	0.965358	0.280557	0.1252	0.392	0.11357	3.44905e-09	0.0126	0.000341297	ND	7.05553e-16	1.4112e-48	0.0334
FBgn0011270	3R	ND	ND	ND	ND	0.2652	0.067	9.82401e-10	1.09087e-55	0.0001	0.000341297	ND	1.2823e-68	5.88263e-153	0.00015
FBgn0011272	2L	0.938001	0.936702	0.039749	4.00392e-14	0.0192	0.067	0.570453	3.38469e-11	0.0037	0.000985707	0.0178	0.00209189	2.62918e-86	0.0001
FBgn0011273	3R	ND	ND	ND	ND	0.3577	ND	0.0138911	2.16519e-43	0.0044	0.000341297	0.1977	7.22311e-93	5.61381e-76	0.0033
FBgn0011274	2L	0.930306	0.945807	0.0533165	0.213821	0.1748	0.114	0.960448	1.556e-05	0.014	0.635187	0.234	0.000811678	0.0403818	ND
FBgn0011276	X	0.950835	ND	0.238842	0.424096	0.0792	0.046	0.911366	0.539203	0.1367	0.942385	0.2681	0.270063	0.845947	0.246
FBgn0011277	X	0.921216	0.181302	0.93939	ND	0.3804	ND	0.790592	0.759382	ND	1	ND	0.756214	0.833248	ND
FBgn0011278	3R	0.98084	ND	ND	0.862488	0.245	0.007	0.850655	2.09536e-07	ND	0.635187	ND	1.63929e-10	0.0371454	0.0824
FBgn0011279	3L	0.930679	ND	0.698664	0.57239	0.045	0.481	0.88272	1.92139e-05	ND	0.000341297	ND	3.64573e-10	0.0100279	ND
FBgn0011280	X	0.87793	0.761168	0.610221	0.076662	0.011	0.078	0.736788	3.85866e-06	0.0494	0.00494071	0.3666	0.00333896	0.436487	ND
FBgn0011281	3R	0.937741	ND	0.914337	0.0104111	0.1724	0.027	ND	0.0205908	ND	0.00494071	ND	0.0762121	0.9151	ND
FBgn0011282	3R	0.972228	ND	0.311735	0.00721183	0.256	0.255	0.614536	0.787167	ND	0.880993	ND	0.98832	0.000348092	ND
FBgn0011283	2L	0.535025	0.690104	0.752755	0.679448	0.4175	0.059	0.737828	0.0422659	0.0479	0.0490539	0.4115	0.859012	0.544766	ND
FBgn0011284	3L	0.953365	0.843761	0.376229	7.01433e-33	0.0225	0.002	0.377276	2.29648e-05	0.0012	0.00494071	0.0447	8.36023e-07	1.97574e-70	0.01055
FBgn0011286	2R	0.79816	0.190645	0.000377548	0.677566	0.2712	0.496	0.898306	0.00056286	0.0508	0.0134537	0.1588	7.14244e-11	0.977712	0.04045
FBgn0011288	3L	0.983333	0.817548	1.43762e-06	0.0287724	ND	ND	0.809709	1.19355e-11	ND	0.041735	ND	0.0380797	0.697853	ND
FBgn0011289	3R	0.972541	0.513004	0.901617	0.228159	0.1331	0.018	0.488434	0.0137248	0.3211	0.000341297	0.232	0.00639353	0.962116	0.1
FBgn0011290	3R	0.976518	0.469252	0.82563	0.904837	0.0911	0.115	0.644007	3.90117e-07	0.1602	0.000341297	0.3118	ND	2.39928e-19	0.23305
FBgn0011291	2L	0.97918	ND	0.521586	0.629449	0.4338	ND	0.999346	6.11556e-09	0.2538	0.00142552	ND	0.619251	6.75279e-05	0.10015
FBgn0011293	3L	0.307955	ND	0.845233	1.32346e-06	0.3841	0.311	ND	0.00246988	0.0041	0.268908	ND	0.492953	0.990464	ND
FBgn0011294	2L	0.302267	ND	ND	0.0785123	0.2207	ND	ND	5.94359e-05	0.2219	0.268908	0.0085	0.463762	0.811966	ND
FBgn0011296	2R	0.98071	0.825532	0.000283551	1.60722e-56	0.0046	0	0.896047	0.161402	0.0038	0.000568666	0.0003	1.07061e-18	2.04561e-05	0.0078
FBgn0011297	2R	0.995869	0.815823	0.452633	0.0221064	0.3764	0.011	0.418745	5.70219e-06	0.0178	0.000985707	0.2441	0.0534243	1.39154e-09	0.0982
FBgn0011300	2R	0.852466	0.714981	0.958756	0.323917	0.4616	0.458	0.738122	5.02181e-05	0.1666	0.00643574	0.2838	4.64255e-80	1.12664e-27	0.02365
FBgn0011305	2L	0.990242	0.835179	3.10389e-08	0.160226	0.1584	0.004	0.645364	0.525542	0.1359	0.0316083	0.1742	0.381262	9.33552e-05	0.0484
FBgn0011327	3L	0.979243	0.406227	0.00165107	0.696513	0.2095	0.017	0.782804	0.844466	0.1251	0.388627	0.0478	1.33076e-35	1.27019e-15	0.01925
FBgn0011335	3L	0.991091	0.792091	0.424014	0.415794	0.285	0.24	0.604308	5.26044e-07	0.4795	0.000341297	0.3214	1.19926e-10	5.48349e-12	0.0678
FBgn0011336	3R	0.999945	0.885784	8.02987e-05	0.22343	0.059	0.145	0.125632	0.630279	0.1787	0.635187	0.2886	0.0992209	0.00579718	0.14685
FBgn0011361	3L	0.781719	0.768681	0.52061	0.622022	0.4882	0.218	0.703654	0.218353	0.3564	0.635187	0.2767	0.301473	1.21025e-10	0.07945
FBgn0011455	3L	0.934984	0.950221	0.881683	0.00092543	0.2259	0.385	0.00506837	0.647895	0.2843	0.148807	0.0874	6.67704e-06	0.0239235	0.14945
FBgn0011474	3R	0.972729	0.589517	0.15036	0.580793	0.4884	0.261	0.941264	1.94966e-17	0.1423	0.0999607	0.4985	2.65844e-07	2.09763e-10	0.1944
FBgn0011476	3R	0.97962	0.243085	0.235441	0.682734	0.0613	0.493	0.130745	0.871069	ND	0.193072	ND	5.5353e-12	0.847582	ND
FBgn0011481	3R	0.972541	0.839421	0.794625	7.10616e-07	0.0049	0.284	0.746049	1.7056e-06	0.4313	0.000341297	0.1816	8.11397e-23	3.11305e-14	0.01215
FBgn0011509	3L	0.99432	0.897084	0.106918	2.92268e-07	0.01	0.249	0.206974	0.000480544	ND	0.00262467	ND	3.28405e-11	3.22163e-14	ND
FBgn0011554	2R	ND	ND	ND	ND	0.3729	0.399	0.76139	0.715283	0.4661	0.942385	0.0259	0.00023638	0.84719	ND
FBgn0011555	2R	ND	ND	ND	ND	0.3515	ND	0.363829	0.731636	0.4583	1	0.0001	4.06834e-05	0.998191	0.00445
FBgn0011556	2R	ND	ND	ND	ND	0.3942	ND	0.927575	0.498257	0.182	1	0.0078	6.56233e-11	0.970077	ND
FBgn0011559	2L	0.993153	ND	ND	ND	0.4749	ND	0.29222	5.65256e-95	0.0003	0.000341297	0.0001	2.61043e-120	1.09087e-98	0.00015
FBgn0011566	X	0.972541	0.794638	0.991354	0.982784	0.4664	0.038	0.397805	5.07862e-11	0.0687	0.000341297	0.2525	2.53329e-06	1.48761e-20	ND
FBgn0011569	3L	0.950552	ND	ND	ND	0.3854	ND	0.92348	1.40583e-17	ND	0.000985707	ND	2.51331e-14	1.30055e-26	ND
FBgn0011570	2L	0.972541	0.833871	0.925972	0.0259772	0.1086	ND	0.954141	5.6315e-09	0.0046	0.000568666	0.3872	2.51145e-24	3.09386e-08	0.0244
FBgn0011571	X	0.94454	0.882676	0.220984	0.784879	0.4833	0.349	0.829052	0.000268066	0.0506	0.000985707	0.1507	2.38423e-05	6.28834e-37	0.14015
FBgn0011573	3L	0.97827	0.578535	0.784955	0.0524573	0.0923	0.485	0.768639	0.305327	0.044	0.0863801	0.1553	0.0020081	2.11312e-05	0.00645
FBgn0011576	X	6.1744e-36	0.048763	0.102759	1.59845e-17	0.0017	0.42	0.172397	2.33762e-08	0.0581	0.0316083	0.0978	8.62573e-09	0.0914608	0.20635
FBgn0011577	3L	ND	ND	ND	ND	0.14	0.471	ND	ND	0.0025	0.268908	0.0454	ND	ND	0.2327
FBgn0011581	3R	0.318788	0.872837	0.00508663	0.0128538	0.4521	0.062	0.00761923	0.00317259	0.0021	0.000341297	0.0959	3.81857e-19	0.262529	0.1252
FBgn0011582	3R	0.972541	0.981005	0.641441	6.87845e-05	0.2272	0.444	0.945532	2.43279e-09	0.2063	0.880993	0.4699	2.26234e-06	0.686085	0.10135
FBgn0011584	2L	0.981295	0.798502	0.907814	0.0369922	0.2214	0.401	0.718372	0.319634	0.0364	0.332326	0.1175	0.00133959	0.872116	0.0576
FBgn0011586	X	0.998787	0.477559	0.546983	0.0023735	0.3732	0.39	0.0769976	9.80278e-07	0.0032	0.000568666	0.0208	3.45806e-08	0.001841	0.01815
FBgn0011589	2R	0.680018	0.514621	0.0639988	0.243711	0.4883	0.467	0.912962	0.0199849	ND	0.414382	0.3689	6.24347e-09	0.69954	ND
FBgn0011591	3L	0.950835	0.418687	0.722782	0.76624	0.181	0.065	0.011674	0.956131	0.2886	0.942385	0.2264	0.765236	2.20268e-11	0.1311
FBgn0011592	2R	0.97525	0.125836	0.773817	1.6993e-05	0.0559	0.021	0.743066	0.430881	ND	0.148807	ND	0.0797811	0.0912635	ND
FBgn0011596	3R	0.956785	0.829015	0.137947	0.209515	0.1705	0.308	0.510443	2.84091e-43	0.0164	0.000341297	ND	1.27536e-40	1.84695e-89	0.005
FBgn0011603	2L	0.97512	0.396896	0.483026	0.043313	0.1938	0.276	8.56028e-07	0.000783172	0.039	0.0097743	0.2963	1.51746e-08	0.783546	ND
FBgn0011604	2R	0.975964	0.186819	0.00330205	0.135551	0.1535	0.043	0.852272	0.00858443	0.1042	0.0790187	0.1588	0.142614	7.90539e-07	0.11715
FBgn0011606	X	0.490632	0.647866	0.811525	0.92842	0.3728	0.274	0.519486	0.5515	0.005	1	0.0268	1.0883e-07	5.54443e-32	0.0239
FBgn0011638	2L	0.879074	0.950172	0.0858751	0.00236088	0.031	0.488	0.797157	3.40129e-21	0.0018	0.000341297	0.0306	0.000543708	1.292e-51	0.005
FBgn0011640	3L	0.972541	0.826826	0.831724	0.133918	0.263	0.445	0.857716	0.000175028	0.1864	0.000341297	0.3933	1.5452e-05	2.75688e-20	0.00445
FBgn0011642	4	0.362585	0.685515	0.297635	1.50533e-05	0.4987	0.084	0.30215	0.544797	ND	0.148807	ND	0.425522	0.0212869	ND
FBgn0011648	2L	0.972228	0.930695	0.647394	0.000524066	0.0184	0.243	0.269003	7.0564e-06	0.0348	0.000341297	0.4537	4.52749e-44	0.00668287	0.02505
FBgn0011653	3L	0.956785	ND	ND	ND	0.3942	0.068	0.664307	0.120823	0.2782	1	0.09	0.0824696	0.326896	0.1107
FBgn0011655	3R	0.972541	0.488518	0.680604	0.629064	0.4714	0.015	0.838611	0.0119796	0.0378	0.041735	0.2285	0.000117672	3.47928e-08	0.24045
FBgn0011656	2R	0.972228	0.837934	0.998128	0.119533	0.1445	0.44	0.682018	0.960352	0.2253	0.49915	0.4074	3.51286e-10	0.0249107	ND
FBgn0011659	2R	0.541262	ND	0.949262	0.711122	0.4171	0.22	0.828604	1.47948e-18	0.0092	0.000341297	ND	3.67874e-23	0.00161802	0.01055
FBgn0011660	2R	0.985529	0.928669	0.251837	0.884633	0.4747	ND	0.343196	3.63156e-05	ND	0.0316083	ND	1.14207e-05	1.37081e-08	0.09625
FBgn0011661	X	0.990962	0.908982	0.469351	0.101656	0.3562	0.438	0.895792	2.66971e-05	0.1282	0.00258621	0.3225	7.9929e-14	8.54055e-30	0.0853
FBgn0011666	3R	0.94454	0.506024	0.879827	0.0944881	0.087	ND	0.0555784	5.64908e-05	0.2436	0.00750641	0.2817	4.38548e-07	0.000134118	0.0682
FBgn0011668	3R	ND	ND	ND	ND	0.1513	0.176	0.590563	1.36358e-51	0.0013	0.000341297	0.0012	5.53992e-194	2.16629e-41	0.0027
FBgn0011669	3R	ND	ND	ND	ND	0.469	0.237	0.568728	1.40334e-124	0.047	0.000341297	ND	6.1858e-28	1.38384e-53	ND
FBgn0011670	3R	ND	ND	ND	ND	0.2499	0.325	0.383157	3.67807e-90	0	0.000341297	0	1.05871e-19	2.64211e-09	0.0002
FBgn0011672	3R	0.531447	0.953882	0.262508	0.319863	0.1954	0.166	1.03588e-13	3.17094e-05	0.1322	0.00750641	0.1853	2.66169e-28	0.000859527	0.0593
FBgn0011674	2R	0.995869	0.63685	0.820905	0.860572	0.4594	0.249	0.0392254	0.000668378	0.1634	0.00750641	0.1673	1.34351e-13	5.02588e-11	0.09191
FBgn0011676	2L	0.950835	0.0555268	0.0492899	0.535211	0.2529	ND	0.296556	0.0596661	0.0978	0.942385	ND	0.240594	0.880921	ND
FBgn0011692	3L	0.97827	ND	ND	ND	0.3	ND	0.00632759	4.44231e-17	0.043	0.000341297	0.0548	1.86531e-130	2.56531e-18	0.0009
FBgn0011693	3L	0.972495	0.518176	1.71945e-12	0.839573	0.0074	0.3	0.336139	3.38313e-07	0.01	0.000341297	0.1239	9.56182e-05	0.744127	0.15175
FBgn0011694	2R	ND	ND	ND	ND	0.3092	0.065	1.68581e-09	1.27351e-46	0	0.000341297	0	2.25435e-24	0.0529718	5e-05
FBgn0011695	2R	0.85661	0.426685	0.789423	1.22733e-12	0.0209	0.303	0.129294	1.02618e-09	0.0009	0.000341297	0.41994	6.2058e-56	1.13341e-12	0.00425
FBgn0011701	3R	0.922131	0.275686	0.717842	4.02163e-07	0.3052	0.016	0.970886	1.91775e-07	ND	0.49915	ND	0.150872	0.670543	ND
FBgn0011703	2L	0.972541	ND	0.00301089	0.724255	0.1645	0.057	0.535005	3.96531e-08	0	0.000341297	0.0178	ND	1.38784e-81	0.0054
FBgn0011704	2R	0.97827	ND	0.000762523	0.959579	0.1499	0.012	0.146504	6.34593e-28	0	0.000341297	0.0078	9.35431e-155	1.00094e-63	0.0011
FBgn0011705	2L	0.939192	1.84972e-10	1.40828e-39	3.17559e-134	0.0002	0	0.322551	1.12386e-09	0.0182	0.000341297	0.0203	5.14296e-08	1.5612e-17	0.0025
FBgn0011706	3L	0.633868	0.352655	0.0150215	0.953476	0.2232	0.083	0.890375	0.745009	0.23	0.362835	0.3696	0.000105567	0.729501	0.02585
FBgn0011708	2L	0.972228	0.863918	0.852859	0.0189418	0.3099	0.025	0.0297014	0.559923	0.4051	0.199953	0.3727	0.230006	0.000261939	0.0499
FBgn0011710	X	0.995826	0.959583	8.13758e-05	0.0898838	0.0912	0.124	0.0957492	5.37206e-18	0.0017	0.000341297	0.27	4.12756e-28	3.72824e-09	0.0086
FBgn0011715	3R	0.97962	0.68037	0.815716	0.708263	0.4935	0.44	0.680536	1.04759e-12	0.0028	0.000341297	0.0135	2.56988e-16	2.59474e-18	0.03305
FBgn0011722	2L	0.985529	0.618025	4.59476e-15	2.04677e-10	0.1196	0.101	0.0154043	0.0736763	0.4182	0.148807	0.228	6.23996e-45	0.00516099	ND
FBgn0011723	3L	0.985529	ND	ND	0.636392	0.412	ND	0.708728	0.181595	0.2299	0.731523	0.375	0.0193689	0.753298	0.22555
FBgn0011725	3R	0.975643	0.650225	0.615104	0.8823	0.0627	0.307	0.945532	0.00411131	0.2825	0.148807	0.0432	6.869e-09	5.66916e-69	0.02405
FBgn0011726	2R	0.997409	0.649924	0.521586	0.000127136	0.3389	0.116	8.46628e-05	1.11178e-10	0.0007	0.000341297	0.005	5.17717e-16	3.96681e-12	0.00115
FBgn0011737	2L	0.97918	0.194906	0.000897819	0.00269839	0.0199	0.244	0.700271	0.477855	0.3886	0.731523	ND	3.87901e-10	6.24358e-27	0.02635
FBgn0011739	3R	0.972228	0.85286	0.496643	0.143702	0.2906	0.099	0.00611408	0.000641165	0.1819	0.00266193	0.239	1.69657e-73	6.09691e-06	0.14765
FBgn0011740	3R	0.996084	0.168003	0.998889	0.339563	0.0902	0.232	0.0358118	0.073811	0.3658	0.0316083	ND	0.00530179	0.278528	0.11855
FBgn0011741	X	0.629863	0.304585	0.566556	0.0608215	0.1578	0.144	0.0214557	6.80168e-07	ND	0.000341297	ND	1.1493e-10	4.6245e-25	0.0686
FBgn0011742	X	0.990962	0.606142	0.598602	0.900175	0.371	0.457	0.0494593	7.92088e-08	0.1268	0.000341297	0.133	1.46785e-07	0.00658759	0.03845
FBgn0011743	2R	0.650329	ND	ND	ND	0.4678	ND	0.179548	6.109e-69	0.0093	0.000341297	0.2472	6.93464e-142	1.08104e-72	0.0003
FBgn0011745	3R	0.94454	0.643628	0.891744	0.714323	0.0038	0.312	0.735015	0.000204455	0.0207	0.000341297	0.3547	0.304495	7.02754e-10	0.0082
FBgn0011746	2R	0.972955	0.704307	0.124171	0.00175933	0.0941	0.129	0.845452	0.0276178	0.1563	0.0316083	0.0355	5.1611e-24	7.21817e-06	0.01395
FBgn0011747	4	0.94454	0.761168	0.383195	0.565375	0.1591	0.208	0.512108	0.640013	0.1932	0.0608893	0.4078	4.79601e-05	0.00374528	0.10945
FBgn0011754	X	0.582346	0.94562	0.214881	0.901138	0.0774	0.172	4.83709e-10	0.52021	0.0676	0.635187	0.0887	0.393189	0.918404	0.02105
FBgn0011758	X	0.921142	0.0997457	0.428678	0.10371	0.226	ND	0.887785	0.13598	0.3737	0.942385	0.1858	0.561679	0.623228	0.21105
FBgn0011760	X	0.993153	0.522295	0.0198698	0.699138	0.0238	0.083	0.551552	0.000688741	0.1928	0.000783085	0.2404	1.38706e-05	0.00729508	0.11205
FBgn0011761	X	0.0685228	ND	ND	ND	0.4993	ND	3.48996e-31	9.71492e-07	0	0.000341297	0	ND	8.92811e-271	0.00015
FBgn0011762	3L	0.512724	ND	0.12694	0.177234	0.1395	0.448	0.632147	2.56073e-26	ND	0.000341297	ND	ND	2.25777e-10	ND
FBgn0011763	2R	0.96681	0.950172	0.24183	0.683826	0.4968	0.4	0.644836	3.08028e-12	0.0345	0.000341297	0.0585	1.53633e-64	2.10915e-48	0.00175
FBgn0011764	X	0.278626	0.725033	0.66641	0.0205301	0.4394	0.443	0.382914	6.81858e-06	0.0981	0.000341297	0.4811	3.4161e-76	2.64906e-36	0.0258
FBgn0011766	3R	0.98071	0.547634	0.681484	0.000418158	0.1273	0.191	0.96804	2.47291e-10	0.3242	0.0168165	0.3169	7.13592e-228	4.218e-21	0.00495
FBgn0011768	3R	0.999945	0.845868	0.00122425	0.000670723	0.4677	ND	0.246367	4.85509e-08	0.0005	0.000783085	0.03	0.0300196	5.46827e-39	0.01025
FBgn0011769	3L	0.97918	ND	0.614405	0.0950352	0.1855	0.317	0.331766	0.737384	0.0951	0.0158223	0.1412	9.47511e-08	0.493481	0.08775
FBgn0011770	X	0.985529	0.464492	0.36367	3.11715e-07	0.1727	0.033	2.60728e-09	0.0788045	0.1322	0.534515	0.1211	0.00127485	2.5866e-45	0.01235
FBgn0011771	3L	0.985529	0.393408	0.46033	0.395765	0.1928	0.439	0.936218	0.000155588	ND	0.000783085	ND	1.96694e-17	5.27879e-16	ND
FBgn0011774	3R	0.070313	0.000852924	0.00710782	0.865673	0.1685	ND	0.000107279	7.95444e-11	0.0369	0.000341297	ND	1.42972e-10	1.46378e-06	0.22215
FBgn0011785	3R	0.990962	0.0555268	0.0834628	0.000214923	0.2131	0.228	0.748784	6.55523e-13	0.0047	0.00258621	0.1381	1.14994e-66	4.39377e-14	0.0504
FBgn0011787	3L	0.633868	0.66429	0.599633	0.046326	0.289	0.004	0.0632339	7.91765e-11	0.0024	0.000341297	0.1593	0.00728081	3.62372e-20	0.036
FBgn0011802	3L	0.891995	0.764079	0.750496	0.988943	0.259	0.37	0.626476	0.0367849	0.1466	0.00750641	ND	0.000367295	1.23177e-09	0.19505
FBgn0011817	3L	0.97918	0.934773	0.708793	4.5919e-06	0.3191	0.061	0.976457	0.984475	0.4102	0.942385	0.1645	0.257656	1.10677e-28	0.002
FBgn0011818	2L	0.972541	0.95207	0.357015	0.792548	0.0522	0.164	0.00192021	4.53885e-05	0.1216	0.0655326	0.4529	0.531249	0.725584	0.15935
FBgn0011822	X	ND	ND	ND	ND	0.1079	0.177	0.38258	0.232613	ND	0.49915	0.0004	0.238613	0.453845	ND
FBgn0011823	2L	0.972228	0.759016	0.0684452	ND	0.3213	0.106	0.480127	0.0503096	0.235	0.041735	0.0682	0.000217804	1.41816e-40	0.0003
FBgn0011824	2R	0.990242	0.16888	3.10145e-06	1.10224e-14	0.0021	0.208	0.0438233	9.41383e-14	0.0426	0.000341297	0.1294	9.21587e-23	2.19024e-40	0.1554
FBgn0011826	X	0.999945	0.83684	0.648154	1.54346e-06	0.4045	0.209	0.00487187	4.11852e-12	0.0136	0.00494071	0.184	6.07817e-26	2.57457e-27	0.0263
FBgn0011828	3L	0.383714	0.0434942	0.367341	3.71772e-12	0.0768	0.057	0.913501	0.175635	ND	1	0.4508	5.11596e-34	1.86647e-05	ND
FBgn0011829	2L	0.988348	0.680077	0.6078	0.153783	0.4848	0.117	0.454246	0.531599	ND	0.810184	ND	0.49829	0.637293	ND
FBgn0011832	2L	ND	ND	ND	ND	0.3668	ND	ND	ND	ND	0.000341297	ND	0.761759	0.982648	ND
FBgn0011834	X	ND	ND	ND	ND	0.4498	ND	0.807528	0.56946	0.0579	0.49915	0.0057	1.57856e-10	0.657164	0.00525
FBgn0011836	3L	0.999945	0.339076	0.152751	0.0471319	0.3618	0.491	0.843377	6.76382e-11	0.0343	0.000568666	ND	0.00024478	0.128252	0.04295
FBgn0011837	X	0.950552	0.0635504	0.462373	1.11397e-05	0.1852	0.352	0.467438	0.00109008	0.0991	0.000568666	0.489	2.53055e-08	4.98617e-15	0.0184
FBgn0012034	3L	0.972729	0.712571	0.550863	0.0354281	0.3362	0.352	0.320664	0.0219139	0.125	0.635187	0.4251	1.46282e-33	7.70445e-62	0.0976
FBgn0012036	2L	0.972495	0.635469	0.658035	0.707697	0.2298	0.159	0.00373577	0.0269178	0.033	0.00643574	0.4612	4.51118e-06	0.000836951	0.007
FBgn0012037	2L	0.325402	0.768822	0.412496	5.08314e-10	0.0666	0.475	0.396233	0.00726203	0.0161	0.0944892	0.0613	1.08e-50	1.05126e-30	0.0421
FBgn0012042	2R	0.987837	0.909394	0.00353454	0.0861799	0.2592	0.348	0.130745	0.840869	0.1318	0.199953	0.1584	0.000183825	0.772271	0.04505
FBgn0012051	2R	0.467131	0.537384	0.214049	0.209417	0.202	0.172	0.394105	0.283198	0.1082	0.299835	0.2229	0.0878981	0.0780369	0.15455
FBgn0012058	3L	0.983802	0.700713	0.61128	0.0159503	0.4166	0.241	0.76572	0.423857	0.3651	0.635187	0.1292	0.0001639	7.49514e-18	0.034
FBgn0012066	3L	ND	ND	ND	ND	0.2711	0.195	ND	ND	0.0651	0.000568666	0.184	ND	ND	0.17325
FBgn0012344	3R	0.125774	0.72005	0.889679	0.543845	0.1813	0.28	0.982284	0.000808788	0.0082	0.00643574	0.0944	9.09785e-28	1.51403e-06	0.0141
FBgn0013263	3L	0.972541	0.853087	0.9645	0.000135843	0.2569	0.298	0.943532	0.220835	ND	0.0608893	ND	0.0644119	0.686877	ND
FBgn0013269	3R	0.972228	0.27819	1.93135e-06	8.67177e-12	0.0127	0.036	0.176234	5.06376e-18	0.0026	0.000341297	0.0069	ND	2.65174e-100	0.0114
FBgn0013272	2R	0.591913	0.765043	0.75022	0.581969	0.0814	0.131	0.978375	0.287342	0.0003	0.731523	0.4173	0.456944	4.05074e-07	0.22
FBgn0013275	3R	0.0172189	ND	0.954069	3.9832e-06	ND	ND	0.336359	0.443025	ND	ND	ND	0.690845	1.28657e-35	ND
FBgn0013276	3R	0.0259278	ND	0.825323	0.000274348	ND	0.083	0.323196	0.457582	ND	0.942385	ND	0.269281	5.5857e-19	ND
FBgn0013277	3R	0.118643	ND	0.99566	1.82416e-05	0.0454	0.073	0.412328	0.341606	ND	0.49915	ND	3.11172e-33	0.000237556	ND
FBgn0013278	3R	0.117721	ND	0.561936	3.08038e-08	0.0448	ND	0.423449	0.322034	ND	ND	ND	5.38727e-10	1.82144e-14	ND
FBgn0013279	3R	0.586243	ND	ND	ND	0.035	ND	0.304446	0.139897	ND	1	ND	0.846725	0.360661	ND
FBgn0013300	2L	0.660223	ND	ND	ND	0.0134	0.282	0.0022218	2.96182e-30	0.0003	0.000341297	0.032	4.01617e-55	4.64237e-115	0.00255
FBgn0013301	2L	ND	ND	ND	ND	0.3457	ND	6.02458e-06	3.9478e-72	0	0.000341297	0.0144	4.22288e-55	6.53302e-116	0.0005
FBgn0013303	3L	0.985529	0.804592	5.84054e-10	0.682565	0.0232	0.007	0.496305	0.533174	0.4609	0.0105393	0.0894	0.0618136	0.761478	0.0155
FBgn0013305	2R	0.995657	0.544583	0.0436284	0.947411	0.0801	0.129	0.0175686	0.00802969	0.0159	0.00643574	0.4139	4.19435e-16	0.00124533	0.09705
FBgn0013307	2R	0.325402	1.1614e-05	3.23744e-06	7.59927e-67	0.0003	0.001	3.17627e-05	0.244746	ND	0.332326	ND	1.71985e-10	0.786371	ND
FBgn0013308	2R	0.973542	ND	0.00345447	0.00082861	0.0797	ND	0.634075	0.0394067	ND	0.942385	ND	0.000398253	0.325864	ND
FBgn0013323	2L	0.937741	ND	ND	2.55726e-08	0.0006	0.241	0.595577	0.0449085	ND	0.0999607	ND	9.84848e-21	6.46337e-06	ND
FBgn0013325	2R	0.972228	0.588928	0.00456035	1.0764e-23	0.017	0.016	0.049234	1.96397e-06	0.0089	0.000985707	0.0203	0.147143	6.16968e-73	0.00255
FBgn0013334	3R	0.982256	0.859213	0.0822319	1.25137e-26	0.0091	0.01	0.975543	0.000510589	ND	0.0316083	0.0593	0.484579	0.620281	ND
FBgn0013342	3L	0.98071	0.763561	5.93357e-08	4.99461e-10	0.015	0.066	0.510527	0.000209835	0.0122	0.00494071	0.0363	1.87521e-19	0.00100844	0.0307
FBgn0013343	3R	0.996561	0.2759	0.328303	8.14255e-22	0.0012	0.04	0.132136	0.995674	0.2058	0.731523	0.1244	0.00105091	0.390476	0.1036
FBgn0013347	3R	0.972541	0.973581	0.51577	0.00448684	0.2991	0.433	0.853451	0.000228889	0.2582	0.000783085	0.1795	0.93183	0.0016669	0.1348
FBgn0013348	2R	0.972541	0.0438165	0.0102568	0.262549	0.2529	0.037	0.0019439	1.7504e-07	0.0052	0.000341297	0.2306	0.000821913	0.740509	ND
FBgn0013432	X	0.972541	0.946693	0.519266	0.0303231	0.1739	0.092	0.798871	0.00616886	ND	0.000568666	ND	0.00184845	0.000355521	ND
FBgn0013433	2L	0.985529	0.635469	0.0069051	0.0429048	0.113	0.091	0.343612	0.0284944	0.0694	0.0999607	0.0776	2.67829e-06	0.558328	0.0171
FBgn0013435	2R	0.972541	0.764079	0.846022	0.189713	0.3206	0.409	0.982239	0.000701318	0.0902	0.0097743	ND	0.0925641	4.46152e-09	ND
FBgn0013442	2L	ND	ND	ND	ND	0.3871	0.075	ND	ND	ND	1	ND	ND	ND	ND
FBgn0013467	2R	0.972541	0.849323	1.53602e-05	2.76571e-07	0.0041	0.001	0.917365	3.54014e-10	0.002	0.000568666	0.0558	1.28234e-14	0.616042	ND
FBgn0013469	3L	0.711114	0.499359	0.13517	0.726688	0.4614	0.377	0.52201	0.0125015	ND	0.49915	0.2824	0.0415559	0.01905	ND
FBgn0013531	2L	0.972495	ND	0.803196	0.876828	0.4991	0.421	0.85602	1.07372e-05	0.0246	0.0158223	0.382	0.169674	0.458361	ND
FBgn0013548	2R	0.98071	ND	0.722782	0.186735	0.409	0.161	0.84992	6.06074e-23	0.0011	0.000341297	0.2664	3.94013e-22	8.8292e-23	0.0134
FBgn0013563	3L	0.972541	0.977839	0.0278513	0.138502	0.239	0.093	0.846002	0.000347053	ND	0.000985707	0.2835	3.9598e-22	0.00147231	ND
FBgn0013576	3R	0.972955	0.855874	0.919193	0.00232653	0.0987	0.312	0.03826	0.483608	0.1102	0.299835	0.1066	1.97227e-12	0.00257625	0.1715
FBgn0013672	dmel_mitochondrion_genome	0.996084	2.71145e-13	0.101663	0.330312	ND	ND	0.0910415	0.327158	ND	ND	ND	7.66449e-07	0.00913532	ND
FBgn0013673	dmel_mitochondrion_genome	0.917875	0.0194388	0.00774641	0.424323	ND	ND	0.56106	0.853731	ND	ND	ND	5.74059e-09	4.16129e-08	ND
FBgn0013674	dmel_mitochondrion_genome	0.985529	0.00109459	0.279342	0.739805	ND	ND	0.3712	0.439633	ND	ND	ND	4.74203e-08	0.47202	ND
FBgn0013675	dmel_mitochondrion_genome	0.983543	0.000620739	0.100467	0.0308858	ND	ND	0.304879	0.415934	ND	ND	ND	3.02519e-08	0.00116291	ND
FBgn0013676	dmel_mitochondrion_genome	0.979243	0.000367291	0.0802175	0.322579	ND	ND	0.201186	0.308985	ND	ND	ND	9.24561e-11	0.171694	ND
FBgn0013678	dmel_mitochondrion_genome	0.992912	0.000307807	0.102956	0.188	ND	ND	0.373032	0.324256	ND	ND	ND	1.7282e-08	0.285711	ND
FBgn0013679	dmel_mitochondrion_genome	0.990962	1.01216e-06	0.0745259	0.553491	ND	ND	0.259835	0.860551	ND	ND	ND	0.200257	0.726233	ND
FBgn0013680	dmel_mitochondrion_genome	0.892185	0.00165976	0.398306	0.570365	ND	ND	0.133393	0.547767	ND	ND	ND	8.50412e-11	8.06192e-05	ND
FBgn0013681	dmel_mitochondrion_genome	0.985529	1.46254e-05	0.886138	0.294821	ND	ND	0.0766166	0.455265	ND	ND	ND	0.0325553	6.64427e-11	ND
FBgn0013683	dmel_mitochondrion_genome	0.972541	0.0183034	0.0422799	0.0528584	ND	ND	0.444762	0.675246	ND	ND	ND	0.00337065	0.00151578	ND
FBgn0013684	dmel_mitochondrion_genome	0.972495	0.000108338	0.358475	0.0486593	ND	ND	0.310572	0.679887	ND	ND	ND	4.46492e-05	0.0185934	ND
FBgn0013685	dmel_mitochondrion_genome	0.972495	0.000301611	0.0258661	0.330312	ND	ND	0.66938	0.864932	ND	ND	ND	ND	8.36292e-09	ND
FBgn0013717	3L	0.764896	0.87194	0.977657	0.00127109	0.0351	0.431	0.955311	7.24401e-12	ND	0.000568666	ND	3.72161e-12	1.60179e-05	0.1196
FBgn0013718	3L	0.972228	0.532408	0.501206	0.963406	0.3566	ND	0.870721	0.0173595	0.1826	0.635187	0.402	2.19903e-47	0.000718388	0.22715
FBgn0013720	X	0.990242	0.918525	0.903045	0.17667	0.1831	0.139	0.418578	0.00050379	0.0053	0.00142552	0.2155	0.000242851	0.823669	0.04655
FBgn0013725	2R	0.972541	0.160784	0.186901	0.0675816	0.0561	0.076	0.514215	7.10044e-07	0.1633	0.0504348	0.3126	1.29817e-06	3.22072e-07	0.07995
FBgn0013726	2R	0.93653	0.542687	0.200744	7.46111e-06	0.0528	0.045	0.0589089	6.60369e-20	0.0084	0.000341297	0.0753	2.63876e-41	1.79196e-48	0.0058
FBgn0013732	2R	0.999945	0.509529	0.667137	0.910472	0.1448	0.465	0.592267	1.22697e-13	0.0042	0.000341297	0.1245	8.0097e-16	8.48626e-21	0.00595
FBgn0013733	2R	0.972541	0.316116	0.0418127	4.31984e-07	0.4132	ND	0.628599	6.64922e-05	0.0921	0.193072	0.1651	0.000253602	1.22165e-05	0.1336
FBgn0013745	3R	ND	ND	ND	ND	0.2151	ND	ND	ND	ND	0.0316083	ND	ND	ND	ND
FBgn0013746	2L	0.972541	0.935234	0.449531	0.844547	0.0856	0.352	0.979113	5.86051e-06	0.0309	0.000341297	0.4817	0.0499952	9.13326e-05	0.00155
FBgn0013749	4	0.997824	0.189677	0.599187	7.86782e-05	0.2676	0.386	0.912962	0.0921605	0.0238	0.000341297	0.1338	0.643911	0.0325136	0.01855
FBgn0013750	2R	0.699571	0.296157	0.311526	0.903963	0.0653	0.079	4.85766e-05	0.0328583	0.4807	0.000783085	0.4325	0.016086	0.752099	0.00185
FBgn0013751	3L	0.97918	0.759715	0.956025	0.957758	0.4693	0.416	0.926999	0.0269921	0.398	0.193072	0.4853	6.43415e-05	0.482278	0.23935
FBgn0013753	3L	0.956822	0.456817	0.00318104	0.0669158	0.0661	0.04	0.938201	2.7097e-05	0.192	0.000341297	ND	1.80697e-05	8.19621e-09	0.02725
FBgn0013755	3L	ND	ND	ND	ND	0.4021	ND	0.230515	0.994281	0.2003	0.810184	0.3949	0.0136968	0.557019	0.01835
FBgn0013756	2R	0.98071	0.542687	0.272532	0.0050126	0.418	0.15	0.872601	2.85856e-11	0.13	0.000341297	0.4267	5.94944e-17	8.13173e-07	0.0089
FBgn0013759	3R	0.98546	0.61986	0.0749959	9.2347e-13	0.0046	0.359	0.257258	0.730299	0.4078	0.49915	0.0599	6.12732e-05	5.91498e-19	0.19035
FBgn0013762	2R	0.98071	0.712571	0.515866	0.791368	0.1545	0.345	0.935106	0.00919759	ND	0.00271493	ND	0.155067	0.287101	ND
FBgn0013763	2R	0.53935	0.215353	0.0734783	4.0469e-11	0.0144	0.045	0.230534	0.367273	0.4961	0.635187	0.0787	4.05911e-06	1.8596e-36	0.0367
FBgn0013764	2R	0.93653	0.250521	0.450039	0.0176377	0.0198	0.199	0.567231	0.000263895	0.0081	0.000568666	0.2154	0.42781	0.383416	0.00825
FBgn0013765	2R	0.834302	0.796099	0.0895598	0.777615	0.4155	0.092	0.202434	0.01767	0.0014	1	0.0495	0.00615532	3.64638e-25	0.0079
FBgn0013767	3R	0.975372	0.788691	0.928602	0.109015	0.4999	0.118	ND	0.0923903	ND	0.0863801	ND	ND	0.516226	ND
FBgn0013770	2R	0.915206	0.48431	4.54886e-06	4.02057e-08	0.0319	0.096	0.842714	0.0257495	0.0558	0.0316083	0.0634	0.94591	0.167436	0.0001
FBgn0013771	2R	0.87793	0.95319	0.463255	0.0699337	0.2579	0.136	0.580668	0.0527549	0.0667	0.193072	0.1649	0.630803	0.166583	ND
FBgn0013772	2R	0.972541	0.737346	0.107486	0.877567	0.1995	0.245	0.679728	0.116908	0.0656	0.000568666	ND	0.0189131	0.898013	ND
FBgn0013773	2R	0.972541	0.67413	0.680092	0.91301	0.0557	ND	0.0288448	3.17754e-05	0.0284	0.000341297	ND	3.85568e-85	3.13854e-27	0.00785
FBgn0013799	3L	0.98546	0.747478	0.95375	0.00159078	0.0487	0.475	0.942286	0.00146155	0.0303	0.000985707	0.084	4.33747e-12	0.00172371	0.10555
FBgn0013809	X	0.988348	0.684042	0.833879	0.994104	0.3254	ND	0.903844	3.1631e-62	ND	0.0490539	ND	5.32204e-203	1.22936e-58	ND
FBgn0013810	2L	0.94454	0.471507	0.734043	0.873699	0.4753	0.461	0.608016	3.29536e-25	ND	0.000341297	ND	3.93235e-24	7.40107e-75	0.0139
FBgn0013811	3L	0.950835	0.524741	0.291267	0.431422	0.3242	ND	0.000760107	3.52941e-55	0.4434	0.0490539	0.3015	3.35639e-301	4.37505e-45	0.18665
FBgn0013812	3R	0.98316	0.964266	0.0851504	2.70102e-09	0.4008	ND	0.934427	0.00554521	0.3359	1	0.0839	2.07402e-06	0.632158	0.14365
FBgn0013813	3R	0.96634	0.373291	0.158661	0.999348	0.3308	ND	0.953612	4.67442e-44	ND	0.00262467	ND	1.64227e-22	8.82546e-54	0.013
FBgn0013948	3R	ND	ND	ND	ND	0.038	0.065	ND	ND	0.0023	0.00494071	0.0155	ND	ND	0.0043
FBgn0013949	3R	0.972541	0.000307807	0.149544	2.22272e-23	0.0227	0.07	0.0052825	0.428929	0.0631	0.810184	0.0223	1.76144e-08	0.730994	0.0277
FBgn0013953	3R	0.556841	0.89484	0.859258	0.544487	0.1206	ND	0.130092	1.21349e-06	ND	0.000341297	ND	0.00975706	0.133839	0.2092
FBgn0013954	2R	0.87062	0.762193	0.043394	0.00763683	0.246	0.258	0.378289	2.51517e-10	0.0002	0.000568666	0.0758	0.639704	7.67934e-30	0.0019
FBgn0013955	2R	ND	ND	ND	ND	0.1148	0.432	ND	ND	0.1716	0.00643574	0.3058	ND	ND	0.2419
FBgn0013972	3R	0.639184	0.0483439	0.176169	0.000464051	0.0078	0.006	0.977659	0.0278128	ND	0.234855	ND	0.000165642	0.110617	ND
FBgn0013973	3R	0.9843	0.118963	0.000454489	1.35068e-06	0.1228	0.272	0.950426	0.00461934	0.0702	1	0.1979	0.000440289	0.647668	0.09205
FBgn0013981	3R	0.995869	0.846655	0.00944931	0.5579	0.3898	0.062	0.246267	0.074708	0.0773	0.041735	0.1607	0.315984	5.04881e-25	0.00215
FBgn0013983	2R	0.97827	0.931774	0.956781	0.977096	0.2509	0.424	0.964331	0.723454	0.1765	0.810184	0.2625	5.74833e-58	0.00217979	0.07995
FBgn0013984	3R	0.695355	0.384699	0.289134	0.927313	0.0468	0.395	0.718357	0.109326	ND	0.0999607	ND	1.53446e-08	ND	ND
FBgn0013987	X	0.428237	0.961121	0.159008	0.48531	0.2619	0.399	0.328107	0.00102738	0.4632	0.00966702	0.28	3.15905e-22	9.65115e-11	0.04185
FBgn0013988	2R	ND	ND	ND	ND	0.2365	0.494	ND	ND	0.2013	0.0790187	0.0285	ND	ND	ND
FBgn0013995	3R	0.951712	0.786606	0.855904	5.3446e-14	0.0381	0.32	0.835053	0.00122738	0.0486	0.0316083	0.4743	8.49501e-14	9.24537e-36	0.0019
FBgn0013997	3L	0.992073	0.0967289	0.972264	4.9353e-10	0.0463	0.008	0.524239	0.795383	0.0064	0.635187	0.1539	0.701191	1.49053e-07	0.0187
FBgn0013998	3R	ND	ND	ND	ND	0.1112	0.394	ND	ND	ND	0.041735	0.1728	ND	ND	0.22485
FBgn0014000	2L	0.950835	0.00278364	0.00415525	1.44097e-22	0.0094	0.029	0.206901	0.39628	ND	0.0608893	ND	4.43956e-19	0.421526	ND
FBgn0014001	3R	0.972228	0.928759	0.532296	3.98641e-05	0.2166	0.25	0.04846	0.000480035	0.2117	0.00142552	0.2415	1.38123e-30	3.65696e-06	0.1848
FBgn0014002	3L	0.981813	0.635469	3.53151e-10	9.66205e-14	0.1677	0.006	0.00062399	0.187745	0.0499	0.234855	0.0643	0.0130808	9.04826e-09	0.0064
FBgn0014006	3R	0.98071	0.619196	0.311048	0.913733	0.2837	0.325	0.00479377	5.86893e-07	0.304	0.0316083	0.4565	1.64463e-33	4.16581e-09	0.20575
FBgn0014007	3L	0.972942	0.961121	0.685813	0.055668	0.3987	0.4	0.675733	0.000184719	0.0641	0.0134537	ND	3.98844e-07	0.28286	0.2038
FBgn0014009	2R	0.97827	0.962598	0.0210785	0.00521603	0.0358	0.002	0.814946	0.65786	0.319	0.880993	0.4815	0.0558084	0.110606	0.1836
FBgn0014010	2L	0.930679	0.690406	0.937367	0.386324	0.2136	0.107	0.436652	0.127743	0.1723	0.0944892	0.2849	0.000385355	1.44478e-07	0.0911
FBgn0014011	3L	0.995657	0.986417	0.297224	0.351328	0.2441	0.354	0.282877	0.107778	0.3534	0.414382	0.3466	8.26543e-11	2.76254e-09	0.0122
FBgn0014018	3R	0.995826	0.341178	0.843245	6.80544e-13	0.1116	0.171	0.56106	0.776609	0.3381	0.635187	0.2978	3.69211e-64	4.6514e-20	0.12585
FBgn0014019	2L	0.972228	0.782697	0.00107266	1.88403e-05	0.3657	0.056	0.653041	0.000128509	0.0987	0.0944892	ND	4.65406e-27	0.000238727	0.22755
FBgn0014020	2R	0.981813	0.466241	0.310131	0.157418	0.2733	0.242	0.310091	0.863083	0.0607	0.234855	0.0147	4.83253e-05	1.01044e-05	0.05815
FBgn0014022	3R	0.972541	0.965317	0.652467	0.6005	0.3821	0.325	0.231159	7.4564e-08	0.1149	0.000341297	ND	2.13436e-08	2.98326e-11	0.0384
FBgn0014023	3R	0.852466	0.752202	0.893289	0.936458	0.3198	0.459	0.0127434	2.76418e-10	0.0127	0.000341297	ND	0.669341	1.83352e-20	0.10195
FBgn0014024	X	0.985529	0.798068	0.660718	0.401453	0.197	0.432	0.0449177	7.63851e-10	0.0626	0.00142552	ND	9.64921e-12	5.68668e-17	0.03265
FBgn0014026	X	0.852466	0.633267	0.441597	2.20707e-10	0.2004	0.165	0.229036	2.46035e-09	0.0008	0.000985707	0.1652	0.00603212	1.19032e-110	0
FBgn0014028	2R	0.47429	0.776893	0.924316	0.396592	0.1164	0.421	0.304446	6.65818e-05	0.0514	0.193072	0.2623	0.000201536	5.78522e-36	0.07505
FBgn0014029	3R	0.87062	0.32907	0.680523	0.247099	0.1761	0.21	0.671731	3.91817e-06	0.0088	0.000341297	0.2558	0.215811	3.11914e-07	0.06475
FBgn0014031	X	0.909567	0.0200044	3.70264e-09	4.8655e-21	0.0018	0.145	0.112177	0.221951	0.1025	0.193072	0.0868	3.24077e-11	0.0104056	0.0076
FBgn0014032	X	0.757976	0.107798	0.0121801	0.151463	0.0357	0.053	4.93748e-27	2.22648e-14	0.0016	0.000341297	0.0265	0.0624897	3.9345e-05	0.0241
FBgn0014033	2L	6.32176e-06	0.591612	0.419052	0.759784	0.0884	0.08	0.130092	0.21166	ND	0.810184	ND	9.41346e-05	0.754814	ND
FBgn0014037	3L	0.979243	0.62136	0.283379	0.379449	0.0749	0.203	0.461047	0.000747325	ND	0.193072	ND	0.0244595	1.11893e-12	ND
FBgn0014073	3L	0.972541	0.775366	0.801023	0.380634	0.2802	0.084	0.400202	0.000218495	0.3501	0.0863801	0.013	0.0650845	3.59083e-06	0.0846
FBgn0014075	3L	0.995826	0.823202	0.387833	0.150785	0.2044	0.453	0.0155071	0.00382336	0.021	0.000341297	0.285	4.38569e-11	0.574019	0.134
FBgn0014076	2L	ND	ND	ND	ND	0.0091	ND	0.40466	5.75454e-05	0	0.000341297	0.0002	ND	6.35344e-69	0
FBgn0014092	2L	0.944353	0.828073	0.777621	0.95566	0.4405	0.473	0.740858	1.25453e-05	0.0056	0.000341297	0.0673	0.00894056	4.4421e-16	0.0697
FBgn0014127	2L	0.980716	0.663375	0.739548	0.86009	0.3168	0.25	0.566195	0.000162422	0.0449	0.00750641	ND	0.0739125	7.5314e-15	0.21835
FBgn0014133	X	0.886495	0.95372	0.000362426	0.324464	0.0586	0.295	0.46437	8.19778e-18	0.0971	0.000341297	0.3874	1.52378e-74	1.47556e-29	0.0033
FBgn0014135	3R	0.979243	0.603907	0.973999	0.615662	0.0908	0.257	0.0477569	4.70392e-06	0.0952	0.234855	0.0205	2.73475e-06	0.186481	0.0285
FBgn0014141	3R	0.988348	0.835179	0.0238331	0.105091	0.0347	0.092	0.883369	0.133706	0.1177	0.0504348	0.0058	1.43846e-06	3.14317e-49	0.00685
FBgn0014143	3L	0.972228	ND	0.845931	0.177511	0.1797	0.409	0.487707	0.0293241	ND	0.880993	0.3557	7.20286e-19	0.145049	0.04305
FBgn0014163	3L	0.852466	0.119979	0.7538	0.0541465	0.3323	0.132	0.544307	0.00127537	0.3888	0.0490539	0.0909	0.162933	0.00601078	0.01085
FBgn0014179	2L	0.972541	ND	ND	ND	0.0701	0.178	0.312322	5.18264e-05	ND	0.635187	ND	8.62091e-31	3.53717e-08	ND
FBgn0014184	2R	0.97827	0.837934	1.4237e-06	0.708162	0.0537	0.038	0.632386	0.275545	0.0069	0.193072	0.4284	0.87443	3.87494e-20	0.1107
FBgn0014189	2L	0.974373	0.758875	0.436721	0.349216	0.2485	0.011	0.990979	3.59767e-14	0.0003	0.000341297	ND	6.41025e-64	8.20662e-78	0.01695
FBgn0014269	2R	0.972541	0.348463	0.72187	0.0194452	0.0758	0.189	0.714774	4.02012e-09	0.0556	0.000341297	0.3385	5.84169e-10	4.5203e-05	0.17435
FBgn0014340	X	0.662272	0.68823	0.0790803	0.343533	0.4831	ND	0.0404384	8.67194e-12	0.1715	0.000783085	ND	5.70241e-07	0.254546	0.0557
FBgn0014342	3R	0.915206	0.802279	0.55516	0.6005	0.4296	ND	0.457393	0.00527742	ND	0.0097743	ND	4.853e-32	8.00334e-20	ND
FBgn0014343	3L	0.995826	0.97914	0.117267	0.43059	0.2641	0.401	0.258589	0.00696344	0.0024	1	0.1073	0.663417	0.000809686	0.01765
FBgn0014366	3R	0.944353	0.762193	0.96108	0.423176	0.1514	0.057	0.609521	3.41432e-10	0.0013	0.000568666	ND	0.638139	1.71888e-10	0.1411
FBgn0014368	3L	0.891995	ND	ND	ND	0.3321	0.038	0.471796	0.961875	ND	1	ND	0.122242	0.666624	ND
FBgn0014380	3R	0.972541	0.986467	0.768894	0.811844	0.2167	0.072	0.805619	0.00466079	0.0306	0.041735	ND	1.28764e-07	0.0133008	ND
FBgn0014388	3L	0.981813	0.53634	0.299714	0.317116	0.4369	0.022	0.561248	0.31246	0.446	0.810184	0.3606	0.50622	1.4024e-05	0.2369
FBgn0014391	X	0.972228	0.199847	0.790472	0.244136	0.4395	ND	1.76159e-09	0.320388	0.305	0.414382	0.0904	ND	1.77169e-23	0.0075
FBgn0014395	X	0.98071	ND	ND	0.992941	0.4115	ND	0.00370565	1.99431e-08	ND	0.00966702	ND	8.32359e-12	1.04811e-31	0.2131
FBgn0014396	2L	0.999945	0.567868	0.0725856	0.819929	0.0555	0.279	0.979113	2.60291e-05	0.0014	0.234855	0.0934	1.5727e-05	4.95425e-30	0.02045
FBgn0014411	X	0.972541	0.527703	0.537792	0.237077	0.2235	0.163	0.600163	2.62378e-06	0.0151	0.00262467	0.3247	5.56739e-05	1.09739e-05	0.1725
FBgn0014417	2L	0.315602	0.527703	0.766743	5.27639e-06	0.0354	0.318	0.110397	3.97385e-07	0.0055	0.000341297	0.0325	6.73104e-67	1.14277e-13	0.0032
FBgn0014427	3R	0.999096	0.827776	0.000857672	2.52486e-11	0.0096	0.016	0.16336	0.00793769	0.0607	0.000783085	0.1411	0.117027	8.56454e-65	0.00565
FBgn0014454	2L	0.12059	0.408427	0.997432	ND	0.1747	0.424	0.236657	1.41862e-07	0.3072	0.0790187	0.0128	ND	0.214326	0.06235
FBgn0014455	X	0.192836	0.975538	0.00156547	4.27899e-10	0.1323	0.456	0.000106787	1.61229e-12	0.0039	0.000341297	0.1073	6.68778e-07	1.17371e-128	0.01015
FBgn0014464	X	0.000742036	ND	ND	0.188382	0.3227	ND	0.1108	0.000923907	0.2427	0.000341297	0.3513	ND	2.35712e-17	0.00555
FBgn0014465	X	0.000271471	0.866734	0.558645	0.69611	0.2307	0.23	0.0583783	1.34979e-06	0.0015	0.000341297	0.0144	3.76292e-26	9.51367e-06	0.01485
FBgn0014466	X	0.200548	ND	ND	ND	0.4602	0.466	0.0561337	0.00014977	0.0012	0.000341297	0.0273	ND	4.30624e-33	0.0063
FBgn0014467	X	ND	ND	ND	ND	0.1558	0.337	ND	ND	0.0494	0.0316083	0.1028	ND	ND	0.13795
FBgn0014469	2R	0.972228	0.0820117	0.401434	0.000122002	0.2141	0.133	4.99011e-09	0.405927	0.0113	0.268908	0.4767	4.80327e-08	2.7828e-06	ND
FBgn0014848	3L	ND	ND	ND	ND	0.4248	ND	ND	ND	0.0078	0.942385	0.1774	ND	0.494755	0.0763
FBgn0014849	3L	ND	ND	ND	ND	0.3951	ND	ND	0.427221	ND	0.362835	ND	ND	0.530267	ND
FBgn0014850	3L	ND	ND	ND	ND	0.3622	0.492	ND	ND	ND	0.234855	ND	0.085202	0.75337	ND
FBgn0014851	3L	0.997496	ND	ND	ND	0.2969	0.335	0.97305	ND	ND	0.880993	ND	0.988767	0.505826	ND
FBgn0014857	2L	0.925358	0.675108	0.463124	0.846074	0.4307	0.202	0.85276	0.198528	0.051	0.0316083	0.1504	0.000689163	0.018374	0.00765
FBgn0014859	2L	0.981295	0.631591	0.270097	0.00854501	0.2673	0.265	0.608784	5.33033e-14	0.0456	0.0999607	0.4138	1.76195e-12	0.581767	0.01205
FBgn0014861	3R	0.950552	ND	0.0786797	0.631545	0.3662	ND	0.137376	1.78161e-16	0.241	0.000341297	0.4167	4.54777e-48	9.58443e-59	0.2365
FBgn0014863	3R	0.00855085	0.0429655	2.04407e-29	3.07102e-27	0.0033	0.001	0.000106201	0.106962	0.0126	0.000783085	0.0194	6.20612e-31	0.00579874	0.0033
FBgn0014865	2R	0.87062	0.0445134	5.68853e-11	5.27565e-08	0.1542	0.011	0.0600231	0.862675	0.2892	0.332326	0.1596	2.22805e-10	0.828026	ND
FBgn0014868	X	0.00160582	0.840024	0.0929411	0.0965775	0.191	0.083	0.704514	0.000310388	0.2149	0.00750641	0.1318	0.0733149	7.24373e-44	0.1791
FBgn0014869	3R	0.87062	0.763302	0.637294	0.951976	0.3922	0.277	0.29327	0.0407088	0.4701	0.635187	0.0063	2.3747e-27	7.65147e-41	0.02115
FBgn0014870	2R	0.96435	0.542687	0.93207	0.0354969	0.4543	0.366	0.733278	0.306574	0.4826	0.00271493	0.2019	0.93288	0.0141316	0.1222
FBgn0014877	2R	0.97827	0.874099	0.877262	0.111434	0.0993	0.25	0.730787	0.364356	0.0717	0.942385	0.4463	2.59948e-24	4.42726e-05	0.00395
FBgn0014879	3R	0.972541	0.898	0.57255	0.712574	0.0668	0.446	0.70863	8.36148e-16	0.0003	0.000341297	0.0659	5.38172e-18	2.241e-39	0.0025
FBgn0014903	X	0.972541	ND	0.619834	0.298872	0.1312	0.412	0.825562	0.990856	ND	1	ND	0.150635	1.45002e-13	ND
FBgn0014906	2L	0.879594	0.898589	0.546297	0.034826	0.1705	0.306	0.743066	0.191913	0.3629	1	0.0259	0.00386423	3.61057e-15	0.1643
FBgn0014930	3R	0.944353	0.873482	0.251945	0.615058	0.3223	0.463	0.972774	0.440623	0.3674	0.268908	ND	0.0712062	7.71231e-12	0.0213
FBgn0014931	3R	0.792123	ND	0.0402955	0.0797516	0.127	ND	0.514566	2.44403e-05	ND	0.000341297	ND	1.01404e-06	5.30198e-42	0.10255
FBgn0014949	3R	ND	ND	ND	ND	0.2997	0.308	0.894091	0.0807033	0.4853	0.299835	ND	ND	0.622775	0.19755
FBgn0015000	2L	0.995869	0.944332	0.537342	0.878177	0.2356	0.385	0.344633	0.00228234	0.0894	0.0316083	0.1629	5.07028e-06	1.49806e-18	0.15335
FBgn0015001	2R	ND	ND	ND	ND	0.364	ND	0.608016	0.813874	0.3843	0.193072	0.0017	2.36314e-06	0.502763	0.1003
FBgn0015008	3R	ND	ND	ND	ND	0.2861	ND	0.073372	1.26263e-59	0	0.000341297	ND	1.15946e-42	2.87557e-67	5e-05
FBgn0015010	X	0.771067	0.299929	0.948562	0.168812	0.0411	0.353	0.0757441	0.476294	0.294	0.332326	0.02	7.72426e-07	0.281506	ND
FBgn0015011	3R	0.299666	0.883021	0.739741	0.13745	0.1926	0.109	0.99138	0.0112096	0.0772	0.0944892	ND	0.0678043	0.566538	ND
FBgn0015014	3R	ND	ND	ND	ND	0.124	0.151	ND	ND	0.0862	0.00494071	0.2889	ND	ND	0.04435
FBgn0015019	3R	0.757976	0.651977	0.0642949	0.00443534	0.1509	0.108	0.378357	7.61732e-21	0.0016	0.000341297	0.0518	1.07498e-19	2.56858e-43	0.0075
FBgn0015024	X	0.972729	0.245791	0.545263	0.626814	0.0326	0.239	0.819505	0.0284944	0.1822	0.00266193	0.2949	7.45601e-08	2.20629e-07	0.0709
FBgn0015025	3L	0.988348	ND	0.598602	0.973429	0.1495	0.378	0.564054	0.446202	ND	0.0490539	ND	0.922802	8.69133e-05	ND
FBgn0015031	2L	0.764896	0.866086	0.705394	0.271346	0.253	0.255	0.507145	0.220019	ND	0.193072	ND	0.117378	5.58935e-38	ND
FBgn0015032	3R	ND	0.90929	0.931814	0.130036	0.3949	0.184	ND	0.0320076	ND	0.635187	ND	2.91549e-33	0.0723289	ND
FBgn0015033	3L	0.594154	0.945862	0.612878	1.00862e-06	0.0541	0.285	4.86067e-05	0.0379882	ND	0.00643574	0.2352	1.31407e-15	0.0820715	ND
FBgn0015034	2R	0.996561	0.876918	0.0226858	0.0432862	0.089	0.333	0.13213	1.39558e-16	0.0112	0.00138249	0.3067	1.99377e-12	0.937406	ND
FBgn0015035	2L	0.988348	0.650225	0.36711	2.731e-20	0.0338	0.016	0.409964	0.0299056	0.0391	0.234855	0.2115	0.934818	0.636558	ND
FBgn0015036	X	0.0217671	ND	0.0019901	0.749538	0.0112	0.45	1.43203e-26	0.759382	ND	0.299835	0.0745	0.00243235	0.84305	ND
FBgn0015037	2R	0.157692	0.189884	0.367473	2.33797e-05	0.117	0.159	0.000394446	0.00143514	ND	0.00750641	ND	6.5055e-24	8.4081e-19	ND
FBgn0015038	2R	0.972955	ND	0.723647	0.00350661	0.1295	0.316	0.876726	0.109746	0.048	0.148807	ND	0.652267	0.925123	ND
FBgn0015039	2R	0.995869	0.0627706	0.963228	6.35e-14	0.1987	0.087	0.483265	0.222239	0.1858	0.234855	0.0239	2.52085e-35	0.53032	ND
FBgn0015040	2R	0.998179	0.877413	0.914507	1.86145e-05	0.0698	0.372	0.783529	0.00921589	0.1043	0.234855	ND	5.70878e-33	0.202732	ND
FBgn0015075	3L	0.972541	0.953882	0.190889	0.711259	0.2624	ND	0.865253	0.00762378	0.1247	0.00643574	ND	2.5546e-05	0.27743	0.1323
FBgn0015129	3R	ND	ND	ND	ND	0.3972	0.206	ND	ND	0.2685	0.414382	0.3665	ND	ND	0.0063
FBgn0015218	3L	0.972541	0.589517	0.52178	0.0379657	0.2426	0.271	0.873297	7.70493e-07	0.0023	0.000341297	0.0466	2.16964e-05	0.025621	0.01005
FBgn0015221	3R	0.972541	0.948303	0.277676	0.0713495	0.4264	0.444	4.90645e-05	0.825285	0.2585	0.942385	0.0336	0.240346	8.62389e-07	0.0879
FBgn0015222	3R	0.972942	0.836655	0.903045	0.89102	0.0641	0.379	8.25209e-10	0.994132	0.0535	0.534515	0.2099	3.42513e-10	0.000116996	0.00665
FBgn0015229	3R	0.950835	0.508749	0.977745	4.09354e-06	0.2146	0.38	0.920537	5.0239e-08	0.2993	0.000985707	0.3101	7.79724e-54	7.21302e-40	0.1739
FBgn0015230	3R	ND	ND	ND	ND	0.4481	ND	0.000798662	6.18938e-50	0.0012	0.000341297	ND	8.13006e-32	2.62453e-70	0.00445
FBgn0015239	3L	0.999945	0.902287	0.49149	0.0286297	0.2928	0.102	0.598477	0.00258299	0.0437	0.00494071	0.4283	1.58856e-29	6.37226e-12	0.09195
FBgn0015240	3R	0.988348	0.381263	0.878182	0.694261	0.4159	0.034	0.125186	1.06249e-07	0.2897	0.00643574	0.3018	6.40051e-06	0.000269157	0.11785
FBgn0015245	X	0.0078906	0.014843	0.41509	0.0524911	0.0707	0	0.919087	0.000247456	0.0151	0.000568666	0.3222	0.969399	1.25169e-14	0.01455
FBgn0015247	2R	0.981295	0.276975	0.465011	0.810199	0.0799	0.033	0.82766	0.285711	0.4068	0.268908	0.0849	4.80977e-09	5.40223e-08	0.10695
FBgn0015268	2R	0.972541	0.928759	0.00507757	5.81526e-06	0.0084	0.03	9.80131e-07	2.52274e-17	0.0009	0.000341297	0.016	5.09654e-58	7.55888e-79	0.0002
FBgn0015269	3R	0.97525	0.203653	0.863849	1.45583e-08	0.2014	0.023	0.191509	0.350015	0.2897	0.148807	0.325	0.0482336	2.35762e-08	ND
FBgn0015270	3R	0.973727	ND	0.237774	ND	0.4396	ND	0.354051	6.18471e-14	0.1114	0.000341297	ND	4.15106e-10	2.92705e-06	0.0469
FBgn0015271	2L	0.972541	0.868433	0.655291	0.882973	0.0003	0.308	0.651078	6.11149e-12	0.0948	0.00255537	ND	2.05627e-42	0.0360774	0.2458
FBgn0015277	2R	0.964542	0.722119	0.812092	0.35903	0.0514	0.456	0.252219	0.44115	ND	0.193072	ND	6.62964e-07	8.38962e-16	ND
FBgn0015278	3L	0.97827	0.872073	0.733372	0.000239782	0.2207	0.34	0.00363207	0.447507	0.0468	0.299835	0.2601	0.0240991	7.31162e-06	0.15805
FBgn0015279	3R	0.975964	0.246261	0.775316	0.740297	0.3696	0.359	0.991172	4.23576e-05	0.2098	0.000783085	0.1738	7.38737e-15	1.81836e-08	0.0914
FBgn0015282	3R	0.972541	0.936702	9.49671e-07	0.775102	0.3593	ND	0.17786	0.000376345	0.0125	0.00142552	0.1278	0.0932004	0.286454	0.1796
FBgn0015283	3L	0.972541	0.845908	6.88728e-06	0.849736	0.0575	0.023	0.759561	0.0741988	0.2737	0.00750641	0.2361	0.000125933	0.383765	0.2017
FBgn0015286	X	0.97962	0.499453	0.714972	0.00229231	0.0254	0.49	0.384171	0.0227607	0.0103	0.000341297	0.0854	2.33404e-17	1.81963e-09	0.1099
FBgn0015288	X	0.995869	0.456957	0.29933	3.47565e-14	0.0719	0.093	0.502077	1.92025e-08	0.0628	0.00494071	0.1096	5.37321e-36	2.3529e-136	0.006
FBgn0015295	2R	0.545986	0.621749	0.236066	0.956687	0.1402	0.225	0.889338	2.35383e-15	ND	0.000341297	ND	1.88824e-64	2.58924e-30	ND
FBgn0015296	3L	0.985529	0.517142	0.995445	0.795508	0.2881	0.398	0.629795	0.000391978	0.0628	0.000568666	0.364	0.415153	0.615035	0.0778
FBgn0015298	3L	0.97918	0.856357	0.711147	0.0181028	0.1361	0.113	0.386222	0.000955371	0.0085	0.000985707	0.0526	0.718294	4.30905e-10	0.01225
FBgn0015299	2L	0.972541	0.960848	0.147906	0.870277	0.4065	0.109	0.762033	9.19103e-05	0.0057	0.000341297	0.1441	0.607561	5.86456e-05	0.05765
FBgn0015300	2R	ND	ND	ND	ND	0.3072	ND	ND	6.98462e-24	ND	0.000341297	ND	1.25114e-70	8.59942e-72	ND
FBgn0015316	2L	0.757976	ND	0.305141	0.725574	0.3941	ND	0.587922	0.000353292	0.4237	0.193072	0.0462	0.366631	4.22217e-06	0.1506
FBgn0015320	2L	0.984494	0.34197	0.998889	0.977127	0.3401	ND	0.367697	0.376909	0.1615	1	0.1858	6.11958e-17	3.55557e-21	0.00365
FBgn0015321	3L	0.950835	0.534245	0.686701	0.817553	0.3422	0.034	0.654565	0.032745	0.4813	0.0790187	0.4074	1.30385e-05	1.46096e-10	0.09235
FBgn0015323	3R	0.985529	0.486647	0.572902	3.08237e-34	0.0825	0.044	0.562034	0.00338209	0.4169	0.00966702	0.2719	0.387252	ND	0.16115
FBgn0015324	3R	0.974897	0.324215	4.0028e-05	0.651132	0.0197	0.009	0.0001049	0.167426	0.4303	0.0316083	0.377	0.162171	0.178337	0.01145
FBgn0015331	3R	0.97827	0.530142	0.249244	0.225495	0.3321	0.294	0.0600121	0.606507	0.3106	1	ND	1.96901e-12	8.14368e-11	0.05815
FBgn0015336	X	0.668279	ND	ND	ND	0.3964	ND	0.838729	0.00928973	0.188	0.193072	0.3927	7.25446e-07	0.101424	0.2394
FBgn0015338	2L	0.972541	0.911911	0.12333	0.930145	0.4849	0.062	0.979113	5.06774e-07	0.0113	0.000341297	0.1046	0.0388839	9.50894e-08	0.00465
FBgn0015351	3R	0.97918	ND	0.72187	0.952033	0.1148	0.128	0.496309	0.00211278	ND	0.000568666	ND	0.00196691	0.103453	0.04125
FBgn0015359	3L	0.972495	0.788018	0.323887	0.172309	0.1639	0.263	0.979323	0.027578	0.3021	0.0724797	0.1073	3.60783e-13	0.00320512	0.00575
FBgn0015360	3L	0.991607	0.336542	0.851234	0.774912	0.482	0.298	0.213757	7.4348e-15	0.0063	0.000783085	0.1717	1.32106e-09	3.62903e-06	0.00455
FBgn0015371	2R	0.972541	0.302742	0.375336	3.56416e-10	0.1386	0.021	0.0027038	1.72373e-05	0.0711	0.000568666	0.1583	3.81223e-187	9.59159e-21	0.009
FBgn0015372	2R	0.98071	0.842169	0.938831	0.0161784	0.4074	0.025	0.281278	0.0157017	0.2171	0.0119212	ND	0.0128058	0.000235736	ND
FBgn0015374	X	0.97962	0.689247	0.00231806	0.654113	0.0234	0.104	4.63499e-07	0.483788	0.4673	0.942385	0.3876	0.0597633	0.533598	0.20895
FBgn0015376	2L	0.995251	ND	0.0575518	0.604048	0.0891	ND	0.248946	4.12265e-10	0.3073	0.00494071	0.3886	6.42045e-14	8.34174e-06	0.1878
FBgn0015379	X	0.645752	0.981005	0.785359	0.629064	0.421	0.223	0.942272	1.19802e-05	0.241	0.0316083	ND	0.00288905	1.05182e-06	ND
FBgn0015380	2L	0.995826	0.327436	0.0221977	0.0247614	0.0575	0.032	0.883833	0.339368	ND	0.635187	ND	3.8932e-05	1.23497e-16	ND
FBgn0015381	2L	0.980716	0.478605	0.686366	0.815288	0.0714	ND	0.170138	0.00762924	0.2282	0.942385	0.3788	0.000149869	0.68412	0.07705
FBgn0015391	2L	0.973187	0.977257	0.67107	0.100414	0.4832	ND	0.467786	1.00223e-14	0.0017	0.000341297	0.0169	9.73266e-31	4.13164e-06	0.0009
FBgn0015393	2L	0.984494	ND	0.00018466	1.01868e-26	0.0057	0.026	0.120947	4.13373e-29	0	0.000341297	0.0033	2.16322e-49	1.63933e-160	0.0044
FBgn0015396	3R	0.472703	0.789871	0.390889	0.176893	0.4599	0.093	0.00172368	6.28115e-18	ND	0.000568666	ND	5.64926e-72	0.000278672	ND
FBgn0015399	2L	0.97827	0.759715	0.0440169	0.000209804	0.0797	0.26	0.901279	0.723047	0.2466	0.534515	0.079	0.85859	5.92336e-12	0.129
FBgn0015400	2L	0.98071	0.527703	0.970003	1.33298e-27	0.0456	0.025	0.958607	0.000300547	0.2021	0.041735	0.4683	0.000660626	0.431398	0.0038
FBgn0015402	3R	0.981813	0.447725	2.63342e-05	0.00874867	0.0629	0.201	0.841427	0.0104328	0.0849	0.0316083	ND	0.000276688	0.174164	0.00535
FBgn0015477	2R	0.975643	0.131949	0.0827104	0.000259633	0.4113	0.371	0.634009	0.000944519	0.223	0.000568666	0.3207	7.00238e-33	0.384176	ND
FBgn0015509	2R	0.984494	0.226412	0.55516	0.934612	0.4635	0.134	0.184937	2.93112e-08	0.0028	0.000341297	0.3554	0.000676564	0.701967	0.00995
FBgn0015513	3R	0.97962	0.848096	0.146887	0.448112	0.1492	0.179	0.0497529	0.0314892	0.4965	0.00643574	0.4809	4.47206e-42	5.3408e-07	0.1322
FBgn0015519	X	0.718869	0.517142	0.871464	0.428379	0.3033	0.434	0.831353	0.00746483	0.4656	0.880993	0.4413	0.00505357	0.000397276	0.2254
FBgn0015520	3R	0.972541	0.488518	0.0899323	0.00489833	0.2425	0.276	0.483855	0.001912	0.0035	0.0158223	0.0799	0.847002	1.4724e-07	0.23445
FBgn0015521	2L	0.979243	0.853897	0.151712	3.67207e-16	0.0102	0.123	0.0146363	2.91599e-12	0.0068	0.000783085	0.1293	0.467179	3.52927e-74	0.00055
FBgn0015522	2R	0.0383496	0.725033	0.930125	1.76103e-18	0.0066	0.127	0.0240698	4.74365e-09	0.0061	0.000341297	0.026	5.13319e-250	9.95018e-55	0.0007
FBgn0015524	2R	0.950835	0.867216	0.524219	0.0651816	0.2037	ND	0.559265	0.108079	0.4639	1	0.3537	9.684e-43	0.00108817	0.0636
FBgn0015527	X	0.846067	0.579139	0.265855	0.0183558	0.0421	ND	0.0823755	3.24283e-16	0.0036	0.000341297	0.0992	7.46227e-13	3.48511e-101	0.01165
FBgn0015541	3R	0.981295	0.101928	0.00400343	4.04142e-17	0.0105	0.012	0.671365	0.00153871	0.0244	0.268908	0.439	0.479854	3.22902e-13	ND
FBgn0015542	3R	ND	ND	ND	ND	0.0976	0.226	ND	ND	0.0951	0.332326	0.3254	ND	ND	0.1871
FBgn0015544	2R	0.98071	0.79256	0.631338	0.67674	0.4493	0.377	0.509139	0.000862	0.0362	0.00750641	0.1305	0.270565	1.81767e-05	0.05805
FBgn0015546	2L	0.867257	0.755505	0.0465946	0.135037	0.1449	0.343	0.526446	1.96504e-13	0.0028	0.000341297	ND	5.88822e-20	4.92858e-10	ND
FBgn0015550	3L	0.972541	ND	ND	ND	0.2691	0.014	0.197254	0.0601885	ND	1	ND	0.551664	0.948725	ND
FBgn0015553	2L	0.996084	0.867066	0.908832	0.662097	0.3084	0.086	0.937227	1.85806e-15	0.002	0.000341297	ND	2.49481e-23	1.74162e-27	0.0023
FBgn0015558	X	0.97827	0.27641	0.878381	0.000684315	0.0748	0.215	0.610266	0.00909203	0.1953	0.635187	0.2078	0.0045056	0.853988	0.16095
FBgn0015561	2R	0.995826	ND	ND	ND	0.0178	ND	0.927796	0.781038	0.3302	1	0.2443	0.687606	0.850435	0.12225
FBgn0015562	2R	ND	ND	ND	ND	0.0565	0.063	ND	ND	0.0625	0.880993	0.2776	ND	ND	0.0033
FBgn0015565	X	ND	ND	ND	ND	0.2791	0.239	ND	ND	0.0008	0.000341297	0.0141	ND	ND	0.0036
FBgn0015567	2L	ND	ND	ND	ND	0.0104	0.137	ND	ND	0.0419	0.0944892	0.1683	ND	ND	0.00155
FBgn0015568	3R	0.97827	0.920894	0.209455	1.30284e-19	0.0249	0.189	4.0087e-05	0.0616325	ND	0.148807	ND	0.442359	1.00614e-33	ND
FBgn0015569	3R	0.97827	0.88967	0.442287	9.93835e-12	0.0533	0.389	0.462788	1.22008e-05	0.0011	0.000783085	ND	0.926109	0.634638	0.10265
FBgn0015570	3R	0.981813	4.25281e-07	1.80342e-05	4.49614e-09	0.0014	0.011	5.64028e-06	0.771397	0.1854	0.041735	0.0337	0.396118	0.564717	ND
FBgn0015571	3R	0.98071	0.52833	0.657989	0.043313	0.0315	0.435	0.0499682	2.48919e-17	0.0125	0.000341297	0.0988	3.32027e-116	1.22936e-59	0.00755
FBgn0015572	3R	0.448285	ND	0.757302	0.00965607	0.1886	0.032	0.669193	0.0991634	ND	0.810184	ND	0.0123792	0.659168	ND
FBgn0015574	3R	ND	ND	ND	ND	0.4109	ND	0.000145032	1.80671e-27	0.0115	0.000341297	ND	8.93473e-20	5.70189e-55	0.01425
FBgn0015575	3R	0.990242	0.84907	0.635971	0.0193792	0.2951	0.426	0.790592	0.864376	0.0238	0.00750641	0.0803	1.00036e-14	0.580678	0.04905
FBgn0015576	3R	0.629863	0.894044	0.132998	4.93806e-25	0.0168	0.059	0.742792	0.0236879	ND	0.0316083	0.3895	6.64729e-32	0.000293094	ND
FBgn0015577	3R	0.0317253	0.898	0.845931	0.416752	0.1879	0.465	0.000559461	0.00623524	0.0137	0.534515	0.4176	0.240819	0.00218252	0.181
FBgn0015582	2R	0.98071	0.509038	0.324787	0.00471663	0.15	0.404	0.834122	2.56708e-05	0.0054	0.000341297	0.4436	4.7171e-22	3.96681e-12	0.00945
FBgn0015583	2L	ND	ND	ND	ND	0.2805	0.454	0.990979	2.05039e-33	0.0007	0.000341297	0.0068	1.62822e-20	0.191542	0.00015
FBgn0015584	2R	ND	ND	ND	ND	0.2981	ND	0.309688	8.90194e-121	0	0.000341297	0.0043	4.61639e-18	1.87518e-21	0.0006
FBgn0015585	3L	0.972228	ND	ND	ND	0.2347	0.025	0.741515	4.57655e-76	0	0.000341297	0.0006	1.29306e-21	0.000606111	5e-05
FBgn0015586	3L	ND	0.39104	ND	ND	0.039	0.009	0.585095	2.43452e-40	0.0091	0.000341297	0.0034	4.20638e-18	1.21246e-33	0.00095
FBgn0015589	3R	0.993997	0.00602206	0.890351	3.80145e-25	0.2235	0.006	0.0298279	0.0100724	ND	0.0134537	ND	0.000696742	0.856541	ND
FBgn0015591	3R	0.983802	0.950205	5.90307e-05	0.00265292	0.0748	ND	0.885195	0.0314473	0.2014	0.148807	0.0023	2.71239e-11	0.495985	0.0966
FBgn0015600	2L	0.999945	0.0710632	0.547045	1.3104e-17	0.038	0.018	0.903844	0.074777	0.0392	0.414382	0.1026	2.29002e-24	3.58806e-46	0.00175
FBgn0015602	2R	0.992073	0.504169	0.281825	0.994138	0.4691	0.083	0.848993	2.19411e-11	0.0099	0.000341297	ND	1.32838e-39	1.39781e-16	0.05995
FBgn0015609	2L	0.972541	0.764079	0.604691	1.02845e-16	0.4964	0.198	0.247982	7.90473e-05	0.0053	0.0724797	0.0222	0.00169757	0.000181843	0.0107
FBgn0015610	3R	ND	ND	ND	ND	0.2246	0.296	ND	ND	0.0008	0.000341297	ND	ND	ND	0.01705
FBgn0015614	2R	0.972541	0.845908	0.600223	0.0670841	0.3913	0.272	0.0175692	0.000552828	0.2626	0.000568666	0.3592	4.38858e-15	0.935248	0.0113
FBgn0015615	X	0.987262	0.184702	0.146369	0.000247105	0.278	0.133	0.298513	2.75954e-09	0.0344	0.000341297	0.1572	8.45651e-24	3.39947e-26	0.00565
FBgn0015617	X	ND	ND	ND	ND	0.1801	0.006	ND	ND	0.0014	0.000341297	ND	ND	ND	0.01735
FBgn0015618	3L	0.994707	ND	0.978923	0.862488	0.3775	0.386	0.962178	2.17987e-10	0.0203	0.000341297	ND	0.000322477	1.43163e-07	0.03385
FBgn0015621	2L	0.972541	ND	0.593174	0.477924	0.3878	ND	0.855583	6.74312e-10	0.0019	0.000341297	0.0674	0.117196	4.47667e-08	0.00915
FBgn0015622	3R	0.999945	0.398655	0.099271	0.664264	0.1684	0.019	0.00270127	0.118768	0.0197	0.148807	0.2197	0.15833	1.31803e-10	0.001
FBgn0015623	2L	0.981813	0.967675	0.515592	0.00707292	0.2751	0.411	4.0087e-05	2.98487e-06	0.0002	0.0158223	0.2423	1.51846e-27	1.44724e-10	0.0981
FBgn0015625	3R	0.972541	ND	0.91653	0.983068	0.0134	ND	8.05091e-09	1.01488e-17	0.0005	0.000568666	ND	1.62414e-33	0.346165	0.0819
FBgn0015663	2L	0.880483	0.862273	0.634441	0.075671	0.3061	ND	0.267924	0.225241	0.1377	0.810184	0.2531	0.000406991	0.00212746	ND
FBgn0015664	2L	0.98071	0.336059	0.24798	0.909758	0.4417	0.347	0.738713	2.35575e-15	0.0011	0.000341297	0.2408	1.12651e-10	2.03862e-38	0.06565
FBgn0015714	2R	0.757976	0.866901	0.79101	0.275871	0.3399	0.032	0.000265783	0.267817	ND	0.362835	ND	0.0162724	0.0950587	ND
FBgn0015721	2R	0.972228	0.315125	0.128572	0.487481	0.0624	0.149	0.103607	1.78519e-05	0.0259	0.00494071	0.0736	1.57141e-33	1.30951e-19	0.03165
FBgn0015737	3R	0.945386	0.761124	0.86686	0.000870557	0.3455	0.495	0.767024	0.00397685	0.406	0.0316083	0.4706	1.47511e-06	4.11956e-25	0.00015
FBgn0015754	2R	0.998787	0.513409	0.0108772	0.00012743	0.0153	0.094	0.817479	0.000194872	0.1327	0.299835	0.3633	1.15026e-17	1.94424e-21	0.04675
FBgn0015756	2L	0.972541	0.762654	0.0226511	1.68894e-18	0.0293	0.009	5.73609e-05	2.43512e-11	0.0008	0.000568666	0.0195	0.168837	9.00629e-58	0.0048
FBgn0015765	3R	0.979243	0.552585	0.937657	0.174693	0.1702	0.131	0.55146	0.12872	ND	0.00494071	ND	4.4205e-05	0.0142419	ND
FBgn0015766	3L	0.972541	0.617837	0.00187503	0.192611	0.4331	0.184	0.537084	9.38039e-05	0.0023	0.00494071	0.1644	2.04113e-31	9.43968e-31	0.0108
FBgn0015770	3R	0.950552	0.709064	ND	ND	0.0308	ND	0.00365277	2.00971e-42	ND	0.731523	ND	3.24793e-32	1.10299e-49	ND
FBgn0015772	2L	0.972541	0.517279	0.633325	0.649195	0.4387	0.461	0.834199	0.0187272	0.3721	0.0316083	0.3744	2.94866e-07	5.22503e-05	0.206
FBgn0015773	X	0.987837	0.553644	0.600079	0.0927009	0.3755	0.29	0.96124	0.0271004	0.0302	0.299835	0.0082	5.81439e-24	0.691513	0.07185
FBgn0015774	X	0.982256	0.859393	0.577812	9.06644e-15	0.1181	0.442	0.0208183	0.404085	ND	0.635187	ND	3.05498e-08	0.573298	ND
FBgn0015776	2L	0.999945	0.856357	0.898009	0.503005	0.2993	0.082	0.794136	0.760389	0.1537	0.193072	0.2716	1.61222e-53	7.10493e-49	0.00375
FBgn0015777	2L	0.972541	0.733178	2.61487e-06	5.13981e-16	0.0268	0.022	0.995343	1.49731e-19	0.0002	0.00271493	0.0135	1.87555e-147	1.91475e-97	0.0008
FBgn0015778	3R	0.991607	0.854336	0.298753	0.000253025	0.1503	ND	0.0515709	8.74842e-09	0.0362	0.0316083	0.1894	0.00181574	0.942196	0.1421
FBgn0015781	3R	0.698225	0.338565	0.166742	0.00192567	0.0975	0.425	0.598477	0.0018186	0.1113	0.0097743	0.34	0.918593	1.02659e-07	0.16385
FBgn0015789	X	0.315602	0.908606	0.718349	1.06977e-05	0.1286	0.085	0.963112	1.75616e-05	0.0527	0.000568666	0.1055	1.82393e-18	6.07418e-29	0.00195
FBgn0015790	3R	0.917875	0.879458	0.193655	0.782629	0.4131	0.356	0.738122	4.13073e-05	0.3413	0.000341297	0.1454	2.95719e-09	0.000648982	0.02725
FBgn0015791	2L	0.972541	0.901193	0.000242715	0.8823	0.0526	0.036	0.606759	0.00150624	0.047	0.00142552	0.288	0.00620503	1.24483e-25	0.05655
FBgn0015793	3L	0.972541	0.462091	0.650462	0.0698673	0.0284	0.475	0.0430923	0.38495	0.1624	0.635187	ND	3.47381e-14	5.66959e-12	0.0062
FBgn0015794	X	0.999628	0.811702	0.393781	2.81003e-05	0.0044	0.191	0.130285	0.421244	0.4307	0.041735	0.142	0.484945	8.77593e-05	0.08085
FBgn0015795	3R	0.719673	0.761124	0.568491	0.000177155	0.0535	0.487	0.117816	0.710323	0.089	0.731523	0.115	0.092114	0.0851315	0.2218
FBgn0015797	2L	0.972541	0.975055	0.654374	0.296018	0.4199	0.052	0.925588	6.43576e-06	0.0124	0.000341297	0.2757	0.0135159	1.64902e-11	0.0748
FBgn0015799	X	0.992073	0.170873	0.29204	0.198935	0.3372	0.2	0.236221	5.42696e-20	0.0076	0.000341297	0.0709	4.47294e-19	2.277e-09	0.07225
FBgn0015801	2R	0.921216	0.728533	0.745876	0.000603169	0.0387	0.467	0.447538	0.850842	0.0153	0.880993	0.4326	0.0501298	0.851701	0.1402
FBgn0015803	2L	0.990962	0.833871	0.655271	0.563726	0.3665	0.391	0.758772	0.39275	0.059	0.0490539	0.1534	1.09158e-14	0.00133323	0.2439
FBgn0015805	3L	0.00734719	0.838091	0.230208	0.175274	0.0983	0.466	0.0339353	3.48339e-13	0.0043	0.000341297	0.0621	2.6754e-271	1.19236e-76	0.0276
FBgn0015806	3L	0.972541	0.618025	0.358361	1.56001e-11	0.0394	0.186	0.00416331	0.0027615	0.0961	0.0608893	0.4953	2.90658e-17	1.164e-14	0.15575
FBgn0015808	2L	0.981813	0.683633	0.979112	0.0491962	0.4787	0.36	4.47102e-05	0.934033	0.2069	1	0.1604	0.00853914	0.000179322	0.1376
FBgn0015816	2L	ND	ND	ND	ND	0.0294	ND	ND	ND	ND	0.810184	ND	ND	ND	0.02165
FBgn0015818	X	0.0816006	0.725941	0.988002	0.593623	0.2206	0.136	0.502944	2.52096e-10	0.181	0.00266193	0.205	1.15549e-10	1.25906e-10	0.02685
FBgn0015828	3L	0.97918	0.496804	0.854118	0.704775	0.4114	0.425	0.838999	6.28854e-09	0.003	0.000341297	0.0821	0.00437153	3.77412e-11	0.0011
FBgn0015829	3L	0.979243	0.662592	0.159516	0.891098	0.2002	0.337	0.456532	0.422674	ND	0.193072	ND	3.53744e-29	0.0174119	ND
FBgn0015831	3R	0.628077	ND	ND	ND	0.4187	ND	0.549003	1.40698e-24	0.0038	0.000341297	ND	1.74417e-36	5.46028e-66	0.00075
FBgn0015834	2L	0.972541	0.78245	0.956318	8.89076e-09	0.0829	0.213	0.640982	1.40547e-05	0.0072	0.000341297	0.0641	0.0584894	9.46971e-29	0.0045
FBgn0015838	2R	0.972541	0.904496	0.737039	ND	0.4128	0.09	0.91485	7.59045e-14	0.0321	0.000341297	0.1775	4.43911e-11	1.27158e-21	0.02285
FBgn0015872	2R	0.97962	0.728983	0.0229303	0.982784	0.3354	0.309	0.825927	1.04819e-05	0.0326	0.00138249	0.1594	5.46277e-35	0.0518952	0.0335
FBgn0015903	2R	0.962018	0.728533	0.550889	0.717013	0.2731	0.228	0.821186	2.15653e-16	0.0035	0.00494071	0.1764	3.47492e-11	6.02772e-09	0.0478
FBgn0015904	3L	0.972541	0.530755	0.557083	0.52094	0.1423	ND	0.471796	0.00236833	0.168	0.234855	0.0404	0.33864	0.742616	0.0543
FBgn0015905	2L	0.97827	ND	0.472002	0.253386	0.3117	0.049	0.103959	0.00104223	ND	0.000568666	ND	0.0563336	0.434888	ND
FBgn0015907	2R	0.934984	0.546807	0.066249	0.550198	0.3385	0.281	0.527262	0.186074	0.4464	0.00643574	0.3193	0.642182	9.52544e-05	0.20265
FBgn0015919	3L	0.984783	0.929104	0.984321	0.325117	0.2408	0.466	0.981827	5.00443e-05	0.2487	0.332326	0.1988	3.60963e-12	1.36783e-05	0.06745
FBgn0015924	2L	0.98071	0.860054	0.99987	0.131503	0.4024	0.489	0.126982	0.00687711	0.2681	0.0655326	0.2273	8.0177e-52	1.46046e-05	0.0944
FBgn0015925	2R	0.591913	0.463363	0.723022	0.357981	0.2166	0.28	0.903844	1.01331e-09	0.015	0.000341297	ND	2.67095e-101	6.79234e-31	0.11685
FBgn0015926	X	0.995869	ND	ND	ND	0.4903	0.087	0.284759	9.94445e-10	0.114	0.000341297	0.0067	2.74794e-44	7.2829e-17	0.24685
FBgn0015929	2R	0.972541	0.947398	0.371075	0.738227	0.4523	ND	0.16584	3.62167e-24	0.0012	0.000341297	0.1008	1.26488e-48	6.62459e-23	0.0014
FBgn0015946	3L	0.0383496	0.625671	0.872444	0.238365	0.4092	ND	0.616985	4.81492e-11	0.2496	0.810184	0.1559	4.06104e-10	0.00648487	0.05915
FBgn0015949	2R	0.972541	0.475568	0.776099	0.953598	0.1533	0.028	0.887333	0.0745825	0.0917	0.00494071	0.3025	0.00164736	0.282779	0.2012
FBgn0016013	3L	0.993153	0.216882	0.593037	0.00284596	0.0488	0.135	0.373032	0.0366068	0.025	0.000568666	0.2971	4.94635e-41	1.37368e-07	ND
FBgn0016031	3L	0.0585386	0.992878	0.0761827	0.043313	0.0192	0.464	0.00377909	0.0279304	0.3035	0.041735	0.112	4.58256e-09	1.12603e-27	0.02195
FBgn0016032	2R	0.979243	0.750502	0.925066	0.0042706	0.433	0.217	0.938201	0.0850665	ND	0.193072	ND	0.596299	0.198037	ND
FBgn0016034	3L	0.981295	ND	0.6775	0.504834	0.295	0.105	0.0587672	1.95241e-10	0.1202	0.000568666	ND	0.400804	0.780131	0.10955
FBgn0016036	3L	ND	ND	ND	ND	0.2892	ND	0.942313	0.670946	ND	0.268908	ND	0.0214756	0.984655	ND
FBgn0016038	X	0.170603	0.700465	0.844497	0.06382	0.4339	0.17	8.32161e-05	0.547618	0.0562	0.332326	ND	2.29504e-08	4.63521e-16	0.03265
FBgn0016041	X	0.886495	0.963996	0.973745	0.617445	0.1941	0.033	0.172235	1.00658e-10	0.0353	0.000341297	0.2926	5.07022e-07	8.77138e-09	0.2298
FBgn0016047	2R	ND	0.811607	0.850049	0.847924	0.0322	0.465	0.628542	0.0457855	ND	0.810184	ND	0.220294	0.719438	ND
FBgn0016053	2R	0.972228	ND	0.926507	0.702394	ND	ND	0.120071	6.63287e-09	ND	0.000568666	ND	ND	1.40673e-54	ND
FBgn0016054	2L	0.979243	0.862979	0.55366	0.677158	0.053	0.164	0.807528	5.27093e-06	0.0111	0.148807	0.1127	0.000535	3.76711e-23	0.0064
FBgn0016059	2R	0.802462	0.986467	0.633583	0.188173	0.4981	0.298	0.259514	0.000573381	0.0948	0.0316083	0.4045	2.1096e-08	0.357407	0.06025
FBgn0016061	3R	0.993153	0.658591	0.972264	1.11844e-11	0.0471	0.377	0.630749	0.000295879	0.0883	0.635187	0.2612	0.014883	0.620409	0.043
FBgn0016070	3L	0.972495	0.937524	0.826226	0.858913	0.2485	0.012	0.00053225	7.69799e-13	0	0.000341297	0.003	2.95911e-95	1.06951e-35	0.00695
FBgn0016075	2L	0.972541	0.930154	0.383195	3.30331e-11	0.1152	0.361	0.988029	0.39628	0.471	0.0316083	0.2776	2.85479e-42	1.70166e-101	0.03065
FBgn0016076	2L	0.98071	0.517142	0.0201439	0.000160684	0.3663	0.032	0.622748	0.000145012	0	0.0944892	0.141	0.720817	5.57685e-11	0.01
FBgn0016078	2R	0.972541	0.676156	0.0690285	0.898394	0.1515	0.445	0.479658	0.0834478	ND	0.041735	0.3871	1.08395e-11	6.46897e-06	ND
FBgn0016080	X	0.00280985	0.993648	0.903106	0.0783477	0.1764	ND	0.000578876	1.37662e-61	ND	0.000568666	ND	1.86946e-81	1.0365e-92	0.0094
FBgn0016081	3L	0.98071	0.00386204	0.192184	8.73882e-11	0.4518	0.354	0.000204379	0.00255915	0.0024	0.0158223	0.0438	3.42169e-07	7.06851e-12	0.0178
FBgn0016119	3R	0.688686	0.808265	0.739399	0.201081	0.136	0.063	0.186787	0.959035	0.4098	0.942385	0.0965	0.000955805	1.02347e-16	0.01775
FBgn0016120	3R	0.265117	0.945477	0.505143	0.199115	0.1251	0.262	0.476214	0.896905	0.4349	0.810184	0.1471	0.661947	1.09113e-21	0.02775
FBgn0016122	2L	0.73945	0.00867566	0.168652	8.23024e-09	0.011	0.026	0.976873	0.176175	0.0082	0.041735	0.22	3.47147e-24	9.22411e-58	0.0335
FBgn0016123	3R	0.220687	0.969174	0.395575	0.00517956	0.3973	0.075	0.668652	0.444623	0.0332	0.0790187	0.0244	3.19304e-29	2.83738e-09	0.02555
FBgn0016126	4	0.972541	0.85008	0.565029	1.5873e-05	0.2811	0.154	0.501203	0.428134	0.0245	0.880993	0.4996	2.74823e-08	1.61664e-11	0.02915
FBgn0016131	2R	0.97827	0.527703	0.257117	0.00528874	0.0654	0.005	0.442024	6.7469e-14	0.0961	0.0134537	0.2677	5.79273e-262	1.85963e-56	0.2238
FBgn0016641	2R	0.994359	0.206022	0.694368	3.07035e-08	0.2209	0.124	0.987579	2.77318e-06	0.0459	0.00262467	0.3426	5.6438e-47	2.37166e-09	0.07935
FBgn0016650	3R	0.0777631	0.607835	0.92675	0.0142782	0.2523	0.185	0.446222	0.00968718	ND	0.332326	0.3434	1.24102e-23	0.0287367	ND
FBgn0016660	2L	0.951329	0.547968	0.886599	0.878233	0.0917	0.042	0.617437	0.978632	0.4919	0.731523	ND	0.0590277	0.685262	0.08985
FBgn0016672	3R	0.857549	0.41219	0.397444	0.415338	0.0897	0.499	0.907969	0.290069	0.4825	0.299835	0.3981	0.0045444	6.7643e-19	0.04545
FBgn0016675	2L	0.972541	ND	ND	ND	0.4089	0.196	0.986646	0.101311	0.0146	0.00266193	0.0188	0.0880973	0.402178	ND
FBgn0016684	2R	0.702674	0.31015	0.21246	0.537527	0.4409	0.279	0.912352	0.00195745	0.003	0.193072	0.3027	3.51737e-06	0.701659	ND
FBgn0016685	3R	0.993153	0.379027	0.0109072	2.68515e-05	0.0029	0.037	0.0164817	1.35689e-28	0.0007	0.000341297	0.0201	2.35261e-11	1.98607e-75	0.03425
FBgn0016687	2R	0.972541	0.811816	0.0971358	0.0485013	0.1492	0.015	6.36501e-05	9.31598e-05	0.0011	0.00750641	0.182	0.3044	2.17775e-49	0.0109
FBgn0016691	3R	0.561442	0.945319	0.66626	0.688233	0.4417	0.359	0.210711	0.587274	0.2217	0.534515	0.3271	0.00873764	1.46201e-29	0.00175
FBgn0016693	3R	0.981813	0.606	0.829195	0.0109944	0.3087	0.296	0.359909	0.0088716	0.0136	0.00138249	0.4164	3.56306e-46	5.18808e-27	0.0267
FBgn0016694	3L	0.972541	0.511882	0.296539	0.8437	0.0063	0.03	0.625716	5.12319e-06	0.0033	0.0655326	0.1559	0.713375	0.0124075	0.1062
FBgn0016696	3L	0.0443949	0.385326	0.0667785	0.424901	0.2798	0.331	0.825452	0.562659	0.2315	0.0490539	0.2791	2.3375e-79	2.70137e-13	0.2176
FBgn0016697	2R	0.972495	0.517437	0.0102962	0.092343	0.2784	0.02	0.570453	0.00888485	0.0415	0.000341297	0.1221	0.000812885	0.0392312	0.04235
FBgn0016698	2L	0.930679	0.74674	0.483827	0.614018	0.2141	0.104	0.993468	0.0055479	0.0894	0.000783085	0.3427	0.403904	0.240847	0.1
FBgn0016700	3R	0.981813	0.88317	0.0153616	0.00544739	0.1357	0.001	0.246272	0.541089	0.032	0.942385	0.3549	0.146669	0.421576	0.0856
FBgn0016701	2R	0.999945	0.462478	0.014917	0.316334	0.2114	0.105	0.459059	0.121675	0.2114	0.00966702	0.2392	0.00107361	5.32287e-18	0.04265
FBgn0016715	3L	0.980917	0.88454	0.880689	0.920136	0.4917	0.262	9.93761e-08	0.0780806	0.0156	0.000985707	0.2352	6.31883e-13	0.917792	0.0711
FBgn0016726	2R	0.972541	0.398655	0.418849	2.87593e-16	0.0112	0.033	0.000171353	0.000817661	0.0029	0.000341297	0.0492	0.652498	3.0203e-75	0.0001
FBgn0016754	3R	0.972942	0.483422	0.00180521	3.61197e-09	0.3842	0.084	0.493705	0.476558	0.012	0.731523	0.0553	0.583273	1.37964e-12	0.07615
FBgn0016756	3L	0.990242	0.0437285	4.82722e-05	0.169665	0.4239	0.116	0.886262	0.054529	0.0311	0.000568666	0.3029	3.31016e-05	3.79339e-24	0.0004
FBgn0016762	2R	0.974566	0.744459	0.918822	0.153563	0.325	0.342	0.958698	0.0762914	ND	0.00494071	ND	0.00390611	0.62818	0.1299
FBgn0016792	3R	0.0927979	0.28689	0.0608533	0.649195	0.0272	0.007	0.831123	6.75461e-11	0.0014	0.000341297	0.191	2.48027e-16	0.622869	0.0009
FBgn0016794	3L	0.998179	0.518934	0.664161	0.726688	0.1821	0.269	0.433468	8.97788e-18	0.0486	0.000341297	0.4393	2.28781e-72	1.6849e-23	0.0297
FBgn0016797	3L	0.976518	0.759329	0.870346	0.1416	0.1242	0.307	0.537163	0.0636245	0.0425	0.534515	0.0435	0.0871203	3.69358e-06	0.1957
FBgn0016917	3R	0.421901	0.973085	0.948874	0.962062	0.0881	0.318	0.168218	0.175734	0.2275	0.000783085	0.4102	2.33457e-15	1.8798e-09	0.0247
FBgn0016919	2L	0.94454	0.831869	0.0938136	0.329015	0.3135	0.021	0.473762	4.31131e-38	0.0041	0.000341297	ND	4.54219e-11	0.00158658	0.0068
FBgn0016920	2L	0.98071	0.862979	0.99346	0.903875	0.3864	ND	0.226517	0.00737325	ND	0.942385	ND	0.00290805	0.98201	0.08645
FBgn0016926	2L	0.223847	0.693249	0.532296	9.1793e-09	0.1968	0.014	0.00150424	0.510487	0.2263	0.193072	0.1834	5.58008e-15	0.0874537	0.05725
FBgn0016930	2L	0.98071	0.956484	0.247179	5.79083e-09	0.0038	0.107	0.519403	0.164669	0.3699	0.810184	0.0629	0.467619	7.18227e-09	0.1318
FBgn0016970	2R	0.98071	ND	0.633583	0.358631	0.3559	ND	0.554205	1.16126e-06	ND	0.0724797	ND	0.556948	8.75822e-05	ND
FBgn0016975	X	0.981813	0.119121	0.832371	1.51646e-20	ND	ND	0.806669	8.30844e-05	ND	0.0608893	ND	0.0908576	0.845215	ND
FBgn0016976	X	0.972541	0.68042	ND	ND	ND	ND	ND	0.0105078	ND	ND	ND	0.390843	ND	ND
FBgn0016977	2L	0.972541	0.893609	0.391473	3.29388e-11	0.483	0.236	0.898542	0.273702	0.3459	1	0.2557	7.32246e-31	0.0705284	0.2117
FBgn0016978	2L	0.87062	0.407408	0.260403	0.00131298	0.3223	0.025	0.712209	0.00029438	0.0068	0.000985707	0.046	0.000252551	4.12936e-08	0.0788
FBgn0016983	3L	0.97918	0.381233	0.874035	0.187123	0.064	0.398	0.00928592	4.00067e-11	0.007	0.000341297	ND	1.0174e-62	2.47119e-40	0.02845
FBgn0016984	2R	0.67438	0.79999	0.291983	0.335499	0.1785	0.194	0.527672	0.0193937	ND	0.000568666	0.2039	0.000159507	0.977172	0.11255
FBgn0017397	3R	ND	ND	ND	ND	0.1089	0.287	ND	ND	0.0659	0.49915	0.3019	ND	ND	0.17525
FBgn0017414	2R	0.990962	0.824136	0.491613	0.196439	0.2044	0.111	0.568319	0.0121273	0.0625	0.000341297	0.475	2.93975e-10	0.4778	0.033
FBgn0017418	X	0.976319	0.860054	0.663798	0.164332	0.044	0.392	0.671711	0.0239844	ND	0.0316083	0.2039	8.81756e-13	0.000997017	0.17495
FBgn0017429	3L	0.944353	0.488649	0.483707	0.488386	0.4313	0.064	0.658545	0.000491573	0.0061	0.00494071	0.0675	0.00516316	3.46364e-09	0.24185
FBgn0017430	3L	0.990962	0.617837	0.614405	0.81941	0.2081	0.253	0.975622	0.0438541	0.1342	0.414382	ND	3.75253e-13	9.16297e-07	0.05225
FBgn0017448	3R	0.915206	ND	ND	ND	0.3128	ND	0.892103	0.1628	0.2163	0.299835	0.0851	4.6036e-17	1.29652e-05	0.13575
FBgn0017453	3L	ND	ND	ND	ND	0.1368	0.412	ND	ND	0.4442	0.00643574	0.3768	ND	ND	0.24545
FBgn0017456	3R	0.852466	ND	ND	ND	0.3396	0.011	0.0287827	2.44224e-63	0.0307	0.000341297	ND	3.7428e-59	6.07528e-75	0.0002
FBgn0017457	2L	0.96681	0.557632	0.230534	0.392511	0.2758	0.453	0.724894	3.31018e-09	0.1602	0.000985707	0.0823	0.0932775	0.727746	0.0662
FBgn0017482	2R	0.99203	ND	0.984567	0.164743	0.1876	0.427	0.00272091	0.670978	0.1044	0.49915	ND	0.117487	3.89227e-08	0.05005
FBgn0017545	4	0.97918	0.601982	0.449531	9.16979e-29	0.0556	0.008	7.26986e-09	1.23098e-09	0.0006	0.000341297	0.0376	0.00275351	7.95278e-85	0.0003
FBgn0017549	2R	ND	ND	ND	ND	0.0194	0.149	ND	ND	0.2855	0.0158223	0.3559	ND	ND	0.04125
FBgn0017550	3R	0.972541	0.510482	0.920095	0.943093	0.1304	0.226	0.873658	1.20647e-10	0.0042	0.000568666	0.1291	4.47788e-17	6.96456e-31	0.0285
FBgn0017551	2L	0.983333	ND	0.636829	0.841701	0.0825	0.49	0.258064	4.01139e-13	ND	0.000341297	ND	0.000856394	0.00262282	0.0282
FBgn0017556	2R	ND	ND	ND	ND	0.3015	0.104	0.474982	2.05957e-39	ND	0.00750641	ND	6.32285e-23	4.96095e-81	0.181
FBgn0017557	3R	ND	ND	ND	ND	0.3632	0.149	ND	ND	0.058	0.000341297	ND	ND	ND	0.00105
FBgn0017558	2R	0.501612	0.969174	0.55586	0.0427247	0.0331	0.458	0.0298795	0.7788	0.0913	0.635187	0.3894	2.1576e-29	2.92436e-17	0.0441
FBgn0017561	X	0.918807	0.732346	0.676455	0.892977	0.4149	0.202	0.0177552	2.71696e-16	0.0669	0.000568666	0.3884	1.6384e-19	3.3749e-64	0.01525
FBgn0017566	X	0.0295903	0.524741	0.730099	0.0101527	0.0338	0.342	0.879453	0.0608185	0.1504	0.0490539	0.2577	5.36879e-05	0.00167937	0.1948
FBgn0017567	3R	0.781719	0.496511	0.56931	0.72783	0.1026	0.287	0.663593	0.0497035	0.078	0.041735	0.3178	2.698e-12	0.237201	0.1466
FBgn0017572	3L	0.97827	0.884207	0.372868	0.232139	0.0137	0.469	0.366588	0.00637915	0.3638	0.0316083	0.3132	1.29045e-06	2.99419e-05	0.0318
FBgn0017577	3R	0.97918	ND	0.104799	0.909587	0.3847	0.481	2.72081e-06	2.3511e-11	0	0.000341297	ND	3.15075e-116	1.23499e-53	0.0321
FBgn0017578	3L	0.987262	0.843653	0.568183	0.00158563	0.0396	0.124	0.465585	0.103579	0.0048	0.000568666	ND	0.0971136	0.0436584	0.24375
FBgn0017579	3L	0.972495	0.959654	0.0682565	5.84201e-20	0.005	0.003	6.85801e-07	1.68878e-11	0.0065	0.000568666	0.1722	0.0599351	2.06788e-71	0.002
FBgn0017581	3R	0.950552	0.583185	0.740232	0.208262	0.404	0.401	0.00111645	0.940859	0.2675	1	0.2856	1.24456e-07	0.00494669	0.07585
FBgn0017590	3R	0.97918	0.223258	1.12496e-07	8.20933e-12	0.0202	ND	0.947009	0.0033041	ND	0.148807	ND	0.00058624	0.931273	ND
FBgn0019624	3R	0.637412	0.969174	0.850049	0.533581	0.0893	0.09	0.858076	0.209574	0.0946	0.0655326	0.102	7.81257e-05	0.000436834	0.18855
FBgn0019637	3R	0.981912	0.474174	0.0538218	0.893528	0.1973	0.303	0.915043	1.51689e-16	0.0024	0.000341297	0.1485	8.36199e-42	9.53584e-31	0.01245
FBgn0019643	2R	0.703869	0.35361	1.1735e-12	1.10237e-12	0.1033	ND	1.36826e-21	8.52166e-07	0.0116	0.00750641	0.1554	7.87718e-71	0.0267686	0.1097
FBgn0019644	3L	0.698225	0.893772	0.925586	0.882879	0.2562	0.077	0.0155114	0.593667	0.1547	0.0316083	0.1113	4.16969e-09	0.000174145	0.0777
FBgn0019650	4	0.972541	0.514621	0.0371189	0.678316	0.0268	0.121	0.674655	0.000104851	ND	0.234855	ND	0.673066	0.984823	ND
FBgn0019662	3L	0.993186	0.461805	0.156354	0.0198069	0.0992	0.084	0.0879821	0.022858	0.0688	0.0724797	0.4531	0.00154133	0.383331	0.0361
FBgn0019686	2L	0.972541	ND	0.898141	0.81941	0.0029	0.28	0.0486634	1.32053e-10	0	0.000341297	ND	9.56088e-177	1.98771e-78	0.0079
FBgn0019809	2L	0.999945	ND	ND	0.65963	0.2666	0.128	0.812754	0.0750508	0.2733	1	0.0599	0.0348468	0.865722	0.165
FBgn0019828	3R	0.890891	0.575759	ND	ND	0.4049	ND	3.82461e-08	1.43748e-64	0.0002	0.000341297	0.0018	1.01638e-84	5.24587e-164	0
FBgn0019830	2L	0.943391	0.920765	0.217174	0.505337	0.0435	0.062	0.00230629	0.973781	0.0482	0.0863801	0.3199	0.00175027	0.81554	0.0262
FBgn0019886	2R	0.98316	0.34379	0.98794	0.00296619	0.2833	0.286	0.0864641	0.0306656	0.1365	0.041735	0.2557	0.187593	1.03435e-13	0.16055
FBgn0019890	2L	0.980801	0.321433	0.584393	0.00218905	0.3657	0.22	0.0183839	0.30881	0.179	0.0119212	0.3621	0.0970632	1.05524e-06	0.00745
FBgn0019925	3R	0.993153	0.619196	0.0159313	0.000391443	0.1057	0.091	0.962178	0.000237263	0.0058	0.00643574	0.0168	1.93572e-07	1.2867e-09	0.0589
FBgn0019928	2R	ND	ND	ND	ND	0.4525	0.174	0.00632947	0.00995903	0.3933	0.0119212	0.0208	4.76656e-16	0.444545	0.0801
FBgn0019929	X	0.985529	0.71921	0.538069	0.0513742	0.3467	0.022	0.9188	0.000113823	0.033	0.0790187	0.4154	7.47193e-14	0.0173327	0.24315
FBgn0019932	2L	0.97918	0.415471	0.423771	0.0149385	0.1479	0.094	0.710553	0.685375	0.3956	0.534515	ND	0.0446181	0.0683207	0.1034
FBgn0019936	3R	0.979243	0.522577	0.0264947	2.83297e-54	0.0038	0.005	0.0002507	4.01378e-15	0.0145	0.00138249	0.2385	0.000372826	6.88836e-64	0.0531
FBgn0019938	2R	0.950552	0.820723	0.00508663	0.000112984	0.0389	0.433	0.00347281	1.59621e-15	0.0843	0.000341297	ND	2.47508e-51	8.51729e-87	ND
FBgn0019940	3R	0.0510668	0.0763855	0.652797	0.00537942	0.0147	0.087	0.864799	2.33328e-06	0.0057	0.148807	0.1922	0.903971	0.572769	0.1929
FBgn0019947	3L	0.950835	0.542687	0.103859	0.378058	0.4655	0.384	0.21686	0.0146983	0.4958	0.00266193	0.0806	2.46101e-05	0.726233	ND
FBgn0019948	2R	0.988348	0.467613	0.100558	0.178168	0.3413	0.302	0.00586602	0.000878449	0.0113	0.000985707	0.4299	4.09144e-09	1.19373e-05	0.0022
FBgn0019949	2R	0.972541	0.33076	0.714972	0.222568	0.1944	ND	0.981862	0.0961626	ND	0.00966702	ND	0.859012	0.731958	ND
FBgn0019952	3R	0.950835	0.860433	0.938136	2.52413e-43	0.0034	0.253	0.048739	0.00117021	0.3415	0.0863801	0.2058	7.27388e-21	0.401613	0.02965
FBgn0019957	3R	0.810161	0.534485	0.932113	0.788777	0.1024	0.178	0.228673	0.719993	0.4896	0.234855	0.1798	0.000300051	0.285451	0.1367
FBgn0019960	3R	0.00309141	0.701202	0.752454	0.0273738	0.2908	0.46	0.137713	0.00589641	0.0115	0.00138249	0.4243	1.5085e-50	3.10855e-07	0.0021
FBgn0019968	2R	0.976518	0.20152	0.916276	5.26398e-11	0.0832	0.272	0.703633	0.389916	ND	0.0608893	ND	0.000617877	1.95284e-09	ND
FBgn0019972	3R	0.203189	0.666419	0.429789	0.198619	0.4594	0.468	0.0107448	6.14369e-09	0.164	0.000341297	0.0791	3.59255e-18	4.6511e-27	0.1289
FBgn0019982	2L	0.881344	0.744459	0.55516	4.06488e-05	0.0425	0.246	0.302839	0.900096	0.345	0.810184	0.3674	0.320952	9.58232e-24	0.04785
FBgn0019985	4	0.886495	0.778834	0.97682	0.0384396	0.2092	0.15	0.138299	1.60563e-07	ND	1	ND	0.264053	0.985065	ND
FBgn0019990	3R	0.97918	0.765043	0.505944	0.434388	0.0973	0.328	0.488282	1.47756e-08	ND	0.000985707	ND	3.08494e-12	7.25751e-14	0.2435
FBgn0020018	3R	0.985529	0.906715	0.631338	0.970704	0.0678	0.315	0.624092	0.0288614	0.3335	0.0608893	0.4706	4.20292e-20	2.39716e-21	0.1179
FBgn0020224	3L	0.972228	0.859213	0.143161	0.0388114	0.0101	0.14	0.416317	3.14087e-08	0.3306	0.148807	0.2884	1.31704e-08	0.101431	0.05695
FBgn0020235	3R	0.39836	0.926091	0.409723	0.509288	0.2024	0.442	0.00420913	0.322819	0.4853	0.942385	0.157	0.490644	1.52712e-40	0.00385
FBgn0020236	2R	0.995869	0.263046	0.868048	0.705703	0.4191	0.014	0.0160132	0.56225	0.0109	0.362835	0.2545	4.31341e-46	8.49881e-27	0.19955
FBgn0020238	3R	0.983543	0.769479	0.269202	0.103774	0.2417	0.004	0.343383	9.35e-07	0.1116	0.000783085	0.2101	1.40228e-05	0.00121491	0.0004
FBgn0020240	2L	ND	ND	ND	ND	0.1312	0.434	ND	ND	0.145	0.000341297	ND	ND	ND	ND
FBgn0020245	2R	ND	ND	ND	ND	0.3535	0.38	ND	ND	ND	0.000568666	ND	ND	ND	ND
FBgn0020248	3L	0.558614	0.487325	0.406575	0.91901	0.3193	0.419	0.012946	5.29382e-11	ND	0.000341297	ND	1.00201e-07	1.59476e-56	ND
FBgn0020249	3R	0.870553	0.905293	0.812477	4.20302e-07	0.0448	0.009	0.89256	0.550717	0.0609	0.148807	0.0974	0.837624	3.88493e-12	0.12825
FBgn0020251	3L	0.981813	0.59287	0.807516	0.121249	ND	ND	0.370576	0.647895	ND	ND	ND	1.11646e-17	3.68911e-05	ND
FBgn0020255	X	0.996561	0.571955	3.14109e-05	1.80477e-21	0.0655	0.159	0.00023428	2.87723e-09	0.0001	0.000341297	0.0225	6.77071e-06	2.68165e-05	0.0139
FBgn0020257	2R	0.972541	0.776893	0.00864676	5.1072e-06	0.0221	0.033	0.0724344	0.266441	0.1351	0.880993	0.2883	0.00715788	0.0179288	0.00255
FBgn0020258	2L	0.992928	0.909016	0.850049	ND	0.3335	ND	0.937873	0.0484641	ND	0.810184	ND	0.785601	0.0236225	ND
FBgn0020261	X	0.989012	0.1135	0.0422799	0.561254	0.237	0.002	0.956023	0.0325459	0.3526	0.148807	0.3161	0.676479	0.385513	0.126
FBgn0020269	2R	0.977043	0.848096	0.32656	1.00128e-06	0.0541	0.179	0.693303	0.0112307	0.0275	0.193072	0.0883	0.579069	0.179886	0.0085
FBgn0020270	2L	0.972541	0.862273	0.0877951	0.178472	0.1073	0.174	0.207223	1.5936e-17	0.0287	0.000568666	ND	1.69065e-74	8.95847e-14	0.1309
FBgn0020272	X	0.851587	ND	0.684766	0.949582	0.1503	0.423	0.554832	1.53397e-16	ND	0.000341297	ND	2.46432e-32	1.52678e-26	0.02625
FBgn0020277	3L	0.302267	0.651798	0.418875	0.690506	0.1163	0.466	0.399184	0.428134	ND	0.0608893	ND	0.0592427	0.670292	ND
FBgn0020278	3R	0.921216	0.721134	0.276371	0.694261	0.2454	0.211	0.906068	0.0639416	0.1677	0.148807	0.096	0.165978	0.435834	0.23445
FBgn0020279	2R	0.997719	0.552591	0.0685767	0.000623312	0.4699	0.118	0.981862	3.92345e-05	0.3237	0.00494071	0.2171	1.45882e-27	1.79927e-11	0.1777
FBgn0020280	3R	0.972942	ND	ND	ND	0.3483	ND	0.627652	2.26981e-22	ND	0.000341297	ND	2.08743e-83	4.26539e-55	0.0454
FBgn0020294	3L	0.981813	0.324215	0.588841	0.0105008	0.1403	0.016	0.307788	0.0111223	0.0044	0.193072	0.2889	0.50863	0.00252774	0.11215
FBgn0020299	3R	0.974373	0.186819	0.478419	0.049222	0.3413	0.438	0.597862	0.00311878	0.0151	0.0724797	0.1147	1.18347e-18	0.155812	0.2146
FBgn0020300	3L	0.566901	0.859213	0.0493411	0.385181	0.3833	0.037	0.511503	3.29188e-16	ND	0.000341297	ND	7.58468e-129	3.22772e-51	ND
FBgn0020303	2L	ND	ND	ND	ND	0.0374	0.015	ND	ND	0.4626	0.148807	0.2076	ND	ND	0.01655
FBgn0020304	2L	0.986605	0.626933	0.757555	0.475563	0.0652	0.04	0.900538	0.820915	0.1591	0.534515	0.125	0.0126274	0.93383	0.1013
FBgn0020305	2L	0.972228	0.530299	0.450254	0.000750617	0.0183	0.473	0.687262	2.42457e-10	0.018	0.000341297	0.1945	0.200331	5.62125e-25	0.0499
FBgn0020306	2R	0.975964	0.754097	0.000120705	0.798054	0.1141	0.112	0.2234	1.35505e-12	0.0858	0.000341297	0.3449	5.11432e-21	3.7129e-27	0.1769
FBgn0020307	2R	0.956785	0.321541	0.707273	0.198425	0.1541	0.019	0.712321	1.92368e-05	0.04	0.880993	ND	1.24163e-06	0.420779	0.1685
FBgn0020309	2L	0.97918	0.965717	0.890351	1.82422e-08	0.0741	0.122	0.983291	0.0785243	0.1877	0.942385	0.143	2.67844e-10	4.16174e-10	0.20385
FBgn0020312	2R	3.46058e-22	0.429544	0.297501	1.80376e-05	0.0343	0.374	0.16906	3.57004e-15	ND	0.000568666	ND	1.42203e-19	9.1642e-08	ND
FBgn0020367	2L	ND	ND	ND	ND	0.2451	0.083	ND	ND	0.3668	0.0097743	0.0615	ND	ND	0.06285
FBgn0020368	2L	ND	ND	ND	ND	0.0308	0.005	ND	ND	0.1492	0.00271493	0.1116	ND	ND	0.05145
FBgn0020369	X	0.614348	0.463933	2.46925e-07	0.80288	0.4874	0.091	0.0148994	6.9346e-08	0.0187	0.000568666	0.2471	0.236753	4.08096e-12	0.00075
FBgn0020370	2R	0.972228	0.909451	1.95074e-07	0.658106	0.3777	0.03	0.95881	2.70804e-14	0.0285	0.000341297	0.3373	3.86921e-17	6.29005e-09	0.0439
FBgn0020371	2L	0.972541	ND	ND	ND	0.2606	0.38	0.0699874	1.73045e-64	ND	0.000341297	ND	5.52311e-53	1.24956e-74	ND
FBgn0020372	2R	0.93226	0.0774258	0.00624757	0.570294	0.1231	0	0.929262	0.0262769	0.007	0.000568666	0.0604	0.101105	0.498097	0.1311
FBgn0020376	2L	ND	ND	ND	ND	0.3122	0.199	0.0651263	0.451021	ND	0.49915	ND	0.028154	0.46696	ND
FBgn0020377	2R	0.827496	0.493814	ND	ND	0.3398	0.003	0.580668	0.122638	ND	0.49915	ND	1.82229e-08	4.51313e-06	ND
FBgn0020378	X	0.972541	0.340784	0.615104	0.745049	0.2159	0.126	0.638802	0.25159	0.2941	1	0.0395	0.29016	0.157749	0.11165
FBgn0020379	3R	0.972541	0.373291	0.621632	0.137275	0.1583	0.23	0.82955	0.984786	0.1174	0.635187	0.3356	0.315148	0.256092	0.04515
FBgn0020381	X	4.23699e-05	0.867785	0.98794	1.00644e-07	0.3771	0.091	0.384171	0.79877	0.1896	0.49915	0.1251	0.369586	1.48461e-11	0.0621
FBgn0020385	3R	0.972541	0.0648486	3.07948e-05	0.387587	0.2349	0.028	0.00136844	0.476511	0.223	0.362835	0.1527	0.25988	0.00663098	0.05305
FBgn0020386	3L	0.981295	0.945477	0.869151	0.36667	0.1399	0.008	0.459619	0.867917	0.1486	0.362835	0.3801	0.000596936	1.72796e-13	0.0544
FBgn0020388	3L	0.96681	0.0596791	0.956772	0.117656	0.2281	0.485	0.162561	3.7251e-05	0.0635	0.000783085	0.4202	2.53178e-15	8.65956e-18	0.03255
FBgn0020389	3L	0.87062	0.979982	0.106505	4.38757e-17	0.0013	0.006	0.00580425	1.6206e-09	0.0668	0.000341297	0.0715	4.13444e-16	4.38539e-38	0.0025
FBgn0020391	2R	0.761862	0.43377	0.866176	0.403071	0.3893	0.221	0.0942896	0.916043	0.0241	0.635187	ND	0.116052	0.501439	0.06215
FBgn0020392	3L	0.934984	0.871736	0.517571	0.037694	0.0523	0.274	0.743528	1.64621e-21	0.0013	0.000341297	0.0468	5.59296e-33	1.87777e-21	0
FBgn0020399	3R	0.985529	ND	ND	ND	0.3665	ND	0.175634	5.98593e-56	0	0.000341297	ND	1.09107e-100	6.45723e-124	0.0004
FBgn0020407	3R	0.995657	0.389789	0.945386	0.622597	0.2253	0.204	0.928879	2.6738e-12	0.1316	0.041735	ND	1.32461e-11	9.94811e-07	0.0069
FBgn0020412	3L	0.972495	0.902607	0.975878	0.0637235	0.2632	0.016	0.000725009	0.65835	ND	0.268908	ND	0.954212	8.63852e-08	ND
FBgn0020414	2L	0.996561	0.719825	0.993316	0.134058	0.1356	0.041	0.304879	6.52528e-08	0.0089	0.000568666	0.1359	6.31469e-61	1.85294e-38	0.0002
FBgn0020415	2L	0.594693	0.215172	0.33396	3.7736e-07	0.0344	0.024	0.220384	0.575838	0.1187	0.199953	0.0417	8.16826e-07	2.45497e-06	0.24605
FBgn0020416	2L	0.215317	0.0143891	0.0322458	2.45817e-43	0.0013	0.082	0.2946	0.486536	0.209	1	0.0213	2.14542e-14	0.639876	ND
FBgn0020429	2L	ND	ND	0.657075	ND	0.4884	ND	0.761982	0.635528	ND	0.49915	ND	0.220594	0.811844	ND
FBgn0020439	3R	ND	ND	ND	ND	0.0277	0	ND	ND	0.0123	0.00750641	0.1482	ND	ND	0.04515
FBgn0020440	2R	0.979114	0.551325	0.310285	0.185684	0.2265	0.387	0.550772	0.122989	0.0582	0.00643574	0.2117	1.83872e-16	0.000182304	0.01005
FBgn0020443	2L	0.988348	0.41497	0.00204007	0.000514431	0.1056	0.16	0.183461	3.25949e-07	0.0828	0.000341297	0.2016	0.000312737	4.53295e-08	0.0505
FBgn0020445	2L	0.413528	0.455057	0.261189	0.940652	0.264	ND	5.07067e-05	1.60687e-13	0.002	0.00494071	0.0435	4.98141e-41	9.80411e-38	0.0224
FBgn0020493	3R	0.879594	0.905564	0.919665	0.526399	0.04	0.236	0.0472999	0.136317	0.3426	1	0.1455	0.00122588	0.366655	0.0338
FBgn0020496	3R	0.972228	0.193423	0.998889	0.423669	0.2287	0.029	0.0462495	4.25658e-09	0.0058	0.000341297	0.3162	2.39145e-39	9.99602e-25	0.0285
FBgn0020497	2L	0.97918	0.788219	0.287013	0.977127	0.185	0.017	0.884799	1.9497e-08	0.004	0.000341297	0.4758	9.67116e-23	1.73788e-32	0.0017
FBgn0020503	2L	0.324742	0.964228	0.973932	0.447694	0.0548	0.281	0.960824	1.29275e-06	0.1966	0.00271493	0.2626	9.96613e-06	8.43814e-35	0.02065
FBgn0020506	2R	0.982256	ND	ND	ND	0.2923	ND	0.0794944	0.224229	0.2096	0.0999607	0.1708	0.0215332	0.255011	0.0755
FBgn0020508	X	ND	ND	ND	ND	0.3729	ND	0.00158403	0.000461594	0.1175	0.00494071	0.0003	1.50867e-18	0.757378	ND
FBgn0020509	3L	ND	ND	ND	ND	0.1609	ND	0.230025	9.8643e-73	0	0.000341297	0	3.8877e-26	3.35201e-11	0
FBgn0020510	3R	0.993153	0.859213	0.703264	0.188768	0.3162	0.12	0.78291	0.00370704	0.1207	0.000341297	0.4977	0.000343545	0.329519	0.08085
FBgn0020513	X	0.972228	0.266517	0.0125011	1.6468e-21	0.0107	0.061	0.792516	0.770732	0.2007	0.332326	0.1192	1.79024e-22	1.67114e-65	0.00525
FBgn0020521	2R	0.97962	0.680385	0.893289	0.992941	0.0536	0.311	0.926023	0.0180658	ND	0.193072	0.1821	0.000361602	4.92803e-12	0.02525
FBgn0020545	2L	0.972228	0.573477	0.639069	0.000198529	0.0917	0.324	0.937584	0.625443	0.1987	0.193072	0.0178	8.76874e-07	0.236813	0.0415
FBgn0020616	2L	0.98071	0.232962	0.253846	0.62764	0.385	0.022	0.694656	0.0010467	0.0122	0.00266193	0.1178	1.78067e-08	2.01022e-07	0.0408
FBgn0020617	2R	0.710143	0.761124	0.584026	0.000159734	0.3233	0.031	0.62975	0.0597021	0.0331	1	0.2353	0.000267689	0.700727	0.2275
FBgn0020618	2L	0.972228	0.959654	0.0792358	2.98646e-21	0.0101	0.034	0.0540976	8.3101e-08	0.0045	0.000568666	0.0325	1.48881e-09	2.47605e-90	0.00465
FBgn0020620	2R	0.98071	0.37793	0.912778	0.730038	0.1321	0.256	0.829052	0.0900526	0.2146	0.0316083	ND	4.27546e-05	0.134519	0.0361
FBgn0020621	2R	0.912567	0.453044	0.713312	0.50955	0.3215	0.403	0.814688	0.202635	0.0566	0.193072	0.4677	1.92783e-07	0.048033	0.16
FBgn0020622	2L	0.972541	0.944332	0.413376	ND	0.1372	0.047	0.0107448	1.74188e-07	0.1062	0.0608893	0.3818	3.0369e-19	1.9658e-11	0.11205
FBgn0020626	3R	0.980801	0.616059	0.66004	0.750179	0.332	0.113	0.71914	0.627669	0.433	0.731523	0.4473	0.000460443	0.00491711	0.1849
FBgn0020633	3L	0.995568	ND	0.0557689	ND	0.368	0.151	2.14491e-05	3.48239e-13	0.0008	0.000341297	0.0518	1.86033e-52	8.06277e-60	0.0036
FBgn0020637	3L	ND	ND	0.546754	ND	ND	0.135	ND	0.0176755	ND	1	ND	0.171181	0.81155	ND
FBgn0020638	3L	ND	ND	0.523792	ND	ND	ND	0.995232	9.45578e-05	ND	0.635187	ND	0.879776	0.550616	ND
FBgn0020639	3L	ND	ND	ND	ND	0.3903	ND	ND	0.625501	ND	1	ND	0.148345	0.738696	ND
FBgn0020640	3L	ND	ND	ND	ND	0.3913	0.041	0.25942	0.468857	ND	1	ND	0.0450662	0.180733	ND
FBgn0020641	3L	ND	ND	ND	ND	0.2226	0.171	ND	0.191679	ND	0.942385	ND	3.58257e-06	0.620539	ND
FBgn0020642	3L	ND	ND	0.0665594	ND	0.1504	0.015	ND	0.656459	ND	0.193072	ND	ND	0.845723	ND
FBgn0020643	3L	ND	ND	ND	ND	ND	ND	ND	0.341441	ND	0.880993	ND	0.0354049	0.331483	ND
FBgn0020644	3L	ND	ND	ND	ND	ND	ND	ND	0.710257	ND	ND	ND	0.754981	0.130477	ND
FBgn0020645	3L	ND	ND	ND	ND	0.0737	ND	ND	0.731636	0.2143	0.000341297	ND	0.699399	0.910592	0.15985
FBgn0020647	3R	0.984494	0.462091	0.210323	5.91002e-07	0.1957	0.333	0.036195	0.00425621	0.0123	0.00750641	0.1851	4.82912e-15	5.70685e-30	0.00925
FBgn0020653	X	0.679542	0.1677	0.992321	0.000163429	0.0143	0.428	0.720772	0.00118504	0.0518	0.00255537	0.4628	0.380106	1.07465e-05	0.1285
FBgn0020655	3L	0.891995	0.871736	0.189642	0.0360785	0.4738	0.334	0.337704	2.58015e-09	0.0153	0.000341297	0.249	6.34486e-10	5.57795e-14	0.0291
FBgn0020660	2RHet	0.98071	0.675643	0.139259	3.60498e-05	ND	0.43	0.259659	0.336206	ND	0.0316083	ND	0.00438033	0.000560745	ND
FBgn0020756	3R	ND	ND	ND	ND	0.4689	0.308	ND	ND	ND	0.00142552	ND	ND	ND	0.07975
FBgn0020762	2L	0.996888	0.884781	0.000480038	0.00545621	0.0445	0.02	0.806669	0.891331	0.1165	0.880993	0.1605	0.247583	7.34894e-05	0.2113
FBgn0020764	2R	0.680018	0.410612	0.49013	0.332587	0.0398	0.458	0.886642	1.20064e-08	0.0228	0.000568666	0.2565	3.50166e-08	0.0126785	0.00125
FBgn0020765	3L	ND	ND	1.56193e-06	ND	0.179	0.109	ND	0.67712	ND	0.299835	0.2277	0.148043	0.988463	ND
FBgn0020766	2R	0.754391	0.845908	0.753898	0.890636	0.1124	0.238	0.400858	0.657698	0.4954	1	0.2238	2.6525e-09	0.4112	0.06945
FBgn0020767	2R	0.97962	0.841416	0.119154	2.31366e-14	0.0056	0.121	0.81457	0.9736	ND	0.0490539	0.0819	0.0101336	1.18478e-05	ND
FBgn0020880	2L	0.983802	ND	ND	0.0413924	0.207	0.215	0.299952	0.697462	ND	0.148807	ND	0.192207	0.694986	ND
FBgn0020887	3L	0.950835	0.732591	0.0115139	0.879712	0.2149	ND	0.981827	8.05965e-12	0.3828	0.00643574	0.4731	1.16407e-23	1.37437e-08	0.21475
FBgn0020906	2L	ND	ND	ND	ND	0.1525	ND	0.760857	0.258789	0.0036	0.414382	0.0001	1.47099e-09	0.909168	0.0037
FBgn0020907	3R	0.97962	0.556154	0.00904154	0.0561959	0.0753	0.001	0.595258	1.37547e-07	0.0041	0.00750641	0.4671	0.0102392	0.332193	0.1968
FBgn0020908	2RHet	0.974373	0.959763	0.0378511	0.158201	ND	ND	0.805662	8.79907e-11	ND	0.193072	ND	0.874498	0.40314	ND
FBgn0020909	X	0.950552	ND	0.304219	0.00218927	0.0182	0.067	0.0198934	1.9715e-18	0.0066	0.000341297	ND	0.0303572	9.93221e-32	0.00935
FBgn0020910	3R	0.826845	0.825931	6.5235e-06	2.12804e-22	0.0701	0.238	0.158827	0.000400889	0.0103	0.00262467	0.101	1.23006e-09	1.10177e-73	0.0243
FBgn0020912	3R	0.645182	0.431925	0.035009	0.331293	0.1928	ND	0.0618861	0.0173882	ND	0.199953	0.2609	3.1567e-09	0.137412	ND
FBgn0020930	2R	0.886495	0.642276	0.0478602	0.999348	0.1995	0.005	0.971335	0.279679	0.2763	0.49915	0.1882	4.65051e-07	1.70676e-08	0.20205
FBgn0021738	X	0.972541	0.556154	0.835786	0.753495	0.0206	ND	0.657318	0.000583262	ND	0.810184	ND	0.0679753	0.919058	ND
FBgn0021742	X	0.490632	ND	0.945386	ND	0.0364	0.112	0.639724	0.782701	ND	1	ND	0.00350477	0.968154	ND
FBgn0021750	3R	0.990242	0.898	0.995996	0.0540791	0.4922	0.474	0.855104	0.00125057	ND	0.000341297	0.1256	0.0182673	5.11806e-05	0.1892
FBgn0021760	3L	0.994954	0.0609597	0.429789	4.30573e-05	0.1933	0.088	0.116157	2.27248e-06	ND	0.000783085	ND	2.22196e-16	2.35501e-70	ND
FBgn0021761	2L	0.984494	0.90566	0.0619629	0.28982	0.3523	ND	0.108268	1.57581e-18	0.006	0.000341297	ND	6.01203e-86	1.72374e-18	0.04875
FBgn0021764	X	0.972541	0.537237	0.948766	8.13553e-07	0.4209	0.049	0.0682902	1.23324e-08	0.0245	0.041735	ND	3.30198e-92	5.56087e-28	0.0798
FBgn0021765	X	0.976518	0.84745	0.823433	0.318087	0.3119	0.003	0.22261	0.000186269	0.0272	0.00258621	0.0606	3.19717e-12	1.47862e-66	0.0028
FBgn0021767	X	0.87793	0.506681	0.461468	ND	0.0787	ND	0.4252	0.0711129	0.2076	0.942385	0.1142	0.859012	0.286558	0.08615
FBgn0021768	3L	0.939057	0.552607	0.104625	0.183744	0.0276	0.025	0.999346	0.00144551	0.0115	0.00142552	0.0632	5.1416e-13	0.087922	0.2105
FBgn0021776	3R	0.995869	0.809647	0.240556	0.909559	0.3834	0.029	0.0229926	0.314296	0.4493	0.414382	0.4851	0.0620063	0.539208	0.04245
FBgn0021795	2R	0.999167	0.161256	0.000101006	3.30742e-12	0.0719	0	0.0741684	0.00107659	0.0056	0.0105393	0.0082	0.149156	1.17392e-12	0.06245
FBgn0021796	2L	0.98071	0.324215	0.213081	0.430113	0.2218	0.206	0.855104	0.00187287	0.0821	0.00494071	0.3595	3.05756e-26	1.32747e-12	0.0586
FBgn0021800	2L	0.905583	0.96182	0.587038	0.190158	0.0329	0.093	0.450885	0.00141317	0.4539	0.000568666	0.2747	4.81568e-08	4.03507e-20	0.0799
FBgn0021814	2R	0.972541	0.695977	0.056384	0.911272	0.2455	0.418	0.178563	7.96348e-06	0.0086	0.000341297	0.1209	6.16687e-59	8.97244e-29	0.00055
FBgn0021818	2R	0.993153	0.549321	0.0837803	0.128235	0.45	0.132	0.0945195	4.91203e-10	0.0316	0.000783085	ND	2.37775e-18	1.1919e-08	0.2138
FBgn0021825	2R	0.934355	0.63685	0.970833	0.468618	0.4832	0.245	0.400738	0.00532802	0.1279	0.000341297	0.073	0.0740721	9.87962e-05	0.21445
FBgn0021847	2R	0.984494	0.177545	0.00156547	0.0511112	0.0303	0.225	0.964331	0.143708	0.0618	0.000568666	ND	0.704689	0.669971	ND
FBgn0021856	2L	0.972228	0.915009	0.530686	0.401453	0.3645	0.481	0.807517	0.00375324	ND	0.00258621	ND	0.304256	7.70754e-06	0.1011
FBgn0021872	2R	0.972541	0.928748	0.158915	0.394729	0.1555	0.16	0.616235	0.367538	0.083	0.731523	0.2226	0.447835	6.26403e-14	0.2492
FBgn0021873	2L	ND	ND	ND	ND	0.2149	0.327	ND	ND	0.4858	0.731523	0.2637	ND	ND	0.1444
FBgn0021874	2L	0.972495	ND	0.624831	0.0481581	0.1935	0.347	0.525782	4.80607e-06	0.0159	0.000341297	0.0262	0.517692	5.92829e-31	0.0365
FBgn0021875	2R	0.981813	ND	0.439631	0.00240922	0.0991	0.065	0.0713663	1.19768e-06	0.1123	0.000341297	ND	0.0909815	3.6473e-15	ND
FBgn0021895	2R	0.992073	0.96025	0.890758	0.448417	0.1741	0.499	0.178751	3.23387e-06	0.0202	0.000985707	0.1843	2.43913e-05	5.44862e-26	0.0126
FBgn0021906	2L	0.537903	0.845908	0.654533	0.535928	0.2276	0.27	0.12282	0.00837691	0.169	0.193072	0.1659	6.60196e-10	0.0746181	0.0484
FBgn0021944	2L	0.696638	ND	0.955041	0.325309	0.2936	0.441	0.035549	0.40834	0.1929	0.268908	0.4244	2.08438e-10	6.921e-05	0.00205
FBgn0021953	2L	0.979243	0.675643	0.983971	0.855905	0.4972	0.181	0.0229505	5.99149e-06	0.0021	0.00494071	0.1136	0.414996	0.444331	ND
FBgn0021967	2L	0.879594	0.830443	0.870867	0.609075	0.3884	0.185	0.064777	0.999028	0.2875	0.332326	0.2972	0.00128668	0.00207037	0.06785
FBgn0021979	2R	0.852466	0.682305	0.655271	0.398627	0.3206	0.274	0.0403867	0.171046	0.377	0.041735	0.2561	1.07822e-05	1.13325e-05	0.00405
FBgn0021995	2R	0.879594	0.860054	0.237697	7.45479e-06	0.0636	0.079	0.506771	1.06475e-16	0.0046	0.000341297	0.1126	4.70177e-35	3.18674e-66	0.1041
FBgn0022023	2L	0.972541	0.967366	0.0640593	4.01092e-13	0.0535	0.033	0.810168	0.0301062	0.1174	0.000341297	0.1022	0.0380323	2.18751e-08	0.0457
FBgn0022027	2R	0.97918	0.763648	0.6836	0.296997	0.3404	0.397	0.545474	0.126881	0.0747	0.000341297	0.2733	1.28129e-11	0.215945	0.17895
FBgn0022029	2R	0.999945	0.728609	0.853863	2.04159e-07	0.0896	0.472	0.503604	2.73271e-10	0.0404	0.000341297	0.0817	1.14675e-79	3.726e-45	0.0915
FBgn0022063	2R	ND	ND	ND	ND	0.3343	0.323	ND	ND	0.0795	0.148807	0.4657	ND	ND	0.0478
FBgn0022069	2L	0.976518	0.789871	0.0437046	8.20178e-05	0.0391	0.22	0.0272537	7.03651e-23	0.0022	0.000341297	0.0515	3.07213e-33	1.56858e-27	0.06045
FBgn0022085	2R	ND	ND	ND	ND	0.1863	0.3	ND	ND	0.2117	0.148807	0.0739	ND	ND	0.1357
FBgn0022097	2R	0.972228	0.388315	0.139675	0.840848	0.0621	0.129	8.97404e-09	0.0316405	0.3625	0.0608893	0.1132	0.828342	4.16567e-19	0.1021
FBgn0022153	2L	0.972541	0.0335498	0.324805	0.681784	0.354	0.342	0.856579	2.88632e-10	0.0572	0.00142552	0.1842	3.11286e-15	0.00060223	0.2042
FBgn0022160	2R	0.781719	0.930654	0.0140259	0.000222282	0.0421	0.078	1.81905e-05	0.010599	0.0227	0.0490539	0.2524	0.00163908	6.42517e-08	0
FBgn0022213	2L	0.710143	0.961398	0.530353	0.0887835	0.167	0.061	0.310493	2.82245e-12	0.0005	0.000341297	0.0909	3.84113e-51	9.47723e-24	0.0132
FBgn0022224	2R	0.99525	0.682305	0.307627	0.181958	0.4931	0.048	0.64623	0.0132323	ND	0.0158223	ND	0.291237	2.22868e-11	ND
FBgn0022238	2R	0.995657	0.700291	0.895584	3.62306e-05	0.0169	0.359	0.254608	0.00178566	0.0045	0.000341297	0.4982	9.14659e-06	1.49055e-06	0.00235
FBgn0022246	2L	0.972541	ND	0.757063	0.494206	0.0281	0.071	0.095654	1.18349e-05	ND	0.000341297	ND	0.00343595	2.63927e-16	ND
FBgn0022268	2L	0.98071	0.871736	0.901617	0.239939	0.4122	0.085	0.00366661	0.390771	0.4611	0.49915	0.1434	0.0190164	0.0164301	0.17995
FBgn0022288	2R	0.97962	0.832968	0.83154	0.00521562	0.0104	0.021	0.140958	3.35166e-20	0.0165	0.000341297	ND	0.00156778	2.12574e-31	0.04315
FBgn0022338	3R	0.972541	0.536659	0.188797	0.487481	0.3591	0.286	0.696741	7.24751e-19	0	0.000341297	0.0183	9.74367e-91	2.06017e-30	0.00045
FBgn0022343	2R	0.976518	0.837934	0.40578	0.11282	0.1537	0.359	0.437021	1.82964e-08	0.0405	0.000341297	0.0339	0.62317	2.6969e-16	0.00695
FBgn0022344	3R	0.758402	0.726249	0.909596	0.655008	0.0427	0.087	0.785765	0.099465	0.327	0.0655326	0.0543	7.65302e-07	8.98251e-06	0.1368
FBgn0022349	3R	0.972228	0.957065	0.344516	0.977127	0.4966	0.217	0.981827	0.0010768	0.0073	0.000341297	0.0283	2.49447e-11	2.24269e-49	0.0309
FBgn0022355	X	0.999945	0.00341939	2.16043e-18	3.05265e-31	0.0034	0.007	0.77782	0.0148715	0.0121	0.000783085	0.1317	0	7.20121e-28	0.01015
FBgn0022359	3R	0.988348	0.892365	0.864851	4.33777e-05	0.0051	0.343	0.105343	0.832184	0.3058	1	0.3006	0.00597345	0.748437	0.07785
FBgn0022361	4	0.992073	0.973581	0.0180325	0.336072	0.0259	0.468	0.99062	0.0274665	0.0746	0.49915	0.2475	0.0225327	0.00175685	ND
FBgn0022382	2R	0.97827	0.709064	0.72187	1.35679e-06	0.0089	0.447	0.0674571	0.0824029	0.3942	1	ND	0.0376496	1.31701e-07	ND
FBgn0022699	3L	0.983802	0.1002	0.598481	0.649567	0.4789	0.156	0.233563	0.0153149	0.147	0.0316083	0.4212	0.201141	0.952499	0.127
FBgn0022700	2R	ND	ND	ND	ND	0.3389	0.329	0.793551	0.0453696	ND	0.942385	ND	0.00270328	0.748286	ND
FBgn0022702	3L	7.06571e-59	0.38936	6.86648e-06	1.01455e-06	0.0048	0.002	0.519486	3.0189e-26	0.2225	0.000341297	0.3609	1.24209e-22	1.80926e-21	0.01865
FBgn0022708	2R	0.984494	0.940063	0.166889	0.0209436	0.1883	0.239	0.906395	2.52186e-06	0.0059	0.000341297	0.0768	0.00022864	4.20161e-62	0.0023
FBgn0022709	3L	0.995869	0.950272	0.488034	0.977096	0.4315	0.045	0.719164	4.44432e-06	0.0289	0.00142552	0.4796	2.7674e-36	7.13519e-51	0.00585
FBgn0022710	X	0.97827	0.530299	0.250447	0.0499576	0.1176	0.205	8.90891e-09	0.102599	0.0521	0.49915	0.3103	0.000422137	0.0334139	0.096
FBgn0022720	2L	0.981295	0.412791	0.623235	0.678316	0.3822	ND	0.31407	5.56647e-17	0.0423	0.000341297	0.4596	2.05302e-24	2.90124e-12	0.04915
FBgn0022724	X	0.973542	0.450396	0.827643	0.893526	0.1917	0.087	0.344411	2.63449e-05	0.2308	0.0316083	0.2933	0.38146	0.0296787	0.07955
FBgn0022740	2R	0.972729	ND	ND	ND	0.444	ND	0.849907	2.59879e-05	ND	0.534515	ND	2.50238e-32	2.88754e-05	ND
FBgn0022764	2R	0.976518	0.446788	0.11599	0.000851379	0.188	0.458	0.756252	5.06684e-08	0.0477	0.000341297	0.3038	1.63315e-29	1.13495e-35	0.01085
FBgn0022768	X	0.964306	0.523395	0.289812	0.0197809	0.2832	0.488	0.00106459	0.788027	0.0174	0.299835	0.3684	0.0492224	3.63869e-16	0.20395
FBgn0022770	X	0.93653	0.196471	0.0809278	0.569353	0.2134	0	0.653871	0.0829102	ND	0.635187	0.0334	0.0206642	0.85336	ND
FBgn0022772	2R	0.909278	0.0152523	0.0173564	0.842808	0.3849	ND	0.10457	1.62051e-10	0.0006	0.000341297	ND	ND	5.21837e-29	0.0434
FBgn0022774	3L	0.781719	0.761124	0.000919517	0.0664365	0.0809	0.268	0.079411	0.545927	0.278	0.041735	0.1823	0.387795	3.22553e-87	0.1321
FBgn0022786	X	0.423267	0.698927	0.908001	0.872586	0.2063	0.378	0.150679	5.4588e-15	0.0055	0.00142552	0.1036	2.11807e-17	0.180121	0.0011
FBgn0022787	3R	0.995657	0.134791	0.903167	0.000385618	0.2296	0.43	0.993661	0.224005	0.0175	0.388627	0.4146	0.465376	0.000974287	0.1527
FBgn0022800	3R	0.918667	0.998068	0.255924	0.793455	0.151	0.078	0.226546	4.64949e-06	0.1394	0.0999607	0.2305	0.313652	0.884017	0.23335
FBgn0022893	2L	0.94454	0.451994	0.882255	0.0111173	0.0687	0.373	0.225226	2.47559e-11	0.0002	0.000341297	0.0928	4.03969e-32	1.42908e-105	0.00225
FBgn0022935	3L	0.993153	0.543864	0.793713	0.2075	0.275	0.019	0.229442	9.67543e-09	0.3124	0.000568666	0.3881	1.21042e-28	8.93251e-06	0.14585
FBgn0022936	3L	0.94454	ND	0.968839	0.0472146	0.2915	0.365	0.806669	9.12399e-19	ND	0.000341297	ND	0.00376262	0.00140087	0.1006
FBgn0022942	X	0.896169	0.715163	0.41242	0.862488	0.2017	0.068	0.438731	6.03279e-17	0.0506	0.000783085	0.3927	2.71535e-26	4.1257e-62	0.1757
FBgn0022943	3R	0.972541	ND	0.928602	0.425122	0.40074	0.088	0.156136	0.44115	0.3626	0.268908	0.2243	3.52029e-17	0.012857	0.02045
FBgn0022959	3L	0.972541	0.451994	0.000327889	7.53407e-05	0.1061	0.342	0.0887929	0.207903	0.0184	0.000985707	0.2955	0.0470059	0.852455	0.1333
FBgn0022960	2R	0.980801	0.965599	0.103155	0.117412	0.023	0.011	0.964331	1.18046e-14	0.1967	0.0316083	ND	2.2337e-19	2.74784e-16	ND
FBgn0022981	3R	0.94454	ND	ND	ND	0.4942	0.197	0.0228855	1.11941e-14	0.0008	0.000341297	ND	1.61169e-19	3.4787e-05	0.01445
FBgn0022984	2R	0.972228	0.68844	0.0127168	0.863138	0.2083	0.04	0.720772	0.286548	ND	0.880993	ND	4.69567e-08	3.01672e-06	0.022
FBgn0022985	2R	0.979243	0.638523	0.716679	0.0498603	0.0435	0.122	0.0307264	3.89329e-07	0.1488	0.0316083	0.3498	2.27216e-10	3.38914e-22	0.22185
FBgn0022986	2R	0.939192	0.874129	0.263454	0.133064	0.4575	0.121	0.134555	0.0789857	0.3377	0.0316083	0.4936	2.31816e-17	1.52219e-10	0.078
FBgn0022987	2R	0.979243	0.964228	0.770619	0.000759289	0.1112	0.019	0.816845	0.00347037	0.4021	0.49915	0.4706	3.12987e-07	7.63067e-08	0.18995
FBgn0023000	3L	0.972541	0.499255	0.583828	0.330216	0.0917	0.239	0.467786	0.0307825	ND	0.00142552	0.3533	5.36879e-05	8.25015e-06	0.0709
FBgn0023001	3L	0.950835	0.89484	0.00167207	0.938293	0.3266	0.045	0.00975471	0.994128	0.0219	0.810184	0.0913	0.000174479	0.121928	0.2146
FBgn0023023	3R	0.976518	0.343539	0.423916	0.170393	0.1233	0.187	0.503604	0.192163	0.2339	0.299835	0.2111	0.548456	0.0066153	0.03315
FBgn0023076	3L	0.939854	0.803	0.274899	0.262976	0.4021	0.263	0.198621	1.6354e-25	0.2244	0.0504348	0.3737	6.07248e-10	2.19387e-41	0.0078
FBgn0023081	2R	0.972729	0.297236	0.931336	0.00080731	0.34	0.007	0.637639	0.00872052	0.3809	0.000783085	0.3749	3.32773e-15	4.89951e-10	0.0512
FBgn0023083	3R	0.9843	0.34197	0.407481	0.186905	0.4767	0.193	0.185108	0.51863	0.3114	0.268908	0.2356	0.00100663	4.82356e-12	0.09755
FBgn0023090	2L	0.999945	0.542118	0.964739	0.649603	0.2905	0.242	0.898335	2.21053e-40	ND	0.000341297	ND	4.02032e-36	1.46207e-71	ND
FBgn0023091	2L	0.972541	0.950172	0.978923	0.0176377	0.0295	0.417	0.942286	0.28011	0.0957	0.49915	0.0466	1.3298e-15	0.547121	0.01535
FBgn0023094	3L	0.999945	0.845868	0.236701	0.0727906	0.3514	0.157	0.856161	5.179e-14	0.0104	0.000341297	0.0918	4.42865e-59	4.0609e-19	ND
FBgn0023095	3L	0.996084	0.842879	0.283469	2.26044e-10	0.2924	0.384	0.00334408	0.000325737	0.0161	0.362835	0.0909	4.78603e-05	2.91005e-33	0.2276
FBgn0023096	2L	0.976518	0.542687	0.131894	0.887842	0.3426	ND	0.277605	9.72095e-07	ND	0.49915	ND	0.000965228	0.27405	ND
FBgn0023097	3R	0.994677	0.325922	0.508984	9.81971e-09	0.0422	0.284	0.817353	6.03795e-09	0.0111	0.000568666	ND	2.37934e-46	0.0211382	0.19185
FBgn0023129	3L	0.979243	0.784165	0.932429	0.534865	0.0738	0.447	0.000475293	0.732221	0.2339	0.731523	0.2573	0.0001352	0.581402	0.09035
FBgn0023130	X	0.835728	0.34513	0.154742	0.903875	0.2624	0.373	0.77302	1.44188e-06	ND	0.000341297	ND	6.62368e-11	5.19552e-08	0.04475
FBgn0023143	2R	0.972495	0.0516385	0.513266	0.017131	0.3572	0.389	0.588389	7.91727e-10	0.0577	0.000568666	0.4351	0.00819613	0.0931274	0.03965
FBgn0023167	2R	0.995869	0.867785	0.00215113	0.00507212	0.0078	0.029	0.936106	2.21234e-07	0.0692	0.000341297	0.3066	0.00616217	1.04119e-06	0.15685
FBgn0023169	X	0.997824	0.597813	0.564987	0.621695	0.4434	0.126	0.502463	0.522291	0.4984	0.810184	0.233	0.296529	0.293016	0.1977
FBgn0023170	2R	0.98071	0.399247	0.41509	3.22014e-25	0.0375	0.019	0.00789433	0.0110802	0.0052	0.0158223	0.0671	0.70378	1.01787e-127	0
FBgn0023171	2R	0.996561	0.70712	0.67941	0.0314189	0.1823	0.308	0.861204	0.378353	ND	1	ND	0.00908231	2.54637e-11	ND
FBgn0023172	2R	0.972541	0.389868	0.100638	0.725574	0.1758	0.409	0.530736	0.000758614	0.0078	0.148807	0.3777	1.62013e-44	2.88157e-24	0.0111
FBgn0023174	3L	0.979243	0.952665	1.59765e-05	0.767152	0.4798	0.063	0.48514	0.000195257	0.0585	0.000341297	0.1172	6.86447e-07	7.06022e-16	0.0007
FBgn0023175	2R	0.974373	0.706382	0.201571	0.0704778	0.3035	0.044	0.758257	0.0067484	0.0371	0.000568666	0.4476	9.25346e-06	0.706696	0.22015
FBgn0023177	X	0.40441	0.98178	0.718349	0.0665619	0.0636	0.336	0.981862	1.2228e-11	0.008	0.000341297	0.1294	1.81549e-23	7.94399e-30	0.0386
FBgn0023178	3R	0.985529	0.950205	0.0235338	0.000385297	0.0158	0.14	0.906584	0.00548136	ND	0.0790187	ND	0.0428516	0.00117128	ND
FBgn0023179	3R	0.97918	0.624639	6.62432e-09	1.14481e-10	0.023	0.061	0.951719	0.000165703	0.0134	0.0863801	0.261	6.40506e-10	0.414909	ND
FBgn0023180	2R	0.972541	ND	0.817914	0.995354	0.1649	ND	0.912357	9.46477e-09	0.0253	0.000985707	ND	4.01893e-08	1.37366e-07	0.0617
FBgn0023181	2R	0.840342	ND	0.827935	0.663566	0.3127	ND	0.735629	9.26177e-16	0.0069	0.000568666	0.1813	0.590064	0.985474	0.0311
FBgn0023197	3L	0.972541	ND	ND	ND	0.3558	ND	0.991164	0.82096	0.1262	0.880993	0.0016	4.11231e-13	0.804509	0.1268
FBgn0023211	2R	0.972541	0.906101	0.392817	0.972334	0.283	0.277	0.137898	0.130736	0.2446	0.148807	0.2187	0.494696	0.0150386	0.1789
FBgn0023212	3R	0.972541	0.953796	0.337839	0.644044	0.1921	0.137	0.885195	0.244642	0.3457	0.0119212	0.3615	0.144298	0.296028	0.03705
FBgn0023213	4	0.862587	0.322754	0.142921	0.151939	0.1111	0.339	0.294737	0.0396699	0.2278	0.000568666	0.4163	3.56662e-12	3.60122e-44	0.00815
FBgn0023214	2R	0.972228	0.757488	0.855191	6.85999e-05	0.1697	0.498	0.00303007	0.703709	0.0199	0.731523	0.0698	0.000502261	0.840568	0.12655
FBgn0023215	X	0.946464	0.357625	0.231517	0.970718	0.4919	0.35	0.671766	6.86588e-07	0.0745	0.00494071	0.2195	3.30631e-18	2.87793e-20	0.16045
FBgn0023216	X	0.41865	0.821558	0.883427	0.947235	0.1911	0.436	0.0394689	1.56888e-08	0.0488	0.000783085	0.1916	9.35348e-31	0.26745	0.23375
FBgn0023388	2L	0.985529	0.435234	0.276371	3.89553e-13	0.1403	0.462	0.794136	0.0199977	0.0314	0.414382	ND	0.000429541	6.44709e-13	0.05215
FBgn0023395	3L	0.972541	ND	ND	ND	0.051	ND	0.359278	1.15152e-13	0.0006	0.000568666	ND	1.96535e-37	0.951778	0.0124
FBgn0023407	2L	0.00029951	0.467261	0.541706	2.54302e-09	0.3697	0.438	0.917814	7.98692e-08	0.0601	0.041735	0.3287	5.65106e-28	3.68283e-10	0.11925
FBgn0023415	2L	ND	ND	ND	ND	0.1107	ND	0.00239174	8.59073e-81	0	0.000341297	0.0004	6.09968e-189	4.92803e-12	0.00125
[truncated: 12,353 more rows]
