# Supplementary material for: Variation in the X:Autosome Distribution of Male-Biased Genes among Drosophila melanogaster Tissues and Its Relationship with Dosage Compensation
Source: Genome Biol Evol. 2015 Jun 24;7(7):1960–71. doi: 10.1093/gbe/evv117 (PMC4524484; doi:10.1093/gbe/evv117)
Supplement: Supplementary Data [file supp_evv117_FileS1_d.xls]

## Sheet: Blatt1
		RPKM for each gene in males
gene ID	chrom	Dataset 1	Dataset 2	Dataset 3	Dataset 4	Dataset 5	Dataset 6	Dataset 7	Dataset 8	Dataset 9	Dataset 10	Dataset 11	Dataset 12	Dataset 13	Dataset 14
FBgn0000008	2R	7.51582	8.88267	6.55037	9.63021	ND	ND	1.45261	9.90945	ND	ND	ND	1.34666	19.0018	ND
FBgn0000014	3R	0.31494	4.89443	0.480976	ND	ND	ND	0.318389	4.70198	ND	ND	ND	9.20639	14.0718	ND
FBgn0000015	3R	0.862858	6.30251	0.44607	ND	ND	ND	0.826442	5.15888	ND	ND	ND	1.13992	11.1715	ND
FBgn0000017	3L	20.5874	25.2803	17.4459	37.5929	ND	ND	7.03585	17.4856	ND	ND	ND	7.83213	16.6726	ND
FBgn0000018	2L	3.39823	ND	3.46358	3.19614	ND	ND	7.44698	6.54722	ND	ND	ND	6.23141	11.3629	ND
FBgn0000022	X	0.292774	ND	ND	ND	ND	ND	0.0824698	0	ND	ND	ND	0.0131402	2.31862	ND
FBgn0000024	3R	85.8654	72.4958	68.4054	56.5326	ND	ND	3.14979	10.6476	ND	ND	ND	0.602635	5.14011	ND
FBgn0000028	X	6.54103	10.977	5.96941	8.3315	ND	ND	0.151198	4.72599	ND	ND	ND	20.9775	15.472	ND
FBgn0000032	3R	10.8406	10.8716	9.69365	10.5645	ND	ND	6.06821	18.3014	ND	ND	ND	31.2812	22.5701	ND
FBgn0000036	3R	24.0642	28.3462	24.2615	16.1177	ND	ND	1.28135	2.77497	ND	ND	ND	0.459119	5.21494	ND
FBgn0000037	2R	35.7312	26.8134	21.0813	31.4715	ND	ND	0.37855	6.41423	ND	ND	ND	0.569232	8.21917	ND
FBgn0000038	3L	410.932	213.233	167.836	210.412	ND	ND	0.275741	39.5832	ND	ND	ND	2.22727	9.30028	ND
FBgn0000039	3R	90.7352	27.431	20.3801	29.7173	ND	ND	0.0627662	5.54822	ND	ND	ND	0.0421749	6.52886	ND
FBgn0000042	X	603.877	519.143	557.941	486.531	ND	ND	955.184	538.69	ND	ND	ND	696.446	378.983	ND
FBgn0000043	2R	28.8025	30.7478	39.1035	17.3434	ND	ND	12.5424	131.536	ND	ND	ND	288.052	381.149	ND
FBgn0000044	2R	10.1058	1872.75	1822.24	365.902	ND	ND	63.2922	591.971	ND	ND	ND	48.244	186.772	ND
FBgn0000045	3L	44.249	197.393	76.9641	25.5459	ND	ND	7.9247	379.984	ND	ND	ND	5.58437	17.8468	ND
FBgn0000046	3R	8.71258	258.607	187.32	34.0467	ND	ND	26.911	303.206	ND	ND	ND	836.17	478.13	ND
FBgn0000047	3R	5.01673	36.028	6.62819	3.13449	ND	ND	1.78087	56.2852	ND	ND	ND	1.62484	12.1305	ND
FBgn0000052	2L	3.14531	19.7386	26.2281	26.6081	ND	ND	9.84221	22.8785	ND	ND	ND	11.534	12.1352	ND
FBgn0000053	2L	3.32353	14.0617	27.254	34.8194	ND	ND	4.5588	23.9396	ND	ND	ND	2.92906	8.57484	ND
FBgn0000054	2R	59.8785	22.3963	23.3254	24.5036	ND	ND	14.7889	14.3696	ND	ND	ND	12.3438	16.9867	ND
FBgn0000055	2L	5.50419	168.207	28.1072	17.6016	ND	ND	13.2635	204.317	ND	ND	ND	35.8012	0.359503	ND
FBgn0000056	2L	1047.6	534.072	1701.09	2002.18	ND	ND	1138.67	580.294	ND	ND	ND	116.696	44.4137	ND
FBgn0000057	2R	15.8003	12.039	11.4885	17.6505	ND	ND	14.9856	28.0786	ND	ND	ND	67.5085	65.0719	ND
FBgn0000061	2L	ND	ND	ND	ND	ND	ND	0.0501478	0.450197	ND	ND	ND	0.0753186	5.99001	ND
FBgn0000063	3R	2.63859	ND	0.788759	2.17515	ND	ND	0.734417	4.12244	ND	ND	ND	12.0595	17.6664	ND
FBgn0000064	3R	545.87	439.794	668.243	355.62	ND	ND	491.612	659.33	ND	ND	ND	279.303	299.106	ND
FBgn0000071	3R	1.39538	7.74759	1.29886	ND	ND	ND	0.0593184	0.39155	ND	ND	ND	0.767278	6.94246	ND
FBgn0000075	2L	1.25549	8.95886	4.7545	4.89461	ND	ND	0.527522	1.88706	ND	ND	ND	2.48995	7.59768	ND
FBgn0000077	X	17.9232	8.5938	6.63947	11.0423	ND	ND	10.1408	6.75594	ND	ND	ND	1.25922	4.65031	ND
FBgn0000078	2R	1.21856	ND	15.6453	15.986	ND	ND	133.224	644.279	ND	ND	ND	79.9866	19.1908	ND
FBgn0000079	2R	1.40619	5.999	8.24551	14.076	ND	ND	125.574	819.414	ND	ND	ND	162.184	20.8977	ND
FBgn0000083	3R	102.829	136.185	134.987	155.989	ND	ND	226.29	356.857	ND	ND	ND	48.5687	43.3723	ND
FBgn0000084	X	332.517	72.2534	73.154	137.384	ND	ND	9.5403	100.235	ND	ND	ND	54.9821	22.896	ND
FBgn0000092	X	1.58492	48.556	36.8552	ND	ND	ND	0.490754	2.46576	ND	ND	ND	0.0486886	3.62231	ND
FBgn0000094	3R	ND	ND	ND	ND	ND	ND	4.27595	496.999	ND	ND	ND	131.146	4.1111	ND
FBgn0000097	2L	10.2293	22.9175	23.1823	13.8209	ND	ND	9.0883	11.0182	ND	ND	ND	2.3965	9.4397	ND
FBgn0000099	2R	34.3558	18.3457	17.8481	25.4237	ND	ND	0.514873	11.7944	ND	ND	ND	8.68123	15.9954	ND
FBgn0000100	3L	548.018	280.683	317.604	585.879	ND	ND	755.203	497.932	ND	ND	ND	345.38	156.37	ND
FBgn0000108	X	231.394	182.389	205.696	202.344	ND	ND	0.155075	28.5925	ND	ND	ND	0.683375	5.27888	ND
FBgn0000109	3L	11.5732	11.1883	13.3847	20.5136	ND	ND	39.9246	10.1394	ND	ND	ND	10.2324	4.82055	ND
FBgn0000114	2L	16.9141	38.5626	30.7118	20.9823	ND	ND	2.25333	227.822	ND	ND	ND	235.445	519.961	ND
FBgn0000115	3L	32.4208	18.5362	21.3022	34.0132	ND	ND	52.0816	31.721	ND	ND	ND	90.4698	24.263	ND
FBgn0000116	3L	1111.37	554.831	604.457	656.825	ND	ND	226.309	551.527	ND	ND	ND	189.495	139.478	ND
FBgn0000117	X	176.848	110.847	105.537	151.203	ND	ND	76.5386	71.0203	ND	ND	ND	44.0825	42.1274	ND
FBgn0000119	2R	8.22972	11.6505	7.8583	11.6822	ND	ND	7.36574	9.57948	ND	ND	ND	8.31616	12.9453	ND
FBgn0000120	2L	38.7684	1613.43	1322.85	4486.92	ND	ND	0.744982	728.01	ND	ND	ND	8.42174	13.1837	ND
FBgn0000121	3L	75.6818	4212.9	2951.29	7896.96	ND	ND	1.19179	785.868	ND	ND	ND	3.65092	3.9698	ND
FBgn0000137	X	0.154633	ND	ND	ND	ND	ND	0.115796	0.0876959	ND	ND	ND	0.0138701	3.26482	ND
FBgn0000139	3R	11.4618	10.4269	8.06725	15.9977	ND	ND	12.5009	13.0968	ND	ND	ND	9.0885	17.9912	ND
FBgn0000140	3R	0.226594	1.50943	0.111514	0.343312	ND	ND	0.0727746	9.97486	ND	ND	ND	11.7098	31.8825	ND
FBgn0000146	2L	1.32032	ND	0.720822	1.41018	ND	ND	2.19673	4.74247	ND	ND	ND	5.03035	11.1885	ND
FBgn0000147	3R	2.44461	ND	0.63868	2.07649	ND	ND	0.387831	21.7529	ND	ND	ND	61.5475	43.4049	ND
FBgn0000150	3R	410.37	189.124	211.303	601.989	ND	ND	743.726	369.044	ND	ND	ND	707.765	114.466	ND
FBgn0000152	X	3.42072	10.5017	7.06709	5.81015	ND	ND	5.72456	5.34372	ND	ND	ND	1.18315	4.12081	ND
FBgn0000153	2L	108.052	16.3283	14.1919	29.7581	ND	ND	0.559295	33.6257	ND	ND	ND	0.657572	4.68842	ND
FBgn0000157	2R	10.2581	9.32429	7.94237	10.7471	ND	ND	0.142611	3.90958	ND	ND	ND	0.64946	7.67495	ND
FBgn0000158	3R	0.151146	ND	ND	ND	ND	ND	0.0830924	1.1577	ND	ND	ND	1.27543	4.16067	ND
FBgn0000163	X	9.27971	28.289	15.1937	23.2155	ND	ND	7.38749	10.5641	ND	ND	ND	10.3228	14.9377	ND
FBgn0000166	3R	0.250009	4.96451	0.435405	2.37777	ND	ND	0.452391	2.90601	ND	ND	ND	0.330292	6.90296	ND
FBgn0000171	3R	ND	ND	ND	ND	ND	ND	ND	ND	ND	ND	ND	ND	ND	ND
FBgn0000173	X	95.9617	176.515	108.729	ND	ND	ND	64.6322	32.9812	ND	ND	ND	29.0754	23.6259	ND
FBgn0000179	X	7.93659	18.4553	9.22992	12.1001	ND	ND	0.622725	2.13244	ND	ND	ND	2.21648	11.9556	ND
FBgn0000180	2L	5.97065	4.61392	3.21479	3.19599	ND	ND	0.312759	2.61048	ND	ND	ND	1.08954	9.02997	ND
FBgn0000181	2R	353.847	134.991	158.744	273.107	ND	ND	261.273	222.044	ND	ND	ND	436.221	196.274	ND
FBgn0000182	2L	0.0950958	2.37788	ND	ND	ND	ND	0.184408	30.0436	ND	ND	ND	40.4958	38.348	ND
FBgn0000183	2L	37.9587	36.2051	30.9628	28.6281	ND	ND	26.4232	18.3474	ND	ND	ND	10.3279	11.3131	ND
FBgn0000206	3R	1.75296	82.2903	71.44	63.1278	ND	ND	0.0717106	14.9243	ND	ND	ND	2.13528	5.27091	ND
FBgn0000210	X	3.39094	18.7683	3.93063	8.36042	ND	ND	0.455268	3.13633	ND	ND	ND	1.3159	12.8744	ND
FBgn0000212	3L	17.3545	20.0357	16.7642	20.0565	ND	ND	19.9042	15.9643	ND	ND	ND	3.05715	11.1121	ND
FBgn0000216	3L	ND	ND	ND	ND	ND	ND	ND	0.0739622	ND	ND	ND	ND	3.3629	ND
FBgn0000221	X	5.29059	ND	2.34133	5.90262	ND	ND	2.257	5.61646	ND	ND	ND	11.856	11.5765	ND
FBgn0000227	2L	ND	ND	ND	ND	ND	ND	ND	0.018749	ND	ND	ND	0.16501	2.88605	ND
FBgn0000228	2L	14.3663	17.668	15.9572	15.9619	ND	ND	6.5565	13.6543	ND	ND	ND	2.88821	7.14365	ND
FBgn0000229	2L	180.588	86.9245	94.4625	92.7606	ND	ND	45.0481	25.0254	ND	ND	ND	5.78553	13.2147	ND
FBgn0000233	X	0.455452	ND	0.331023	0.80963	ND	ND	0.0336089	1.11884	ND	ND	ND	0.305817	6.08889	ND
FBgn0000239	2L	24.4288	23.9488	27.3114	39.6012	ND	ND	32.9134	42.4227	ND	ND	ND	32.2306	54.9939	ND
FBgn0000241	2R	1.63834	14.1959	12.2764	12.7751	ND	ND	4.98928	3.58153	ND	ND	ND	1.0048	7.88204	ND
FBgn0000242	X	ND	ND	ND	ND	ND	ND	ND	ND	ND	ND	ND	ND	ND	ND
FBgn0000244	3R	5.1549	16.1516	15.0641	24.1	ND	ND	39.8045	26.2975	ND	ND	ND	2.24431	5.42332	ND
FBgn0000246	3R	4.41382	8.2011	3.19738	3.57608	ND	ND	1.77248	1.62368	ND	ND	ND	1.97653	3.73184	ND
FBgn0000247	3R	9.69561	12.0288	8.77134	16.7376	ND	ND	8.3413	15.717	ND	ND	ND	13.7986	18.3141	ND
FBgn0000250	2L	37.4711	79.7496	81.8253	53.4784	ND	ND	34.009	59.1249	ND	ND	ND	20.9714	27.8707	ND
FBgn0000251	2L	0.28293	6.69817	ND	ND	ND	ND	295.149	30.0673	ND	ND	ND	44.1702	38.8461	ND
FBgn0000253	2R	653.672	841.431	1096.26	450.969	ND	ND	106.067	122.325	ND	ND	ND	55.7167	ND	ND
FBgn0000256	2L	25.7344	24.4627	16.9874	28.9007	ND	ND	5.12222	93.8313	ND	ND	ND	114.137	208.91	ND
FBgn0000257	X	20.069	11.9395	8.96955	14.3447	ND	ND	8.21892	8.15049	ND	ND	ND	7.65173	12.429	ND
FBgn0000258	3L	ND	ND	ND	ND	ND	ND	ND	ND	ND	ND	ND	ND	ND	ND
FBgn0000259	X	64.138	66.1416	62.7396	50.3083	ND	ND	33.2949	26.8145	ND	ND	ND	52.4501	31.2449	ND
FBgn0000261	3L	21.6589	122.049	179.196	93.5434	ND	ND	1325.76	394.819	ND	ND	ND	109.996	192.229	ND
FBgn0000273	2L	109.691	144.26	167.956	81.2828	ND	ND	34.1105	28.587	ND	ND	ND	3.61374	13.8179	ND
FBgn0000274	3R	ND	ND	ND	ND	ND	ND	0.302384	54.0786	ND	ND	ND	85.1166	109.014	ND
FBgn0000276	3R	ND	ND	2.08861	19.9823	ND	ND	2.93814	69.1623	ND	ND	ND	69.616	3.93897	ND
FBgn0000277	3R	ND	ND	2.72831	18.5543	ND	ND	0.737609	3.45143	ND	ND	ND	0.877625	2.52199	ND
FBgn0000278	3R	ND	ND	0.524638	ND	ND	ND	0.711482	0.24481	ND	ND	ND	0.134614	1.57143	ND
FBgn0000279	3R	ND	ND	2.80837	ND	ND	ND	2.30044	0.742966	ND	ND	ND	0.245748	1.59674	ND
FBgn0000283	3R	22.5554	24.3526	21.4273	22.9556	ND	ND	18.6647	23.9293	ND	ND	ND	7.42189	16.4048	ND
FBgn0000286	2L	19.9362	25.4809	21.11	29.9113	ND	ND	16.6174	22.2051	ND	ND	ND	10.0966	16.93	ND
FBgn0000287	2L	5.29586	8.41001	3.55093	6.35913	ND	ND	0.122362	10.1914	ND	ND	ND	37.5191	27.1779	ND
FBgn0000289	2R	53.9135	39.3087	41.0029	49.811	ND	ND	14.3893	34.2341	ND	ND	ND	10.9517	29.1788	ND
FBgn0000299	2L	58.6914	42.144	74.8079	47.2961	ND	ND	4.42814	41.5321	ND	ND	ND	5.5052	29.4199	ND
FBgn0000303	3R	89.5525	58.6029	53.1104	39.6355	ND	ND	0.290671	7.30343	ND	ND	ND	0.0489369	3.55573	ND
FBgn0000307	2L	14.972	22.3932	17.8389	16.2185	ND	ND	5.61769	9.75634	ND	ND	ND	3.5362	9.0708	ND
FBgn0000308	2L	119.775	152.718	174.401	127.169	ND	ND	153.681	105.993	ND	ND	ND	137.037	90.9729	ND
FBgn0000313	3R	2.6717	466.902	362.606	284.436	ND	ND	0.0842625	62.6099	ND	ND	ND	1.14061	3.66649	ND
FBgn0000316	X	21.2807	16.8583	15.5815	19.7922	ND	ND	15.4445	9.99977	ND	ND	ND	3.22206	5.18233	ND
FBgn0000317	2L	1.24329	10.261	7.91626	8.47429	ND	ND	16.0873	9.93771	ND	ND	ND	0.621039	6.49936	ND
FBgn0000318	2L	88.8095	74.8723	73.8646	104.329	ND	ND	223.174	141.544	ND	ND	ND	281.401	94.2264	ND
FBgn0000319	X	71.0686	86.7158	81.3118	80.9695	ND	ND	86.8063	68.3556	ND	ND	ND	21.841	38.8213	ND
FBgn0000320	2L	2.2006	12.7945	12.4139	15.6152	ND	ND	0.401234	9.33457	ND	ND	ND	22.9495	28.087	ND
FBgn0000326	2R	15.4011	10.1666	10.6328	12.9351	ND	ND	11.3186	10.2096	ND	ND	ND	2.89254	9.27551	ND
FBgn0000330	X	15.45	10.9226	8.16885	13.5707	ND	ND	5.22852	9.02991	ND	ND	ND	3.5835	6.95777	ND
FBgn0000337	2R	0.367914	ND	ND	ND	ND	ND	0.162633	0.46611	ND	ND	ND	0.732584	3.84107	ND
FBgn0000339	2L	49.1483	45.9921	34.9656	38.1209	ND	ND	70.99	29.9321	ND	ND	ND	25.9698	14.0625	ND
FBgn0000346	X	322.549	169.694	152.349	167.024	ND	ND	0.47442	39.9624	ND	ND	ND	10.8758	28.7267	ND
FBgn0000351	2L	0.922277	ND	ND	ND	ND	ND	0.315271	1.49852	ND	ND	ND	0.868589	4.93254	ND
FBgn0000352	2R	20.7055	12.9606	9.33555	10.4876	ND	ND	1.24954	5.16288	ND	ND	ND	3.97104	7.20162	ND
FBgn0000355	3L	0.626983	ND	ND	ND	ND	ND	0.254719	240.374	ND	ND	ND	ND	19.1473	ND
FBgn0000356	3L	ND	ND	ND	ND	ND	ND	0.0403402	45.6464	ND	ND	ND	ND	4.52731	ND
FBgn0000357	3L	3.68545	ND	ND	ND	ND	ND	0.756774	102.003	ND	ND	ND	ND	7.98546	ND
FBgn0000358	3L	ND	ND	ND	ND	ND	ND	0.134237	71.2393	ND	ND	ND	ND	5.94998	ND
FBgn0000359	X	0.298096	ND	ND	ND	ND	ND	0.531091	83.5812	ND	ND	ND	ND	5.73855	ND
FBgn0000360	X	0.338158	ND	ND	ND	ND	ND	0.576947	106.618	ND	ND	ND	ND	6.81189	ND
FBgn0000363	3R	ND	ND	ND	ND	ND	ND	ND	ND	ND	ND	ND	ND	ND	ND
FBgn0000370	2L	229.635	364.131	467.846	454.187	ND	ND	309.907	245.781	ND	ND	ND	83.8467	95.4315	ND
FBgn0000376	X	6.92388	7.21616	4.08819	7.67002	ND	ND	3.84472	5.51305	ND	ND	ND	1.26598	6.38336	ND
FBgn0000377	X	16.6045	11.386	7.38918	14.7266	ND	ND	9.64012	10.2102	ND	ND	ND	6.82614	6.57328	ND
FBgn0000382	X	56.7599	79.4288	68.2827	72.6759	ND	ND	5.82528	24.1262	ND	ND	ND	10.984	13.6673	ND
FBgn0000384	2L	21.7113	18.6481	19.7855	14.521	ND	ND	10.4616	8.30166	ND	ND	ND	2.54873	4.04482	ND
FBgn0000392	2L	2.76205	2.2337	2.08525	1.97142	ND	ND	4.64824	83.9625	ND	ND	ND	109.506	292.982	ND
FBgn0000394	X	8.95582	23.0737	21.6683	31.4271	ND	ND	3.96567	12.9375	ND	ND	ND	7.45655	8.47133	ND
FBgn0000395	2R	4.36008	10.0985	8.6617	5.95179	ND	ND	4.55307	5.75828	ND	ND	ND	2.07763	5.82029	ND
FBgn0000404	3L	1.27955	3.91796	0.894862	1.68118	ND	ND	0.709784	29.1683	ND	ND	ND	38.0559	33.8718	ND
FBgn0000405	2R	0.311851	4.61184	0.361698	ND	ND	ND	0.998678	53.6687	ND	ND	ND	94.6041	76.812	ND
FBgn0000406	2L	9.44674	56.6431	263.727	506.343	ND	ND	46.4888	233.725	ND	ND	ND	9.69385	8.88393	ND
FBgn0000409	2L	1208.2	664.381	989.684	549.132	ND	ND	470.95	428.371	ND	ND	ND	105.712	65.0514	ND
FBgn0000411	3L	25.5471	10.4755	7.36896	8.63195	ND	ND	0.133876	5.42208	ND	ND	ND	11.2297	15.8685	ND
FBgn0000412	3R	98.4238	60.8261	54.8219	72.0894	ND	ND	34.8989	55.74	ND	ND	ND	156.106	80.3446	ND
FBgn0000413	2L	35.0986	26.6594	20.1858	31.4212	ND	ND	43.4837	24.9065	ND	ND	ND	26.5112	34.9771	ND
FBgn0000414	3L	24.1423	36.4994	22.5734	38.6004	ND	ND	17.9226	16.0953	ND	ND	ND	1.18367	7.61186	ND
FBgn0000416	3R	111.308	248.488	308.334	220.676	ND	ND	403.726	281.423	ND	ND	ND	132.53	174.522	ND
FBgn0000422	2L	187.827	65.0149	61.0114	191.237	ND	ND	1.23773	55.4456	ND	ND	ND	6.99818	10.5338	ND
FBgn0000426	2R	18.0361	ND	7.65611	22.6786	ND	ND	12.5247	25.6211	ND	ND	ND	33.5992	24.9247	ND
FBgn0000427	X	0.125502	1.97619	ND	0.464191	ND	ND	0.393158	18.7712	ND	ND	ND	ND	4.70264	ND
FBgn0000439	3R	1.45489	12.5619	14.5997	13.514	ND	ND	0.0728976	2.0739	ND	ND	ND	0.180237	5.29706	ND
FBgn0000442	2L	1.08877	ND	2.01832	1.6474	ND	ND	44.6775	6.50804	ND	ND	ND	5.67038	12.2987	ND
FBgn0000447	3R	19.6852	13.2632	9.82587	20.8696	ND	ND	24.9257	82.5026	ND	ND	ND	146.268	132.386	ND
FBgn0000448	2R	17.3929	22.9131	15.8156	11.9676	ND	ND	0.475374	3.81621	ND	ND	ND	0.978413	7.83141	ND
FBgn0000449	3L	7.96492	5.08303	4.10771	1.84406	ND	ND	1.84997	0.378916	ND	ND	ND	0.288188	2.88463	ND
FBgn0000451	3L	1.12729	9.9985	3.75228	1.9251	ND	ND	1.04645	5.60771	ND	ND	ND	1.29361	8.0982	ND
FBgn0000454	3R	79.3778	38.164	44.5542	38.0185	ND	ND	253.998	74.6989	ND	ND	ND	58.5964	78.1637	ND
FBgn0000455	3R	37.8997	15.386	16.6524	27.4413	ND	ND	89.5355	28.6462	ND	ND	ND	23.0141	27.3458	ND
FBgn0000459	X	4.17722	12.7607	6.85825	10.9297	ND	ND	0.426565	2.9999	ND	ND	ND	3.6588	11.8714	ND
FBgn0000463	3R	0.544099	11.2495	8.87189	3.23488	ND	ND	0.40044	2.99255	ND	ND	ND	1.76886	5.8283	ND
FBgn0000464	2L	49.6536	52.9858	42.1117	69.9559	ND	ND	3.1252	17.7171	ND	ND	ND	1.87678	10.4297	ND
FBgn0000473	2R	21.2821	ND	6.47283	23.5692	ND	ND	364.796	150.927	ND	ND	ND	2.2385	7.37452	ND
FBgn0000477	3R	33.0328	13.7393	32.4501	59.3896	ND	ND	9.89528	30.013	ND	ND	ND	3.69028	4.82409	ND
FBgn0000479	X	33.0797	72.3757	57.1226	26.6512	ND	ND	9.28049	13.2409	ND	ND	ND	18.5049	20.1602	ND
FBgn0000482	X	9.29408	7.63073	5.90727	8.98837	ND	ND	7.84899	8.95757	ND	ND	ND	5.13667	6.93393	ND
FBgn0000489	3L	41.6459	51.588	40.8198	45.8	ND	ND	40.991	73.7949	ND	ND	ND	66.4581	91.506	ND
FBgn0000490	2L	0.97786	11.7847	10.8114	6.65072	ND	ND	1.49735	4.79157	ND	ND	ND	3.70679	9.42968	ND
FBgn0000492	3R	3.3756	3.48436	3.66193	8.02133	ND	ND	0.140278	4.84124	ND	ND	ND	1.30461	8.58897	ND
FBgn0000497	2L	0.14347	4.51836	3.45523	1.44138	ND	ND	0.0487237	1.27778	ND	ND	ND	0.130215	4.38345	ND
FBgn0000499	X	18.2561	13.8954	10.2039	21.6185	ND	ND	6.61689	33.2901	ND	ND	ND	74.5526	68.028	ND
FBgn0000500	3R	307.562	45.2541	43.8684	314.979	ND	ND	0.20503	19.9907	ND	ND	ND	0.110313	2.92038	ND
FBgn0000504	3R	1.70722	11.0986	6.90843	12.3812	ND	ND	14.8586	20.087	ND	ND	ND	1.35492	7.10242	ND
FBgn0000520	X	11.208	5.08988	4.41878	11.6681	ND	ND	6.22299	9.26975	ND	ND	ND	2.90351	7.84407	ND
FBgn0000524	X	1.98373	5.01145	3.99085	3.38714	ND	ND	5.00275	5.91263	ND	ND	ND	3.26934	8.01289	ND
FBgn0000527	3R	127.883	19.6123	39.2451	14.5027	ND	ND	0.130619	4.9814	ND	ND	ND	2.04539	5.53987	ND
FBgn0000529	2L	10.7651	ND	2.26875	3.9236	ND	ND	0.400962	0.444534	ND	ND	ND	0.110422	4.83441	ND
FBgn0000533	3R	2.19644	6.94683	4.4546	11.7951	ND	ND	1.58898	6.05019	ND	ND	ND	1.32456	7.0296	ND
FBgn0000535	X	15.9522	33.9841	19.7261	21.929	ND	ND	0.265234	4.68071	ND	ND	ND	0.326488	5.66467	ND
FBgn0000536	X	17.5784	28.8298	34.5628	56.3154	ND	ND	27.1509	34.9545	ND	ND	ND	7.70999	11.1053	ND
FBgn0000541	3L	23.8315	38.4152	30.9448	36.5387	ND	ND	8.13827	27.1222	ND	ND	ND	6.93439	30.2129	ND
FBgn0000542	X	1.52685	9.7108	5.84346	3.42476	ND	ND	0.510441	3.38294	ND	ND	ND	1.56719	9.5213	ND
FBgn0000543	3L	19.1959	15.28	10.4805	10.1384	ND	ND	8.33744	12.9479	ND	ND	ND	23.7288	12.1943	ND
FBgn0000546	2R	17.0059	23.2355	17.8224	12.8838	ND	ND	2.43909	4.70274	ND	ND	ND	0.931283	6.40644	ND
FBgn0000547	2L	12.245	36.5995	39.2613	21.6916	ND	ND	9.75062	12.1193	ND	ND	ND	1.60626	8.29294	ND
FBgn0000551	3L	2.59892	ND	ND	ND	ND	ND	0.043991	0.504911	ND	ND	ND	0.595259	7.01887	ND
FBgn0000552	3R	0.680845	ND	ND	ND	ND	ND	ND	0.0611301	ND	ND	ND	ND	3.34217	ND
FBgn0000556	2R	407.913	755.074	1357.1	1322.32	ND	ND	3834.56	1879.03	ND	ND	ND	500.794	682.025	ND
FBgn0000557	3R	420.079	272.666	252.638	347.016	ND	ND	0.971339	77.2857	ND	ND	ND	4.57046	12.4176	ND
FBgn0000559	2L	626.911	643.246	857.747	595.415	ND	ND	1279.68	643.984	ND	ND	ND	319.688	236.294	ND
FBgn0000560	3L	ND	ND	1.35716	ND	ND	ND	0.0681082	1.7318	ND	ND	ND	3.35467	12.6031	ND
FBgn0000562	2R	9.78246	22.083	20.3883	26.2391	ND	ND	36.3733	25.4266	ND	ND	ND	3.09959	7.73321	ND
FBgn0000564	3R	4.29574	ND	4.16715	0.779562	ND	ND	ND	0.183797	ND	ND	ND	0.0553754	5.02894	ND
FBgn0000565	3L	161.29	40.4135	49.1457	98.3548	ND	ND	38.1141	49.4893	ND	ND	ND	22.2097	10.0664	ND
FBgn0000566	2R	17.6024	15.1373	16.9186	17.7415	ND	ND	158.178	31.5538	ND	ND	ND	12.4966	16.8791	ND
FBgn0000567	3L	6.42048	29.8994	19.4163	11.4959	ND	ND	3.81734	7.10071	ND	ND	ND	1.48372	11.0326	ND
FBgn0000568	3L	29.9442	40.6714	36.0627	32.8351	ND	ND	14.0277	17.5283	ND	ND	ND	2.40995	14.5882	ND
FBgn0000575	3L	185.847	95.6306	103.25	94.129	ND	ND	27.6482	26.6143	ND	ND	ND	4.43422	7.76319	ND
FBgn0000576	3R	1.08857	4.98978	1.8701	2.11839	ND	ND	0.124235	1.15052	ND	ND	ND	0.411259	6.37586	ND
FBgn0000577	2R	0.686698	ND	1.28254	1.38523	ND	ND	0.0980193	2.8318	ND	ND	ND	1.61667	9.72315	ND
FBgn0000578	2R	17.8984	30.4163	21.5729	19.0398	ND	ND	15.3184	8.36556	ND	ND	ND	5.47784	17.7926	ND
FBgn0000579	2L	680.354	297.139	393.093	358.246	ND	ND	311.404	309.332	ND	ND	ND	223.674	183.352	ND
FBgn0000581	2R	13.436	18.7942	13.8059	18.4244	ND	ND	6.66404	20.278	ND	ND	ND	12.6272	29.6648	ND
FBgn0000588	2L	0.656568	12.2421	5.63366	13.9305	ND	ND	0.880011	7.03556	ND	ND	ND	2.91263	8.96778	ND
FBgn0000591	3R	ND	ND	ND	ND	ND	ND	ND	0.0841307	ND	ND	ND	0.0219916	4.93086	ND
FBgn0000592	3L	13.6981	88.2459	155.994	160.111	ND	ND	8.50236	444.343	ND	ND	ND	168.344	8.52925	ND
FBgn0000594	3L	1.1984	9.06833	1.04926	3.53646	ND	ND	0.302084	1.41617	ND	ND	ND	0.290249	2.56708	ND
FBgn0000606	2R	0.224757	ND	ND	ND	ND	ND	0.0625195	0.589913	ND	ND	ND	1.10354	11.9278	ND
FBgn0000611	X	107.052	63.4479	68.356	55.9118	ND	ND	47.1606	25.5211	ND	ND	ND	7.75375	12.313	ND
FBgn0000615	2R	0.514655	4.25591	0.758686	0.969031	ND	ND	6.36377	389.623	ND	ND	ND	793.913	1163.41	ND
FBgn0000617	X	12.3804	ND	5.77799	11.6327	ND	ND	9.46913	10.5056	ND	ND	ND	10.7341	9.48741	ND
FBgn0000618	X	17.679	ND	11.5952	21.3503	ND	ND	8.88992	10.6347	ND	ND	ND	28.4545	7.41863	ND
FBgn0000625	3L	0.479166	7.71135	2.55088	3.33632	ND	ND	0.279937	2.37151	ND	ND	ND	0.711513	8.42818	ND
FBgn0000629	3L	16.1737	10.4571	7.89713	14.0541	ND	ND	8.4862	12.7278	ND	ND	ND	5.02512	10.1914	ND
FBgn0000633	2R	24.3875	23.6978	19.0534	19.4057	ND	ND	0.251728	3.80825	ND	ND	ND	0.125119	4.94066	ND
FBgn0000635	X	29.5742	41.0835	39.6668	32.7608	ND	ND	148.795	18.5089	ND	ND	ND	4.2382	10.1324	ND
FBgn0000636	2L	14.8518	30.786	27.6195	21.0531	ND	ND	9.70089	15.8067	ND	ND	ND	11.2565	15.1149	ND
FBgn0000639	3L	0.116576	3.35601	1.84636	0.374492	ND	ND	0.0416468	0.591368	ND	ND	ND	6.70662	7.02937	ND
FBgn0000640	2L	ND	ND	5.1253	ND	ND	ND	0.88161	0.838758	ND	ND	ND	3.58942	9.07232	ND
FBgn0000644	X	1.17062	ND	ND	ND	ND	ND	1.10535	2.65322	ND	ND	ND	0.24865	3.95137	ND
FBgn0000658	2R	0.117151	11.9785	8.70101	0.95583	ND	ND	0.0811961	0.634608	ND	ND	ND	0.245181	5.61949	ND
FBgn0000659	3R	10.9331	10.9702	7.07574	9.59489	ND	ND	83.1173	12.5845	ND	ND	ND	1.37074	5.4072	ND
FBgn0000662	2R	57.0728	31.8901	27.8615	45.3675	ND	ND	21.8815	27.4151	ND	ND	ND	7.42041	12.714	ND
FBgn0000667	X	19.5849	87.394	88.6892	34.4124	ND	ND	5.35162	97.1491	ND	ND	ND	9.11898	16.4096	ND
FBgn0000709	X	10.6438	11.6805	8.38078	12.0965	ND	ND	6.16816	9.50284	ND	ND	ND	3.7564	7.18566	ND
FBgn0000711	X	105.276	126.904	145.548	78.6855	ND	ND	9.83703	16.3705	ND	ND	ND	2.1695	10.9311	ND
FBgn0000715	2R	33.7362	6.84987	4.38312	10.2068	ND	ND	ND	6.27086	ND	ND	ND	0.133111	3.57468	ND
FBgn0000719	X	12.8563	19.96	16.6689	12.6926	ND	ND	6.07654	5.52122	ND	ND	ND	0.853637	7.60442	ND
FBgn0000721	2L	11.6274	34.3428	38.8495	41.5966	ND	ND	31.5941	45.3759	ND	ND	ND	7.3536	14.3262	ND
FBgn0000723	3R	5.76438	32.3906	21.4046	24.0129	ND	ND	33.2966	43.1975	ND	ND	ND	2.81903	8.67447	ND
FBgn0000808	X	0.177465	ND	ND	ND	ND	ND	0.222811	0.544407	ND	ND	ND	0.699293	4.06559	ND
FBgn0000810	X	9.34381	11.2721	6.79859	8.31206	ND	ND	5.58804	6.26251	ND	ND	ND	8.98395	8.80101	ND
FBgn0000826	X	0.772192	ND	ND	ND	ND	ND	0.830472	1.59225	ND	ND	ND	3.08077	6.30214	ND
FBgn0000927	X	0.220029	ND	0.604149	ND	ND	ND	3.87542	5.2531	ND	ND	ND	0.820551	6.80041	ND
FBgn0000928	X	0.216338	ND	ND	ND	ND	ND	0.17457	1.30675	ND	ND	ND	3.65533	7.88935	ND
FBgn0000964	2L	6.71627	22.7881	4.37085	ND	ND	ND	0.272656	1.59103	ND	ND	ND	2.49941	16.181	ND
FBgn0000996	2R	1.96541	3.93349	1.98827	2.49822	ND	ND	2.70332	6.1286	ND	ND	ND	5.24784	9.87057	ND
FBgn0001075	2L	0.0808424	3.36578	1.57677	0.475523	ND	ND	0.536971	0.890624	ND	ND	ND	0.298021	4.51656	ND
FBgn0001077	3R	0.31286	ND	ND	ND	ND	ND	ND	1.45546	ND	ND	ND	2.35809	8.19381	ND
FBgn0001078	3L	27.5844	41.1571	33.1112	27.4752	ND	ND	6.63588	13.0716	ND	ND	ND	1.10805	9.87072	ND
FBgn0001079	X	8.68886	5.93392	3.27579	5.67452	ND	ND	3.44374	3.9528	ND	ND	ND	1.75701	5.44031	ND
FBgn0001083	X	0.553379	16.1315	9.48074	4.87464	ND	ND	0.205983	2.30067	ND	ND	ND	0.165249	8.5149	ND
FBgn0001084	2L	5.43939	ND	1.9243	5.15873	ND	ND	1.44242	2.72527	ND	ND	ND	1.40229	5.77001	ND
FBgn0001085	3L	10.5597	12.1416	9.08357	6.6769	ND	ND	0.977959	2.18518	ND	ND	ND	0.832363	3.98598	ND
FBgn0001086	2L	0.341895	ND	0.692473	ND	ND	ND	0.150746	13.1225	ND	ND	ND	31.7338	28.1617	ND
FBgn0001087	X	23.5699	27.2853	19.7031	34.6034	ND	ND	9.22917	15.9907	ND	ND	ND	10.6764	12.1318	ND
FBgn0001089	2L	9.8403	4.92649	6.72479	7.5795	ND	ND	1.8267	24.5735	ND	ND	ND	16.3703	11.0361	ND
FBgn0001090	X	440.497	164.066	257.516	181.636	ND	ND	11.078	47.1682	ND	ND	ND	60.2175	44.6362	ND
FBgn0001091	2R	629.611	392.357	540.066	349.33	ND	ND	478.434	427.728	ND	ND	ND	56.7722	40.5531	ND
FBgn0001092	X	895.107	379.712	547.538	435.029	ND	ND	518.938	275.501	ND	ND	ND	85.6781	44.8865	ND
FBgn0001098	3R	279.348	311.961	252.531	221.034	ND	ND	518.774	153.251	ND	ND	ND	73.5225	48.8988	ND
FBgn0001099	3L	2.48511	ND	1.0562	ND	ND	ND	0.910634	32.6858	ND	ND	ND	119.882	15.139	ND
FBgn0001104	3L	25.7886	22.1895	26.7078	21.3711	ND	ND	12.9361	17.6286	ND	ND	ND	7.02224	11.546	ND
FBgn0001105	X	97.8553	134.91	140.575	59.9085	ND	ND	47.596	28.1714	ND	ND	ND	24.9632	23.5106	ND
FBgn0001108	3L	20.5186	22.8206	19.859	17.9973	ND	ND	18.0506	24.3085	ND	ND	ND	20.0895	19.9468	ND
FBgn0001112	3R	1.37522	14.679	10.5417	12.6674	ND	ND	0.577621	52.2555	ND	ND	ND	14.9815	5.40949	ND
FBgn0001114	2L	3.70569	34.6135	148.125	73.0693	ND	ND	3.41961	48.564	ND	ND	ND	10.6327	10.0733	ND
FBgn0001120	3L	0.231512	ND	ND	ND	ND	ND	0.265606	6.84156	ND	ND	ND	ND	3.65944	ND
FBgn0001122	2R	153.187	147.857	151.113	87.0545	ND	ND	3.35046	15.5353	ND	ND	ND	4.25535	7.67769	ND
FBgn0001123	2R	150.32	69.1137	78.3634	70.9249	ND	ND	45.2952	21.0475	ND	ND	ND	9.95789	11.8724	ND
FBgn0001124	2R	229.597	94.3979	124.737	116.15	ND	ND	290.803	238.464	ND	ND	ND	293.174	320.035	ND
FBgn0001125	2L	171.176	98.1588	219.064	227.909	ND	ND	258.362	230.418	ND	ND	ND	206.511	126.263	ND
FBgn0001128	2L	253.861	339.747	419.066	326.775	ND	ND	723.797	258.262	ND	ND	ND	22.825	16.6507	ND
FBgn0001133	2R	17.4504	10.0831	8.16121	20.2421	ND	ND	15.3564	13.3399	ND	ND	ND	27.9498	9.58378	ND
FBgn0001134	3L	9.77455	7.8627	7.36066	7.84701	ND	ND	2.99012	2.19891	ND	ND	ND	0.147992	3.21988	ND
FBgn0001137	2L	4.4465	13.0594	12.5743	11.4258	ND	ND	2.14198	7.11312	ND	ND	ND	1.48211	4.07893	ND
FBgn0001138	3R	3.99639	8.24815	3.95383	3.42513	ND	ND	0.128861	0.988752	ND	ND	ND	0.0874567	6.23901	ND
FBgn0001139	3R	30.8769	32.1971	25.7402	35.4155	ND	ND	21.4556	30.0155	ND	ND	ND	16.2001	31.866	ND
FBgn0001142	2L	191.539	97.9143	156.04	136.379	ND	ND	204.148	32.7199	ND	ND	ND	9.70514	7.90693	ND
FBgn0001145	X	1734.04	545.663	740.008	457.407	ND	ND	368.149	255.627	ND	ND	ND	21.1077	23.5226	ND
FBgn0001147	2R	0.273173	ND	0.38614	ND	ND	ND	0.257786	2.91684	ND	ND	ND	0.270626	5.16463	ND
FBgn0001148	2R	ND	ND	ND	ND	ND	ND	ND	1.34754	ND	ND	ND	0.166918	4.27454	ND
FBgn0001149	3R	324.036	160.76	194.868	230.921	ND	ND	1555.1	393.538	ND	ND	ND	311.737	258.447	ND
FBgn0001150	X	13.1001	15.3732	2.19127	4.53071	ND	ND	0.386711	1.2516	ND	ND	ND	ND	6.16492	ND
FBgn0001168	3L	3.36879	35.6085	19.1284	26.1685	ND	ND	63.1475	37.0448	ND	ND	ND	9.42222	14.4299	ND
FBgn0001169	3R	6.6667	10.1829	6.63156	7.76839	ND	ND	4.18311	8.71242	ND	ND	ND	7.05089	14.0844	ND
FBgn0001170	2L	0.284445	ND	ND	ND	ND	ND	0.803765	0.664773	ND	ND	ND	0.169794	6.34141	ND
FBgn0001174	2L	0.540947	ND	ND	ND	ND	ND	0.0888992	0.166752	ND	ND	ND	0.0468384	3.27247	ND
FBgn0001179	3L	37.8613	10.6846	8.66109	6.95841	ND	ND	20.8921	7.31697	ND	ND	ND	9.52744	10.676	ND
FBgn0001180	3R	2.10236	7.64403	2.12089	2.17712	ND	ND	0.187425	4.67247	ND	ND	ND	ND	6.96979	ND
FBgn0001185	2L	24.8587	25.7806	22.4291	24.5233	ND	ND	11.2749	10.3827	ND	ND	ND	3.23368	4.82603	ND
FBgn0001186	X	116.733	142.892	171.259	87.4679	ND	ND	118.115	83.8573	ND	ND	ND	21.9427	21.1461	ND
FBgn0001187	2R	3.87132	18.8542	68.6338	60.708	ND	ND	611.764	97.0619	ND	ND	ND	13.292	6.32384	ND
FBgn0001189	X	24.7161	12.9599	15.3721	12.7924	ND	ND	19.3783	12.7999	ND	ND	ND	10.7027	11.1246	ND
FBgn0001197	3R	89.4287	38.8779	35.7635	49.9186	ND	ND	26.184	70.4088	ND	ND	ND	51.1964	51.6812	ND
FBgn0001202	2L	81.9507	43.0588	36.606	42.9837	ND	ND	18.1022	19.2569	ND	ND	ND	10.5747	12.2138	ND
FBgn0001205	3R	ND	ND	ND	ND	ND	ND	ND	ND	ND	ND	ND	ND	ND	ND
FBgn0001206	X	3.69618	4.07059	1.73707	2.81969	ND	ND	1.68034	3.53974	ND	ND	ND	3.32412	9.04894	ND
FBgn0001208	3L	3.48065	57.0792	132.384	147.692	ND	ND	3.23525	47.1108	ND	ND	ND	0.954432	5.03022	ND
FBgn0001215	3R	164.507	116.107	88.4868	174.884	ND	ND	73.4659	221.561	ND	ND	ND	200.019	307.595	ND
FBgn0001216	3L	0.636059	15.8311	10.9178	10.6289	ND	ND	0.87024	107.3	ND	ND	ND	111.914	127.538	ND
FBgn0001217	3R	2.8087	4.68898	ND	1.87441	ND	ND	2.46849	220.216	ND	ND	ND	292.121	301.116	ND
FBgn0001218	X	89.4887	140.806	196.12	103.015	ND	ND	203.588	204.126	ND	ND	ND	234.569	146.79	ND
FBgn0001219	3R	432.689	340.341	448.234	594.494	ND	ND	1170.7	929.578	ND	ND	ND	1108.38	922.436	ND
FBgn0001220	2R	92.0074	79.6123	83.5111	84.1933	ND	ND	91.4422	157.492	ND	ND	ND	205.367	243.755	ND
FBgn0001222	2R	37.6074	23.0689	20.1522	28.9335	ND	ND	15.431	21.5925	ND	ND	ND	10.1674	18.2604	ND
FBgn0001223	3L	2.60017	69.4032	1.83854	1.97547	ND	ND	5.41933	7.53437	ND	ND	ND	1.61314	4.5273	ND
FBgn0001224	3L	59.9079	ND	33.9609	13.1514	ND	ND	6.50939	50.1748	ND	ND	ND	110.076	107.498	ND
FBgn0001225	3L	31.6065	ND	10.5464	17.6323	ND	ND	13.202	167.886	ND	ND	ND	380.802	206.173	ND
FBgn0001226	3L	8.89662	ND	8.42631	8.88589	ND	ND	5.05865	104.768	ND	ND	ND	1099.4	181.04	ND
FBgn0001227	3L	41.3472	15.3226	11.3012	11.8102	ND	ND	0.228256	5.86358	ND	ND	ND	22.6827	17.7578	ND
FBgn0001228	3L	3.13055	76.5836	2.93842	1.99774	ND	ND	59.4569	21.1001	ND	ND	ND	42.5066	31.3679	ND
FBgn0001229	3L	59.185	49.0333	11.7183	10.3684	ND	ND	22.2588	2.15563	ND	ND	ND	0.639786	5.36899	ND
FBgn0001230	3R	7.82723	ND	10.282	7.49594	ND	ND	1.93779	35.3328	ND	ND	ND	113.375	87.9268	ND
FBgn0001233	3L	308.166	229.519	185.454	186.76	ND	ND	468.035	374.34	ND	ND	ND	1087.02	640.858	ND
FBgn0001235	3R	28.3459	81.644	93.0665	50.3146	ND	ND	38.507	11.3324	ND	ND	ND	1.34842	9.05726	ND
FBgn0001247	3L	50.0522	37.7408	36.2338	37.4102	ND	ND	25.9275	30.0996	ND	ND	ND	14.6723	27.8367	ND
FBgn0001248	3L	79.238	94.8048	165.955	220.565	ND	ND	430.046	274.633	ND	ND	ND	237.93	181.684	ND
FBgn0001250	X	5.96539	24.2937	23.1855	22.1865	ND	ND	20.2869	25.2172	ND	ND	ND	1.8865	8.84727	ND
FBgn0001253	3L	4.54974	5.04335	1.53958	1.0561	ND	ND	0.0828955	0.296473	ND	ND	ND	0.298914	8.31515	ND
FBgn0001254	3L	ND	ND	ND	ND	ND	ND	0.0716425	0.030458	ND	ND	ND	0.147464	5.46397	ND
FBgn0001255	3R	0.351114	ND	0.763681	ND	ND	ND	0.693402	1.74922	ND	ND	ND	0.632722	4.98369	ND
FBgn0001256	3L	3.49622	ND	3.22391	ND	ND	ND	0.494441	0.409409	ND	ND	ND	0.117641	5.88369	ND
FBgn0001257	3L	25.1617	27.6314	25.0901	28.9225	ND	ND	25.8281	56.9272	ND	ND	ND	6.20579	12.012	ND
FBgn0001258	3L	4.40553	7.60043	9.16113	7.91059	ND	ND	16.6791	40.8013	ND	ND	ND	41.4689	29.4345	ND
FBgn0001259	3L	ND	3.79784	1.90581	ND	ND	ND	0.0350078	0.55729	ND	ND	ND	0.709727	3.96636	ND
FBgn0001263	2R	6.87093	266.919	216.857	299.55	ND	ND	0.159147	67.3619	ND	ND	ND	0.241911	5.25425	ND
FBgn0001269	2R	0.739377	3.25312	1.11613	2.81642	ND	ND	0.140267	8.19142	ND	ND	ND	2.82562	13.1094	ND
FBgn0001276	2R	28.2325	ND	7.96506	11.2596	ND	ND	8.90989	5.69686	ND	ND	ND	2.28395	5.82008	ND
FBgn0001280	3R	35.8015	14.9185	18.6436	28.8818	ND	ND	29.0908	78.6423	ND	ND	ND	299.365	88.1456	ND
FBgn0001281	3R	1.23244	ND	ND	ND	ND	ND	3.15671	177.25	ND	ND	ND	499.677	158.046	ND
FBgn0001285	2R	ND	ND	ND	ND	ND	ND	25.301	66.1585	ND	ND	ND	5.34404	5.77464	ND
FBgn0001291	2R	35.0453	19.6689	18.8308	29.7941	ND	ND	32.8763	32.895	ND	ND	ND	68.5056	31.1876	ND
FBgn0001296	3R	12.4712	21.0448	22.8277	20.9055	ND	ND	55.4341	21.7586	ND	ND	ND	2.87749	7.8286	ND
FBgn0001297	3R	17.1996	42.8969	44.0219	50.0857	ND	ND	24.6159	72.1692	ND	ND	ND	8.50971	17.9722	ND
FBgn0001301	2L	8.85948	12.7713	9.40668	8.15345	ND	ND	13.3798	13.1573	ND	ND	ND	10.8083	16.0131	ND
FBgn0001308	2R	33.0247	37.8844	33.4857	37.6135	ND	ND	45.8975	47.3178	ND	ND	ND	17.9876	17.6156	ND
FBgn0001311	3R	0.0757921	20.7123	20.356	0.494186	ND	ND	0.0534976	2.99111	ND	ND	ND	2.32655	8.77244	ND
FBgn0001313	YHet	0.154542	3.80075	0.0523191	ND	ND	ND	0.0839031	0.803104	ND	ND	ND	0.86895	4.70613	ND
FBgn0001314	YHet	0.171457	2.44048	ND	ND	ND	ND	0.0377541	0.732839	ND	ND	ND	0.849021	7.0067	ND
FBgn0001315	YHet	0.0779816	3.77401	ND	ND	ND	ND	0.154197	1.52154	ND	ND	ND	1.62654	6.49466	ND
FBgn0001316	3L	6.48646	23.8046	17.3787	23.0754	ND	ND	13.7531	24.9769	ND	ND	ND	5.5626	15.6809	ND
FBgn0001319	2R	9.28903	10.4268	3.61333	4.77907	ND	ND	0.213957	1.11951	ND	ND	ND	0.139447	7.7477	ND
FBgn0001320	3L	0.290665	11.2419	6.82724	9.56787	ND	ND	0.473649	5.7144	ND	ND	ND	0.655583	7.07031	ND
FBgn0001321	3R	0.625043	11.0757	9.08904	2.37475	ND	ND	0.311022	3.32998	ND	ND	ND	1.88988	5.81371	ND
FBgn0001323	3L	0.526511	10.6447	7.11245	4.09107	ND	ND	0.232077	2.86585	ND	ND	ND	0.580278	6.09464	ND
FBgn0001324	3L	4.6017	7.19875	4.56058	7.08685	ND	ND	3.96596	13.6902	ND	ND	ND	7.66299	29.8615	ND
FBgn0001325	2R	2.49162	4.64017	1.41338	1.35699	ND	ND	0.180439	0.434736	ND	ND	ND	0.120118	3.47063	ND
FBgn0001330	X	3.84879	5.42271	2.71118	ND	ND	ND	1.43681	2.59863	ND	ND	ND	2.17221	6.14343	ND
FBgn0001332	2R	12.6933	15.9172	14.3244	17.0143	ND	ND	20.2852	18.8702	ND	ND	ND	4.80921	9.84576	ND
FBgn0001337	X	11.1452	13.9536	11.8255	16.3478	ND	ND	7.72079	11.2883	ND	ND	ND	3.7182	12.0291	ND
FBgn0001341	X	4.20272	4.98956	3.38871	4.1032	ND	ND	2.28799	4.36578	ND	ND	ND	5.88851	9.58601	ND
FBgn0001404	X	52.1137	56.0515	41.7527	49.8242	ND	ND	65.4796	35.2136	ND	ND	ND	9.55219	13.8795	ND
FBgn0001491	X	47.5909	20.5728	22.5006	22.4625	ND	ND	18.652	21.9453	ND	ND	ND	61.6027	23.9885	ND
FBgn0001565	X	51.4787	45.2103	35.4942	30.7306	ND	ND	35.6684	27.0249	ND	ND	ND	5.98362	7.35407	ND
FBgn0001612	X	9.97676	10.35	7.67044	7.31285	ND	ND	3.07865	6.24556	ND	ND	ND	1.86757	7.44221	ND
FBgn0001624	X	38.9165	87.8195	66.8365	70.1887	ND	ND	7.90562	30.0859	ND	ND	ND	2.53274	15.2606	ND
FBgn0001941	2L	22.7896	18.5733	18.7368	26.3233	ND	ND	150.154	41.8304	ND	ND	ND	52.9111	31.0179	ND
FBgn0001942	2L	706.124	519.951	552.792	588.299	ND	ND	765.486	343.736	ND	ND	ND	449.94	361.359	ND
FBgn0001961	2L	59.7448	31.937	29.92	54.7148	ND	ND	76.8604	73.2556	ND	ND	ND	162.079	85.9824	ND
FBgn0001965	2L	19.0088	15.5339	10.9776	21.7826	ND	ND	9.11972	13.5823	ND	ND	ND	7.00455	14.7607	ND
FBgn0001967	2L	ND	ND	ND	ND	ND	ND	0.231411	1.1086	ND	ND	ND	2.91407	6.6305	ND
FBgn0001970	2L	5.31151	ND	5.88773	6.15118	ND	ND	1.63309	4.40373	ND	ND	ND	10.2948	11.6838	ND
FBgn0001974	2L	9.01096	6.71237	6.17633	6.70759	ND	ND	3.80277	6.28172	ND	ND	ND	7.85588	9.55376	ND
FBgn0001977	2L	11.0206	26.121	30.9652	26.1904	ND	ND	15.2324	22.1262	ND	ND	ND	101.74	20.4364	ND
FBgn0001978	2L	11.2492	10.7479	8.66935	11.7371	ND	ND	11.9661	27.1877	ND	ND	ND	31.7743	58.8001	ND
FBgn0001981	2L	0.104611	ND	1.30069	ND	ND	ND	3.14285	2.96873	ND	ND	ND	3.29489	6.84146	ND
FBgn0001983	2L	0.115639	ND	ND	ND	ND	ND	0.0749846	0	ND	ND	ND	0.0608814	3.48742	ND
FBgn0001986	2L	6.72034	6.94887	3.78771	5.69063	ND	ND	3.65878	9.87205	ND	ND	ND	9.58957	21.1153	ND
FBgn0001987	2L	3.56756	12.6375	10.7011	10.33	ND	ND	10.8407	11.4197	ND	ND	ND	4.1439	8.54035	ND
FBgn0001989	2L	189.135	76.2852	85.7186	98.3117	ND	ND	105.676	82.8946	ND	ND	ND	91.1947	30.3882	ND
FBgn0001990	2L	7.26591	6.33957	5.88084	6.83103	ND	ND	7.0773	5.43887	ND	ND	ND	5.84694	6.06059	ND
FBgn0001991	2L	28.7154	41.6276	28.7099	52.4349	ND	ND	0.537058	23.4923	ND	ND	ND	3.0439	12.3806	ND
FBgn0001992	2L	6.46826	5.70896	2.50794	2.24417	ND	ND	14.2029	2.01643	ND	ND	ND	0.895806	3.57564	ND
FBgn0001994	2L	19.2844	36.0785	28.5098	31.1261	ND	ND	12.9948	17.9896	ND	ND	ND	4.09864	13.4232	ND
FBgn0001995	2L	55.6519	18.7096	13.3347	31.3812	ND	ND	36.3918	19.909	ND	ND	ND	19.0324	11.8981	ND
FBgn0002021	2L	33.5915	15.142	13.9183	19.1973	ND	ND	13.9475	18.3103	ND	ND	ND	37.7892	31.1923	ND
FBgn0002022	2L	20.2754	16.4382	20.2569	23.119	ND	ND	48.6723	33.5628	ND	ND	ND	40.6447	34.2457	ND
FBgn0002023	2L	11.4767	10.811	3.17779	6.85983	ND	ND	3.34643	5.46562	ND	ND	ND	10.2121	24.1466	ND
FBgn0002031	2L	103.093	45.4117	39.9257	73.0774	ND	ND	95.3855	98.6159	ND	ND	ND	76.9398	155.709	ND
FBgn0002036	2L	37.2574	17.6762	15.6371	28.019	ND	ND	9.02463	79.2539	ND	ND	ND	199.065	143.971	ND
FBgn0002044	2L	20.9733	25.2482	22.8884	23.4997	ND	ND	21.3598	20.9197	ND	ND	ND	19.7033	22.3183	ND
FBgn0002069	2R	18.2453	19.5926	19.0291	17.8327	ND	ND	78.7316	30.0067	ND	ND	ND	11.3868	19.0925	ND
FBgn0002121	2L	3.31468	23.6054	25.3598	13.9824	ND	ND	21.1395	19.2975	ND	ND	ND	2.12239	10.422	ND
FBgn0002174	2R	32.2675	14.8139	10.2774	19.6388	ND	ND	23.1327	110.313	ND	ND	ND	255.789	131.141	ND
FBgn0002183	3L	9.92747	10.2212	8.05722	10.3992	ND	ND	9.78287	21.6492	ND	ND	ND	37.2436	29.4932	ND
FBgn0002283	3L	34.6388	15.1113	12.2605	19.9432	ND	ND	10.7003	19.8337	ND	ND	ND	24.4845	30.8212	ND
FBgn0002284	3L	64.311	78.6062	66.4177	59.136	ND	ND	90.0296	123.258	ND	ND	ND	130.635	116.936	ND
FBgn0002306	3R	2.03959	14.9042	15.3829	10.4	ND	ND	0.403342	6.58022	ND	ND	ND	3.09347	9.59045	ND
FBgn0002354	3R	50.8925	19.5432	15.5175	28.8474	ND	ND	19.9289	17.2583	ND	ND	ND	22.2261	6.87683	ND
FBgn0002413	3R	38.3706	45.3753	47.8747	43.9177	ND	ND	16.0758	26.1047	ND	ND	ND	42.1234	20.5859	ND
FBgn0002431	3R	15.3015	26.9153	23.7392	29.8366	ND	ND	21.5394	31.7012	ND	ND	ND	13.7182	52.565	ND
FBgn0002440	3L	0.109097	11.3876	10.6389	ND	ND	ND	0.0519987	0.161215	ND	ND	ND	0.144997	3.28187	ND
FBgn0002441	3R	10.6197	11.2594	7.26951	8.71487	ND	ND	7.62332	12.0216	ND	ND	ND	10.5811	19.8854	ND
FBgn0002466	3L	0.298516	1.88722	0.136543	ND	ND	ND	0.132288	3.46347	ND	ND	ND	4.99265	15.0153	ND
FBgn0002521	4	51.258	46.1119	49.4526	30.8627	ND	ND	12.4715	14.4203	ND	ND	ND	9.62875	12.5764	ND
FBgn0002522	3R	0.592169	4.24206	1.5212	1.60988	ND	ND	0.135886	2.27741	ND	ND	ND	1.55529	10.0535	ND
FBgn0002524	2L	22.5042	15.4266	12.4084	16.9339	ND	ND	18.4261	13.4686	ND	ND	ND	4.67953	6.64493	ND
FBgn0002525	2L	12.1288	14.0614	8.82126	15.3481	ND	ND	7.69266	24.0465	ND	ND	ND	84.7086	62.2093	ND
FBgn0002526	3L	1.234	5.62837	9.4321	4.51283	ND	ND	2.86839	6.13147	ND	ND	ND	1.41549	8.39217	ND
FBgn0002528	3L	1.9993	10.162	14.4065	6.23055	ND	ND	6.91645	8.8242	ND	ND	ND	4.97916	9.01433	ND
FBgn0002531	2R	ND	ND	0.627443	ND	ND	ND	ND	0.181476	ND	ND	ND	0.256795	5.41009	ND
FBgn0002533	2R	0.32564	ND	ND	ND	ND	ND	ND	0.150253	ND	ND	ND	1.11794	5.45062	ND
FBgn0002534	2R	1.65076	ND	ND	ND	ND	ND	0.973784	0.366419	ND	ND	ND	0.0990561	4.57956	ND
FBgn0002535	2R	ND	ND	ND	ND	ND	ND	0.319157	ND	ND	ND	ND	0.451659	3.7611	ND
FBgn0002542	3R	0.982626	3.05774	1.17006	1.31766	ND	ND	1.86078	11.969	ND	ND	ND	17.9971	26.4657	ND
FBgn0002543	2L	4.96272	5.39817	3.55325	4.71229	ND	ND	1.64238	2.93101	ND	ND	ND	1.67531	4.67972	ND
FBgn0002552	2R	4.79324	3.96397	3.30798	6.63358	ND	ND	6.09937	8.75096	ND	ND	ND	11.5948	16.0415	ND
FBgn0002561	X	ND	ND	ND	ND	ND	ND	0.137154	0.0694483	ND	ND	ND	ND	3.14895	ND
FBgn0002562	X	ND	3.17211	2.09699	ND	ND	ND	0.0372287	0.916061	ND	ND	ND	0.929147	2.99807	ND
FBgn0002563	2L	0.257579	42.169	37.4769	4.24889	ND	ND	0.236359	9.39779	ND	ND	ND	2.10052	6.34729	ND
FBgn0002564	3L	1.32913	7.11523	6.53324	ND	ND	ND	0.0618244	3.05154	ND	ND	ND	0.578339	3.97058	ND
FBgn0002565	3L	1.89041	105.747	186.486	12.5412	ND	ND	0.882948	37.7831	ND	ND	ND	7.73064	11.4366	ND
FBgn0002566	2L	23.5494	21.3362	20.7215	20.6241	ND	ND	10.8528	10.7763	ND	ND	ND	2.38271	6.78045	ND
FBgn0002567	2R	7.87492	155.707	125.321	125.279	ND	ND	73.328	53.5	ND	ND	ND	16.1996	45.8996	ND
FBgn0002569	2R	ND	ND	ND	ND	ND	ND	11.0368	41.7631	ND	ND	ND	5.32609	3.22558	ND
FBgn0002570	2R	ND	ND	3.18555	3.61844	ND	ND	63.2612	692.825	ND	ND	ND	49.5407	4.88803	ND
FBgn0002571	2R	ND	ND	ND	ND	ND	ND	24.7751	65.6806	ND	ND	ND	10.3952	4.41392	ND
FBgn0002573	3L	1.10088	ND	0.171366	ND	ND	ND	0.130431	2.37324	ND	ND	ND	1.82423	7.96365	ND
FBgn0002576	X	0.658902	5.75945	2.99222	6.70609	ND	ND	0.141585	1.64403	ND	ND	ND	1.29985	9.65393	ND
FBgn0002577	X	0.567358	3.71993	0.335157	ND	ND	ND	0.424924	0.14642	ND	ND	ND	0.211068	4.41596	ND
FBgn0002578	3R	0.157079	ND	ND	ND	ND	ND	1.2975	6.57942	ND	ND	ND	0.869054	1.9574	ND
FBgn0002579	X	1840.06	763.124	865.298	1456.97	ND	ND	1022.27	746.418	ND	ND	ND	1214.3	76.4517	ND
FBgn0002590	X	245.69	214.996	228.598	378.548	ND	ND	603.296	285.885	ND	ND	ND	143.944	79.6691	ND
FBgn0002592	3R	ND	ND	2.48105	ND	ND	ND	ND	0.92273	ND	ND	ND	0.250375	5.12688	ND
FBgn0002593	2L	714.373	544.633	548.428	819.54	ND	ND	1309.44	658.66	ND	ND	ND	546.23	63.9486	ND
FBgn0002607	2R	639.669	258.32	350.761	520.115	ND	ND	752.642	404.172	ND	ND	ND	335.463	72.7984	ND
FBgn0002609	3R	3.75476	ND	3.16808	3.11823	ND	ND	0.378984	1.79908	ND	ND	ND	0.668405	4.25098	ND
FBgn0002622	3R	739.597	322.882	380.751	753.495	ND	ND	1232.29	708.625	ND	ND	ND	1102.28	204.109	ND
FBgn0002626	3R	756.491	209.193	229.573	553.693	ND	ND	1062.75	618.633	ND	ND	ND	411.773	90.7208	ND
FBgn0002629	3R	5.78911	ND	ND	ND	ND	ND	5.91336	0.155525	ND	ND	ND	0.334909	5.18841	ND
FBgn0002631	3R	ND	ND	ND	ND	ND	ND	ND	0.0877221	ND	ND	ND	0.0271715	6.98199	ND
FBgn0002632	3R	ND	ND	ND	ND	ND	ND	0.0403625	0.113802	ND	ND	ND	0.0140667	3.01051	ND
FBgn0002633	3R	ND	ND	1.03647	ND	ND	ND	ND	0.158927	ND	ND	ND	0.026851	4.12813	ND
FBgn0002638	3L	20.3575	11.6758	9.63667	12.2384	ND	ND	11.4898	29.5118	ND	ND	ND	116.111	45.2703	ND
FBgn0002641	X	3.21596	5.68939	3.67324	6.77489	ND	ND	12.7556	7.25347	ND	ND	ND	2.47608	5.26527	ND
FBgn0002643	2R	14.8592	31.6164	23.5244	25.1877	ND	ND	3.10625	22.4088	ND	ND	ND	9.09508	21.0812	ND
FBgn0002645	3R	14.9795	27.7911	24.2216	16.0179	ND	ND	7.82026	20.5838	ND	ND	ND	13.6855	28.5428	ND
FBgn0002652	2L	0.851326	ND	1.43132	1.75755	ND	ND	1.78246	12.7344	ND	ND	ND	32.8113	24.629	ND
FBgn0002673	2L	1.91899	4.46309	0.662555	1.76376	ND	ND	0.432292	24.3392	ND	ND	ND	49.7833	60.2233	ND
FBgn0002707	X	2.64979	4.53396	1.56262	5.48475	ND	ND	1.59609	2.69954	ND	ND	ND	0.813842	7.1204	ND
FBgn0002709	X	0.727319	4.16456	0.73125	1.914	ND	ND	0.383782	25.2395	ND	ND	ND	30.2801	74.4452	ND
FBgn0002715	2R	3.15279	ND	2.40926	6.61381	ND	ND	1.56512	40.5284	ND	ND	ND	68.9242	78.6042	ND
FBgn0002716	2R	4.2946	23.582	15.8736	20.2561	ND	ND	2.96681	6.9953	ND	ND	ND	1.41498	4.39792	ND
FBgn0002719	3R	67.8894	75.4239	146.909	195.157	ND	ND	370.606	335.701	ND	ND	ND	136.678	217.358	ND
FBgn0002723	X	11.6301	22.3288	15.8346	14.2958	ND	ND	3.71619	6.89719	ND	ND	ND	1.06829	6.83184	ND
FBgn0002732	3R	ND	ND	ND	ND	ND	ND	0.958055	1.36603	ND	ND	ND	0.462022	4.90016	ND
FBgn0002733	3R	7.75079	13.7	7.92278	8.35513	ND	ND	7.0049	4.84358	ND	ND	ND	0.0698543	5.67164	ND
FBgn0002734	3R	ND	ND	ND	ND	ND	ND	0.185319	0	ND	ND	ND	0.00512036	3.06692	ND
FBgn0002735	3R	ND	20.3026	ND	ND	ND	ND	ND	0.169859	ND	ND	ND	ND	3.42091	ND
FBgn0002736	2R	54.6547	13.5486	13.6875	17.9107	ND	ND	29.5659	10.5498	ND	ND	ND	25.3802	8.19704	ND
FBgn0002772	3R	8.86058	575.553	700.883	84.1571	ND	ND	19.9175	210.317	ND	ND	ND	19.599	22.1904	ND
FBgn0002773	3R	12.1333	1395.22	1282.53	148.671	ND	ND	33.156	365.278	ND	ND	ND	38.2378	36.8186	ND
FBgn0002774	2R	33.3422	31.9964	26.5045	39.4529	ND	ND	8.54408	16.4068	ND	ND	ND	13.5773	16.4079	ND
FBgn0002775	3L	18.1035	17.9055	9.25857	10.4152	ND	ND	6.88586	10.5292	ND	ND	ND	16.296	14.3569	ND
FBgn0002778	3L	25.2909	18.5209	12.7201	17.4689	ND	ND	79.6909	10.5687	ND	ND	ND	2.0827	6.2176	ND
FBgn0002780	3R	40.6105	36.0169	39.7639	25.7992	ND	ND	41.8699	28.4614	ND	ND	ND	15.0126	10.3175	ND
FBgn0002781	3R	151.88	97.3483	71.8321	151.2	ND	ND	36.9678	69.2476	ND	ND	ND	62.6314	45.7521	ND
FBgn0002783	3R	18.7532	15.3505	12.105	21.166	ND	ND	13.2234	18.3773	ND	ND	ND	15.6427	14.0195	ND
FBgn0002787	2R	52.7726	72.8754	76.6847	40.7353	ND	ND	70.1026	88.8256	ND	ND	ND	346.468	116.266	ND
FBgn0002789	2R	4.97267	264.371	202.446	120.052	ND	ND	20.2988	252.18	ND	ND	ND	53.0253	29.3697	ND
FBgn0002791	2R	11.2137	9.12098	8.04177	8.11644	ND	ND	4.65845	8.78216	ND	ND	ND	21.9075	18.4241	ND
FBgn0002838	3R	ND	ND	ND	ND	ND	ND	ND	5.53093	ND	ND	ND	11.7211	15.7619	ND
FBgn0002842	3L	ND	ND	ND	ND	ND	ND	0.0910244	10.9166	ND	ND	ND	48.8377	34.0414	ND
FBgn0002855	2L	ND	ND	ND	ND	ND	ND	1.22037	151.653	ND	ND	ND	100.843	21.6253	ND
FBgn0002856	2L	ND	ND	ND	ND	ND	ND	0.726457	154.676	ND	ND	ND	26.2624	4.96007	ND
FBgn0002862	3R	1.9648	ND	ND	ND	ND	ND	8.23508	1361.06	ND	ND	ND	3829.33	990.633	ND
FBgn0002863	3R	2.59913	ND	ND	ND	ND	ND	6.5839	966.365	ND	ND	ND	501.167	47.8734	ND
FBgn0002865	3R	0.468969	ND	ND	ND	ND	ND	5.18768	716.606	ND	ND	ND	743.514	2043.59	ND
FBgn0002868	3R	805.16	260.457	408.885	889.066	ND	ND	4514.01	472.485	ND	ND	ND	3908.33	95.5943	ND
FBgn0002869	3R	0.973163	ND	4.823	ND	ND	ND	2.74116	37.4812	ND	ND	ND	10.4078	2.27501	ND
FBgn0002872	3L	3.01358	3.79572	1.88225	2.11815	ND	ND	1.82382	4.76416	ND	ND	ND	7.82738	10.4396	ND
FBgn0002873	X	0.0638858	2.62893	0.19152	0.400807	ND	ND	0.178718	19.357	ND	ND	ND	24.4887	69.7433	ND
FBgn0002878	X	1.90688	2.87405	1.06581	2.90083	ND	ND	0.545138	3.44876	ND	ND	ND	7.44026	10.9402	ND
FBgn0002887	2L	4.85875	6.50416	3.76049	4.61779	ND	ND	1.98042	4.27741	ND	ND	ND	4.57305	11.1314	ND
FBgn0002891	2R	3.06104	3.54272	2.29803	2.68844	ND	ND	2.63763	2.85291	ND	ND	ND	2.10263	6.89786	ND
FBgn0002899	3L	0.561289	ND	1.3657	1.03048	ND	ND	0.333437	2.09958	ND	ND	ND	1.89139	5.19077	ND
FBgn0002901	3L	2.59446	3.35408	1.24529	2.1781	ND	ND	1.6416	2.70499	ND	ND	ND	4.18261	12.1595	ND
FBgn0002905	3R	1.65252	3.43356	1.00739	ND	ND	ND	0.75462	2.71272	ND	ND	ND	3.70032	6.91918	ND
FBgn0002906	3R	2.78676	4.59477	2.59311	2.09727	ND	ND	1.35943	3.16759	ND	ND	ND	12.2818	10.563	ND
FBgn0002909	3L	ND	ND	ND	ND	ND	ND	ND	0.0699863	ND	ND	ND	0.0776581	ND	ND
FBgn0002914	X	32.2675	29.2775	26.7456	27.6058	ND	ND	22.8236	43.4514	ND	ND	ND	68.7192	55.3794	ND
FBgn0002917	X	29.548	31.9531	20.1777	30.4936	ND	ND	0.144716	7.41134	ND	ND	ND	0.715142	22.0347	ND
FBgn0002921	3R	1494.45	1044.17	1254.19	779.468	ND	ND	1270.47	328.94	ND	ND	ND	47.6438	44.3832	ND
FBgn0002922	3R	ND	ND	0.860617	ND	ND	ND	0.842314	2.21214	ND	ND	ND	0.0725764	3.07785	ND
FBgn0002924	3R	4.02677	ND	1.14291	2.6929	ND	ND	1.50144	12.4664	ND	ND	ND	42.43	39.5494	ND
FBgn0002926	3L	0.371484	1.70163	0.0525445	ND	ND	ND	0.263849	0.903119	ND	ND	ND	ND	3.79681	ND
FBgn0002930	2R	45.3375	40.9873	93.3372	94.6813	ND	ND	5.2559	49.148	ND	ND	ND	19.2168	22.6265	ND
FBgn0002931	2L	3.68837	9.06504	3.83044	3.94008	ND	ND	1.25729	4.1385	ND	ND	ND	5.85324	14.3583	ND
FBgn0002932	3R	3.69185	13.2186	5.38071	4.35044	ND	ND	5.44947	8.21888	ND	ND	ND	16.229	15.8689	ND
FBgn0002933	X	ND	ND	ND	ND	ND	ND	ND	0.209788	ND	ND	ND	0.0247941	3.5888	ND
FBgn0002936	2L	2.82461	98.8745	59.6628	161.816	ND	ND	0.195639	32.5442	ND	ND	ND	5.23299	25.373	ND
FBgn0002937	3R	98.9195	35.2275	46.3779	72.6177	ND	ND	0.0613227	11.4758	ND	ND	ND	0.14103	3.20524	ND
FBgn0002938	2L	7.04214	913.426	796.588	627.602	ND	ND	0.704998	103.638	ND	ND	ND	0.0688799	5.33054	ND
FBgn0002939	2L	0.632863	6.37983	24.2589	12.1894	ND	ND	140.198	15.7486	ND	ND	ND	4.47067	3.20163	ND
FBgn0002940	3R	129.815	5976.46	5808.42	17631.4	ND	ND	2.78115	1933.32	ND	ND	ND	12.0339	5.02349	ND
FBgn0002941	3R	4.43585	4.33828	1.27302	2.91071	ND	ND	0.0326644	1.47666	ND	ND	ND	0.147708	7.93709	ND
FBgn0002945	3L	5.28915	10.1158	6.74879	8.45487	ND	ND	4.59947	6.35085	ND	ND	ND	0.672913	9.82721	ND
FBgn0002948	X	32.9597	39.4116	8.75129	17.6286	ND	ND	3.85508	6.74434	ND	ND	ND	4.16481	6.34582	ND
FBgn0002962	3R	0.502364	ND	ND	ND	ND	ND	0.274919	6.28536	ND	ND	ND	1.93704	6.67226	ND
FBgn0002968	X	ND	ND	ND	ND	ND	ND	ND	ND	ND	ND	ND	ND	ND	ND
FBgn0002973	2L	17.3286	28.8394	24.0067	22.6574	ND	ND	134.577	29.6703	ND	ND	ND	16.1635	32.1744	ND
FBgn0002985	2L	0.704638	ND	1.238	1.0131	ND	ND	5.05286	8.39419	ND	ND	ND	0.729731	5.44578	ND
FBgn0002989	2L	4.81716	4.75801	2.94453	3.17708	ND	ND	2.36989	3.50817	ND	ND	ND	4.92805	6.90635	ND
FBgn0003002	3R	4.82686	2.97594	1.48669	2.48418	ND	ND	0.117882	0.970537	ND	ND	ND	0.118025	7.2108	ND
FBgn0003008	2R	46.2691	21.8534	19.8108	20.5874	ND	ND	17.8196	11.7963	ND	ND	ND	18.7378	16.2319	ND
FBgn0003009	2R	ND	ND	ND	ND	ND	ND	0.0887234	4.17693	ND	ND	ND	12.0503	12.2016	ND
FBgn0003011	3R	40.7124	13.107	17.3134	17.5425	ND	ND	ND	1.63517	ND	ND	ND	ND	3.67466	ND
FBgn0003015	3R	0.12701	4.29069	ND	ND	ND	ND	0.207245	16.5234	ND	ND	ND	ND	2.71401	ND
FBgn0003016	2L	6.32569	19.9183	15.6421	18.9276	ND	ND	7.55292	12.5562	ND	ND	ND	3.60774	7.27297	ND
FBgn0003022	2R	ND	ND	ND	ND	ND	ND	ND	ND	ND	ND	ND	ND	ND	ND
FBgn0003023	X	0.288041	3.42173	0.167484	0.601301	ND	ND	0.10942	5.41572	ND	ND	ND	ND	8.23132	ND
FBgn0003028	X	0.387101	9.3797	4.10578	3.82938	ND	ND	0.264583	5.59243	ND	ND	ND	0.367533	8.20247	ND
FBgn0003034	3L	ND	ND	ND	ND	ND	ND	2.6921	475.222	ND	ND	ND	56.9799	13.6199	ND
FBgn0003041	3L	4.15784	9.58059	4.30408	5.28953	ND	ND	1.28153	7.72573	ND	ND	ND	2.36633	9.11341	ND
FBgn0003042	3L	37.6647	19.2777	14.8114	14.1105	ND	ND	3.18818	3.7261	ND	ND	ND	3.17799	5.22121	ND
FBgn0003044	2R	10.5323	12.2011	7.26381	8.50139	ND	ND	3.70624	10.899	ND	ND	ND	8.06226	22.3598	ND
FBgn0003046	2L	ND	ND	ND	24.3513	ND	ND	0.220624	1.57963	ND	ND	ND	5.24847	10.7277	ND
FBgn0003048	X	3.14742	9.87959	7.65331	7.33228	ND	ND	2.43167	8.69609	ND	ND	ND	4.25044	11.4569	ND
FBgn0003053	X	0.302095	9.51386	5.61223	6.1827	ND	ND	1.31496	12.6895	ND	ND	ND	12.3874	18.7742	ND
FBgn0003057	X	ND	ND	ND	ND	ND	ND	ND	0.0443735	ND	ND	ND	0.136681	6.1881	ND
FBgn0003060	3R	ND	ND	ND	2.07527	ND	ND	ND	0.861381	ND	ND	ND	1.18596	5.12613	ND
FBgn0003062	2R	14.7399	7.36872	4.78293	20.1045	ND	ND	11.511	48.1128	ND	ND	ND	41.9145	55.7611	ND
FBgn0003065	3R	ND	ND	0.812356	ND	ND	ND	0.338516	0.342044	ND	ND	ND	3.71231	8.33167	ND
FBgn0003067	2R	5.74083	174.018	360.148	354.687	ND	ND	157.727	310.95	ND	ND	ND	16.4301	31.7907	ND
FBgn0003068	X	9.40175	13.2041	10.6947	29.4148	ND	ND	5.10682	20.4372	ND	ND	ND	1.5649	8.26184	ND
FBgn0003071	2R	105.76	76.4278	73.4522	84.9305	ND	ND	46.0541	167.776	ND	ND	ND	125.874	215.045	ND
FBgn0003074	2R	186.02	103.751	193.066	132.186	ND	ND	280.602	202.541	ND	ND	ND	286.266	243.209	ND
FBgn0003076	3L	70.8794	84.7692	135.862	100.415	ND	ND	706.318	139.08	ND	ND	ND	34.202	12.0542	ND
FBgn0003079	X	16.5853	14.1051	8.34563	12.7503	ND	ND	7.0274	6.65566	ND	ND	ND	2.21389	8.40794	ND
FBgn0003082	2R	4.89559	ND	11.3023	16.5473	ND	ND	1.60094	25.099	ND	ND	ND	5.96219	9.86692	ND
FBgn0003086	X	ND	ND	ND	ND	ND	ND	0.111445	0.224263	ND	ND	ND	0.015142	3.29455	ND
FBgn0003087	2L	ND	ND	ND	ND	ND	ND	0.167981	6.74101	ND	ND	ND	44.5609	12.9295	ND
FBgn0003089	3L	2.02038	8.40806	3.43174	1.07013	ND	ND	0.273192	2.05233	ND	ND	ND	1.2139	12.0466	ND
FBgn0003090	2R	0.891959	7.16113	2.74939	4.43616	ND	ND	0.402178	3.06538	ND	ND	ND	0.977428	11.3297	ND
FBgn0003091	2R	63.6981	87.393	73.9322	69.0089	ND	ND	0.717583	12.6272	ND	ND	ND	0.449043	5.52404	ND
FBgn0003093	3R	78.821	86.3855	98.3577	51.4987	ND	ND	20.52	18.6605	ND	ND	ND	4.12031	10.9426	ND
FBgn0003114	2R	ND	ND	ND	ND	ND	ND	0.0167479	3.75534	ND	ND	ND	1.74094	3.55803	ND
FBgn0003116	X	17.5065	12.7063	16.1783	20.9092	ND	ND	7.51269	11.246	ND	ND	ND	6.70106	9.398	ND
FBgn0003117	3R	0.412612	3.67821	2.19813	1.78296	ND	ND	2.28743	1.04743	ND	ND	ND	0.130736	4.29639	ND
FBgn0003118	3R	7.23189	13.587	7.55153	9.72265	ND	ND	8.34803	7.93322	ND	ND	ND	0.707655	15.1217	ND
FBgn0003124	3L	0.156052	2.48782	ND	ND	ND	ND	0.378424	43.7045	ND	ND	ND	39.9977	94.2084	ND
FBgn0003129	3R	0.206244	ND	0.995963	ND	ND	ND	1.20194	2.39135	ND	ND	ND	1.02602	6.18224	ND
FBgn0003130	2R	2.40996	ND	0.432313	1.0536	ND	ND	0.618555	0.279755	ND	ND	ND	0.0936732	4.62909	ND
FBgn0003132	X	0.167313	ND	0.295657	ND	ND	ND	0.356991	43.4447	ND	ND	ND	64.7579	87.5696	ND
FBgn0003134	3R	63.1182	60.633	83.2518	59.6024	ND	ND	47.0567	37.6022	ND	ND	ND	19.3046	18.9462	ND
FBgn0003137	3R	1.17323	11.3889	26.7228	53.7998	ND	ND	3.0574	29.8918	ND	ND	ND	1.63445	5.75345	ND
FBgn0003138	3L	12.5211	19.2969	15.6335	12.0586	ND	ND	8.62557	20.2341	ND	ND	ND	60.7313	37.9137	ND
FBgn0003139	X	29.0819	20.5333	18.4942	24.6524	ND	ND	24.4981	15.2524	ND	ND	ND	19.6075	12.4071	ND
FBgn0003140	2R	ND	ND	ND	ND	ND	ND	0.220976	21.2712	ND	ND	ND	32.2141	52.7549	ND
FBgn0003141	2L	31.5847	88.8459	204.766	55.04	ND	ND	26.2582	23.0085	ND	ND	ND	14.4984	9.73682	ND
FBgn0003145	2L	ND	ND	ND	ND	ND	ND	0.0920019	18.2954	ND	ND	ND	8.03579	21.6066	ND
FBgn0003149	3L	1.92892	294.107	233.688	29.4021	ND	ND	10.3745	235.827	ND	ND	ND	22.1354	41.6005	ND
FBgn0003159	X	4.61425	20.6008	23.2137	16.0416	ND	ND	36.5584	44.8623	ND	ND	ND	55.3364	85.0237	ND
FBgn0003162	2R	19.5722	255.08	386.732	74.7574	ND	ND	0.937322	33.4075	ND	ND	ND	3.18255	6.84089	ND
FBgn0003165	3R	42.7591	49.3101	48.3369	32.9728	ND	ND	6.37284	11.5184	ND	ND	ND	2.41351	12.727	ND
FBgn0003169	3R	26.9403	24.1587	22.7502	22.2508	ND	ND	29.6704	13.7108	ND	ND	ND	3.01174	7.94477	ND
FBgn0003174	2R	0.221607	3.62458	1.69789	1.25532	ND	ND	0.0580699	0.748534	ND	ND	ND	1.18474	7.99376	ND
FBgn0003175	2R	18.9573	18.0026	13.2065	25.9424	ND	ND	12.6744	16.9242	ND	ND	ND	4.75699	14.2836	ND
FBgn0003178	3R	723.189	319.881	368.373	356.064	ND	ND	287.375	330.006	ND	ND	ND	78.5789	38.8725	ND
FBgn0003187	2L	0.131906	4.02726	0.629751	ND	ND	ND	0.368297	45.4381	ND	ND	ND	35.8787	102.421	ND
FBgn0003189	X	1.57508	4.48449	3.20512	6.55299	ND	ND	0.720563	10.2609	ND	ND	ND	12.6168	22.0852	ND
FBgn0003204	X	48.4051	33.6354	36.9299	45.0849	ND	ND	34.9416	33.6349	ND	ND	ND	3.67424	9.64252	ND
FBgn0003205	3R	91.3425	45.0604	46.8837	46.7577	ND	ND	38.2976	27.6019	ND	ND	ND	15.2393	11.3211	ND
FBgn0003206	3L	28.256	35.6781	38.8593	26.1634	ND	ND	17.3072	23.7968	ND	ND	ND	ND	19.6435	ND
FBgn0003209	2L	13.3458	23.8059	20.9078	26.1914	ND	ND	8.48142	20.3891	ND	ND	ND	5.39823	10.175	ND
FBgn0003210	X	11.6172	18.9497	15.5044	16.0179	ND	ND	7.19704	11.8812	ND	ND	ND	8.5489	13.9409	ND
FBgn0003218	X	39.1563	67.9963	57.251	53.3936	ND	ND	29.966	29.0856	ND	ND	ND	52.3196	29.2903	ND
FBgn0003227	3R	12.2953	8.46093	10.6379	6.05271	ND	ND	0.199028	0.949952	ND	ND	ND	1.06403	3.26936	ND
FBgn0003231	2L	100.215	88.9172	90.7434	103.513	ND	ND	230.727	209.23	ND	ND	ND	91.0353	70.8085	ND
FBgn0003248	3R	45.8053	108.395	78.7205	209.733	ND	ND	0.347277	14.2512	ND	ND	ND	0.197222	3.77651	ND
FBgn0003249	3R	8.38273	468.176	486.154	453.499	ND	ND	0.125853	44.4735	ND	ND	ND	0.346506	4.81736	ND
FBgn0003250	3L	9.07808	590.347	338.724	1137.83	ND	ND	0.154312	137.646	ND	ND	ND	12.7593	7.62038	ND
FBgn0003254	2R	0.0899231	3.63589	0.204418	0.680368	ND	ND	0.0909692	6.17689	ND	ND	ND	20.1869	27.0016	ND
FBgn0003255	2L	1.90498	3.86146	1.56678	2.54665	ND	ND	0.0551354	1.14382	ND	ND	ND	0.2476	4.24606	ND
FBgn0003256	2RHet	45.6988	39.5218	55.045	29.0101	ND	ND	19.0777	17.5624	ND	ND	ND	3.43659	5.78919	ND
FBgn0003257	3R	7.93932	7.82424	6.39618	11.5201	ND	ND	15.9051	8.66907	ND	ND	ND	4.27488	7.13589	ND
FBgn0003261	3R	162.469	147.538	128.982	199.477	ND	ND	115.934	149.526	ND	ND	ND	56.0389	40.6349	ND
FBgn0003267	3R	0.581883	ND	ND	ND	ND	ND	0.120868	0.732294	ND	ND	ND	0.623556	7.91217	ND
FBgn0003268	3R	0.924367	3.18999	0.905194	2.38722	ND	ND	0.264929	2.64598	ND	ND	ND	2.19921	8.62743	ND
FBgn0003270	2L	ND	ND	ND	ND	ND	ND	0.180631	0.0483752	ND	ND	ND	0.0166354	3.45478	ND
FBgn0003274	2R	755.526	656.862	830.598	1548.92	ND	ND	1335.25	1088.78	ND	ND	ND	1014.35	203.181	ND
FBgn0003275	3R	54.7823	18.3616	23.797	50.5715	ND	ND	41.2518	124.852	ND	ND	ND	1076.24	167.162	ND
FBgn0003277	X	7.85185	9.96107	9.65587	12.9457	ND	ND	9.38574	13.9582	ND	ND	ND	5.33765	9.39687	ND
FBgn0003278	2L	2.84654	4.17	3.00056	3.06615	ND	ND	1.84987	2.46655	ND	ND	ND	1.26589	3.82518	ND
FBgn0003279	3R	491.391	221.216	320.572	409.851	ND	ND	940.473	552.156	ND	ND	ND	325.253	193.633	ND
FBgn0003285	X	2.8033	9.34634	5.0424	3.11829	ND	ND	0.336275	1.40105	ND	ND	ND	0.302073	4.90601	ND
FBgn0003292	3L	4.54656	5.18268	3.43368	5.07419	ND	ND	0.0181128	1.41742	ND	ND	ND	0.21157	4.29364	ND
FBgn0003295	3L	8.24452	ND	2.90464	4.49239	ND	ND	0.0544993	1.72758	ND	ND	ND	0.0706632	4.22004	ND
FBgn0003300	X	2.48635	ND	1.03157	2.39913	ND	ND	0.0657273	0.38029	ND	ND	ND	0.341913	6.91278	ND
FBgn0003301	X	33.7402	41.7609	28.6423	49.0875	ND	ND	2.62338	19.0575	ND	ND	ND	2.40797	9.15641	ND
FBgn0003302	X	17.5898	9.18433	5.57347	11.2766	ND	ND	2.21694	35.9349	ND	ND	ND	68.4055	76.8529	ND
FBgn0003308	3R	4.92777	6.73509	9.60529	14.1007	ND	ND	77.5952	13.5203	ND	ND	ND	1.5357	6.97662	ND
FBgn0003310	2L	15.3175	15.2802	12.2045	16.6419	ND	ND	3.97173	14.0072	ND	ND	ND	17.1744	17.7595	ND
FBgn0003312	3R	ND	ND	0.393594	ND	ND	ND	0.098926	0.864125	ND	ND	ND	0.71308	5.79	ND
FBgn0003313	2L	ND	ND	ND	ND	ND	ND	ND	0.19062	ND	ND	ND	0.298256	ND	ND
FBgn0003317	2R	27.4964	18.1087	14.907	21.0539	ND	ND	10.0242	13.5335	ND	ND	ND	14.4964	20.4158	ND
FBgn0003319	3R	1.42033	4.89572	1.14824	ND	ND	ND	0.356094	0.595664	ND	ND	ND	0.409181	9.06575	ND
FBgn0003321	X	76.3797	32.8064	33.1458	57.5506	ND	ND	24.1598	30.2432	ND	ND	ND	24.9318	41.5759	ND
FBgn0003326	2R	20.9643	12.5765	8.16122	9.58794	ND	ND	0.0681375	1.83602	ND	ND	ND	0.0214808	4.9155	ND
FBgn0003328	2R	3.22745	9.60287	11.1867	6.80285	ND	ND	33.5064	22.7441	ND	ND	ND	12.1897	12.5785	ND
FBgn0003330	3R	23.1323	8.44995	7.93948	12.6257	ND	ND	6.28348	10.116	ND	ND	ND	8.93163	16.008	ND
FBgn0003334	3R	20.1133	14.7119	16.5763	23.3375	ND	ND	8.34474	17.9272	ND	ND	ND	9.51154	19.6221	ND
FBgn0003339	3R	3.37951	10.6415	6.7546	6.17156	ND	ND	0.154092	1.62899	ND	ND	ND	0.162183	7.37169	ND
FBgn0003345	X	15.698	52.8691	34.679	19.5984	ND	ND	10.6179	14.0579	ND	ND	ND	7.14097	18.6201	ND
FBgn0003346	2L	6.2667	6.83245	5.06202	6.60383	ND	ND	3.19622	26.8949	ND	ND	ND	57.9437	24.642	ND
FBgn0003353	2R	55.219	26.9422	21.5213	33.1622	ND	ND	1.6675	6.61455	ND	ND	ND	2.9301	4.89793	ND
FBgn0003356	3R	0.397064	ND	ND	ND	ND	ND	313.338	1147.41	ND	ND	ND	355.117	2.99644	ND
FBgn0003357	3R	0.576018	ND	ND	ND	ND	ND	275.74	1090.19	ND	ND	ND	343.94	4.01356	ND
FBgn0003358	3R	0.232545	ND	ND	ND	ND	ND	14.602	306.115	ND	ND	ND	49.4253	3.4098	ND
FBgn0003360	X	1797.5	1750.31	2256.81	1028.08	ND	ND	1511.06	718.173	ND	ND	ND	149.647	83.5952	ND
FBgn0003366	X	4.75312	7.91356	6.49925	16.1571	ND	ND	0.288922	21.1341	ND	ND	ND	4.46486	8.39191	ND
FBgn0003371	X	39.3495	102.763	89.2489	125.878	ND	ND	89.0141	68.425	ND	ND	ND	15.199	50.1709	ND
FBgn0003372	2L	0.146491	ND	0.605419	0.901227	ND	ND	0.02964	0.329109	ND	ND	ND	0.226141	1.60144	ND
FBgn0003373	3L	0.50615	ND	ND	ND	ND	ND	0.158828	0.488859	ND	ND	ND	1.70178	4.97668	ND
FBgn0003374	X	0.338669	ND	0.59625	ND	ND	ND	0.33918	0.184503	ND	ND	ND	1.98785	2.40978	ND
FBgn0003375	3R	ND	ND	ND	ND	ND	ND	ND	0.172514	ND	ND	ND	0.0437526	3.00879	ND
FBgn0003377	3L	ND	ND	ND	ND	ND	ND	ND	0.0197419	ND	ND	ND	0.213223	3.53478	ND
FBgn0003378	3L	0.67698	ND	ND	ND	ND	ND	ND	0.0176522	ND	ND	ND	0.543768	4.16193	ND
FBgn0003380	X	69.9459	145.409	138.125	65.5305	ND	ND	2.22151	12.2232	ND	ND	ND	0.847607	10.2315	ND
FBgn0003382	2R	0.122255	4.55648	0.278951	0.441672	ND	ND	0.0831779	0.310369	ND	ND	ND	0.408905	5.08045	ND
FBgn0003386	2L	45.5844	39.3978	29.6268	33.0853	ND	ND	0.716963	9.18708	ND	ND	ND	1.91923	8.41075	ND
FBgn0003388	3L	0.811567	9.9166	0.619149	1.17536	ND	ND	0.363177	2.41045	ND	ND	ND	1.40927	5.12346	ND
FBgn0003390	X	4.4081	6.58418	12.9999	14.055	ND	ND	3.044	14.3159	ND	ND	ND	8.1785	9.14807	ND
FBgn0003391	2R	2.54516	15.901	19.0587	22.1867	ND	ND	8.01047	11.5768	ND	ND	ND	9.40865	18.3435	ND
FBgn0003392	X	309.551	261.581	247.076	220.398	ND	ND	20.4912	66.3983	ND	ND	ND	19.6671	54.7004	ND
FBgn0003396	2R	3.9467	14.8684	11.4693	12.3873	ND	ND	10.792	17.6774	ND	ND	ND	3.33201	20.6205	ND
FBgn0003401	2R	ND	ND	ND	ND	ND	ND	0.823553	1.58813	ND	ND	ND	3.45652	5.75668	ND
FBgn0003410	3L	26.0873	27.9728	22.7126	18.3096	ND	ND	12.4837	31.5004	ND	ND	ND	119.176	65.981	ND
FBgn0003411	X	ND	ND	ND	ND	ND	ND	0.265116	0.40845	ND	ND	ND	0.117182	11.9743	ND
FBgn0003415	3L	10.7448	23.5704	17.6175	20.5953	ND	ND	4.25207	13.9685	ND	ND	ND	3.86011	16.3292	ND
FBgn0003416	X	5.75987	5.84429	4.21393	4.61291	ND	ND	5.99557	4.16098	ND	ND	ND	0.799545	5.55257	ND
FBgn0003423	X	237.436	146.751	154.341	158.489	ND	ND	5.11147	77.0516	ND	ND	ND	17.6051	68.7384	ND
FBgn0003425	2R	ND	ND	ND	ND	ND	ND	ND	ND	ND	ND	ND	ND	ND	ND
FBgn0003429	3R	62.422	86.1779	70.8037	97.77	ND	ND	0.639812	23.1119	ND	ND	ND	0.322419	5.53504	ND
FBgn0003430	2L	14.9719	ND	4.58881	5.56721	ND	ND	0.0459669	1.78657	ND	ND	ND	0.104438	4.86502	ND
FBgn0003435	2R	37.0385	55.5844	51.8705	31.7047	ND	ND	2.28174	38.1906	ND	ND	ND	97.2239	122.122	ND
FBgn0003444	2L	4.30341	6.9888	5.80642	5.28159	ND	ND	3.86349	3.66592	ND	ND	ND	1.35253	4.54644	ND
FBgn0003447	X	11.8967	53.6822	57.4804	55.2932	ND	ND	0.834357	10.6737	ND	ND	ND	8.39338	16.6218	ND
FBgn0003448	2L	0.249063	ND	ND	ND	ND	ND	ND	0.0463854	ND	ND	ND	0.0373654	4.84949	ND
FBgn0003449	X	93.4322	31.1161	30.3146	37.2596	ND	ND	25.6266	24.5394	ND	ND	ND	222.486	26.7001	ND
FBgn0003450	3R	0.533806	ND	ND	ND	ND	ND	1.34994	0.680237	ND	ND	ND	0.517415	7.68058	ND
FBgn0003459	3L	2.83846	5.17667	2.81826	3.1692	ND	ND	2.27325	5.99111	ND	ND	ND	4.66875	14.8855	ND
FBgn0003460	2R	1.54712	9.34966	6.65661	10.1923	ND	ND	0.168255	9.87285	ND	ND	ND	5.10701	12.6339	ND
FBgn0003462	3L	548.33	196.011	274.943	559.29	ND	ND	609.275	574.198	ND	ND	ND	108.878	78.7744	ND
FBgn0003463	X	3.29345	25.3858	27.2755	24.1779	ND	ND	3.74774	15.6031	ND	ND	ND	2.24849	13.1088	ND
FBgn0003464	X	32.1723	22.945	14.2914	28.6682	ND	ND	9.07822	20.7353	ND	ND	ND	5.28882	17.2858	ND
FBgn0003475	2L	63.0059	47.354	42.8202	56.4455	ND	ND	10.8296	54.2569	ND	ND	ND	105.802	104.42	ND
FBgn0003479	3R	7.04659	ND	4.12009	5.03838	ND	ND	5.99418	6.5199	ND	ND	ND	8.07364	11.3137	ND
FBgn0003480	3R	3.82417	7.80489	2.31866	2.77803	ND	ND	1.30179	1.89902	ND	ND	ND	1.14351	4.91407	ND
FBgn0003482	3R	0.501316	ND	0.550845	ND	ND	ND	0.287916	0.429046	ND	ND	ND	0.534643	2.652	ND
FBgn0003483	3R	0.368051	2.74815	0.478599	0.805287	ND	ND	0.310759	3.54041	ND	ND	ND	2.54118	10.7165	ND
FBgn0003486	3L	1.33	ND	ND	ND	ND	ND	0.314418	0.124125	ND	ND	ND	0.00536106	2.28295	ND
FBgn0003495	3R	7.19724	13.3473	15.0189	18.2346	ND	ND	0.669218	10.4535	ND	ND	ND	2.47053	12.2921	ND
FBgn0003499	3R	11.2589	11.9362	7.20976	5.05398	ND	ND	0.643647	3.37705	ND	ND	ND	0.366544	7.85954	ND
FBgn0003502	2L	7.21937	19.3153	14.3752	12.0753	ND	ND	13.2868	10.2705	ND	ND	ND	3.81524	11.0453	ND
FBgn0003507	3R	0.393861	6.50167	9.34046	17.6306	ND	ND	4.5004	19.449	ND	ND	ND	7.98953	13.6467	ND
FBgn0003510	3R	0.978143	ND	ND	ND	ND	ND	0.772085	1.48104	ND	ND	ND	1.25418	5.39585	ND
FBgn0003511	3R	16.0919	ND	4.50371	10.4452	ND	ND	4.95568	7.77581	ND	ND	ND	21.023	17.2318	ND
FBgn0003512	3R	14.8586	7.7924	5.37884	12.4201	ND	ND	8.93605	12.6892	ND	ND	ND	35.471	17.8464	ND
FBgn0003513	3R	0.212726	4.37629	0.797753	3.18704	ND	ND	0.078791	1.37931	ND	ND	ND	0.389802	8.79451	ND
FBgn0003514	X	65.553	71.3251	60.0055	78.6655	ND	ND	93.882	50.8284	ND	ND	ND	176.963	36.6395	ND
FBgn0003515	3L	0.319742	7.33565	7.30088	5.87762	ND	ND	281.637	9.41221	ND	ND	ND	1.85471	3.81909	ND
FBgn0003517	X	642.936	296.246	297.894	483.327	ND	ND	962.653	528.178	ND	ND	ND	704.971	129.512	ND
FBgn0003520	2R	43.469	71.7487	68.9774	47.3868	ND	ND	6.20636	23.3717	ND	ND	ND	4.47069	13.7073	ND
FBgn0003525	3R	0.76567	6.70752	1.72815	1.00487	ND	ND	0.397859	3.98604	ND	ND	ND	ND	6.85642	ND
FBgn0003527	2R	ND	ND	ND	ND	ND	ND	0.103623	10.1431	ND	ND	ND	21.2579	33.1797	ND
FBgn0003545	2R	0.221108	ND	ND	ND	ND	ND	0.0969189	16.5301	ND	ND	ND	35.4879	42.9379	ND
FBgn0003557	2L	30.1322	31.0099	33.703	36.8035	ND	ND	58.1755	26.865	ND	ND	ND	9.68967	12.1824	ND
FBgn0003559	XHet	20.0591	17.648	10.9372	19.771	ND	ND	13.5323	10.0645	ND	ND	ND	3.94846	8.3936	ND
FBgn0003567	3R	6.09245	10.5349	7.72876	9.69847	ND	ND	7.3939	10.5735	ND	ND	ND	18.1875	19.4151	ND
FBgn0003575	X	9.34817	15.1364	10.2802	18.5988	ND	ND	11.8941	16.601	ND	ND	ND	8.97981	12.3167	ND
FBgn0003598	3R	7.77944	7.71646	5.844	8.81836	ND	ND	4.77653	9.1378	ND	ND	ND	9.18066	10.8438	ND
FBgn0003600	3R	ND	ND	ND	ND	ND	ND	ND	ND	ND	ND	ND	ND	ND	ND
FBgn0003607	2L	117.769	45.8094	42.7931	63.1112	ND	ND	43.7621	42.3989	ND	ND	ND	110.191	34.0454	ND
FBgn0003612	2R	33.4156	24.3582	18.4716	29.3045	ND	ND	15.6255	42.8795	ND	ND	ND	48.9463	69.2892	ND
FBgn0003638	X	87.1998	52.4729	37.4077	109.892	ND	ND	43.7301	83.7052	ND	ND	ND	27.7452	14.8909	ND
FBgn0003651	3R	10.1812	10.1525	11.902	17.9593	ND	ND	2.73602	16.6908	ND	ND	ND	3.58468	18.0716	ND
FBgn0003654	X	49.83	46.9767	36.6412	42.9563	ND	ND	38.4229	118.814	ND	ND	ND	264.25	196.757	ND
FBgn0003655	X	0.423956	ND	0.779082	ND	ND	ND	0.318841	25.9564	ND	ND	ND	53.1851	40.1861	ND
FBgn0003656	X	34.3213	35.6589	31.7139	37.521	ND	ND	16.9017	70.8981	ND	ND	ND	66.527	122.477	ND
FBgn0003659	X	ND	ND	ND	ND	ND	ND	ND	ND	ND	ND	ND	ND	ND	ND
FBgn0003660	2R	22.6361	103.43	123.035	82.6672	ND	ND	194.165	105.49	ND	ND	ND	114.805	49.0247	ND
FBgn0003676	3R	23.2654	15.3154	12.0299	21.0819	ND	ND	36.699	38.3192	ND	ND	ND	39.8365	37.222	ND
FBgn0003683	3L	ND	ND	ND	ND	ND	ND	ND	0.0526691	ND	ND	ND	0.0547869	0.326937	ND
FBgn0003687	2R	14.3339	ND	5.20371	7.79727	ND	ND	6.88505	6.71311	ND	ND	ND	3.28506	6.9357	ND
FBgn0003701	2R	0.388662	2.54146	0.525113	0.767295	ND	ND	0.165431	3.67285	ND	ND	ND	3.66468	10.5529	ND
FBgn0003710	3L	42.2238	29.6696	23.5613	23.5426	ND	ND	0.287589	11.0942	ND	ND	ND	176.527	28.1352	ND
FBgn0003714	X	19.6335	8.0328	10.2499	16.9637	ND	ND	10.0538	9.40776	ND	ND	ND	28.6816	6.72045	ND
FBgn0003715	2R	ND	ND	ND	ND	ND	ND	ND	ND	ND	ND	ND	ND	ND	ND
FBgn0003716	2L	22.2503	26.4633	24.7871	24.5135	ND	ND	37.3688	24.0474	ND	ND	ND	5.22739	11.2157	ND
FBgn0003719	3R	1.08688	5.06502	1.58617	2.36127	ND	ND	0.0599741	1.03582	ND	ND	ND	0.0308911	2.84935	ND
FBgn0003720	3R	ND	ND	ND	ND	ND	ND	ND	0.0393745	ND	ND	ND	0.0451198	4.15107	ND
FBgn0003721	3R	60.8015	300.116	242.552	92.4117	ND	ND	75.3085	155.456	ND	ND	ND	61.7408	46.4113	ND
FBgn0003731	2R	1.37091	13.1857	16.0943	24.7136	ND	ND	7.68376	16.2501	ND	ND	ND	1.09666	6.75537	ND
FBgn0003732	2L	11.7361	12.2676	10.8355	14.2009	ND	ND	8.50222	19.0071	ND	ND	ND	10.3509	21.0167	ND
FBgn0003733	2R	0.474182	ND	0.432949	ND	ND	ND	0.118943	3.79605	ND	ND	ND	0.381328	4.51635	ND
FBgn0003741	3L	28.9187	13.6631	8.72474	27.9973	ND	ND	8.87974	11.5636	ND	ND	ND	2.62969	11.1307	ND
FBgn0003742	2R	18.1157	13.0741	10.0839	18.9394	ND	ND	10.8312	19.444	ND	ND	ND	176.491	43.0309	ND
FBgn0003744	3L	50.8682	41.8168	36.785	33.9854	ND	ND	11.5284	21.5521	ND	ND	ND	20.1475	16.0487	ND
FBgn0003747	X	0.250477	ND	ND	ND	ND	ND	0.0363143	0.233226	ND	ND	ND	0.573653	3.59002	ND
FBgn0003748	2R	215.174	63.2911	77.2494	116.029	ND	ND	78.2542	159.356	ND	ND	ND	75.7971	92.1754	ND
FBgn0003751	2L	4.02819	ND	1.61508	3.51585	ND	ND	2.07742	0.868859	ND	ND	ND	0.297836	3.35348	ND
FBgn0003861	3R	5.19289	816.066	557.633	626.168	ND	ND	0.137052	165.985	ND	ND	ND	0.248429	5.63335	ND
FBgn0003862	3R	8.4402	24.5805	17.2927	16.1336	ND	ND	2.95274	11.342	ND	ND	ND	1.60326	9.52601	ND
FBgn0003863	2R	0.452845	ND	ND	ND	ND	ND	118.166	2029.26	ND	ND	ND	72.0975	3.72394	ND
FBgn0003865	X	0.295827	ND	ND	ND	ND	ND	ND	0.0586496	ND	ND	ND	0.0391086	4.67408	ND
FBgn0003866	2L	1.88354	7.09174	2.98507	2.59827	ND	ND	11.0854	3.66017	ND	ND	ND	0.905998	6.23986	ND
FBgn0003867	3R	2.02379	15.7937	26.322	31.7246	ND	ND	0.621352	9.6725	ND	ND	ND	0.516246	3.84192	ND
FBgn0003870	3R	7.0065	40.3546	28.5925	22.5069	ND	ND	15.2851	19.8343	ND	ND	ND	11.3403	19.7118	ND
FBgn0003882	3R	21.8815	18.322	19.7044	18.7816	ND	ND	6.70464	14.1009	ND	ND	ND	6.43595	10.8871	ND
FBgn0003884	3R	982.898	538.531	448.174	427.953	ND	ND	228.198	863.759	ND	ND	ND	1972.14	2394.62	ND
FBgn0003885	3R	146.257	54.9718	53.0922	63.7926	ND	ND	37.7586	161.029	ND	ND	ND	376.619	374.848	ND
FBgn0003886	3R	0.333235	ND	0.825926	1.2304	ND	ND	0.206934	19.1637	ND	ND	ND	137.619	92.7818	ND
FBgn0003887	2R	551.568	220.7	205.57	219.568	ND	ND	90.5906	270.753	ND	ND	ND	502.121	190.632	ND
FBgn0003888	2R	1.39093	9.29176	7.52878	9.19921	ND	ND	119.432	46.7609	ND	ND	ND	187.98	102.406	ND
FBgn0003889	3R	2.45186	ND	0.542205	1.68986	ND	ND	2.00414	637.596	ND	ND	ND	1623.67	1751.92	ND
FBgn0003890	3R	36.4481	37.917	49.3883	84.0747	ND	ND	117.988	77.277	ND	ND	ND	6.39848	32.9815	ND
FBgn0003891	2R	18.1773	59.213	59.9936	66.779	ND	ND	47.6008	53.035	ND	ND	ND	7.71106	27.3063	ND
FBgn0003892	2R	0.391423	4.023	1.52533	2.53942	ND	ND	6.81663	3.93944	ND	ND	ND	1.18034	10.2769	ND
FBgn0003896	2L	13.8335	10.938	7.71788	9.95054	ND	ND	0.169988	3.44146	ND	ND	ND	0.60498	6.10391	ND
FBgn0003900	2R	0.0966489	ND	ND	ND	ND	ND	0.326671	15.1902	ND	ND	ND	19.9942	44.4922	ND
FBgn0003941	2L	1624.33	514.393	546.381	933.407	ND	ND	1209.59	584.1	ND	ND	ND	600.989	294.593	ND
FBgn0003942	2L	1338.47	762.215	1038.02	1126.49	ND	ND	1617.03	698.543	ND	ND	ND	839.637	192.433	ND
FBgn0003943	3L	261.702	317.482	327.723	193.376	ND	ND	195.705	917.626	ND	ND	ND	3924.56	2071.57	ND
FBgn0003944	3R	0.286393	4.02828	0.262545	0.934078	ND	ND	0.387237	2.52424	ND	ND	ND	0.411198	5.04521	ND
FBgn0003950	X	0.554975	ND	0.125861	ND	ND	ND	0.0452472	2.06798	ND	ND	ND	7.29323	10.1413	ND
FBgn0003961	2L	ND	ND	ND	ND	ND	ND	2317.38	64.8154	ND	ND	ND	26.9819	3.21044	ND
FBgn0003963	2L	2.47062	7.00038	3.33159	4.99465	ND	ND	1.08539	3.65107	ND	ND	ND	1.35112	10.0165	ND
FBgn0003964	X	29.643	22.7494	14.8196	18.2932	ND	ND	13.1663	16.3062	ND	ND	ND	5.7411	9.13124	ND
FBgn0003965	X	1.79287	ND	15.6589	39.6219	ND	ND	1.0821	20.0467	ND	ND	ND	0.987177	3.93395	ND
FBgn0003969	X	19.3427	20.7953	14.9561	22.7024	ND	ND	3.5187	8.01424	ND	ND	ND	1.89383	7.3024	ND
FBgn0003975	2R	3.29666	6.64162	1.82926	2.16884	ND	ND	0.111635	2.37633	ND	ND	ND	0.178646	7.11212	ND
FBgn0003977	2R	4.39522	6.40591	3.48478	5.21387	ND	ND	4.12055	5.5149	ND	ND	ND	2.99894	8.61942	ND
FBgn0003978	2L	11.1913	ND	2.3924	6.46529	ND	ND	3.90633	7.21485	ND	ND	ND	15.903	10.2381	ND
FBgn0003979	2L	0.743163	ND	ND	ND	ND	ND	3.2903	70.8018	ND	ND	ND	ND	6.83703	ND
FBgn0003980	2L	1.21321	ND	ND	ND	ND	ND	3.50041	41.836	ND	ND	ND	ND	15.8444	ND
FBgn0003983	2L	0.722912	ND	ND	ND	ND	ND	2.18625	62.779	ND	ND	ND	ND	7.40825	ND
FBgn0003984	3L	1.7146	15.5524	5.05312	6.86425	ND	ND	2.83622	4.2761	ND	ND	ND	0.659077	5.83071	ND
FBgn0003996	X	1.2085	9.87079	9.22603	9.80491	ND	ND	165.122	2.04887	ND	ND	ND	6.06631	8.37175	ND
FBgn0003997	3L	2.07356	17.9851	16.3499	3.85384	ND	ND	1.24015	4.25776	ND	ND	ND	4.75637	10.4469	ND
FBgn0004003	2R	ND	7.07426	6.07683	2.70337	ND	ND	0.979389	23.9098	ND	ND	ND	33.7704	7.28217	ND
FBgn0004009	2L	0.208902	4.06676	1.67317	2.51111	ND	ND	0.202597	0.604387	ND	ND	ND	0.605457	5.47528	ND
FBgn0004028	X	6.90659	551.458	492.287	113.724	ND	ND	21.3692	271.635	ND	ND	ND	9.7988	21.1372	ND
FBgn0004034	X	0.557241	ND	ND	ND	ND	ND	0.076078	0.0697092	ND	ND	ND	0.156703	3.09315	ND
FBgn0004045	X	12.6924	11.1714	3.02097	36.7762	ND	ND	5.52432	201.69	ND	ND	ND	ND	7.02147	ND
FBgn0004047	X	16.6521	20.3935	14.2203	39.3513	ND	ND	2.60761	148.933	ND	ND	ND	15.917	8.72329	ND
FBgn0004049	3R	8.38339	17.0293	12.2823	16.8679	ND	ND	7.49842	13.538	ND	ND	ND	13.2746	17.2928	ND
FBgn0004050	X	21.3684	15.04	9.2975	11.6696	ND	ND	7.07876	15.6431	ND	ND	ND	23.845	27.1586	ND
FBgn0004052	3L	ND	ND	ND	ND	ND	ND	ND	0.526379	ND	ND	ND	2.35528	4.52139	ND
FBgn0004053	3R	ND	ND	ND	ND	ND	ND	ND	0.236353	ND	ND	ND	0.0504851	4.16301	ND
FBgn0004054	3R	ND	ND	ND	ND	ND	ND	0.0569622	0	ND	ND	ND	ND	3.88902	ND
FBgn0004055	2R	164.267	69.3155	90.5687	70.362	ND	ND	1.62626	18.4819	ND	ND	ND	2.86311	8.00686	ND
FBgn0004057	X	2.03433	12.2224	24.3797	20.1747	ND	ND	118.104	55.3057	ND	ND	ND	38.8254	55.4379	ND
FBgn0004066	X	38.608	61.5303	58.2851	54.3992	ND	ND	76.2585	103.555	ND	ND	ND	48.7804	23.4336	ND
FBgn0004087	3R	10.6997	ND	7.88342	16.4808	ND	ND	13.69	10.2142	ND	ND	ND	6.91195	4.60686	ND
FBgn0004101	2R	5.2176	7.53725	5.05115	5.38084	ND	ND	2.48767	5.31357	ND	ND	ND	1.11768	9.85895	ND
FBgn0004102	X	7.19213	21.4085	15.4815	15.5763	ND	ND	0.528981	3.67462	ND	ND	ND	4.35829	11.6454	ND
FBgn0004103	3R	136.095	111.627	125.997	119.904	ND	ND	92.2918	68.1915	ND	ND	ND	67.6326	38.0279	ND
FBgn0004106	2L	0.78015	ND	ND	ND	ND	ND	0.460749	7.16036	ND	ND	ND	15.5917	14.6496	ND
FBgn0004107	3R	7.00384	4.57884	3.26973	5.18591	ND	ND	1.87944	3.26907	ND	ND	ND	5.38654	6.35811	ND
FBgn0004108	3L	13.221	14.0549	10.2736	14.7697	ND	ND	2.15225	4.44979	ND	ND	ND	1.42552	6.72407	ND
FBgn0004110	3R	0.177078	ND	ND	ND	ND	ND	ND	0.249934	ND	ND	ND	0.293502	5.30438	ND
FBgn0004117	3R	6.99056	314.963	289.69	67.3534	ND	ND	14.3026	229.682	ND	ND	ND	8.30256	21.7708	ND
FBgn0004118	3R	55.5677	20.6909	17.0561	24.5569	ND	ND	0.191339	4.70579	ND	ND	ND	0.555795	3.44887	ND
FBgn0004132	2R	58.1173	18.4145	19.7729	40.0287	ND	ND	26.1711	21.5131	ND	ND	ND	21.7078	9.57508	ND
FBgn0004133	2R	11.6975	10.4948	8.61353	8.77545	ND	ND	2.91754	13.9128	ND	ND	ND	27.5276	23.6512	ND
FBgn0004143	X	ND	ND	ND	ND	ND	ND	ND	0.332724	ND	ND	ND	0.0359576	5.0553	ND
FBgn0004167	3L	1.00503	34.8469	23.5473	27.9453	ND	ND	25.0996	48.2449	ND	ND	ND	1.36857	9.71402	ND
FBgn0004168	2R	29.3747	20.1867	15.1263	17.6327	ND	ND	0.152931	4.08509	ND	ND	ND	0.259246	4.51357	ND
FBgn0004169	X	8.22817	841.8	718.937	120.214	ND	ND	29.1457	571.31	ND	ND	ND	43.6025	45.2642	ND
FBgn0004170	X	ND	ND	ND	ND	ND	ND	0.0537944	0.00881385	ND	ND	ND	0.00986008	2.82725	ND
FBgn0004171	3R	ND	ND	ND	ND	ND	ND	3.09319	498.799	ND	ND	ND	895.924	1045.39	ND
FBgn0004172	3R	ND	ND	ND	ND	ND	ND	5.11328	608.513	ND	ND	ND	663.891	293.852	ND
FBgn0004173	3R	1.09276	ND	ND	ND	ND	ND	8.18983	831.708	ND	ND	ND	4270.94	667.607	ND
FBgn0004174	3R	1.38738	ND	ND	ND	ND	ND	6.61918	778.77	ND	ND	ND	2080.95	720.647	ND
FBgn0004175	3R	ND	ND	ND	ND	ND	ND	4.75221	362.094	ND	ND	ND	882.906	299.618	ND
FBgn0004177	2L	107.835	110.966	120.436	90.728	ND	ND	134.806	68.6229	ND	ND	ND	32.4597	31.7882	ND
FBgn0004179	3L	203.338	135.519	133.872	111.263	ND	ND	58.1334	48.5171	ND	ND	ND	24.9233	18.5336	ND
FBgn0004181	2R	ND	ND	ND	ND	ND	ND	1.43264	1741.63	ND	ND	ND	54.3226	2.76934	ND
FBgn0004197	3R	0.27405	3.50285	0.967144	0.920371	ND	ND	0.171402	4.6878	ND	ND	ND	1.70985	13.0122	ND
FBgn0004198	X	13.8483	27.9248	22.6391	19.5583	ND	ND	26.3212	9.32159	ND	ND	ND	2.42942	10.1582	ND
FBgn0004227	X	39.6928	42.8373	29.1021	33.7937	ND	ND	8.84168	13.8547	ND	ND	ND	4.79351	7.16295	ND
FBgn0004228	3L	0.278462	ND	ND	ND	ND	ND	9.61535	27.3769	ND	ND	ND	9.92864	14.3855	ND
FBgn0004237	3R	44.8464	39.8548	33.3393	57.263	ND	ND	36.4703	89.1269	ND	ND	ND	46.4937	66.1219	ND
FBgn0004240	2R	8.56461	65.8169	39.4118	53.0201	ND	ND	46.0779	8.53715	ND	ND	ND	11.3612	4.76656	ND
FBgn0004242	2L	252.311	302.679	290.284	227.723	ND	ND	2.55068	44.8171	ND	ND	ND	1.47563	23.644	ND
FBgn0004244	3L	80.5369	125.731	136.889	67.1634	ND	ND	0.353644	10.505	ND	ND	ND	1.7092	6.34187	ND
FBgn0004359	3R	10.4166	6.1365	7.59126	11.6026	ND	ND	24.0764	8.59793	ND	ND	ND	2.52358	6.6868	ND
FBgn0004360	2R	ND	ND	0.497337	1.15681	ND	ND	0.13945	2.6741	ND	ND	ND	10.7784	12.1636	ND
FBgn0004362	2R	97.199	30.2863	31.3448	53.7559	ND	ND	38.4186	38.7318	ND	ND	ND	ND	27.7467	ND
FBgn0004363	2L	573.015	327.485	343.103	305.884	ND	ND	486.68	217.7	ND	ND	ND	192.429	109.753	ND
FBgn0004364	2R	6.73425	13.7872	16.3864	18.7525	ND	ND	0.802247	10.318	ND	ND	ND	1.48797	7.38079	ND
FBgn0004366	3L	ND	ND	ND	ND	ND	ND	ND	ND	ND	ND	ND	ND	ND	ND
FBgn0004367	X	0.945883	2.21592	0.677153	1.35578	ND	ND	0.534767	1.44927	ND	ND	ND	1.50873	5.51067	ND
FBgn0004368	X	11.5626	17.8599	11.7276	33.3039	ND	ND	2.1418	13.9335	ND	ND	ND	5.70971	12.3927	ND
FBgn0004369	3R	30.15	38.5347	32.7668	35.3819	ND	ND	10.7138	14.4454	ND	ND	ND	2.6865	8.77666	ND
FBgn0004370	X	8.46265	22.3267	20.3567	14.2303	ND	ND	3.718	12.612	ND	ND	ND	1.27013	22.1204	ND
FBgn0004372	3L	0.654773	ND	ND	ND	ND	ND	0.409979	2.6405	ND	ND	ND	23.4983	16.6081	ND
FBgn0004373	3L	21.9163	30.6262	28.3193	27.9107	ND	ND	19.9129	27.7575	ND	ND	ND	20.9664	42.3331	ND
FBgn0004374	2L	0.899625	ND	0.53951	0.930031	ND	ND	6.14359	11.7372	ND	ND	ND	49.6319	37.9256	ND
FBgn0004378	3L	0.0933424	ND	ND	ND	ND	ND	0.136375	3.6222	ND	ND	ND	8.4689	10.4471	ND
FBgn0004379	3L	0.274587	ND	ND	ND	ND	ND	1.38324	17.3064	ND	ND	ND	24.9492	39.1409	ND
FBgn0004380	3L	52.0876	36.647	27.9884	34.1435	ND	ND	9.57026	14.2392	ND	ND	ND	5.47193	6.68827	ND
FBgn0004381	3L	42.4887	27.8705	21.0087	23.5858	ND	ND	2.73383	8.17018	ND	ND	ND	1.92638	5.97546	ND
FBgn0004387	3R	14.2617	20.8313	18.1548	22.0869	ND	ND	10.9366	16.8168	ND	ND	ND	16.6158	17.4177	ND
FBgn0004389	3R	ND	ND	ND	ND	ND	ND	0.094651	0.71307	ND	ND	ND	0.110129	8.41496	ND
FBgn0004390	3L	13.7168	11.8501	10.0277	13.7597	ND	ND	6.6793	9.07352	ND	ND	ND	1.8364	6.89895	ND
FBgn0004391	X	1.99479	3.69269	1.68378	3.31296	ND	ND	2.04445	7.11718	ND	ND	ND	6.70905	19.9161	ND
FBgn0004394	2L	2.23872	5.00734	1.09848	2.51966	ND	ND	0.320876	1.35869	ND	ND	ND	0.145706	6.68026	ND
FBgn0004395	3R	18.3729	25.577	19.6471	14.7798	ND	ND	4.38452	6.24525	ND	ND	ND	1.57604	4.23004	ND
FBgn0004396	3L	1.75243	10.0063	11.4627	5.55819	ND	ND	7.0553	9.51502	ND	ND	ND	4.02757	7.82287	ND
FBgn0004397	X	14.0703	37.0206	34.5075	39.5581	ND	ND	20.1282	28.0045	ND	ND	ND	6.01899	16.9185	ND
FBgn0004400	2R	ND	ND	0.709891	ND	ND	ND	0.0703229	0.858744	ND	ND	ND	0.604314	3.96392	ND
FBgn0004401	3L	149.56	79.4684	67.7971	129.023	ND	ND	69.8763	89.3009	ND	ND	ND	97.9086	51.3969	ND
FBgn0004403	X	845.727	423.472	334.925	606.852	ND	ND	650.432	414.41	ND	ND	ND	481.661	52.9636	ND
FBgn0004404	X	706.982	157.771	226.08	491.083	ND	ND	570.358	260.935	ND	ND	ND	240.654	71.2076	ND
FBgn0004406	2L	1.36145	2.7992	0.796794	1.91831	ND	ND	1.8978	5.07941	ND	ND	ND	6.33845	11.0728	ND
FBgn0004407	2L	33.5389	19.641	18.0286	19.477	ND	ND	12.9985	13.5279	ND	ND	ND	35.9552	14.7612	ND
FBgn0004414	3L	2.63845	ND	ND	5.54055	ND	ND	1.45283	282.936	ND	ND	ND	448.888	35.8766	ND
FBgn0004419	2L	76.8932	54.3063	59.6768	57.4542	ND	ND	47.5685	94.3985	ND	ND	ND	59.8176	57.1433	ND
FBgn0004425	3L	ND	ND	ND	ND	ND	ND	2.81793	145.946	ND	ND	ND	7.25385	3.0547	ND
FBgn0004426	3L	ND	ND	ND	ND	ND	ND	4.77781	245.34	ND	ND	ND	34.7476	3.41892	ND
FBgn0004427	3L	ND	ND	ND	ND	ND	ND	5.88715	400.963	ND	ND	ND	71.83	4.18049	ND
FBgn0004428	3L	1.04184	ND	ND	ND	ND	ND	2.24419	41.3911	ND	ND	ND	14.4747	3.79718	ND
FBgn0004429	3L	9.94385	ND	ND	0.789673	ND	ND	20.4266	35.2061	ND	ND	ND	1.05157	8.10836	ND
FBgn0004430	3L	ND	ND	ND	ND	ND	ND	0.296642	3.86529	ND	ND	ND	0.740468	4.59742	ND
FBgn0004431	3L	0.569675	ND	ND	ND	ND	ND	20.7417	11.4264	ND	ND	ND	0.224538	3.48123	ND
FBgn0004432	X	553.38	259.305	361.612	395.513	ND	ND	833.442	259.003	ND	ND	ND	119.124	36.4528	ND
FBgn0004435	2R	48.8867	169.106	162.133	98.314	ND	ND	19.503	20.8843	ND	ND	ND	3.91904	6.50255	ND
FBgn0004436	3R	164.535	112.292	128.332	64.6138	ND	ND	49.578	32.6102	ND	ND	ND	11.1958	21.838	ND
FBgn0004449	3L	30.8104	37.1082	37.2282	42.819	ND	ND	1.4434	18.1155	ND	ND	ND	1.7006	10.8424	ND
FBgn0004456	X	4.49276	13.6517	10.0311	12.5272	ND	ND	25.168	14.2493	ND	ND	ND	1.03321	7.60623	ND
FBgn0004462	X	19.0443	32.1442	27.0743	28.1344	ND	ND	25.2579	18.3581	ND	ND	ND	10.5202	12.667	ND
FBgn0004463	2R	5.20403	5.01445	3.84182	7.67279	ND	ND	3.86591	4.35973	ND	ND	ND	3.41331	6.181	ND
FBgn0004465	3L	55.1215	19.1684	17.9836	26.3365	ND	ND	32.6088	28.1482	ND	ND	ND	13.9061	20.6696	ND
FBgn0004507	2L	111.128	184.418	479.453	119.068	ND	ND	55.2297	199.047	ND	ND	ND	18.6567	47.1476	ND
FBgn0004509	3R	20.1176	40.7922	43.0496	38.9201	ND	ND	51.1247	20.0636	ND	ND	ND	3.51291	12.6532	ND
FBgn0004510	3R	7.94017	6.04072	3.76605	7.77206	ND	ND	4.9381	9.92996	ND	ND	ND	22.3866	13.895	ND
FBgn0004511	X	1.24534	4.38563	0.347463	1.02032	ND	ND	0.326732	0.284386	ND	ND	ND	0.207751	4.8031	ND
FBgn0004512	2R	18.3598	9.55778	8.94964	11.2165	ND	ND	119.792	27.5857	ND	ND	ND	5.09266	8.40094	ND
FBgn0004513	3L	32.894	30.7449	39.4765	18.3056	ND	ND	29.5557	5.30443	ND	ND	ND	0.15236	2.93167	ND
FBgn0004514	3L	20.9301	11.1422	7.56389	7.62051	ND	ND	3.04457	1.17561	ND	ND	ND	0.146235	6.6178	ND
FBgn0004516	3L	669.113	301.569	318.155	198.36	ND	ND	0.269558	46.5006	ND	ND	ND	0.586005	5.3032	ND
FBgn0004552	3L	35.8741	ND	ND	ND	ND	ND	0.782934	10.9286	ND	ND	ND	0.0770355	3.09426	ND
FBgn0004554	3R	ND	ND	3.56589	ND	ND	ND	ND	0.183907	ND	ND	ND	0.01672	5.71239	ND
FBgn0004556	3L	2.49206	8.17348	3.47655	3.26465	ND	ND	2.57721	3.34821	ND	ND	ND	5.88137	7.56724	ND
FBgn0004567	2L	6.39379	5.84051	4.56865	4.53057	ND	ND	0.168558	0.438979	ND	ND	ND	0.0514391	3.87591	ND
FBgn0004569	3L	2.3217	19.895	20.0046	9.82302	ND	ND	1.59867	5.77514	ND	ND	ND	0.280584	4.25439	ND
FBgn0004573	3R	11.8664	9.46426	6.5704	6.41589	ND	ND	0.489386	1.31407	ND	ND	ND	0.385226	5.3971	ND
FBgn0004574	3L	352.169	141.941	142.238	173.684	ND	ND	47.9264	63.6818	ND	ND	ND	37.3747	30.0564	ND
FBgn0004575	3R	133.571	159.76	124.672	123.635	ND	ND	3.16695	21.457	ND	ND	ND	0.529133	4.70277	ND
FBgn0004577	3R	0.204596	16.2925	20.8267	ND	ND	ND	0.0441348	0.269742	ND	ND	ND	0.12495	3.83008	ND
FBgn0004580	2R	465.57	245.637	239.063	128.041	ND	ND	1.04682	21.8951	ND	ND	ND	0.396724	3.41231	ND
FBgn0004581	2R	0.0883406	ND	0.244142	ND	ND	ND	0.220849	10.5311	ND	ND	ND	16.4936	44.7858	ND
FBgn0004583	2L	1.39109	10.2924	7.81464	6.37257	ND	ND	5.00838	8.78488	ND	ND	ND	0.975897	6.76302	ND
FBgn0004584	2L	6.52765	6.35395	2.0967	2.75248	ND	ND	1.0659	7.328	ND	ND	ND	21.7654	13.3669	ND
FBgn0004587	3R	109.42	74.2082	57.7307	157.725	ND	ND	39.4217	68.5573	ND	ND	ND	42.9532	30.692	ND
FBgn0004588	3L	ND	ND	ND	ND	ND	ND	ND	ND	ND	ND	ND	0.479194	2.42735	ND
FBgn0004589	3L	ND	ND	ND	ND	ND	ND	0.821165	1.21458	ND	ND	ND	3.75192	2.96224	ND
FBgn0004590	3L	ND	ND	ND	ND	ND	ND	ND	0.0396692	ND	ND	ND	0.878803	3.37739	ND
FBgn0004591	3L	ND	ND	ND	ND	ND	ND	ND	ND	ND	ND	ND	0.322518	2.68287	ND
FBgn0004592	3L	ND	ND	ND	ND	ND	ND	ND	0	ND	ND	ND	0.189341	2.69582	ND
FBgn0004593	3L	ND	ND	ND	ND	ND	ND	ND	0.0905308	ND	ND	ND	0.377978	2.77674	ND
FBgn0004594	3L	ND	ND	ND	ND	ND	ND	ND	0.243411	ND	ND	ND	0.101991	2.10191	ND
FBgn0004595	3R	38.0631	78.0049	81.137	47.545	ND	ND	0.352106	11.9674	ND	ND	ND	1.09065	7.50205	ND
FBgn0004597	3R	18.9899	10.2026	5.96904	12.359	ND	ND	13.0301	13.6837	ND	ND	ND	6.11689	11.3734	ND
FBgn0004598	X	29.8599	33.4132	34.7403	45.6761	ND	ND	1.18258	23.4448	ND	ND	ND	1.46929	9.36998	ND
FBgn0004603	2R	ND	ND	ND	ND	ND	ND	ND	ND	ND	ND	ND	ND	ND	ND
FBgn0004606	3R	2.65566	9.03848	7.44458	8.20529	ND	ND	0.362286	6.18226	ND	ND	ND	4.7714	13.0544	ND
FBgn0004607	4	17.1392	21.6608	17.1398	18.0133	ND	ND	0.654666	4.37047	ND	ND	ND	0.117413	3.23758	ND
FBgn0004611	2L	47.6986	52.2922	38.4356	55.051	ND	ND	14.8044	18.3199	ND	ND	ND	1.54841	9.50645	ND
FBgn0004618	3R	0.97756	18.4212	16.3689	21.9875	ND	ND	0.0650217	3.19806	ND	ND	ND	1.28697	5.85078	ND
FBgn0004619	3L	29.5838	15.5032	12.8284	18.0405	ND	ND	0.0534117	3.89343	ND	ND	ND	0.180187	4.20973	ND
FBgn0004620	2L	1.53844	5.55227	2.93733	6.69404	ND	ND	3.31349	4.41117	ND	ND	ND	1.00368	4.69534	ND
FBgn0004622	3R	14.4215	7.24647	4.04964	9.3954	ND	ND	1.6142	2.62077	ND	ND	ND	0.244436	5.38809	ND
FBgn0004623	3L	9.79045	673.797	585.007	827.415	ND	ND	0.728018	97.1417	ND	ND	ND	0.074372	4.08327	ND
FBgn0004624	4	ND	ND	ND	ND	ND	ND	ND	ND	ND	ND	ND	ND	ND	ND
FBgn0004629	3R	113.81	1039.56	889.394	460.964	ND	ND	80.9463	221.122	ND	ND	ND	176.466	26.1058	ND
FBgn0004635	3L	28.574	17.9689	17.0619	19.8207	ND	ND	0.985949	4.89121	ND	ND	ND	0.512815	5.37446	ND
FBgn0004636	3L	51.0939	64.5954	75.2932	50.5356	ND	ND	59.5618	31.566	ND	ND	ND	24.7399	16.8909	ND
FBgn0004638	2R	33.4918	32.5086	35.8435	32.12	ND	ND	29.2891	17.4722	ND	ND	ND	13.0893	15.2676	ND
FBgn0004643	X	9.20285	7.01767	5.17233	9.39367	ND	ND	7.78004	12.1153	ND	ND	ND	4.69666	8.52745	ND
FBgn0004644	3R	0.180104	4.98528	0.88747	2.15852	ND	ND	0.179132	2.89474	ND	ND	ND	3.21334	10.5166	ND
FBgn0004646	X	92.6385	42.3627	73.9139	42.586	ND	ND	0.975655	15.0033	ND	ND	ND	15.7716	8.78874	ND
FBgn0004647	X	3.25345	11.5212	9.89028	5.90866	ND	ND	0.218255	5.0522	ND	ND	ND	0.898298	7.26487	ND
FBgn0004648	X	118.383	56.5223	60.4303	72.1448	ND	ND	11.8011	28.976	ND	ND	ND	5.65944	14.0617	ND
FBgn0004649	X	0.0798642	ND	ND	ND	ND	ND	0.208689	22.1817	ND	ND	ND	ND	5.85416	ND
FBgn0004650	X	0.0834659	1.35262	ND	0.373147	ND	ND	0.667963	6.69922	ND	ND	ND	6.57292	15.6628	ND
FBgn0004652	3R	13.114	68.8419	15.2449	23.4786	ND	ND	2.12684	11.2572	ND	ND	ND	9.70662	116.577	ND
FBgn0004654	X	11.3271	18.3634	51.8932	59.6776	ND	ND	130.874	100.335	ND	ND	ND	31.4653	34.5495	ND
FBgn0004655	X	10.7466	13.8983	8.84238	15.2264	ND	ND	4.43315	11.408	ND	ND	ND	6.83432	12.5329	ND
FBgn0004656	X	28.3159	56.6956	42.7551	37.6534	ND	ND	11.1682	25.2285	ND	ND	ND	4.15981	16.7381	ND
FBgn0004657	X	16.6087	44.1756	38.1647	27.6805	ND	ND	31.9099	32.0483	ND	ND	ND	16.7204	16.0862	ND
FBgn0004666	3R	4.35475	4.43836	1.21738	2.79541	ND	ND	0.0858804	2.12081	ND	ND	ND	0.357528	6.91906	ND
FBgn0004687	X	50.0223	87.793	95.5801	72.0223	ND	ND	209.442	81.117	ND	ND	ND	67.6193	59.0477	ND
FBgn0004698	2R	28.7476	27.3706	21.9324	23.0839	ND	ND	8.8401	13.1245	ND	ND	ND	5.66233	15.879	ND
FBgn0004777	3R	ND	ND	0.856205	ND	ND	ND	0.0875878	0.570617	ND	ND	ND	0.532864	11.343	ND
FBgn0004778	3R	ND	ND	ND	ND	ND	ND	ND	0.373773	ND	ND	ND	0.250488	6.09724	ND
FBgn0004779	3R	ND	ND	ND	ND	ND	ND	ND	0.169852	ND	ND	ND	0.38728	6.63916	ND
FBgn0004780	3R	ND	ND	8.1262	ND	ND	ND	ND	0.211609	ND	ND	ND	0.111228	8.81703	ND
FBgn0004781	3R	0.574147	ND	0.704956	ND	ND	ND	ND	0.122069	ND	ND	ND	0.365136	6.19409	ND
FBgn0004782	3R	ND	23.072	26.1072	4.08677	ND	ND	ND	0.139951	ND	ND	ND	0.088468	6.96967	ND
FBgn0004783	3R	ND	10.7801	15.8776	ND	ND	ND	ND	0.0331355	ND	ND	ND	0.320254	4.30599	ND
FBgn0004784	2R	4.74737	305.891	320.327	282.674	ND	ND	0.0662422	46.5693	ND	ND	ND	0.0186223	3.05108	ND
FBgn0004795	2R	1.09221	17.3748	12.5755	19.5352	ND	ND	0.375271	21.133	ND	ND	ND	6.45055	11.3835	ND
FBgn0004797	2L	2.54773	17.3985	31.6743	26.1895	ND	ND	23.964	9.87258	ND	ND	ND	2.04048	5.26463	ND
FBgn0004811	2L	18.3091	12.7357	9.21109	15.6451	ND	ND	6.79725	25.5669	ND	ND	ND	60.8375	28.5888	ND
FBgn0004828	X	553.963	387.607	516.593	371.873	ND	ND	179.347	119.728	ND	ND	ND	80.4732	61.0696	ND
FBgn0004832	X	22.1292	ND	5.05083	9.82169	ND	ND	3.39092	13.5921	ND	ND	ND	38.6378	30.2082	ND
FBgn0004837	2L	4.96078	8.85618	6.55843	8.63174	ND	ND	1.3603	7.18067	ND	ND	ND	4.49057	13.7646	ND
FBgn0004838	2L	67.8717	137.038	148.406	95.0964	ND	ND	74.0656	60.8704	ND	ND	ND	81.0814	27.438	ND
FBgn0004839	2R	2.61554	4.47135	1.2002	3.05027	ND	ND	1.47644	2.8976	ND	ND	ND	0.928168	4.8506	ND
FBgn0004841	3R	6.55112	4.99908	1.97831	3.63586	ND	ND	0.423375	1.48261	ND	ND	ND	0.493529	5.41373	ND
FBgn0004842	3R	1.73799	ND	0.56643	1.73858	ND	ND	0.292532	1.80317	ND	ND	ND	0.0404512	4.13657	ND
FBgn0004852	3L	23.8862	17.473	15.5216	22.9261	ND	ND	10.8803	20.7188	ND	ND	ND	1.48503	5.36757	ND
FBgn0004854	X	0.609437	6.08528	2.32274	3.53349	ND	ND	0.198181	2.73876	ND	ND	ND	4.20565	14.0882	ND
FBgn0004855	3R	27.985	20.308	17.6048	23.9804	ND	ND	14.9176	19.8369	ND	ND	ND	34.9997	19.2749	ND
FBgn0004856	X	23.9178	18.5477	14.4405	20.6634	ND	ND	15.8953	18.0038	ND	ND	ND	16.1646	12.5858	ND
FBgn0004858	2L	12.8162	16.2276	12.3662	12.9905	ND	ND	2.24579	10.7552	ND	ND	ND	1.08054	7.10158	ND
FBgn0004859	4	2.59863	17.1734	14.7249	10.4755	ND	ND	13.9665	5.7034	ND	ND	ND	0.966835	4.42086	ND
FBgn0004860	X	13.5085	12.6088	9.52495	12.7548	ND	ND	2.8488	7.6141	ND	ND	ND	0.608811	8.80637	ND
FBgn0004861	X	11.2516	12.1437	7.41345	7.33195	ND	ND	3.10366	7.10345	ND	ND	ND	1.00849	4.32995	ND
FBgn0004862	3R	0.682175	ND	ND	ND	ND	ND	0.109062	1.44038	ND	ND	ND	0.0965083	4.54266	ND
FBgn0004863	3R	2.41783	ND	0.842479	1.33385	ND	ND	0.0719452	2.22219	ND	ND	ND	0.890278	6.87543	ND
FBgn0004864	X	7.68979	8.84429	6.81657	10.8504	ND	ND	8.79283	9.79564	ND	ND	ND	3.36994	12.2731	ND
FBgn0004865	3L	25.6321	25.7535	16.1385	9.78731	ND	ND	0.296914	2.60559	ND	ND	ND	0.333583	5.93356	ND
FBgn0004867	2L	1193.97	321.526	334.117	787.058	ND	ND	931.064	764.003	ND	ND	ND	267.306	190.037	ND
FBgn0004868	2L	144.014	107.944	117.152	114.894	ND	ND	146.933	75.3549	ND	ND	ND	111.888	45.0838	ND
FBgn0004870	3L	5.03782	8.31381	2.27606	4.15581	ND	ND	0.579866	1.9174	ND	ND	ND	0.820721	7.46061	ND
FBgn0004872	2L	1.84226	3.61155	0.743464	1.00601	ND	ND	0.448103	3.17043	ND	ND	ND	1.90467	4.88592	ND
FBgn0004873	2R	ND	ND	ND	ND	ND	ND	ND	ND	ND	ND	ND	ND	ND	ND
FBgn0004875	3L	37.8729	48.2508	39.2667	43.1807	ND	ND	4.67855	27.0336	ND	ND	ND	26.508	45.5294	ND
FBgn0004876	3R	10.2899	33.4277	21.6876	21.9805	ND	ND	27.4374	37.0363	ND	ND	ND	42.6116	75.6971	ND
FBgn0004878	3R	0.231137	ND	ND	ND	ND	ND	0.120042	2.25573	ND	ND	ND	0.0421694	6.41139	ND
FBgn0004880	3L	37.2796	65.645	75.5763	30.3562	ND	ND	0.306615	5.35957	ND	ND	ND	0.569728	5.61215	ND
FBgn0004882	3R	9.01408	13.0123	8.79366	7.65161	ND	ND	1.04767	70.0012	ND	ND	ND	59.9509	146.573	ND
FBgn0004885	3R	39.7407	26.181	26.0526	40.0825	ND	ND	0.75896	16.4986	ND	ND	ND	10.0803	13.7783	ND
FBgn0004888	3L	269.163	170.476	217.714	198.336	ND	ND	130.19	159.871	ND	ND	ND	25.2459	20.2523	ND
FBgn0004889	3R	34.7665	45.5266	42.2902	30.2539	ND	ND	52.4303	25.4694	ND	ND	ND	24.9576	30.907	ND
FBgn0004892	2L	0.11711	3.4856	0.827679	1.12586	ND	ND	2.34049	2.19571	ND	ND	ND	0.19361	5.70245	ND
FBgn0004893	2L	0.986633	10.5877	7.55589	7.01573	ND	ND	63.8312	10.2265	ND	ND	ND	4.77355	10.5609	ND
FBgn0004895	3L	ND	ND	ND	ND	ND	ND	1.0973	1.12907	ND	ND	ND	4.86211	3.60154	ND
FBgn0004896	2R	18.9047	6.95922	4.95378	6.24078	ND	ND	ND	0.837085	ND	ND	ND	0.0286121	5.48776	ND
FBgn0004897	3R	0.46482	ND	ND	ND	ND	ND	0.075416	0.176243	ND	ND	ND	0.0699893	5.84377	ND
FBgn0004898	3R	1.0675	15.2412	ND	ND	ND	ND	2.98989	0.146833	ND	ND	ND	1.00012	6.08478	ND
FBgn0004901	3R	2.3897	ND	3.31547	4.41055	ND	ND	6.40654	7.48394	ND	ND	ND	1.06071	6.79766	ND
FBgn0004903	3R	33.7391	22.5162	20.4567	25.8723	ND	ND	5.42414	23.0118	ND	ND	ND	56.4054	54.5567	ND
FBgn0004907	2R	885.862	782.888	813.007	536.467	ND	ND	505.053	167.046	ND	ND	ND	39.5724	27.8493	ND
FBgn0004908	3R	29.9545	17.2396	18.0872	21.7729	ND	ND	8.9509	19.5696	ND	ND	ND	59.7914	27.9277	ND
FBgn0004910	3L	79.8588	50.4675	53.6811	27.6812	ND	ND	62.5763	16.3629	ND	ND	ND	1.35052	4.07483	ND
FBgn0004913	3R	9.30763	11.7751	7.68912	9.75825	ND	ND	8.11676	18.8216	ND	ND	ND	30.1382	29.3755	ND
FBgn0004914	2L	4.93221	18.2638	20.3217	31.9466	ND	ND	26.4221	34.3224	ND	ND	ND	3.86186	10.0799	ND
FBgn0004915	2L	49.8753	18.9002	19.0142	18.0354	ND	ND	19.5885	20.4126	ND	ND	ND	81.0585	45.7346	ND
FBgn0004919	2R	29.5007	77.0722	87.0914	89.6504	ND	ND	6.64729	19.0746	ND	ND	ND	4.60735	4.94325	ND
FBgn0004921	2R	1152.55	655.125	713.032	477.923	ND	ND	131.39	99.2138	ND	ND	ND	ND	26.1947	ND
FBgn0004924	X	21.9453	43.8763	33.7441	30.9683	ND	ND	19.4677	32.1881	ND	ND	ND	37.2517	24.963	ND
FBgn0004926	3L	56.665	46.003	43.3958	63.1099	ND	ND	107.715	94.0719	ND	ND	ND	189.147	85.6007	ND
FBgn0004956	X	0.150556	4.49809	0.537228	ND	ND	ND	0.239465	4.82976	ND	ND	ND	19.0593	22.4043	ND
FBgn0004957	X	10.9994	9.58271	6.99567	7.63587	ND	ND	3.93091	6.32901	ND	ND	ND	6.77827	10.0323	ND
FBgn0004959	X	0.1395	ND	0.349466	2.54511	ND	ND	0.0197106	0.850715	ND	ND	ND	0.0587776	6.78795	ND
FBgn0005198	3L	9.67416	13.2586	9.30795	14.6982	ND	ND	7.71479	13.1478	ND	ND	ND	4.50809	12.3917	ND
FBgn0005278	2L	158.897	107.161	127.872	143.87	ND	ND	49.8752	93.0222	ND	ND	ND	17.229	20.2798	ND
FBgn0005322	2L	33.2273	19.425	21.9932	23.7078	ND	ND	31.3489	21.6404	ND	ND	ND	24.3402	21.141	ND
FBgn0005355	3R	11.6259	8.86268	5.91604	9.71553	ND	ND	8.77799	10.9104	ND	ND	ND	22.3769	11.1162	ND
FBgn0005386	3L	9.00159	10.9297	7.59701	10.7952	ND	ND	4.14787	13.578	ND	ND	ND	6.58802	22.7773	ND
FBgn0005390	X	0.185338	ND	0.136546	ND	ND	ND	0.0797419	3.06233	ND	ND	ND	ND	3.10254	ND
FBgn0005391	X	12.29	4.33619	2.25335	23.1784	ND	ND	4.65567	180.36	ND	ND	ND	ND	7.0226	ND
FBgn0005410	X	ND	ND	ND	ND	ND	ND	ND	ND	ND	ND	ND	ND	ND	ND
FBgn0005411	X	48.3397	30.221	28.3439	45.4598	ND	ND	31.1584	43.7982	ND	ND	ND	49.8959	55.9612	ND
FBgn0005427	X	29.7278	29.6921	20.3076	39.8978	ND	ND	8.66297	13.7555	ND	ND	ND	2.7683	8.27497	ND
FBgn0005533	3L	1575.4	367.018	454.529	1049.95	ND	ND	1153.37	665.949	ND	ND	ND	552.284	141.32	ND
FBgn0005536	3L	28.7609	44.961	36.3922	55.0363	ND	ND	8.98324	49.2346	ND	ND	ND	25.8988	43.3912	ND
FBgn0005558	4	21.7758	15.9307	11.3034	22.6798	ND	ND	0.151151	3.77518	ND	ND	ND	0.273748	5.16101	ND
FBgn0005561	4	4.48263	12.6188	11.8448	13.4752	ND	ND	0.0878318	2.21999	ND	ND	ND	0.221897	3.27744	ND
FBgn0005564	3L	87.9706	53.2118	45.9809	59.1341	ND	ND	0.596091	6.59022	ND	ND	ND	1.48746	7.91462	ND
FBgn0005585	3R	162.604	118.174	156.985	234.457	ND	ND	489.677	366.071	ND	ND	ND	599.8	97.7324	ND
FBgn0005586	2R	260.853	146.785	139.26	107.005	ND	ND	0.513111	19.1657	ND	ND	ND	4.75801	5.887	ND
FBgn0005590	2L	0.181133	8.19317	ND	ND	ND	ND	ND	0.161925	ND	ND	ND	0.01468	3.87957	ND
FBgn0005592	3L	0.962356	7.6583	5.80258	3.32416	ND	ND	1.36022	1.93911	ND	ND	ND	0.29764	4.80218	ND
FBgn0005593	2L	653.24	336.548	348.484	508.643	ND	ND	807.016	430.319	ND	ND	ND	100.217	127.78	ND
FBgn0005596	3R	3.48771	4.76189	2.51435	4.1903	ND	ND	2.23417	9.73461	ND	ND	ND	13.3191	21.0589	ND
FBgn0005612	2R	1.90787	33.3203	29.3241	ND	ND	ND	14.2866	14.2764	ND	ND	ND	3.58159	11.384	ND
FBgn0005613	2R	0.779444	6.49989	1.181	2.33472	ND	ND	0.594421	2.32616	ND	ND	ND	0.182009	5.00811	ND
FBgn0005614	2R	2.46401	568.512	341.457	599.437	ND	ND	0.211655	109.277	ND	ND	ND	0.544088	6.7176	ND
FBgn0005616	2L	22.2237	25.5812	18.5024	24.7424	ND	ND	11.1507	12.2105	ND	ND	ND	5.04953	8.88523	ND
FBgn0005617	2L	7.37157	11.2185	7.90734	9.52765	ND	ND	6.22487	8.38818	ND	ND	ND	3.65404	5.57296	ND
FBgn0005619	2R	3.14744	28.9079	19.2659	26.1909	ND	ND	0.125346	8.03794	ND	ND	ND	0.116945	4.4037	ND
FBgn0005624	2R	1.61165	6.2023	3.20438	3.38635	ND	ND	0.546105	2.379	ND	ND	ND	0.480243	6.33631	ND
FBgn0005626	3L	15.7729	59.389	72.7686	18.9036	ND	ND	0.378589	19.5057	ND	ND	ND	2.64594	11.3047	ND
FBgn0005630	2R	134.12	166.045	164.451	155.543	ND	ND	54.428	98.9717	ND	ND	ND	41.4529	67.8323	ND
FBgn0005631	2R	14.9071	20.1107	13.6709	17.8178	ND	ND	2.55343	7.76143	ND	ND	ND	6.12055	12.3762	ND
FBgn0005632	3R	21.935	41.4153	31.757	47.5954	ND	ND	24.8396	32.5927	ND	ND	ND	5.47992	14.1775	ND
FBgn0005633	3L	27.9797	ND	3.64204	11.1403	ND	ND	2.11256	47.4873	ND	ND	ND	0.51927	4.30224	ND
FBgn0005634	2R	ND	ND	ND	ND	ND	ND	ND	ND	ND	ND	ND	ND	ND	ND
FBgn0005636	2R	23.4832	12.0342	7.36242	10.1162	ND	ND	6.75669	9.33608	ND	ND	ND	5.13167	24.556	ND
FBgn0005638	2R	0.256363	3.53556	0.311675	0.988806	ND	ND	0.271896	1.82099	ND	ND	ND	0.0891719	8.2011	ND
FBgn0005640	3L	44.9239	38.1622	31.5032	36.5296	ND	ND	21.3452	13.8404	ND	ND	ND	ND	11.3749	ND
FBgn0005642	3R	10.0818	6.009	4.2023	11.1306	ND	ND	8.43505	11.8931	ND	ND	ND	12.012	17.05	ND
FBgn0005648	2R	17.786	21.2462	19.402	21.3938	ND	ND	17.7271	17.7436	ND	ND	ND	41.4637	27.7083	ND
FBgn0005649	3R	46.2602	49.3856	50.0157	46.9851	ND	ND	38.7606	37.855	ND	ND	ND	15.5872	37.0728	ND
FBgn0005654	2R	1.46919	6.94291	1.11121	1.74497	ND	ND	0.87963	43.7854	ND	ND	ND	73.4971	109.48	ND
FBgn0005655	2R	0.890175	ND	3.77847	ND	ND	ND	1.15444	12.9678	ND	ND	ND	16.4852	25.9082	ND
FBgn0005658	3L	27.3124	11.3939	8.8055	10.7238	ND	ND	0.0318224	1.96105	ND	ND	ND	0.195741	7.03964	ND
FBgn0005659	3R	0.457891	14.7104	13.0358	11.7736	ND	ND	0.446064	8.31518	ND	ND	ND	0.248918	5.46219	ND
FBgn0005660	2L	1.24785	4.65352	2.1337	3.47151	ND	ND	1.4452	3.22365	ND	ND	ND	2.57055	8.53158	ND
FBgn0005664	2L	0.300639	69.1909	97.4729	5.6595	ND	ND	1.33637	5.95148	ND	ND	ND	0.947888	4.72557	ND
FBgn0005666	4	0.418715	46.3375	45.0676	14.7785	ND	ND	1.2433	47.0965	ND	ND	ND	0.372814	7.9841	ND
FBgn0005670	X	1.77025	ND	0.737688	5.33344	ND	ND	5.63411	3.07989	ND	ND	ND	1.95684	8.76921	ND
FBgn0005671	3R	457.7	224.621	237.099	217.696	ND	ND	914.399	259.907	ND	ND	ND	133.533	151.856	ND
FBgn0005672	2L	111.895	40.1003	43.671	92.4969	ND	ND	22.3421	37.5013	ND	ND	ND	52.7863	22.8849	ND
FBgn0005674	3R	8.9718	14.6393	12.9044	11.6021	ND	ND	13.4545	13.8241	ND	ND	ND	7.8277	13.9118	ND
FBgn0005677	2L	16.6796	10.8368	7.12831	13.5237	ND	ND	0.842331	4.75519	ND	ND	ND	3.88212	10.292	ND
FBgn0005683	2L	2.70538	6.27628	2.85801	1.21623	ND	ND	1.2371	3.87565	ND	ND	ND	17.9166	10.8585	ND
FBgn0005694	3L	27.8876	26.6743	25.6969	17.8693	ND	ND	12.7291	14.4417	ND	ND	ND	11.1581	15.3665	ND
FBgn0005695	2R	17.3305	15.584	12.9378	13.2366	ND	ND	13.1008	9.01186	ND	ND	ND	2.08703	6.58658	ND
FBgn0005696	3R	1.39822	ND	0.707906	1.2012	ND	ND	0.440204	2.70462	ND	ND	ND	2.86783	7.30393	ND
FBgn0005771	2L	25.835	33.5799	31.2724	24.9576	ND	ND	15.2282	12.3288	ND	ND	ND	1.35451	5.77226	ND
FBgn0005775	3L	55.2	48.9779	40.0357	28.8358	ND	ND	0.181505	3.7556	ND	ND	ND	0.190065	3.93	ND
FBgn0005777	3R	20.1919	18.8177	18.0892	18.7861	ND	ND	25.214	29.0171	ND	ND	ND	27.1083	41.5866	ND
FBgn0005778	2R	1.41622	ND	ND	ND	ND	ND	ND	14.2145	ND	ND	ND	22.1498	45.4806	ND
FBgn0005779	2L	ND	ND	ND	ND	ND	ND	0.111419	13.6487	ND	ND	ND	13.8392	29.859	ND
FBgn0008635	X	26.2871	17.007	18.6378	34.6139	ND	ND	42.2184	58.4952	ND	ND	ND	25.6202	23.5606	ND
FBgn0008636	2R	26.4641	7.71221	3.52192	7.34753	ND	ND	0.169893	1.10325	ND	ND	ND	0.0475249	5.51146	ND
FBgn0008646	3R	0.951194	6.07243	1.06455	3.38728	ND	ND	0.261082	1.56968	ND	ND	ND	1.3804	9.69326	ND
FBgn0008651	3R	0.672601	6.51666	1.76704	4.12045	ND	ND	0.708067	2.60648	ND	ND	ND	0.228727	5.82856	ND
FBgn0008654	2R	ND	ND	ND	ND	ND	ND	ND	ND	ND	ND	ND	ND	ND	ND
FBgn0010014	X	230.669	115.885	119.704	109.81	ND	ND	0.23027	17.3839	ND	ND	ND	0.63991	2.61259	ND
FBgn0010015	3R	0.915803	8.8239	3.24601	3.93647	ND	ND	2.36065	8.5303	ND	ND	ND	0.691869	6.35475	ND
FBgn0010019	X	6.20213	ND	0.208953	1.89154	ND	ND	90.186	4659.57	ND	ND	ND	456.896	6.13529	ND
FBgn0010038	3R	6.05942	ND	6.33522	4.13721	ND	ND	19.7373	3.82183	ND	ND	ND	2.94754	6.49661	ND
FBgn0010039	3R	119.92	ND	14.5798	15.9473	ND	ND	1.67577	18.6909	ND	ND	ND	22.2133	44.4435	ND
FBgn0010040	3R	0.550123	ND	ND	ND	ND	ND	0.450801	0.20561	ND	ND	ND	0.906329	4.52981	ND
FBgn0010041	3R	1.01871	ND	0.591834	ND	ND	ND	98.8395	10.0073	ND	ND	ND	4.14228	7.4709	ND
FBgn0010042	3R	ND	ND	ND	ND	ND	ND	1.89464	0.265082	ND	ND	ND	0.0553994	2.32988	ND
FBgn0010043	3R	ND	ND	ND	ND	ND	ND	0.689319	0.940856	ND	ND	ND	0.25013	4.09458	ND
FBgn0010044	3R	0.491386	ND	ND	3.21997	ND	ND	0.335687	2.53814	ND	ND	ND	0.251849	2.86139	ND
FBgn0010051	3R	12.0643	19.4497	14.6453	24.7697	ND	ND	6.01932	16.2275	ND	ND	ND	0.771836	5.48765	ND
FBgn0010052	2R	0.322361	ND	2.34941	ND	ND	ND	0.201488	1.65785	ND	ND	ND	0.0349336	4.59734	ND
FBgn0010053	2R	25.6674	30.7827	44.6826	77.851	ND	ND	109.596	59.2781	ND	ND	ND	ND	13.0116	ND
FBgn0010078	2R	1138.69	636.588	715.755	1592.72	ND	ND	1440.75	962.526	ND	ND	ND	547.255	84.4135	ND
FBgn0010097	2L	0.25746	ND	ND	ND	ND	ND	0.282238	3.43566	ND	ND	ND	ND	4.61796	ND
FBgn0010100	2L	304.556	293.414	328.759	220.755	ND	ND	499.575	360.461	ND	ND	ND	24.2309	25.5431	ND
FBgn0010105	3L	29.3125	14.2501	13.1622	13.063	ND	ND	1.23566	4.6081	ND	ND	ND	1.60874	5.14604	ND
FBgn0010109	2R	0.522551	ND	ND	ND	ND	ND	0.179462	0.87375	ND	ND	ND	1.78452	4.5059	ND
FBgn0010113	3R	5.33667	16.1927	14.3339	8.83463	ND	ND	1.70015	5.53931	ND	ND	ND	3.30457	9.3665	ND
FBgn0010114	2R	260.404	121.631	96.449	188.327	ND	ND	0.209185	38.9307	ND	ND	ND	0.722244	5.55683	ND
FBgn0010173	3R	29.5201	15.7115	17.2672	25.1932	ND	ND	29.349	23.7758	ND	ND	ND	14.8706	34.8872	ND
FBgn0010194	X	14.431	12.5244	8.113	12.0192	ND	ND	0.47728	3.4512	ND	ND	ND	3.11973	12.1061	ND
FBgn0010197	2L	1.28458	2.54305	0.728326	1.60261	ND	ND	0.150431	0.569825	ND	ND	ND	0.288835	3.90437	ND
FBgn0010198	X	620.402	481.931	482.77	829.475	ND	ND	748.273	444.767	ND	ND	ND	186.627	49.546	ND
FBgn0010213	2R	243.306	94.4439	104.802	135.107	ND	ND	148.866	102.213	ND	ND	ND	179.699	70.3856	ND
FBgn0010215	3L	63.6402	63.1837	60.2372	49.849	ND	ND	26.1353	21.9149	ND	ND	ND	5.83053	10.2697	ND
FBgn0010217	4	1187.04	1052.02	1110.68	833.546	ND	ND	1181.57	821.921	ND	ND	ND	40.4722	45.9803	ND
FBgn0010220	2R	13.2343	10.1682	7.77861	9.22514	ND	ND	13.957	8.81276	ND	ND	ND	9.18873	8.27473	ND
FBgn0010222	3R	26.4742	40.6041	57.9139	26.6125	ND	ND	6.51803	21.7348	ND	ND	ND	15.4486	15.5367	ND
FBgn0010223	3L	0.753039	ND	0.75069	1.739	ND	ND	20.8933	8.873	ND	ND	ND	1.89891	4.70848	ND
FBgn0010225	3R	50.4156	62.7273	121.617	252.274	ND	ND	81.9019	121.226	ND	ND	ND	18.6146	16.1597	ND
FBgn0010226	2R	26.2861	99.827	74.9757	47.9179	ND	ND	5.66422	225.126	ND	ND	ND	1768.19	1113.84	ND
FBgn0010228	2R	253.335	173.562	255.583	189.441	ND	ND	102.416	74.4495	ND	ND	ND	29.5902	9.40276	ND
FBgn0010235	3L	102.262	49.8088	49.49	66.5637	ND	ND	43.0612	40.1435	ND	ND	ND	29.2862	28.069	ND
FBgn0010238	2R	16.5252	41.2663	53.0426	38.0485	ND	ND	2.81688	33.0228	ND	ND	ND	21.1239	29.4181	ND
FBgn0010240	X	90.9647	40.6333	39.3549	33.7118	ND	ND	0.706946	6.62171	ND	ND	ND	0.79681	3.25051	ND
FBgn0010241	2R	0.501446	ND	0.785446	0.545681	ND	ND	3.94804	14.5466	ND	ND	ND	0.410476	3.38237	ND
FBgn0010246	3L	0.16006	2.95017	1.42474	1.28057	ND	ND	37.3796	66.2091	ND	ND	ND	11.9979	12.4719	ND
FBgn0010247	3RHet	18.8348	23.0527	21.5909	11.562	ND	ND	6.07831	6.481	ND	ND	ND	9.57705	12.5809	ND
FBgn0010258	3R	0.412065	ND	0.979495	ND	ND	ND	0.254751	12.1378	ND	ND	ND	35.7064	33.8247	ND
FBgn0010263	2L	63.2431	145.136	119.76	142.956	ND	ND	0.771821	41.1762	ND	ND	ND	29.5701	18.7838	ND
FBgn0010265	2L	779.522	477.761	752.197	649.21	ND	ND	1411.75	508.485	ND	ND	ND	355.067	149.72	ND
FBgn0010269	X	39.1988	16.8142	11.1682	31.2972	ND	ND	15.5073	15.7004	ND	ND	ND	5.12677	12.7678	ND
FBgn0010278	2R	9.92684	10.5232	7.44932	7.7282	ND	ND	7.11849	18.1114	ND	ND	ND	66.5997	22.5566	ND
FBgn0010280	3L	32.3973	26.6304	20.793	41.7213	ND	ND	15.2651	36.9721	ND	ND	ND	38.2789	54.4952	ND
FBgn0010282	3R	17.3137	16.9517	14.2929	9.54037	ND	ND	10.1554	31.6357	ND	ND	ND	113.809	44.8397	ND
FBgn0010287	2L	7.10223	6.74699	2.68117	5.65383	ND	ND	3.51196	10.9163	ND	ND	ND	35.3542	22.7181	ND
FBgn0010288	2L	61.0814	56.4501	47.0442	14.6471	ND	ND	61.9367	120.917	ND	ND	ND	351.213	248.08	ND
FBgn0010292	X	17.5739	11.7831	10.0054	13.8106	ND	ND	10.8452	11.8596	ND	ND	ND	7.37455	10.4619	ND
FBgn0010294	X	ND	ND	ND	ND	ND	ND	ND	0.208917	ND	ND	ND	0.122552	3.16104	ND
FBgn0010295	X	ND	ND	ND	ND	ND	ND	0.182368	0.160029	ND	ND	ND	ND	5.09563	ND
FBgn0010296	X	ND	ND	ND	ND	ND	ND	0.170292	ND	ND	ND	ND	0	2.87906	ND
FBgn0010300	2L	9.44331	23.6323	14.7814	10.3262	ND	ND	1.93364	5.14914	ND	ND	ND	2.33148	7.22231	ND
FBgn0010303	X	15.2084	22.0325	15.3876	20.791	ND	ND	6.91987	14.0656	ND	ND	ND	2.55209	10.1312	ND
FBgn0010309	2L	12.5992	10.0605	5.88631	10.3205	ND	ND	2.12279	12.6026	ND	ND	ND	14.4845	26.0645	ND
FBgn0010313	3R	15.7435	28.0482	23.4725	18.8354	ND	ND	9.19147	8.15475	ND	ND	ND	1.75775	8.82439	ND
FBgn0010314	2L	3.55196	ND	1.44332	ND	ND	ND	0.622212	7.11396	ND	ND	ND	8.09582	17.1116	ND
FBgn0010315	X	2.63235	6.60455	4.51766	4.69918	ND	ND	7.00569	5.02021	ND	ND	ND	1.05994	5.05165	ND
FBgn0010316	2R	12.4055	8.99486	5.23657	6.00914	ND	ND	11.4472	4.98291	ND	ND	ND	5.48306	8.01648	ND
FBgn0010317	3L	4.22375	ND	1.74687	1.69973	ND	ND	0.102503	2.44899	ND	ND	ND	1.28274	5.62497	ND
FBgn0010323	2L	1.77522	ND	0.564919	1.63654	ND	ND	0.192448	0.260369	ND	ND	ND	0.332452	6.66037	ND
FBgn0010328	3R	12.9768	13.8491	9.89874	18.2792	ND	ND	11.7371	18.7033	ND	ND	ND	8.26077	13.0001	ND
FBgn0010329	X	32.684	19.3219	11.7464	21.9102	ND	ND	0.495695	5.20565	ND	ND	ND	1.20361	9.0855	ND
FBgn0010333	3L	56.735	44.7058	43.7733	29.5503	ND	ND	55.7743	24.5551	ND	ND	ND	73.6752	25.1431	ND
FBgn0010339	2R	23.4748	14.7165	13.1038	20.9199	ND	ND	21.9842	28.5894	ND	ND	ND	90.1082	48.1619	ND
FBgn0010340	3R	20.5325	11.4185	8.68093	13.2698	ND	ND	11.5943	7.23515	ND	ND	ND	10.8315	9.18795	ND
FBgn0010341	X	37.6403	50.2174	57.2203	48.7023	ND	ND	87.206	39.917	ND	ND	ND	31.4081	21.2521	ND
FBgn0010342	2R	21.111	9.4991	7.11223	12.6294	ND	ND	4.19176	9.32316	ND	ND	ND	7.71068	9.76333	ND
FBgn0010348	3L	235.645	170.237	224.884	250.087	ND	ND	307.869	182.272	ND	ND	ND	90.0096	55.9868	ND
FBgn0010350	3L	218.842	311.312	293.608	291.942	ND	ND	27.3517	62.9285	ND	ND	ND	51.0926	48.0529	ND
FBgn0010352	3L	149.897	148.264	142.178	187.367	ND	ND	211.997	301.918	ND	ND	ND	35.1835	37.3531	ND
FBgn0010355	3R	10.1221	20.366	10.9544	15.6951	ND	ND	8.56123	16.8242	ND	ND	ND	11.568	15.8284	ND
FBgn0010356	2R	10.4339	8.64595	6.63497	9.19596	ND	ND	8.87057	7.08906	ND	ND	ND	2.11407	5.86184	ND
FBgn0010357	2R	0.478103	ND	ND	ND	ND	ND	52.4404	1772.43	ND	ND	ND	44.8365	5.46595	ND
FBgn0010358	2R	ND	ND	ND	ND	ND	ND	18.4788	70.2598	ND	ND	ND	1.85905	3.9855	ND
FBgn0010359	2R	ND	ND	ND	ND	ND	ND	5.43487	43.6437	ND	ND	ND	0.725044	2.01078	ND
FBgn0010379	3R	6.64431	24.6818	27.7284	21.1542	ND	ND	18.3611	20.6162	ND	ND	ND	12.4082	19.8539	ND
FBgn0010380	X	78.7067	38.8185	41.1314	43.8629	ND	ND	32.8658	32.9402	ND	ND	ND	15.8448	22.8912	ND
FBgn0010381	3L	3.08038	279.675	316.065	151.683	ND	ND	804.844	44.0249	ND	ND	ND	10.7691	5.53223	ND
FBgn0010382	2L	0.822219	6.8668	1.64796	ND	ND	ND	1.14844	9.30635	ND	ND	ND	14.3698	24.208	ND
FBgn0010383	X	0.881153	10.5716	5.94647	11.044	ND	ND	0.427728	7.22096	ND	ND	ND	1.10976	7.42579	ND
FBgn0010385	2R	ND	24.9849	26.6069	5.48673	ND	ND	0.469347	14.9879	ND	ND	ND	0.400247	4.91169	ND
FBgn0010387	3L	121.047	64.741	175.153	248.776	ND	ND	75.9999	391.755	ND	ND	ND	46.1313	23.8248	ND
FBgn0010388	2R	1.46319	50.5266	36.5695	58.2967	ND	ND	0.814404	2.45998	ND	ND	ND	4.5456	5.09776	ND
FBgn0010389	3R	16.6304	10.4543	7.89254	10.1481	ND	ND	0.769097	5.53835	ND	ND	ND	0.688118	9.1	ND
FBgn0010391	X	24.1672	20.4547	20.9975	27.5166	ND	ND	24.3291	45.6594	ND	ND	ND	42.3589	34.1286	ND
FBgn0010395	2L	4.08004	4.86171	1.35948	2.23441	ND	ND	32.4497	9.9839	ND	ND	ND	0.690126	2.74175	ND
FBgn0010397	2R	3.53532	17.4137	19.5592	14.1573	ND	ND	29.8813	25.5382	ND	ND	ND	26.3962	18.7487	ND
FBgn0010398	2L	5.86397	5.39043	2.76785	3.92909	ND	ND	1.76568	4.05032	ND	ND	ND	10.0087	13.1651	ND
FBgn0010399	3R	36.3776	18.2385	15.6429	26.9728	ND	ND	0.0898956	6.28578	ND	ND	ND	0.415618	4.90311	ND
FBgn0010401	3R	0.284833	ND	2.81343	58.0197	ND	ND	0.0558019	31.673	ND	ND	ND	0.0644919	4.09687	ND
FBgn0010403	3R	0.444425	ND	2.33625	75.3681	ND	ND	ND	29.9799	ND	ND	ND	0.429152	3.28403	ND
FBgn0010406	3L	38.9833	34.3806	33.5613	34.0733	ND	ND	29.0641	21.0947	ND	ND	ND	13.0929	14.6039	ND
FBgn0010407	2L	13.779	6.42915	5.24868	8.22424	ND	ND	0.225118	2.63643	ND	ND	ND	1.43225	2.86101	ND
FBgn0010408	3L	686.715	277.503	277.937	682.255	ND	ND	882.033	535.349	ND	ND	ND	351.833	61.1311	ND
FBgn0010409	2R	877.137	454.775	449.193	533.556	ND	ND	1223.36	491.439	ND	ND	ND	353.7	141.051	ND
FBgn0010411	2R	1348.66	555.543	665.717	1441.62	ND	ND	1366.18	967.594	ND	ND	ND	290.995	159.084	ND
FBgn0010412	X	319.706	228.563	250.065	393.661	ND	ND	570.256	266.395	ND	ND	ND	219.237	89.2775	ND
FBgn0010414	2R	10.9954	9.62689	5.84525	11.1829	ND	ND	0.0916716	3.24962	ND	ND	ND	1.03507	8.14737	ND
FBgn0010415	2R	140.673	120.185	160.989	92.0229	ND	ND	23.9464	39.7394	ND	ND	ND	23.6975	18.5011	ND
FBgn0010416	X	10.6196	9.8078	7.41186	13.4201	ND	ND	11.3723	12.5078	ND	ND	ND	6.38334	13.8953	ND
FBgn0010417	3L	21.5637	13.8072	11.4239	11.9722	ND	ND	10.1038	11.7191	ND	ND	ND	29.261	19.2849	ND
FBgn0010421	3R	18.617	9.45088	11.3845	13.5463	ND	ND	9.62531	29.6092	ND	ND	ND	26.8692	18.8993	ND
FBgn0010422	2L	30.066	16.311	15.4759	19.7004	ND	ND	12.6918	17.2254	ND	ND	ND	69.227	32.5607	ND
FBgn0010423	2R	ND	ND	8.8631	ND	ND	ND	4.63213	27.8368	ND	ND	ND	16.3644	20.545	ND
FBgn0010424	3L	1.96351	21.0844	12.198	6.30815	ND	ND	6.99377	28.7981	ND	ND	ND	7.80108	11.3841	ND
FBgn0010425	2R	0.357865	ND	ND	ND	ND	ND	8.83012	189.373	ND	ND	ND	11.082	4.3302	ND
FBgn0010431	3L	0.427609	ND	ND	ND	ND	ND	0.339411	14.1795	ND	ND	ND	3.40798	6.38437	ND
FBgn0010433	3R	1.79567	ND	ND	ND	ND	ND	ND	0.0362715	ND	ND	ND	0.0324284	4.37962	ND
FBgn0010434	2R	34.3117	39.6091	41.5569	67.9454	ND	ND	13.4682	54.7642	ND	ND	ND	ND	14.3786	ND
FBgn0010435	2R	3.07337	87.0822	133.676	109.399	ND	ND	19.8921	172.097	ND	ND	ND	168.928	245.603	ND
FBgn0010438	3R	26.1254	ND	9.52405	20.2722	ND	ND	12.9705	27.237	ND	ND	ND	10.1293	33.9516	ND
FBgn0010441	3R	1.97471	4.99372	3.56687	7.1303	ND	ND	7.89525	10.7697	ND	ND	ND	6.55244	7.6785	ND
FBgn0010452	3L	15.8494	13.0506	10.7	9.69337	ND	ND	0.603708	3.52299	ND	ND	ND	0.836353	6.77232	ND
FBgn0010453	2L	5.40214	7.15666	3.2041	5.47065	ND	ND	0.530256	2.42781	ND	ND	ND	1.73778	7.77612	ND
FBgn0010470	2R	22.0866	32.7602	65.352	70.0977	ND	ND	74.5651	92.1532	ND	ND	ND	23.833	20.2713	ND
FBgn0010473	2L	107.138	89.7341	89.5989	79.983	ND	ND	0.607731	18.7973	ND	ND	ND	0.568875	11.5183	ND
FBgn0010482	2R	0.864093	35.1343	32.7383	15.6973	ND	ND	1.30959	56.4943	ND	ND	ND	1.67596	7.12673	ND
FBgn0010488	2R	62.0934	113.497	107.888	85.4703	ND	ND	56.4133	127.197	ND	ND	ND	95.8865	137.224	ND
FBgn0010497	2L	0.391494	5.11943	3.12289	3.21465	ND	ND	167.21	38.786	ND	ND	ND	1.84548	4.18829	ND
FBgn0010501	2R	10.5841	30.0922	4.37854	7.27015	ND	ND	2.15106	8.32153	ND	ND	ND	6.37374	8.14348	ND
FBgn0010504	2R	6.18542	14.3911	9.85609	13.584	ND	ND	42.6388	91.224	ND	ND	ND	387.627	119.895	ND
FBgn0010516	2R	68.5475	62.6879	107.73	135.308	ND	ND	435.06	121.087	ND	ND	ND	41.4875	19.2197	ND
FBgn0010520	2L	19.8257	ND	8.56641	13.6344	ND	ND	11.9041	11.9042	ND	ND	ND	22.4407	9.52981	ND
FBgn0010531	2R	17.6342	11.2508	10.1565	18.6634	ND	ND	78.7894	14.3325	ND	ND	ND	6.62833	4.8911	ND
FBgn0010548	2R	28.3583	40.945	51.4983	90.0384	ND	ND	49.9703	124.354	ND	ND	ND	56.0562	35.2345	ND
FBgn0010549	2R	0.340079	2.50333	0.138173	14.6035	ND	ND	0.475532	0.984769	ND	ND	ND	1.40771	6.90963	ND
FBgn0010551	2R	120.916	47.5777	46.9362	78.6674	ND	ND	125.062	126.473	ND	ND	ND	206.577	217.508	ND
FBgn0010575	2R	17.6979	31.3566	21.7355	31.3035	ND	ND	3.10919	17.9149	ND	ND	ND	6.18371	17.5056	ND
FBgn0010583	2L	46.7264	28.2975	22.4089	32.9868	ND	ND	9.0876	21.6454	ND	ND	ND	29.5506	28.6035	ND
FBgn0010590	2R	58.9546	63.3367	57.2013	74.9384	ND	ND	92.9179	172.433	ND	ND	ND	171.533	137.295	ND
FBgn0010591	2R	27.94	15.79	18.7244	22.1821	ND	ND	52.5144	24.833	ND	ND	ND	11.6704	10.7295	ND
FBgn0010602	2L	103.118	41.6732	44.0734	46.3038	ND	ND	35.5234	33.2741	ND	ND	ND	119.156	44.9645	ND
FBgn0010607	2L	17.0971	11.9862	9.60292	10.1016	ND	ND	7.48786	9.20623	ND	ND	ND	8.35832	11.1295	ND
FBgn0010611	2R	17.5386	16.6364	15.6663	44.589	ND	ND	15.1068	78.3448	ND	ND	ND	27.8299	18.4602	ND
FBgn0010612	2L	568.276	309.721	329.467	295.46	ND	ND	326.176	177.201	ND	ND	ND	140.619	23.4177	ND
FBgn0010620	2R	1.86591	42.2543	50.5378	29.2145	ND	ND	58.9963	40.9009	ND	ND	ND	7.97553	8.64176	ND
FBgn0010621	2R	18.7321	15.4495	12.8551	22.9432	ND	ND	49.4252	49.0905	ND	ND	ND	105.422	59.6438	ND
FBgn0010622	2R	32.218	17.7674	19.1736	21.0624	ND	ND	16.0829	9.26839	ND	ND	ND	17.4961	6.92145	ND
FBgn0010638	2R	94.3259	53.7431	66.0906	84.0674	ND	ND	130.453	94.7658	ND	ND	ND	166.768	75.582	ND
FBgn0010651	2R	7.92585	12.9124	17.732	25.5352	ND	ND	141.928	29.8761	ND	ND	ND	2.14952	6.59836	ND
FBgn0010660	2R	5.86663	8.80276	4.917	8.06662	ND	ND	3.7857	9.78708	ND	ND	ND	13.6778	25.0742	ND
FBgn0010704	2L	62.2164	60.6077	69.5629	49.1651	ND	ND	52.2753	42.5934	ND	ND	ND	45.865	46.3052	ND
FBgn0010709	3R	ND	ND	ND	ND	ND	ND	ND	ND	ND	ND	ND	ND	ND	ND
FBgn0010741	3L	57.241	35.6236	30.6658	34.8493	ND	ND	31.0365	29.1283	ND	ND	ND	32.6118	14.9406	ND
FBgn0010747	3L	31.8417	30.4277	36.5594	27.2978	ND	ND	34.4405	52.6653	ND	ND	ND	52.7	64.9124	ND
FBgn0010750	3R	24.3942	11.0599	9.21602	12.8897	ND	ND	6.65112	16.2122	ND	ND	ND	57.0891	19.1955	ND
FBgn0010762	3L	19.759	22.9236	15.0315	25.9263	ND	ND	6.25249	14.2186	ND	ND	ND	10.1909	22.1561	ND
FBgn0010768	3R	9.17585	5.18637	2.56904	5.6872	ND	ND	1.14572	2.78095	ND	ND	ND	0.576147	6.49938	ND
FBgn0010770	3R	8.15949	ND	4.3157	5.19915	ND	ND	4.80778	5.97234	ND	ND	ND	13.431	7.95579	ND
FBgn0010772	3R	83.8861	61.9262	35.0438	84.6124	ND	ND	25.8064	46.3413	ND	ND	ND	8.2796	37.6683	ND
FBgn0010774	3R	93.1458	35.9712	39.4771	68.8029	ND	ND	56.6	58.6269	ND	ND	ND	113.725	38.6976	ND
FBgn0010786	3L	41.2077	27.9451	22.7553	42.3187	ND	ND	8.64353	56.253	ND	ND	ND	15.1285	32.6155	ND
FBgn0010803	3R	17.879	11.7839	11.399	17.4767	ND	ND	12.0304	34.3244	ND	ND	ND	75.7537	55.3785	ND
FBgn0010808	3R	173.62	104.362	90.9015	64.862	ND	ND	97.2184	65.1836	ND	ND	ND	17.7193	15.5102	ND
FBgn0010812	3R	7.53403	13.9333	9.37258	10.0426	ND	ND	6.89882	10.5277	ND	ND	ND	8.36545	10.0611	ND
FBgn0010825	3L	19.8509	27.1049	18.1662	33.6764	ND	ND	11.9891	27.0744	ND	ND	ND	9.09423	22.4447	ND
FBgn0010830	3L	15.5631	9.80318	8.95487	14.0199	ND	ND	7.75844	9.0009	ND	ND	ND	6.3128	11.5852	ND
FBgn0010877	3R	24.2251	27.671	21.4851	25.1393	ND	ND	21.1385	22.7038	ND	ND	ND	19.0209	32.6599	ND
FBgn0010894	3L	10.6714	18.0391	18.0243	10.4662	ND	ND	3.56677	6.70865	ND	ND	ND	10.2325	7.93164	ND
FBgn0010905	3L	25.1354	37.3236	26.8359	29.2056	ND	ND	28.7432	16.8883	ND	ND	ND	5.16955	9.26096	ND
FBgn0010909	3L	26.7153	38.5192	40.1892	40.6088	ND	ND	17.404	28.3325	ND	ND	ND	7.06996	18.0224	ND
FBgn0010926	3R	5.40529	5.66106	3.8476	4.20287	ND	ND	4.47242	5.89629	ND	ND	ND	3.02374	6.64958	ND
FBgn0011016	3L	59.6273	35.8853	56.4621	51.461	ND	ND	51.837	57.5105	ND	ND	ND	104.241	61.2533	ND
FBgn0011020	3R	2.66589	3.56829	1.37907	2.21117	ND	ND	0.886758	2.71503	ND	ND	ND	4.25871	11.032	ND
FBgn0011202	2L	6.29817	14.485	9.64571	14.5703	ND	ND	23.7497	13.9393	ND	ND	ND	4.37351	10.6477	ND
FBgn0011204	3L	20.9295	21.2479	18.1986	23.2884	ND	ND	29.1238	44.5014	ND	ND	ND	15.5044	19.1004	ND
FBgn0011205	3L	29.725	28.9717	32.0031	52.5461	ND	ND	34.9009	97.8115	ND	ND	ND	16.9506	22.1711	ND
FBgn0011206	3L	81.5929	92.6869	101.069	53.0617	ND	ND	5.34901	85.0124	ND	ND	ND	178.506	192.203	ND
FBgn0011207	2L	18.2072	12.3589	13.0671	20.5224	ND	ND	21.9608	33.471	ND	ND	ND	28.7816	30.4999	ND
FBgn0011211	2R	887.159	ND	801.296	471.135	ND	ND	983.751	650.954	ND	ND	ND	54.1696	141.894	ND
FBgn0011217	3R	181.56	157.289	243.757	170.694	ND	ND	241.503	269.72	ND	ND	ND	494.329	358.044	ND
FBgn0011224	3R	64.2759	73.1755	71.8946	38.7726	ND	ND	1.10913	20.3576	ND	ND	ND	60.856	66.1638	ND
FBgn0011225	3R	51.5836	61.54	55.8292	86.9241	ND	ND	146.332	124.44	ND	ND	ND	112.139	190.633	ND
FBgn0011227	2R	588.992	391.346	425.102	306.921	ND	ND	309.56	157.437	ND	ND	ND	152.73	70.5991	ND
FBgn0011230	2L	12.8565	33.4395	29.5759	27.517	ND	ND	18.3873	47.1907	ND	ND	ND	18.0554	102.517	ND
FBgn0011232	2L	12.0972	12.5491	8.01069	11.2548	ND	ND	16.514	10.0254	ND	ND	ND	6.76907	7.97773	ND
FBgn0011236	2R	2.3261	11.4544	10.3592	6.36655	ND	ND	4.79416	10.2781	ND	ND	ND	31.9619	18.7247	ND
FBgn0011239	2L	0.247707	5.58129	ND	ND	ND	ND	0.268916	24.878	ND	ND	ND	150.162	73.3848	ND
FBgn0011241	2R	57.7005	29.4269	22.036	25.8833	ND	ND	12.8243	15.8432	ND	ND	ND	9.57497	17.1806	ND
FBgn0011244	2L	0.224045	ND	ND	ND	ND	ND	1.24423	375.254	ND	ND	ND	385.799	470.465	ND
FBgn0011259	2L	26.6708	37.8027	35.3535	23.9964	ND	ND	0.724789	4.84247	ND	ND	ND	1.43819	7.37494	ND
FBgn0011260	2R	26.0923	24.525	22.3101	22.59	ND	ND	1.79148	9.3946	ND	ND	ND	3.00988	6.99867	ND
FBgn0011270	3R	ND	ND	ND	ND	ND	ND	1.52168	221.427	ND	ND	ND	687.401	468.077	ND
FBgn0011272	2L	587.167	233.623	277.53	591.169	ND	ND	596.566	374.233	ND	ND	ND	112.485	91.8013	ND
FBgn0011273	3R	ND	ND	ND	ND	ND	ND	0.266563	39.4563	ND	ND	ND	173.418	52.9043	ND
FBgn0011274	2L	11.2945	26.9575	28.3771	29.2335	ND	ND	7.44325	18.0604	ND	ND	ND	1.64834	6.54571	ND
FBgn0011276	X	3.46097	ND	1.1391	1.28535	ND	ND	0.120478	0.378341	ND	ND	ND	0.139776	5.60256	ND
FBgn0011277	X	2.55131	6.15867	0.54257	ND	ND	ND	0.184319	0.175421	ND	ND	ND	0.0909544	6.05758	ND
FBgn0011278	3R	0.194796	ND	ND	1.03475	ND	ND	0.0626393	1.57871	ND	ND	ND	2.39704	8.57366	ND
FBgn0011279	3L	1.5773	ND	1.64752	28.5353	ND	ND	0.472776	9.2335	ND	ND	ND	9.754	3.50522	ND
FBgn0011280	X	4.40348	151.852	206.533	814.731	ND	ND	0.769716	150.515	ND	ND	ND	1.86708	4.34012	ND
FBgn0011281	3R	3.61189	ND	2.9696	54.7935	ND	ND	ND	40.4167	ND	ND	ND	0.179965	5.30629	ND
FBgn0011282	3R	1.89951	ND	1.56077	7.35676	ND	ND	0.777353	1.88928	ND	ND	ND	0.42583	3.39798	ND
FBgn0011283	2L	0.261275	16.3431	9.5896	49.7756	ND	ND	0.147685	10.7211	ND	ND	ND	0.0653223	4.48051	ND
FBgn0011284	3L	863.934	323.997	414.739	378.778	ND	ND	912.698	359.626	ND	ND	ND	94.7331	148.11	ND
FBgn0011286	2R	8.29408	22.8431	13.4064	29.2248	ND	ND	0.373677	32.6724	ND	ND	ND	0.967278	9.82775	ND
FBgn0011288	3L	787.135	339.943	380.782	137.694	ND	ND	0.246024	15.6286	ND	ND	ND	0.757132	2.31559	ND
FBgn0011289	3R	42.6478	24.0965	22.3867	42.7858	ND	ND	66.25	59.5294	ND	ND	ND	64.1222	53.6994	ND
FBgn0011290	3R	75.5432	22.194	19.32	34.2036	ND	ND	17.339	13.5377	ND	ND	ND	ND	8.98654	ND
FBgn0011291	2L	17.4091	ND	5.01661	11.5513	ND	ND	9.68934	10.637	ND	ND	ND	30.1237	9.14299	ND
FBgn0011293	3L	0.593788	ND	1.90704	60.2049	ND	ND	ND	33.73	ND	ND	ND	0	4.52206	ND
FBgn0011294	2L	0.518022	ND	ND	10.9988	ND	ND	ND	6.30345	ND	ND	ND	0.0156602	2.05573	ND
FBgn0011296	2R	8.43201	74.8398	37.012	38.9675	ND	ND	17.1038	131.416	ND	ND	ND	10.2482	21.3892	ND
FBgn0011297	2R	7.80774	6.73423	3.10498	7.4413	ND	ND	6.80504	12.2399	ND	ND	ND	33.974	15.6661	ND
FBgn0011300	2R	27.7876	31.5706	28.3568	29.5232	ND	ND	17.4401	14.231	ND	ND	ND	3.30894	7.00417	ND
FBgn0011305	2L	125.475	61.0915	56.9351	49.8806	ND	ND	8.75756	16.8664	ND	ND	ND	9.41843	10.3766	ND
FBgn0011327	3L	18.0997	27.4653	29.1411	13.392	ND	ND	11.0243	73.4509	ND	ND	ND	152.668	166.168	ND
FBgn0011335	3L	26.2366	14.3928	9.9728	14.449	ND	ND	7.62425	6.59116	ND	ND	ND	6.99041	4.87525	ND
FBgn0011336	3R	20.3983	20.5657	22.6064	23.909	ND	ND	50.5146	55.4418	ND	ND	ND	31.1171	49.1056	ND
FBgn0011361	3L	355.012	215.625	214.916	195.685	ND	ND	290.279	172.94	ND	ND	ND	115.543	58.1919	ND
FBgn0011455	3L	286.297	147.026	176.209	138.911	ND	ND	181.775	126.841	ND	ND	ND	218.781	69.1913	ND
FBgn0011474	3R	9.4095	23.4499	14.429	8.88358	ND	ND	3.90584	7.32415	ND	ND	ND	25.9144	14.1325	ND
FBgn0011476	3R	39.5988	20.175	21.5949	27.6397	ND	ND	10.6634	19.7693	ND	ND	ND	34.6435	8.98676	ND
FBgn0011481	3R	34.4932	45.1982	39.3638	38.9724	ND	ND	20.444	13.6078	ND	ND	ND	3.32205	9.99998	ND
FBgn0011509	3L	23.818	14.4457	13.7973	17.9704	ND	ND	18.4505	17.1598	ND	ND	ND	7.76964	9.84451	ND
FBgn0011554	2R	ND	ND	ND	ND	ND	ND	3.37048	16.6578	ND	ND	ND	1.82068	3.48838	ND
FBgn0011555	2R	ND	ND	ND	ND	ND	ND	16.6429	67.7081	ND	ND	ND	7.98153	3.42571	ND
FBgn0011556	2R	ND	ND	ND	ND	ND	ND	14.568	26.2057	ND	ND	ND	10.3805	3.50561	ND
FBgn0011559	2L	0.305184	ND	ND	ND	ND	ND	1.33505	311.374	ND	ND	ND	246.18	70.8432	ND
FBgn0011566	X	14.9016	8.85977	5.73686	8.231	ND	ND	6.89177	6.66817	ND	ND	ND	2.85507	5.64563	ND
FBgn0011569	3L	0.108401	ND	ND	ND	ND	ND	0.118362	2.31293	ND	ND	ND	6.19074	11.2252	ND
FBgn0011570	2L	25.5043	26.1938	23.8035	24.4716	ND	ND	44.5985	21.8219	ND	ND	ND	24.6093	18.8109	ND
FBgn0011571	X	82.3712	47.0917	50.2403	107.004	ND	ND	27.0305	66.0427	ND	ND	ND	18.4394	21.7986	ND
FBgn0011573	3L	36.6357	27.0997	25.7752	18.48	ND	ND	33.2415	44.876	ND	ND	ND	203.824	87.232	ND
FBgn0011576	X	10.8588	15.2081	13.5597	23.8659	ND	ND	84.0711	16.4989	ND	ND	ND	3.88576	6.76121	ND
FBgn0011577	3L	ND	ND	ND	ND	ND	ND	ND	ND	ND	ND	ND	ND	ND	ND
FBgn0011581	3R	603.757	101.614	114.274	158.142	ND	ND	0.738495	25.7781	ND	ND	ND	10.7743	5.38694	ND
FBgn0011582	3R	11.4485	13.5518	8.41927	8.25206	ND	ND	0.225331	1.29123	ND	ND	ND	0.234845	3.32566	ND
FBgn0011584	2L	80.7999	89.3425	110.156	84.5924	ND	ND	72.0284	76.9025	ND	ND	ND	177.026	25.703	ND
FBgn0011586	X	63.836	45.2728	48.6036	45.6486	ND	ND	22.8135	26.2082	ND	ND	ND	41.309	27.3145	ND
FBgn0011589	2R	21.9031	15.7496	9.83269	15.8812	ND	ND	0.20605	3.3498	ND	ND	ND	0.220322	4.30749	ND
FBgn0011591	3L	44.6995	26.2943	29.238	21.3771	ND	ND	1.96363	7.38249	ND	ND	ND	2.26041	6.90845	ND
FBgn0011592	2R	7.96995	10.3537	8.18038	9.25196	ND	ND	0.643782	7.98058	ND	ND	ND	5.56655	13.3409	ND
FBgn0011596	3R	0.699695	5.67265	3.29525	0.949197	ND	ND	0.15464	38.4426	ND	ND	ND	39.6241	73.4648	ND
FBgn0011603	2L	35.4959	13.9227	16.714	25.0001	ND	ND	37.8402	26.2657	ND	ND	ND	0.823296	6.72504	ND
FBgn0011604	2R	20.3921	17.5429	13.214	16.1436	ND	ND	8.24222	30.22	ND	ND	ND	40.7986	58.2335	ND
FBgn0011606	X	0.621316	3.2137	0.658055	1.26181	ND	ND	0.870173	38.4965	ND	ND	ND	56.6972	98.1396	ND
FBgn0011638	2L	55.496	26.2537	24.5634	37.4359	ND	ND	25.316	34.1564	ND	ND	ND	47.7518	22.0574	ND
FBgn0011640	3L	60.2356	24.07	19.4896	42.4183	ND	ND	29.5678	32.2359	ND	ND	ND	20.0435	37.5109	ND
FBgn0011642	4	107.798	75.0942	75.6313	75.5352	ND	ND	29.1658	20.6065	ND	ND	ND	8.62757	10.3813	ND
FBgn0011648	2L	21.1974	23.5266	20.7001	20.4766	ND	ND	14.5514	15.3462	ND	ND	ND	14.0432	18.433	ND
FBgn0011653	3L	0.213894	ND	ND	ND	ND	ND	0.0593866	0.14427	ND	ND	ND	0.408996	5.81438	ND
FBgn0011655	3R	19.0626	16.4179	9.80688	17.0749	ND	ND	10.1374	15.5027	ND	ND	ND	4.5086	16.3523	ND
FBgn0011656	2R	35.644	34.7596	29.751	32.8775	ND	ND	11.5021	19.5943	ND	ND	ND	1.92134	12.809	ND
FBgn0011659	2R	2.4106	ND	1.05798	2.74404	ND	ND	1.14855	3.66518	ND	ND	ND	2.3963	10.5934	ND
FBgn0011660	2R	6.55621	4.38405	3.07187	4.78924	ND	ND	0.592649	8.5288	ND	ND	ND	14.322	15.2451	ND
FBgn0011661	X	39.1006	165.235	176.071	191.009	ND	ND	184.465	116.406	ND	ND	ND	37.7044	35.2562	ND
FBgn0011666	3R	26.5855	39.7968	36.6595	20.1366	ND	ND	0.337036	5.01709	ND	ND	ND	2.07042	8.27951	ND
FBgn0011668	3R	ND	ND	ND	ND	ND	ND	10.9622	2626.72	ND	ND	ND	2025.58	81.016	ND
FBgn0011669	3R	ND	ND	ND	ND	ND	ND	18.8053	1966.33	ND	ND	ND	2197.56	243.488	ND
FBgn0011670	3R	ND	ND	ND	ND	ND	ND	1.66875	342.146	ND	ND	ND	202.956	11.8023	ND
FBgn0011672	3R	12.046	17.2293	13.003	19.1751	ND	ND	39.4383	14.3447	ND	ND	ND	3.8673	12.8735	ND
FBgn0011674	2R	0.454275	4.47765	1.71918	3.01467	ND	ND	1.56643	4.94562	ND	ND	ND	1.93944	6.26208	ND
FBgn0011676	2L	29.4432	13.8988	9.44046	16.4187	ND	ND	0.590844	3.75498	ND	ND	ND	0.146166	5.41213	ND
FBgn0011692	3L	0.117246	ND	ND	ND	ND	ND	0.22001	3.60081	ND	ND	ND	6.36812	9.82957	ND
FBgn0011693	3L	41.037	1518.41	2373.97	1664.04	ND	ND	1.38915	193.546	ND	ND	ND	6.46496	5.91066	ND
FBgn0011694	2R	ND	ND	ND	ND	ND	ND	4.68639	1347.76	ND	ND	ND	26.5197	1.3887	ND
FBgn0011695	2R	58.2178	1265.15	1492.89	2472.35	ND	ND	18.095	968.069	ND	ND	ND	181.189	33.6779	ND
FBgn0011701	3R	37.4275	11.7795	12.0218	30.3458	ND	ND	0.119877	8.0962	ND	ND	ND	0.10207	4.74441	ND
FBgn0011703	2L	1.91494	ND	2.58975	1.44045	ND	ND	2.38198	5.56891	ND	ND	ND	ND	4.50163	ND
FBgn0011704	2R	0.370824	ND	3.88618	1.84582	ND	ND	25.4095	9.83269	ND	ND	ND	6.55673	12.4401	ND
FBgn0011705	2L	3.30795	15.0169	11.0104	20.5906	ND	ND	42.0298	10.1981	ND	ND	ND	4.25161	10.2132	ND
FBgn0011706	3L	6.56306	13.467	12.3334	2.87654	ND	ND	0.19235	0.891268	ND	ND	ND	3.87676	3.62807	ND
FBgn0011708	2L	34.9495	34.0619	36.5197	35.5466	ND	ND	47.793	54.3287	ND	ND	ND	24.4011	49.0234	ND
FBgn0011710	X	18.1534	21.5334	18.1793	18.6166	ND	ND	28.8828	16.3513	ND	ND	ND	20.2019	23.214	ND
FBgn0011715	3R	33.0542	11.5006	10.2796	18.953	ND	ND	11.915	16.7493	ND	ND	ND	12.7647	15.7642	ND
FBgn0011722	2L	0.879914	10.3288	14.6307	10.1536	ND	ND	0.414638	13.1962	ND	ND	ND	0.739988	8.04031	ND
FBgn0011723	3L	0.417138	ND	ND	1.06068	ND	ND	0.343761	5.52944	ND	ND	ND	0.0776271	5.97478	ND
FBgn0011725	3R	29.0725	29.8046	27.2975	25.4146	ND	ND	12.7106	174.748	ND	ND	ND	495.35	575.279	ND
FBgn0011726	2R	161.469	173.948	209.577	169.052	ND	ND	312.267	187.426	ND	ND	ND	289.41	84.7197	ND
FBgn0011737	2L	40.3012	17.1839	14.8236	18.2575	ND	ND	13.1635	26.6081	ND	ND	ND	50.4028	68.2511	ND
FBgn0011739	3R	11.1155	26.6916	20.2536	22.8128	ND	ND	15.4494	17.0223	ND	ND	ND	4.23085	10.8805	ND
FBgn0011740	3R	13.5917	9.21876	6.78797	13.4315	ND	ND	14.9339	14.3665	ND	ND	ND	5.14493	17.1411	ND
FBgn0011741	X	22.2887	12.0492	11.1641	19.3945	ND	ND	15.7738	14.3076	ND	ND	ND	2.64552	9.05217	ND
FBgn0011742	X	37.8216	27.388	26.1996	38.3161	ND	ND	50.4994	39.2869	ND	ND	ND	14.3055	34.4951	ND
FBgn0011743	2R	0.103343	ND	ND	ND	ND	ND	0.239217	49.8397	ND	ND	ND	162.356	100.989	ND
FBgn0011745	3R	110.77	50.7718	48.9548	62.5268	ND	ND	63.0848	42.9627	ND	ND	ND	42.6075	27.6741	ND
FBgn0011746	2R	23.4774	8.89174	8.91607	11.9487	ND	ND	0.125452	12.7468	ND	ND	ND	57.2755	31.3334	ND
FBgn0011747	4	82.65	111.11	115.045	109.773	ND	ND	40.4202	43.3617	ND	ND	ND	4.13665	15.4212	ND
FBgn0011754	X	62.5238	41.8259	50.0823	62.677	ND	ND	373.694	62.0573	ND	ND	ND	51.826	27.1617	ND
FBgn0011758	X	2.4733	8.19421	2.99767	4.30969	ND	ND	0.171489	0.811961	ND	ND	ND	0.124233	9.52502	ND
FBgn0011760	X	276.854	285.299	315.436	130.389	ND	ND	56.9556	69.3899	ND	ND	ND	96.6292	32.334	ND
FBgn0011761	X	0.598343	ND	ND	ND	ND	ND	1.00706	137.387	ND	ND	ND	ND	8.38895	ND
FBgn0011762	3L	3.36283	ND	2.62846	1.84129	ND	ND	1.12172	1.50378	ND	ND	ND	ND	3.37955	ND
FBgn0011763	2R	42.8926	36.7618	31.7936	32.8552	ND	ND	28.9318	25.6553	ND	ND	ND	6.38854	12.6348	ND
FBgn0011764	X	57.9188	52.6666	45.1765	34.2714	ND	ND	7.22137	15.8192	ND	ND	ND	1.96622	7.30822	ND
FBgn0011766	3R	15.451	22.9756	20.586	25.6863	ND	ND	21.837	20.1591	ND	ND	ND	11.9842	12.6722	ND
FBgn0011768	3R	26.2148	25.4362	27.7394	57.0352	ND	ND	128.978	92.865	ND	ND	ND	34.1249	30.5019	ND
FBgn0011769	3L	31.4827	ND	8.56715	11.5905	ND	ND	15.2126	11.4897	ND	ND	ND	15.1212	15.1896	ND
FBgn0011770	X	12.306	19.9231	45.459	75.7177	ND	ND	660.28	59.3298	ND	ND	ND	11.1751	5.53321	ND
FBgn0011771	3L	16.1446	13.1801	12.8827	11.73	ND	ND	8.4923	6.45152	ND	ND	ND	1.64722	6.88165	ND
FBgn0011774	3R	15.8617	21.8851	26.4728	6.21114	ND	ND	24.7365	5.05938	ND	ND	ND	7.46536	8.0783	ND
FBgn0011785	3R	7.18926	12.1571	7.74291	12.7143	ND	ND	6.95566	12.9273	ND	ND	ND	5.60372	11.8853	ND
FBgn0011787	3L	95.426	32.8317	23.2343	41.6352	ND	ND	42.1051	28.2663	ND	ND	ND	109.194	25.7054	ND
FBgn0011802	3L	2.33865	4.43118	2.5489	2.62438	ND	ND	1.3292	10.2081	ND	ND	ND	3.67151	17.0321	ND
FBgn0011817	3L	35.5912	53.5862	53.937	17.2905	ND	ND	1.47408	16.752	ND	ND	ND	32.7763	62.5133	ND
FBgn0011818	2L	29.6167	24.0441	16.109	17.5636	ND	ND	7.39882	14.5286	ND	ND	ND	49.5861	28.4843	ND
FBgn0011822	X	ND	ND	ND	ND	ND	ND	1.24661	4.23094	ND	ND	ND	0.127587	2.17541	ND
FBgn0011823	2L	0.65357	3.8618	0.72013	ND	ND	ND	4.44561	836.383	ND	ND	ND	1268.87	2123.02	ND
FBgn0011824	2R	7.41919	9.03273	8.00215	20.3638	ND	ND	11.6751	34.6715	ND	ND	ND	11.7001	14.3565	ND
FBgn0011826	X	32.9606	40.7005	34.8896	26.3061	ND	ND	13.1816	17.2545	ND	ND	ND	2.59249	7.0516	ND
FBgn0011828	3L	53.7206	25.7666	22.3889	33.9199	ND	ND	1.25302	13.8668	ND	ND	ND	2.28732	11.4099	ND
FBgn0011829	2L	1.70566	4.45538	1.61271	1.94988	ND	ND	0.186693	0.487484	ND	ND	ND	0.043011	3.46632	ND
FBgn0011832	2L	ND	ND	ND	ND	ND	ND	ND	ND	ND	ND	ND	0	2.71911	ND
FBgn0011834	X	ND	ND	ND	ND	ND	ND	10.0705	9.62756	ND	ND	ND	2.19874	3.67312	ND
FBgn0011836	3L	3.9041	5.00815	2.86368	3.92898	ND	ND	3.84075	5.56223	ND	ND	ND	23.1403	13.9079	ND
FBgn0011837	X	2.8226	27.5775	34.7377	15.8095	ND	ND	22.4526	14.4689	ND	ND	ND	5.39641	10.6836	ND
FBgn0012034	3L	197.525	128.882	168.397	244.385	ND	ND	190.325	153.51	ND	ND	ND	6.61931	6.43571	ND
FBgn0012036	2L	89.8889	253.513	439.879	478.616	ND	ND	337.394	432.737	ND	ND	ND	545.695	325.014	ND
FBgn0012037	2L	13.29	18.0478	15.1418	20.4363	ND	ND	22.6808	76.2627	ND	ND	ND	172.932	36.1852	ND
FBgn0012042	2R	2.61124	18.2482	10.4098	36.777	ND	ND	0.908367	8.36558	ND	ND	ND	3.2762	1.82255	ND
FBgn0012051	2R	28.7787	38.7406	34.3989	37.9915	ND	ND	7.59635	17.7154	ND	ND	ND	4.46928	8.35231	ND
FBgn0012058	3L	14.3046	13.7709	12.339	14.5105	ND	ND	9.82553	35.4392	ND	ND	ND	73.8102	99.7752	ND
FBgn0012066	3L	ND	ND	ND	ND	ND	ND	ND	ND	ND	ND	ND	ND	ND	ND
FBgn0012344	3R	66.1285	36.4283	29.1085	43.21	ND	ND	2.07157	10.1967	ND	ND	ND	6.9385	9.61393	ND
FBgn0013263	3L	43.255	31.8802	29.8931	42.6676	ND	ND	20.6107	36.9743	ND	ND	ND	45.1994	48.5314	ND
FBgn0013269	3R	24.3035	12.4339	13.5778	15.0929	ND	ND	20.4939	36.5529	ND	ND	ND	ND	27.2846	ND
FBgn0013272	2R	13.3797	142.764	195.327	125.48	ND	ND	351.844	163.117	ND	ND	ND	46.5485	43.7945	ND
FBgn0013275	3R	28.874	ND	6.87009	6.11124	ND	ND	21.5006	57.8186	ND	ND	ND	6.16639	15.5464	ND
FBgn0013276	3R	19.8395	ND	5.88415	3.78793	ND	ND	14.7883	53.5344	ND	ND	ND	8.00006	6.77189	ND
FBgn0013277	3R	11.5705	ND	3.86865	4.7141	ND	ND	5.59598	31.6425	ND	ND	ND	6.31326	6.96773	ND
FBgn0013278	3R	21.6828	ND	8.25882	6.69295	ND	ND	10.8427	50.9562	ND	ND	ND	16.6865	15.0916	ND
FBgn0013279	3R	1.58829	ND	ND	ND	ND	ND	0.185152	0.800256	ND	ND	ND	0.0631073	0.471379	ND
FBgn0013300	2L	0.843036	ND	ND	ND	ND	ND	0.839474	109.252	ND	ND	ND	305.009	225.95	ND
FBgn0013301	2L	ND	ND	ND	ND	ND	ND	1.3027	200.186	ND	ND	ND	238.363	308.904	ND
FBgn0013303	3L	548.431	191.249	183.719	176.22	ND	ND	37.2755	37.8201	ND	ND	ND	11.2544	14.4189	ND
FBgn0013305	2R	131.778	107.976	103.093	136.188	ND	ND	139.717	57.0359	ND	ND	ND	45.095	35.3128	ND
FBgn0013307	2R	1.07624	4.53494	9.34542	49.2684	ND	ND	2.47255	28.5738	ND	ND	ND	5.69639	3.50355	ND
FBgn0013308	2R	0.245004	ND	0.467806	1.77013	ND	ND	0.107661	5.81454	ND	ND	ND	0.412813	3.54505	ND
FBgn0013323	2L	0.944159	ND	ND	2.4329	ND	ND	6.21111	2.7917	ND	ND	ND	2.26759	7.95026	ND
FBgn0013325	2R	412.085	219.194	237.299	632.966	ND	ND	739.051	566.786	ND	ND	ND	232.661	70.1982	ND
FBgn0013334	3R	426.212	357.134	348.571	224.44	ND	ND	15.398	43.1727	ND	ND	ND	14.1418	13.1053	ND
FBgn0013342	3L	747.388	415.331	416.361	374.175	ND	ND	1.57345	54.3038	ND	ND	ND	8.47058	8.71482	ND
FBgn0013343	3R	16.9423	120	81.5805	64.9117	ND	ND	4.77457	21.6636	ND	ND	ND	9.37178	13.0973	ND
FBgn0013347	3R	117.422	47.4777	50.7659	98.7867	ND	ND	60.5542	51.5996	ND	ND	ND	208.188	30.4373	ND
FBgn0013348	2R	0.757026	53.4745	32.2364	5.20348	ND	ND	3.38122	32.5335	ND	ND	ND	0.907166	2.96516	ND
FBgn0013432	X	66.2368	21.5728	21.8466	41.133	ND	ND	34.2074	20.6754	ND	ND	ND	36.2894	18.1143	ND
FBgn0013433	2L	24.6618	14.7941	10.1613	11.7571	ND	ND	0.268062	2.57087	ND	ND	ND	0.185728	4.21983	ND
FBgn0013435	2R	19.0597	9.10655	6.78748	8.88815	ND	ND	7.96912	5.03035	ND	ND	ND	9.3446	7.28613	ND
FBgn0013442	2L	ND	ND	ND	ND	ND	ND	ND	ND	ND	ND	ND	ND	ND	ND
FBgn0013467	2R	479.64	189.429	218.453	117.457	ND	ND	0.203436	11.4186	ND	ND	ND	1.18463	5.42275	ND
FBgn0013469	3L	1.13776	5.17466	1.68907	2.17544	ND	ND	0.312337	3.19461	ND	ND	ND	0.86037	6.26054	ND
FBgn0013531	2L	9.06042	ND	3.35351	6.97077	ND	ND	4.68962	4.85622	ND	ND	ND	15.5425	14.1949	ND
FBgn0013548	2R	2.96026	ND	1.4185	2.64035	ND	ND	1.67985	4.05149	ND	ND	ND	1.82811	8.63345	ND
FBgn0013563	3L	2.68043	7.53431	6.19246	6.38142	ND	ND	10.4506	6.19169	ND	ND	ND	1.1922	7.43204	ND
FBgn0013576	3R	123.895	128.253	120.492	123.106	ND	ND	106.383	54.5915	ND	ND	ND	14.3688	20.1565	ND
FBgn0013672	dmel_mitochondrion_genome	8452.29	2130.96	8217	284.799	ND	ND	4548.66	412.667	ND	ND	ND	316.146	276.053	ND
FBgn0013673	dmel_mitochondrion_genome	239.042	186.911	619.572	15.3588	ND	ND	202.805	7.67606	ND	ND	ND	136.528	294.384	ND
FBgn0013674	dmel_mitochondrion_genome	15042.2	5499.67	10739.9	2317.2	ND	ND	9261.86	1132.47	ND	ND	ND	1917.16	600.113	ND
FBgn0013675	dmel_mitochondrion_genome	12218.6	2616.91	4591.97	1597.86	ND	ND	5116.58	919.184	ND	ND	ND	449.926	205.814	ND
FBgn0013676	dmel_mitochondrion_genome	20607.5	5098.27	15293.3	2258.71	ND	ND	13879.7	1038.12	ND	ND	ND	1852.63	481.732	ND
FBgn0013678	dmel_mitochondrion_genome	10954.6	2384.28	6216.77	702.242	ND	ND	6700.78	545.105	ND	ND	ND	386.781	325.163	ND
FBgn0013679	dmel_mitochondrion_genome	2201.89	1303.1	3178.28	244.23	ND	ND	1560.53	132.66	ND	ND	ND	56.8992	66.0498	ND
FBgn0013680	dmel_mitochondrion_genome	191.305	109.181	116.88	12.8599	ND	ND	65.1871	2.18091	ND	ND	ND	17.6074	37.7022	ND
FBgn0013681	dmel_mitochondrion_genome	2474	423.25	438.328	105.093	ND	ND	1527.04	14.9256	ND	ND	ND	3.38233	35.5308	ND
FBgn0013683	dmel_mitochondrion_genome	103.824	126.12	56.8849	18.3951	ND	ND	41.1839	1.39116	ND	ND	ND	30.5157	48.4039	ND
FBgn0013684	dmel_mitochondrion_genome	1836.53	462.073	1138.91	81.089	ND	ND	822.597	65.2878	ND	ND	ND	52.6258	112.339	ND
FBgn0013685	dmel_mitochondrion_genome	37.1304	102.282	63.024	3.30752	ND	ND	15.789	0.881001	ND	ND	ND	ND	23.1035	ND
FBgn0013717	3L	11.3765	10.5544	6.29041	8.84053	ND	ND	4.22509	6.60413	ND	ND	ND	8.66158	13.4953	ND
FBgn0013718	3L	39.3288	61.3708	65.6589	57.132	ND	ND	29.2794	36.57	ND	ND	ND	17.1897	17.7894	ND
FBgn0013720	X	11.7044	19.5994	17.6791	20.1429	ND	ND	6.39056	17.3115	ND	ND	ND	11.2296	19.6678	ND
FBgn0013725	2R	73.6745	21.0426	14.9991	17.4039	ND	ND	0.0848666	10.2147	ND	ND	ND	1.84904	14.4921	ND
FBgn0013726	2R	67.6495	33.9833	33.3417	35.7231	ND	ND	17.7724	18.8226	ND	ND	ND	22.0175	12.3959	ND
FBgn0013732	2R	11.676	7.56542	4.04163	4.88825	ND	ND	0.400378	2.91622	ND	ND	ND	2.14048	6.06461	ND
FBgn0013733	2R	9.78747	40.2952	32.5418	56.2148	ND	ND	11.6947	71.559	ND	ND	ND	2.40433	9.89911	ND
FBgn0013745	3R	ND	ND	ND	ND	ND	ND	ND	ND	ND	ND	ND	ND	ND	ND
FBgn0013746	2L	22.7761	16.2427	17.2433	19.2856	ND	ND	11.8183	11.7303	ND	ND	ND	14.9766	12.0524	ND
FBgn0013749	4	131.038	64.3617	85.0565	69.8826	ND	ND	96.2183	47.377	ND	ND	ND	110.435	19.5241	ND
FBgn0013750	2R	82.3798	46.9713	67.5457	61.476	ND	ND	60.7306	32.6725	ND	ND	ND	8.02552	20.2762	ND
FBgn0013751	3L	6.68786	6.01186	2.17102	3.0126	ND	ND	0.149396	2.40343	ND	ND	ND	0.277734	3.60052	ND
FBgn0013753	3L	110.806	28.0656	28.8371	37.4274	ND	ND	1.84678	11.1546	ND	ND	ND	15.2788	6.99802	ND
FBgn0013755	3L	ND	ND	ND	ND	ND	ND	0.234708	0.501149	ND	ND	ND	0.831441	5.82127	ND
FBgn0013756	2R	6.09995	10.7593	8.23015	9.80431	ND	ND	7.78732	13.4521	ND	ND	ND	8.33399	15.7073	ND
FBgn0013759	3R	178.85	156.264	168.705	137.519	ND	ND	16.6706	29.5793	ND	ND	ND	5.691	10.2787	ND
FBgn0013762	2R	29.0194	15.6026	12.9467	17.3743	ND	ND	12.713	10.3153	ND	ND	ND	27.2833	11.2675	ND
FBgn0013763	2R	19.3518	64.0176	113.651	165.328	ND	ND	9.70742	93.9127	ND	ND	ND	22.9941	14.9459	ND
FBgn0013764	2R	37.9795	14.4546	12.4035	25.8068	ND	ND	13.6991	22.2446	ND	ND	ND	50.1469	37.9762	ND
FBgn0013765	2R	16.9164	31.2137	21.7038	21.2263	ND	ND	2.17286	55.1889	ND	ND	ND	80.1714	119.178	ND
FBgn0013767	3R	148.936	19.9574	23.6438	42.0848	ND	ND	ND	4.22741	ND	ND	ND	ND	4.20237	ND
FBgn0013770	2R	139.659	309.75	475.897	241.607	ND	ND	233.626	328.027	ND	ND	ND	218.613	122.01	ND
FBgn0013771	2R	6.90775	20.692	23.6407	21.8347	ND	ND	79.872	23.1863	ND	ND	ND	5.60708	3.60705	ND
FBgn0013772	2R	0.22169	12.5956	11.857	19.1154	ND	ND	133.955	15.6071	ND	ND	ND	0.411144	2.5091	ND
FBgn0013773	2R	1.38395	5.38092	3.93776	9.78584	ND	ND	62.0561	5.67574	ND	ND	ND	1.03646	5.75868	ND
FBgn0013799	3L	38.0868	26.5493	20.1461	25.1225	ND	ND	7.51963	13.3014	ND	ND	ND	13.3884	17.8385	ND
FBgn0013809	X	0.269843	1.45892	0.063149	0.535453	ND	ND	0.173732	7.75927	ND	ND	ND	11.6861	37.1064	ND
FBgn0013810	2L	0.176079	2.0543	0.131739	1.19893	ND	ND	0.113213	13.4499	ND	ND	ND	8.94449	58.0631	ND
FBgn0013811	3L	0.124609	0.995068	0.0447591	0.380695	ND	ND	0.394791	6.41496	ND	ND	ND	15.1231	29.0447	ND
FBgn0013812	3R	0.0950426	2.77716	0.577541	5.59318	ND	ND	0.0405217	2.3154	ND	ND	ND	0.0902476	3.8284	ND
FBgn0013813	3R	0.196923	2.36309	0.110818	0.90719	ND	ND	0.167519	10.0352	ND	ND	ND	11.9357	35.1887	ND
FBgn0013948	3R	ND	ND	ND	ND	ND	ND	ND	ND	ND	ND	ND	ND	ND	ND
FBgn0013949	3R	6.8353	6.43428	13.567	23.3542	ND	ND	0.715974	12.8817	ND	ND	ND	0.520225	4.12238	ND
FBgn0013953	3R	0.194979	4.64583	3.24609	4.5125	ND	ND	0.161884	5.47578	ND	ND	ND	2.11322	9.56443	ND
FBgn0013954	2R	333.639	98.3983	133.582	262.05	ND	ND	367.49	222.541	ND	ND	ND	930.231	89.1595	ND
FBgn0013955	2R	ND	ND	ND	ND	ND	ND	ND	ND	ND	ND	ND	ND	ND	ND
FBgn0013972	3R	246.186	69.1346	58.663	71.0955	ND	ND	0.181579	15.013	ND	ND	ND	0.150266	4.69739	ND
FBgn0013973	3R	54.6082	34.8148	29.3605	48.9403	ND	ND	0.22933	8.41284	ND	ND	ND	0.211455	5.03736	ND
FBgn0013981	3R	822.603	258.11	351.258	689.336	ND	ND	711.143	324.919	ND	ND	ND	149.347	45.5291	ND
FBgn0013983	2R	13.6111	11.0044	12.417	14.6877	ND	ND	14.3433	17.2192	ND	ND	ND	22.8214	17.0362	ND
FBgn0013984	3R	3.5911	19.2102	13.8706	10.0106	ND	ND	3.46436	5.93241	ND	ND	ND	1.62914	ND	ND
FBgn0013987	X	45.6521	43.5958	42.7788	49.9225	ND	ND	52.8371	43.4205	ND	ND	ND	19.0284	14.463	ND
FBgn0013988	2R	ND	ND	ND	ND	ND	ND	ND	ND	ND	ND	ND	ND	ND	ND
FBgn0013995	3R	24.7759	58.9054	43.8288	62.8288	ND	ND	20.5248	54.7336	ND	ND	ND	34.7127	73.6346	ND
FBgn0013997	3L	22.8215	30.9522	30.1449	32.672	ND	ND	4.28937	17.1996	ND	ND	ND	7.46111	22.3863	ND
FBgn0013998	3R	ND	ND	ND	ND	ND	ND	ND	ND	ND	ND	ND	ND	ND	ND
FBgn0014000	2L	4.63784	16.862	35.8687	73.744	ND	ND	2.86661	34.5182	ND	ND	ND	7.88468	4.81743	ND
FBgn0014001	3R	24.1448	31.6774	20.6062	30.9444	ND	ND	11.789	20.3695	ND	ND	ND	16.2483	15.354	ND
FBgn0014002	3L	124.185	94.1322	131.52	137.863	ND	ND	207.679	305.418	ND	ND	ND	415.843	131.556	ND
FBgn0014006	3R	6.83627	14.9014	11.5767	13.1096	ND	ND	8.72054	11.9756	ND	ND	ND	6.09448	11.4216	ND
FBgn0014007	3L	9.71346	11.6635	10.666	12.3072	ND	ND	6.92032	7.9392	ND	ND	ND	5.28985	8.85183	ND
FBgn0014009	2R	169.644	99.2764	128.52	102.427	ND	ND	87.2983	49.4229	ND	ND	ND	15.0242	22.0133	ND
FBgn0014010	2L	117.46	152.516	165.687	159.47	ND	ND	175.898	65.3683	ND	ND	ND	38.3377	24.4025	ND
FBgn0014011	3L	8.2699	52.6051	49.0567	27.548	ND	ND	30.4984	30.1449	ND	ND	ND	9.34864	9.73305	ND
FBgn0014018	3R	9.03836	34.3282	33.0121	22.7354	ND	ND	35.5461	24.2366	ND	ND	ND	4.71489	9.29342	ND
FBgn0014019	2L	8.95981	62.6977	83.0577	145.194	ND	ND	0.187778	15.3042	ND	ND	ND	7.19907	6.35771	ND
FBgn0014020	2R	132.184	157.888	210.638	178.583	ND	ND	288.584	105.493	ND	ND	ND	144.262	37.0023	ND
FBgn0014022	3R	9.38352	10.1894	7.54346	4.99628	ND	ND	4.58798	4.07321	ND	ND	ND	6.2018	6.9236	ND
FBgn0014023	3R	65.6687	25.0028	20.2517	40.5695	ND	ND	22.8814	22.0884	ND	ND	ND	24.2544	15.3869	ND
FBgn0014024	X	15.4292	14.403	9.55211	13.5094	ND	ND	8.23071	13.2872	ND	ND	ND	10.2228	12.1843	ND
FBgn0014026	X	889.148	523.664	540.111	716.499	ND	ND	1408.93	502.492	ND	ND	ND	501.217	67.5202	ND
FBgn0014028	2R	268.758	117.012	139.116	196.624	ND	ND	190.934	282.104	ND	ND	ND	46.3005	20.2233	ND
FBgn0014029	3R	51.2004	21.3196	20.3171	30.6914	ND	ND	32.5609	30.285	ND	ND	ND	27.5988	26.3677	ND
FBgn0014031	X	1.12392	12.5369	34.8282	65.0242	ND	ND	249.355	48.3145	ND	ND	ND	3.99626	8.31128	ND
FBgn0014032	X	19.1024	17.6772	14.7212	17.4096	ND	ND	8.25631	7.45529	ND	ND	ND	1.91372	8.77215	ND
FBgn0014033	2L	1.16819	7.35922	13.1758	16.6266	ND	ND	2.4574	4.61758	ND	ND	ND	0.866227	4.10662	ND
FBgn0014037	3L	12.1926	44.9744	50.7453	27.7994	ND	ND	18.3537	43.7953	ND	ND	ND	33.9922	83.4082	ND
FBgn0014073	3L	0.541448	11.6461	9.0709	9.67156	ND	ND	0.24927	7.90916	ND	ND	ND	8.70884	7.94346	ND
FBgn0014075	3L	11.6505	16.1548	18.1818	14.6736	ND	ND	14.3628	16.7519	ND	ND	ND	6.90419	24.9978	ND
FBgn0014076	2L	ND	ND	ND	ND	ND	ND	0.312665	17.8793	ND	ND	ND	ND	5.34122	ND
FBgn0014092	2L	20.5088	11.0243	9.60467	12.5563	ND	ND	14.6275	7.05503	ND	ND	ND	8.31281	8.04782	ND
FBgn0014127	2L	2.96622	5.14234	2.22248	3.62679	ND	ND	2.62961	13.925	ND	ND	ND	26.9107	40.5977	ND
FBgn0014133	X	9.38774	36.8638	23.5721	35.8107	ND	ND	13.9793	20.6892	ND	ND	ND	7.25988	12.7617	ND
FBgn0014135	3R	0.993493	15.755	7.51996	3.82658	ND	ND	7.07976	4.97728	ND	ND	ND	1.14114	6.35729	ND
FBgn0014141	3R	4.25488	21.6551	25.7108	14.9405	ND	ND	29.9148	34.6529	ND	ND	ND	4.1582	11.2392	ND
FBgn0014143	3L	2.21587	ND	1.1776	2.24248	ND	ND	0.144333	1.21151	ND	ND	ND	3.11761	7.06378	ND
FBgn0014163	3L	81.9043	172.246	210.085	66.6541	ND	ND	7.9122	30.9241	ND	ND	ND	124.746	55.1525	ND
FBgn0014179	2L	0.458017	ND	ND	ND	ND	ND	0.0775619	2.52365	ND	ND	ND	3.32262	8.16462	ND
FBgn0014184	2R	818.454	635.091	766.25	781.721	ND	ND	2785.88	697.82	ND	ND	ND	214.384	55.3357	ND
FBgn0014189	2L	35.4335	19.8884	19.9445	32.8673	ND	ND	30.8191	31.6281	ND	ND	ND	25.8796	19.6358	ND
FBgn0014269	2R	33.2575	11.2283	9.84496	19.9232	ND	ND	7.3115	16.761	ND	ND	ND	16.9287	13.6401	ND
FBgn0014340	X	4.41072	13.9029	3.17211	4.63063	ND	ND	2.54048	4.29557	ND	ND	ND	4.45757	11.7593	ND
FBgn0014342	3R	1.27022	4.63568	1.3211	2.63282	ND	ND	0.513495	3.64789	ND	ND	ND	21.4064	17.5568	ND
FBgn0014343	3L	4.89214	7.43208	4.43731	5.41756	ND	ND	0.203464	7.49634	ND	ND	ND	1.81357	8.69421	ND
FBgn0014366	3R	16.1656	9.30661	8.38134	11.2675	ND	ND	9.50668	8.66497	ND	ND	ND	27.2935	14.2921	ND
FBgn0014368	3L	2.51188	ND	ND	ND	ND	ND	0.177709	0.522551	ND	ND	ND	1.12147	9.60058	ND
FBgn0014380	3R	6.54088	16.8134	17.9446	16.3914	ND	ND	138.521	30.7542	ND	ND	ND	10.6107	11.6531	ND
FBgn0014388	3L	29.6937	32.1264	40.5896	23.9839	ND	ND	4.53868	9.94592	ND	ND	ND	3.05114	10.3402	ND
FBgn0014391	X	619.537	320.886	440.936	366.108	ND	ND	322.305	233.721	ND	ND	ND	ND	25.4794	ND
FBgn0014395	X	0.64015	ND	ND	1.60609	ND	ND	1.17561	8.85369	ND	ND	ND	44.9887	29.8271	ND
FBgn0014396	2L	8.85561	75.7727	49.5926	159.921	ND	ND	66.1136	174.22	ND	ND	ND	2.4892	7.96395	ND
FBgn0014411	X	33.6445	28.5834	26.4965	27.5366	ND	ND	29.5556	26.1136	ND	ND	ND	11.1111	21.7757	ND
FBgn0014417	2L	5.90504	7.6588	8.86993	6.37155	ND	ND	6.62141	4.0861	ND	ND	ND	1.282	7.34567	ND
FBgn0014427	3R	14.2126	33.7326	62.7924	68.362	ND	ND	41.2638	38.9272	ND	ND	ND	15.0041	9.53809	ND
FBgn0014454	2L	11.0615	1642.54	3682.94	ND	ND	ND	0.375335	9.70283	ND	ND	ND	ND	6.70902	ND
FBgn0014455	X	18.6798	15.9149	19.0101	37.2359	ND	ND	126.361	62.0196	ND	ND	ND	61.4018	37.8156	ND
FBgn0014464	X	2.91861	ND	ND	2.27069	ND	ND	0.113844	15.7207	ND	ND	ND	ND	4.06994	ND
FBgn0014465	X	1.74829	5.83735	0.554415	1.91565	ND	ND	0.15297	9.1409	ND	ND	ND	0.983052	10.5878	ND
FBgn0014466	X	0.642853	ND	ND	ND	ND	ND	0.267697	16.2863	ND	ND	ND	ND	5.66728	ND
FBgn0014467	X	ND	ND	ND	ND	ND	ND	ND	ND	ND	ND	ND	ND	ND	ND
FBgn0014469	2R	2.74482	19.7253	29.5621	48.8117	ND	ND	515.944	50.1207	ND	ND	ND	7.171	9.53999	ND
FBgn0014848	3L	ND	ND	ND	ND	ND	ND	ND	ND	ND	ND	ND	ND	3.01532	ND
FBgn0014849	3L	ND	ND	ND	ND	ND	ND	ND	0	ND	ND	ND	ND	1.57439	ND
FBgn0014850	3L	ND	ND	ND	ND	ND	ND	ND	ND	ND	ND	ND	0.131854	1.88478	ND
FBgn0014851	3L	0.910907	ND	ND	ND	ND	ND	0.496413	ND	ND	ND	ND	0.152721	2.51152	ND
FBgn0014857	2L	160.179	52.9376	73.0175	111.018	ND	ND	52.0917	76.9922	ND	ND	ND	104.264	76.2194	ND
FBgn0014859	2L	5.92271	7.94829	6.84623	4.04133	ND	ND	0.239128	2.66584	ND	ND	ND	0.518348	4.67429	ND
FBgn0014861	3R	0.259228	ND	1.04278	0.629029	ND	ND	1.00942	4.8679	ND	ND	ND	2.82132	7.54631	ND
FBgn0014863	3R	2.92704	128.684	148.565	52.8863	ND	ND	11.1092	131.46	ND	ND	ND	11.658	27.4851	ND
FBgn0014865	2R	2.34003	199.209	210.725	410.291	ND	ND	21.9175	23.7252	ND	ND	ND	4.46985	4.28626	ND
FBgn0014868	X	47.0154	23.1695	16.8435	34.4332	ND	ND	45.4335	63.2078	ND	ND	ND	72.3559	56.3376	ND
FBgn0014869	3R	594.242	211.013	249.673	198.417	ND	ND	202.811	146.209	ND	ND	ND	21.3784	33.7561	ND
FBgn0014870	2R	31.0898	34.9718	21.6969	41.1976	ND	ND	8.46071	19.4474	ND	ND	ND	17.5539	18.4614	ND
FBgn0014877	2R	47.1334	26.1215	25.6544	39.8206	ND	ND	41.9449	88.0736	ND	ND	ND	414.858	173.257	ND
FBgn0014879	3R	39.2245	23.7867	20.3038	23.6767	ND	ND	31.7733	24.5733	ND	ND	ND	56.4086	26.9409	ND
FBgn0014903	X	6.66251	ND	10.7644	18.0767	ND	ND	11.2092	18.0269	ND	ND	ND	1.15353	3.84858	ND
FBgn0014906	2L	62.5282	29.3879	33.823	40.4643	ND	ND	29.5254	59.2779	ND	ND	ND	90.8164	75.5766	ND
FBgn0014930	3R	20.5246	32.1514	42.0494	43.6624	ND	ND	21.4287	23.2721	ND	ND	ND	5.38673	6.39526	ND
FBgn0014931	3R	0.59022	ND	1.29601	1.71053	ND	ND	0.486032	1.50653	ND	ND	ND	0.291088	3.37407	ND
FBgn0014949	3R	ND	ND	ND	ND	ND	ND	0.588606	0.218123	ND	ND	ND	ND	2.85127	ND
FBgn0015000	2L	12.0405	16.8633	16.8152	11.1928	ND	ND	60.3825	18.3412	ND	ND	ND	6.99644	6.46043	ND
FBgn0015001	2R	ND	ND	ND	ND	ND	ND	7.52262	23.9923	ND	ND	ND	3.76871	2.82819	ND
FBgn0015008	3R	ND	ND	ND	ND	ND	ND	0.182968	26.7835	ND	ND	ND	31.8502	56.5217	ND
FBgn0015010	X	8.52204	11.0125	0.50915	1.31946	ND	ND	96.848	94.9479	ND	ND	ND	1.82106	5.97935	ND
FBgn0015011	3R	2.93303	9.26549	9.88859	12.0552	ND	ND	40.6391	12.8355	ND	ND	ND	0.466514	3.50635	ND
FBgn0015014	3R	ND	ND	ND	ND	ND	ND	ND	ND	ND	ND	ND	ND	ND	ND
FBgn0015019	3R	17.674	13.7986	11.9397	20.1127	ND	ND	35.0264	38.3747	ND	ND	ND	43.3072	49.3358	ND
FBgn0015024	X	147.282	184.674	219.395	126.547	ND	ND	98.3753	61.9028	ND	ND	ND	34.8513	32.8716	ND
FBgn0015025	3L	6.19337	ND	3.23171	3.25044	ND	ND	2.15001	2.01571	ND	ND	ND	3.84704	7.87559	ND
FBgn0015031	2L	1069.56	369.239	324.006	342.234	ND	ND	459.891	194.293	ND	ND	ND	196.842	23.7634	ND
FBgn0015032	3R	ND	8.44003	7.34493	2.64404	ND	ND	ND	1.21482	ND	ND	ND	2.09287	4.97515	ND
FBgn0015033	3L	0.234424	6.72116	8.89739	11.8775	ND	ND	43.967	13.1292	ND	ND	ND	2.70057	4.45139	ND
FBgn0015034	2R	0.424371	8.07875	8.49233	8.13769	ND	ND	48.3713	19.5238	ND	ND	ND	1.74969	2.47636	ND
FBgn0015035	2L	0.417097	26.562	53.293	16.1439	ND	ND	176.902	11.236	ND	ND	ND	0.00832719	2.75461	ND
FBgn0015036	X	4.94088	ND	4.39241	4.36198	ND	ND	5.1146	4.77968	ND	ND	ND	1.60594	3.88641	ND
FBgn0015037	2R	0.827044	39.0141	70.0772	41.5933	ND	ND	116.452	21.998	ND	ND	ND	5.80624	9.71794	ND
FBgn0015038	2R	0.299141	ND	7.45539	10.734	ND	ND	1.10429	3.71568	ND	ND	ND	0.0905522	3.24975	ND
FBgn0015039	2R	1.61067	14.0218	55.3868	108.398	ND	ND	82.8783	70.0339	ND	ND	ND	3.77227	3.70567	ND
FBgn0015040	2R	1.78546	6.94865	3.24509	12.639	ND	ND	19.1884	4.94829	ND	ND	ND	3.98833	2.91674	ND
FBgn0015075	3L	8.90648	5.11839	3.99437	10.3665	ND	ND	8.18206	16.2102	ND	ND	ND	34.2721	25.214	ND
FBgn0015129	3R	ND	ND	ND	ND	ND	ND	ND	ND	ND	ND	ND	ND	ND	ND
FBgn0015218	3L	214.931	109.047	125.328	120.767	ND	ND	113.712	109.706	ND	ND	ND	256.801	168.91	ND
FBgn0015221	3R	558.64	257.611	359.937	241.842	ND	ND	629.202	327.817	ND	ND	ND	371.72	178.787	ND
FBgn0015222	3R	468.346	237.48	298.253	372.831	ND	ND	800.091	483.921	ND	ND	ND	319.952	210.392	ND
FBgn0015229	3R	63.5184	51.0483	56.4613	32.536	ND	ND	7.30569	11.1507	ND	ND	ND	2.83435	6.21855	ND
FBgn0015230	3R	ND	ND	ND	ND	ND	ND	0.293844	29.9254	ND	ND	ND	30.0373	54.946	ND
FBgn0015239	3L	18.5663	24.5125	19.9463	26.1461	ND	ND	19.792	27.7876	ND	ND	ND	11.2089	17.2266	ND
FBgn0015240	3R	18.0279	13.7366	9.71337	16.0612	ND	ND	10.4623	13.3141	ND	ND	ND	11.0563	15.6433	ND
FBgn0015245	X	308.211	99.8221	92.2244	178.984	ND	ND	128.788	183.726	ND	ND	ND	293.115	246.099	ND
FBgn0015247	2R	90.0584	41.8646	35.6656	61.8162	ND	ND	20.031	63.4594	ND	ND	ND	31.3681	83.2252	ND
FBgn0015268	2R	144.679	88.7395	91.1727	153.921	ND	ND	194.343	141.066	ND	ND	ND	145.013	53.4065	ND
FBgn0015269	3R	18.775	23.5607	18.7395	23.3303	ND	ND	3.7425	14.7573	ND	ND	ND	3.87644	30.6938	ND
FBgn0015270	3R	0.334437	ND	0.37263	ND	ND	ND	0.370199	1.75498	ND	ND	ND	3.17618	5.55987	ND
FBgn0015271	2L	2.81948	7.19906	1.92136	2.45487	ND	ND	1.41237	1.7137	ND	ND	ND	6.70073	9.14461	ND
FBgn0015277	2R	15.0283	10.679	6.7583	12.3475	ND	ND	16.1729	12.0083	ND	ND	ND	2.10894	6.30157	ND
FBgn0015278	3L	7.82215	12.2425	9.64381	11.2451	ND	ND	16.3753	18.7079	ND	ND	ND	11.1268	35.8264	ND
FBgn0015279	3R	12.5827	16.9711	13.3371	11.462	ND	ND	6.61415	12.6006	ND	ND	ND	5.32246	11.5066	ND
FBgn0015282	3R	58.1942	82.6521	81.0867	46.8983	ND	ND	78.3509	82.4502	ND	ND	ND	131.347	114.774	ND
FBgn0015283	3L	63.2183	103.675	89.9538	43.923	ND	ND	73.2845	87.3307	ND	ND	ND	189.497	110.518	ND
FBgn0015286	X	30.0937	30.9717	28.33	21.6688	ND	ND	38.9551	16.5326	ND	ND	ND	7.72548	7.80919	ND
FBgn0015288	X	856.973	254.536	315.66	342.334	ND	ND	685.875	221.755	ND	ND	ND	80.1565	38.951	ND
FBgn0015295	2R	2.56396	5.32923	3.49423	4.63059	ND	ND	10.7966	7.47722	ND	ND	ND	1.72474	6.58733	ND
FBgn0015296	3L	20.0581	12.5021	11.5427	14.0536	ND	ND	11.3658	17.0808	ND	ND	ND	49.4407	26.9555	ND
FBgn0015298	3L	49.5582	22.1053	28.1497	42.192	ND	ND	24.1241	30.7552	ND	ND	ND	29.303	16.39	ND
FBgn0015299	2L	117.699	33.1941	26.0998	45.6272	ND	ND	21.0837	22.8768	ND	ND	ND	32.6501	14.6803	ND
FBgn0015300	2R	ND	ND	ND	ND	ND	ND	ND	16.9799	ND	ND	ND	73.2318	83.5312	ND
FBgn0015316	2L	5.66293	ND	1.55674	2.55391	ND	ND	0.982254	5.06264	ND	ND	ND	1.11781	8.88025	ND
FBgn0015320	2L	29.8649	27.3275	23.5973	15.3422	ND	ND	20.3297	58.0368	ND	ND	ND	124.695	119.869	ND
FBgn0015321	3L	43.0954	47.8319	47.5625	46.8007	ND	ND	33.9347	136.49	ND	ND	ND	800.263	239.617	ND
FBgn0015323	3R	128.982	112.108	110.633	50.7203	ND	ND	0.267705	7.55264	ND	ND	ND	0.615228	ND	ND
FBgn0015324	3R	483.771	318.647	340.822	219.332	ND	ND	1124.74	233.959	ND	ND	ND	101.891	105.099	ND
FBgn0015331	3R	6.21172	9.09406	7.21228	15.3611	ND	ND	3.81851	17.3108	ND	ND	ND	64.8262	31.9902	ND
FBgn0015336	X	4.01118	ND	ND	ND	ND	ND	2.66513	3.99755	ND	ND	ND	1.0715	4.74888	ND
FBgn0015338	2L	57.4697	18.9665	19.2655	31.3208	ND	ND	31.4298	19.9261	ND	ND	ND	46.6215	13.6426	ND
FBgn0015351	3R	7.62213	ND	2.82171	3.96169	ND	ND	6.76136	3.25504	ND	ND	ND	4.13172	7.17999	ND
FBgn0015359	3L	12.8308	9.06872	7.05715	10.5533	ND	ND	14.5102	39.2674	ND	ND	ND	112.439	82.0443	ND
FBgn0015360	3L	20.2814	12.8115	11.4871	12.336	ND	ND	12.1178	11.2484	ND	ND	ND	12.3808	16.7519	ND
FBgn0015371	2R	83.2716	56.8696	46.3936	62.8572	ND	ND	0.687998	16.2873	ND	ND	ND	1.95807	6.75106	ND
FBgn0015372	2R	13.2699	11.2596	11.5362	16.2206	ND	ND	6.32366	18.5428	ND	ND	ND	33.3738	31.3515	ND
FBgn0015374	X	49.6847	34.6972	32.7178	46.3172	ND	ND	51.8764	35.3122	ND	ND	ND	38.7581	20.0008	ND
FBgn0015376	2L	0.694045	ND	0.573722	1.35171	ND	ND	0.287262	2.28265	ND	ND	ND	1.82861	5.9665	ND
FBgn0015379	X	48.5128	11.2036	11.3156	20.3904	ND	ND	12.9059	16.6044	ND	ND	ND	55.8397	27.8199	ND
FBgn0015380	2L	27.0585	14.1645	12.4888	13.2643	ND	ND	2.27183	3.75921	ND	ND	ND	1.18206	4.60668	ND
FBgn0015381	2L	6.1923	2.42188	0.396768	0.729364	ND	ND	0.970848	0.554996	ND	ND	ND	0.580425	6.80969	ND
FBgn0015391	2L	3.42016	5.23965	3.12625	3.77703	ND	ND	1.21674	4.61432	ND	ND	ND	4.60282	7.92843	ND
FBgn0015393	2L	16.0974	ND	8.97974	18.628	ND	ND	18.5677	29.8018	ND	ND	ND	8.70869	8.0804	ND
FBgn0015396	3R	3.8542	4.4233	1.68403	3.54507	ND	ND	0.383475	4.05263	ND	ND	ND	3.53083	10.9973	ND
FBgn0015399	2L	26.1077	34.0949	25.8071	18.0474	ND	ND	0.136215	4.42833	ND	ND	ND	1.32469	6.1178	ND
FBgn0015400	2L	18.0865	20.1357	23.5057	16.3166	ND	ND	0.0606443	2.78153	ND	ND	ND	0.390634	4.71399	ND
FBgn0015402	3R	12.1711	10.2979	8.41923	13.3878	ND	ND	4.53634	8.71268	ND	ND	ND	8.1263	12.9964	ND
FBgn0015477	2R	7.28998	12.1531	9.08476	12.7837	ND	ND	15.8196	14.7648	ND	ND	ND	5.76883	18.3418	ND
FBgn0015509	2R	53.0089	63.8039	56.0426	50.9137	ND	ND	24.0221	46.5596	ND	ND	ND	83.8188	58.8939	ND
FBgn0015513	3R	13.6648	15.5497	18.3798	25.1734	ND	ND	16.0527	20.8223	ND	ND	ND	2.01464	6.94796	ND
FBgn0015519	X	9.77383	19.6559	14.3715	6.80559	ND	ND	0.191867	1.13805	ND	ND	ND	0.712078	7.58485	ND
FBgn0015520	3R	18.0976	10.2288	7.24364	9.66438	ND	ND	2.83121	10.1823	ND	ND	ND	44.1082	25.5089	ND
FBgn0015521	2L	507.903	156.884	201.984	465.222	ND	ND	529.707	242.563	ND	ND	ND	379.843	46.3169	ND
FBgn0015522	2R	2.01187	14.2468	13.8565	17.0758	ND	ND	9.11447	15.7069	ND	ND	ND	2.28226	5.07801	ND
FBgn0015524	2R	7.7646	5.96289	2.83334	4.39087	ND	ND	0.174965	2.55126	ND	ND	ND	6.17929	9.00254	ND
FBgn0015527	X	14.2248	8.95255	6.47627	10.1249	ND	ND	9.11595	10.0199	ND	ND	ND	23.3858	8.5555	ND
FBgn0015541	3R	41.5898	26.0966	25.2325	25.6067	ND	ND	26.2549	14.7642	ND	ND	ND	1.22341	5.53979	ND
FBgn0015542	3R	ND	ND	ND	ND	ND	ND	ND	ND	ND	ND	ND	ND	ND	ND
FBgn0015544	2R	14.3667	10.776	6.67497	5.54039	ND	ND	5.38674	13.469	ND	ND	ND	43.2403	35.7817	ND
FBgn0015546	2L	3.56343	7.27644	4.4561	6.21128	ND	ND	3.10326	4.39418	ND	ND	ND	2.91478	5.9898	ND
FBgn0015550	3L	0.178224	ND	ND	ND	ND	ND	0.0571675	0.227494	ND	ND	ND	0.0176683	4.27606	ND
FBgn0015553	2L	1.69948	4.30021	2.14685	3.32597	ND	ND	3.44443	2.80445	ND	ND	ND	0.468688	3.80437	ND
FBgn0015558	X	36.0878	36.8827	22.5937	37.9967	ND	ND	0.217712	9.32307	ND	ND	ND	0.977123	8.27534	ND
FBgn0015561	2R	0.598303	ND	ND	ND	ND	ND	0.0785426	0.912155	ND	ND	ND	0.112202	6.76104	ND
FBgn0015562	2R	ND	ND	ND	ND	ND	ND	ND	ND	ND	ND	ND	ND	ND	ND
FBgn0015565	X	ND	ND	ND	ND	ND	ND	ND	ND	ND	ND	ND	ND	ND	ND
FBgn0015567	2L	ND	ND	ND	ND	ND	ND	ND	ND	ND	ND	ND	ND	ND	ND
FBgn0015568	3R	0.903719	19.9039	26.8881	41.8774	ND	ND	18.9671	22.5688	ND	ND	ND	9.88369	7.89863	ND
FBgn0015569	3R	0.642426	10.0178	11.6464	19.7943	ND	ND	4.25167	22.1846	ND	ND	ND	9.21585	18.7052	ND
FBgn0015570	3R	0.340493	5.9702	12.5058	8.47186	ND	ND	1.05095	7.07667	ND	ND	ND	0.0764737	3.19403	ND
FBgn0015571	3R	2.58555	11.7019	10.0919	8.04427	ND	ND	142.149	108.28	ND	ND	ND	171.385	158.414	ND
FBgn0015572	3R	0.245206	ND	0.809664	0.942578	ND	ND	26.6099	3.88731	ND	ND	ND	1.18842	3.55723	ND
FBgn0015574	3R	ND	ND	ND	ND	ND	ND	26.5537	14.3425	ND	ND	ND	14.8282	54.4284	ND
FBgn0015575	3R	3.40931	49.9227	126.835	123.081	ND	ND	23.3632	20.9539	ND	ND	ND	2.93867	4.95239	ND
FBgn0015576	3R	7.38898	27.8978	49.5518	49.8134	ND	ND	1.79047	20.7356	ND	ND	ND	4.38451	8.06889	ND
FBgn0015577	3R	31.854	24.1858	29.4645	44.9036	ND	ND	10.8044	15.5374	ND	ND	ND	1.12861	4.16307	ND
FBgn0015582	2R	13.0551	8.31132	7.04124	15.5156	ND	ND	13.4915	8.65065	ND	ND	ND	4.14973	5.4212	ND
FBgn0015583	2L	ND	ND	ND	ND	ND	ND	0.163128	40.0817	ND	ND	ND	15.1309	3.61368	ND
FBgn0015584	2R	ND	ND	ND	ND	ND	ND	3.12954	565.177	ND	ND	ND	117.947	23.8956	ND
FBgn0015585	3L	0.608636	ND	ND	ND	ND	ND	1.37773	214.04	ND	ND	ND	70.7566	5.90435	ND
FBgn0015586	3L	ND	6.86768	ND	ND	ND	ND	0.52926	44.5654	ND	ND	ND	34.1735	18.6757	ND
FBgn0015589	3R	23.8123	25.7423	16.7534	23.9609	ND	ND	10.3522	14.3236	ND	ND	ND	10.0673	17.3773	ND
FBgn0015591	3R	84.338	21.3223	20.9872	36.3523	ND	ND	2.18173	12.5916	ND	ND	ND	1.89856	4.06786	ND
FBgn0015600	2L	35.4352	38.4688	27.6377	33.6832	ND	ND	1.42153	59.8498	ND	ND	ND	128.038	143.924	ND
FBgn0015602	2R	27.1531	18.7578	14.8113	25.9778	ND	ND	12.4403	14.3721	ND	ND	ND	11.7456	10.0286	ND
FBgn0015609	2L	16.7294	30.5932	23.5335	24.6937	ND	ND	0.194028	7.21719	ND	ND	ND	2.12013	4.38753	ND
FBgn0015610	3R	ND	ND	ND	ND	ND	ND	ND	ND	ND	ND	ND	ND	ND	ND
FBgn0015614	2R	44.7393	49.3402	50.0754	42.9185	ND	ND	39.3158	40.0517	ND	ND	ND	13.2891	25.54	ND
FBgn0015615	X	14.8417	14.7263	11.7383	12.6209	ND	ND	6.57438	8.08643	ND	ND	ND	2.64702	5.98662	ND
FBgn0015617	X	ND	ND	ND	ND	ND	ND	ND	ND	ND	ND	ND	ND	ND	ND
FBgn0015618	3L	4.1611	ND	3.2634	3.68485	ND	ND	2.84181	3.7321	ND	ND	ND	1.25381	5.06228	ND
FBgn0015621	2L	5.29036	ND	2.01451	4.12965	ND	ND	2.60105	5.78588	ND	ND	ND	14.301	14.2583	ND
FBgn0015622	3R	79.4323	101.258	84.6802	130.406	ND	ND	142.175	130.648	ND	ND	ND	205.101	197.852	ND
FBgn0015623	2L	38.3391	59.9779	85.1501	112.483	ND	ND	191.144	639.219	ND	ND	ND	61.5657	27.5985	ND
FBgn0015625	3R	0.567903	ND	0.346798	1.34257	ND	ND	0.12319	9.20397	ND	ND	ND	46.8788	37.906	ND
FBgn0015663	2L	1.83705	9.32081	8.38973	6.34112	ND	ND	7.88152	3.93427	ND	ND	ND	6.46796	6.7962	ND
FBgn0015664	2L	18.0804	12.9645	11.7393	15.1882	ND	ND	8.02847	9.98182	ND	ND	ND	2.65241	7.39198	ND
FBgn0015714	2R	38.9772	32.7272	24.5719	21.578	ND	ND	66.9189	2.99543	ND	ND	ND	4.41674	3.80941	ND
FBgn0015721	2R	14.062	5.6534	4.11958	4.56387	ND	ND	0.756587	6.31644	ND	ND	ND	7.54512	12.6365	ND
FBgn0015737	3R	41.5237	29.3475	39.197	46.4342	ND	ND	85.2503	46.3033	ND	ND	ND	88.8237	25.3651	ND
FBgn0015754	2R	196.849	110.561	112.077	103.743	ND	ND	30.4008	33.0337	ND	ND	ND	6.7954	8.17788	ND
FBgn0015756	2L	810.625	391.997	442.18	770.824	ND	ND	1046.5	576.84	ND	ND	ND	323.797	127.291	ND
FBgn0015765	3R	2.33071	9.09461	7.09453	7.61603	ND	ND	12.1865	11.9258	ND	ND	ND	6.08455	19.2932	ND
FBgn0015766	3L	373.634	494.49	588.71	309.145	ND	ND	16.3873	485.456	ND	ND	ND	166.137	136.474	ND
FBgn0015770	3R	1.21787	3.05338	ND	ND	ND	ND	0.258967	22.1471	ND	ND	ND	29.4713	20.765	ND
FBgn0015772	2L	32.0519	44.0041	31.7979	38.3477	ND	ND	20.323	24.9594	ND	ND	ND	3.93931	12.7037	ND
FBgn0015773	X	4.94705	5.71075	1.18205	2.60769	ND	ND	1.97245	2.923	ND	ND	ND	2.25165	5.30299	ND
FBgn0015774	X	20.8003	24.2292	21.7611	21.3864	ND	ND	2.11033	4.33651	ND	ND	ND	0.564462	4.28439	ND
FBgn0015776	2L	6.27352	123.425	134.858	82.2861	ND	ND	813.823	97.8218	ND	ND	ND	14.2807	9.99539	ND
FBgn0015777	2L	782.446	169.536	308.705	130.095	ND	ND	3.47107	91.6087	ND	ND	ND	251.011	176.169	ND
FBgn0015778	3R	11.6902	47.5679	49.6073	32.9152	ND	ND	29.3457	115.477	ND	ND	ND	157.541	276.396	ND
FBgn0015781	3R	46.6724	17.7223	21.4117	32.3722	ND	ND	3.26864	19.7802	ND	ND	ND	14.8363	11.889	ND
FBgn0015789	X	35.4165	46.894	47.2512	66.4566	ND	ND	51.6272	53.5096	ND	ND	ND	32.7915	14.8724	ND
FBgn0015790	3R	142.51	98.5154	109.994	120.803	ND	ND	135.293	98.5327	ND	ND	ND	59.1096	64.6973	ND
FBgn0015791	2L	135.733	96.2891	98.6035	84.1976	ND	ND	55.5931	64.7585	ND	ND	ND	58.3889	103.305	ND
FBgn0015793	3L	20.8666	22.5064	23.7592	23.5047	ND	ND	15.1673	29.3419	ND	ND	ND	29.9684	31.0817	ND
FBgn0015794	X	66.1372	33.8316	40.5828	70.8837	ND	ND	68.3942	57.0962	ND	ND	ND	23.6923	10.4613	ND
FBgn0015795	3R	149.778	224.058	261.747	148.587	ND	ND	236.295	102.145	ND	ND	ND	37.1835	44.8289	ND
FBgn0015797	2L	24.7033	24.6468	27.8984	33.1871	ND	ND	45.8878	28.5053	ND	ND	ND	13.9078	15.0223	ND
FBgn0015799	X	12.6696	10.7433	7.61294	16.2316	ND	ND	8.42452	16.3851	ND	ND	ND	33.2616	25.0088	ND
FBgn0015801	2R	8.25379	30.8261	30.0097	39.8705	ND	ND	0.717507	26.1355	ND	ND	ND	13.0372	13.0885	ND
FBgn0015803	2L	9.1409	12.3863	9.29431	14.7114	ND	ND	8.36928	14.6194	ND	ND	ND	3.95911	12.0829	ND
FBgn0015805	3L	23.7685	11.4883	11.0581	27.4747	ND	ND	25.8486	19.2527	ND	ND	ND	10.076	9.45106	ND
FBgn0015806	3L	10.7784	58.4575	57.4255	20.8466	ND	ND	31.1349	18.0729	ND	ND	ND	4.40774	9.28874	ND
FBgn0015808	2L	24.0002	28.503	37.3229	62.14	ND	ND	82.2371	53.9836	ND	ND	ND	36.753	14.4835	ND
FBgn0015816	2L	ND	ND	ND	ND	ND	ND	ND	ND	ND	ND	ND	ND	ND	ND
FBgn0015818	X	10.4081	6.45644	4.11453	5.20329	ND	ND	6.06287	7.56275	ND	ND	ND	9.53334	17.3038	ND
FBgn0015828	3L	17.4133	10.9952	9.20781	14.2106	ND	ND	8.19556	21.1153	ND	ND	ND	31.1505	26.8965	ND
FBgn0015829	3L	27.4597	18.0118	15.8195	14.5144	ND	ND	11.3224	14.2248	ND	ND	ND	39.444	20.8709	ND
FBgn0015831	3R	0.428176	ND	ND	ND	ND	ND	1.69625	23.3814	ND	ND	ND	60.7235	50.8197	ND
FBgn0015834	2L	184.65	86.507	77.7327	97.1301	ND	ND	120.325	84.4787	ND	ND	ND	41.5718	51.0767	ND
FBgn0015838	2R	6.76367	9.05346	7.70918	ND	ND	ND	2.94056	6.121	ND	ND	ND	7.63525	9.37054	ND
FBgn0015872	2R	1.89955	47.7484	42.2405	22.3192	ND	ND	130.248	37.1532	ND	ND	ND	69.3191	18.4084	ND
FBgn0015903	2R	4.35067	12.2906	7.68304	7.4217	ND	ND	9.15653	16.5614	ND	ND	ND	27.9098	24.4841	ND
FBgn0015904	3L	2.91315	4.41225	2.17167	3.11673	ND	ND	0.153843	3.3164	ND	ND	ND	0.155931	4.77921	ND
FBgn0015905	2L	3.32777	ND	2.62356	4.2739	ND	ND	3.62453	5.53451	ND	ND	ND	12.133	14.4981	ND
FBgn0015907	2R	100.671	57.7016	56.1123	96.0572	ND	ND	35.7908	62.2553	ND	ND	ND	63.5587	44.6073	ND
FBgn0015919	3L	2.79712	4.73639	1.93875	3.23485	ND	ND	0.0787956	4.44402	ND	ND	ND	1.19849	7.68034	ND
FBgn0015924	2L	27.8364	62.1297	69.1913	64.3552	ND	ND	53.4264	30.09	ND	ND	ND	9.73144	12.2614	ND
FBgn0015925	2R	4.91228	6.08521	3.31062	4.05532	ND	ND	39.9198	4.71288	ND	ND	ND	2.73121	6.25903	ND
FBgn0015926	X	0.183076	ND	ND	ND	ND	ND	0.106866	1.6244	ND	ND	ND	0.407142	4.86007	ND
FBgn0015929	2R	2.2145	3.63187	2.68808	2.80322	ND	ND	1.05626	8.42079	ND	ND	ND	7.41744	15.542	ND
FBgn0015946	3L	3.98382	7.25976	1.89223	1.40131	ND	ND	0.08279	3.85171	ND	ND	ND	3.68801	4.21629	ND
FBgn0015949	2R	44.1323	32.3116	28.2889	42.0106	ND	ND	17.5861	23.2244	ND	ND	ND	17.2827	23.5071	ND
FBgn0016013	3L	2.05666	25.457	29.2152	14.1464	ND	ND	14.3865	15.2035	ND	ND	ND	5.59736	8.25562	ND
FBgn0016031	3L	19.0956	28.9597	28.5105	35.6416	ND	ND	137.192	32.6231	ND	ND	ND	7.83705	9.54508	ND
FBgn0016032	2R	9.10798	18.207	12.2715	23.9065	ND	ND	1.70089	16.3604	ND	ND	ND	0.324572	6.45104	ND
FBgn0016034	3L	3.32809	ND	1.01961	2.0154	ND	ND	0.259643	11.7668	ND	ND	ND	29.3768	36.1916	ND
FBgn0016036	3L	ND	ND	ND	ND	ND	ND	0.227477	0.710529	ND	ND	ND	0.0979475	3.84966	ND
FBgn0016038	X	41.5163	25.121	24.0713	28.3734	ND	ND	24.8524	34.9998	ND	ND	ND	170.087	102.465	ND
FBgn0016041	X	47.2146	31.3343	31.3345	30.5778	ND	ND	32.9927	27.8671	ND	ND	ND	62.7741	51.3211	ND
FBgn0016047	2R	ND	2.32454	1.11496	2.01303	ND	ND	0.0677847	0.791987	ND	ND	ND	0.0587146	4.17461	ND
FBgn0016053	2R	0.628257	ND	1.48622	2.51265	ND	ND	12.6985	5.40327	ND	ND	ND	ND	3.28121	ND
FBgn0016054	2L	2.37631	4.48481	0.466702	1.72045	ND	ND	0.798951	2.47696	ND	ND	ND	4.4874	6.76352	ND
FBgn0016059	2R	17.4931	29.8661	31.5953	26.2668	ND	ND	6.03937	28.6418	ND	ND	ND	15.6395	24.6741	ND
FBgn0016061	3R	14.0958	16.4631	7.80727	16.1658	ND	ND	0.22413	3.83028	ND	ND	ND	0.198301	5.93049	ND
FBgn0016070	3L	11.541	20.3817	13.078	20.1395	ND	ND	4.05043	28.3905	ND	ND	ND	25.4984	31.2236	ND
FBgn0016075	2L	43.4871	25.3801	49.9262	34.9771	ND	ND	2.5576	32.1304	ND	ND	ND	2.84208	19.8632	ND
FBgn0016076	2L	4.01492	35.1651	29.5936	77.3678	ND	ND	13.1702	72.7994	ND	ND	ND	3.32276	9.20808	ND
FBgn0016078	2R	52.5278	26.1474	30.0525	31.1625	ND	ND	31.6716	19.8708	ND	ND	ND	4.76368	8.48892	ND
FBgn0016080	X	1.96231	3.64716	0.918792	1.78718	ND	ND	0.433372	63.8643	ND	ND	ND	106.763	146.429	ND
FBgn0016081	3L	10.4179	26.5121	16.9925	34.7785	ND	ND	6.79315	32.6811	ND	ND	ND	12.2055	28.6812	ND
FBgn0016119	3R	763.277	393.502	400.291	320.62	ND	ND	435.58	286.141	ND	ND	ND	181.624	59.0502	ND
FBgn0016120	3R	805.219	352.791	356.48	240.471	ND	ND	344.534	306.079	ND	ND	ND	254.109	80.5978	ND
FBgn0016122	2L	12.7587	12.4851	30.182	50.428	ND	ND	3.38839	68.7944	ND	ND	ND	83.1636	131.016	ND
FBgn0016123	3R	27.9788	14.783	25.5413	21.6453	ND	ND	2100.6	73.907	ND	ND	ND	42.6652	12.6402	ND
FBgn0016126	4	140.482	153.835	155.863	207.333	ND	ND	7.84923	54.6167	ND	ND	ND	2.07416	4.60044	ND
FBgn0016131	2R	2.13153	9.04607	9.00349	9.27132	ND	ND	1.13761	4.54375	ND	ND	ND	0.382727	4.94848	ND
FBgn0016641	2R	28.5795	18.4582	14.3201	19.8834	ND	ND	2.89969	10.1236	ND	ND	ND	3.71882	8.61216	ND
FBgn0016650	3R	6.36839	17.9383	6.20007	10.9207	ND	ND	8.10367	7.81546	ND	ND	ND	2.84482	6.57001	ND
FBgn0016660	2L	0.924168	5.46567	1.50026	1.98193	ND	ND	0.624648	1.39954	ND	ND	ND	0.889001	12.6972	ND
FBgn0016672	3R	193.232	130.174	102.269	251.131	ND	ND	33.3928	54.9682	ND	ND	ND	7.91641	10.3846	ND
FBgn0016675	2L	0.8458	ND	ND	ND	ND	ND	1.08469	24.0389	ND	ND	ND	0.28646	1.83392	ND
FBgn0016684	2R	0.558629	4.49598	0.310284	0.885843	ND	ND	1029.25	40.365	ND	ND	ND	5.49736	3.85083	ND
FBgn0016685	3R	67.1559	24.6985	31.0981	41.6286	ND	ND	100.946	40.7432	ND	ND	ND	186.699	41.6609	ND
FBgn0016687	2R	92.3595	51.8394	90.1775	139.764	ND	ND	177.879	141.798	ND	ND	ND	107.307	39.8415	ND
FBgn0016691	3R	625.923	340.962	330.734	314.737	ND	ND	473.823	320.929	ND	ND	ND	281.025	44.7938	ND
FBgn0016693	3R	39.4791	36.7854	53.9446	40.5697	ND	ND	72.485	133.281	ND	ND	ND	235.384	259.08	ND
FBgn0016694	3L	77.0637	210.583	229.614	97.7671	ND	ND	45.903	61.9111	ND	ND	ND	3.7851	14.0415	ND
FBgn0016696	3L	118.375	91.6331	74.1865	129.606	ND	ND	21.585	49.8794	ND	ND	ND	10.334	12.5208	ND
FBgn0016697	2R	56.0375	126.497	109.16	63.7879	ND	ND	77.3984	125.059	ND	ND	ND	113.009	89.3839	ND
FBgn0016698	2L	29.7453	11.7615	9.80678	16.9323	ND	ND	10.8786	12.6186	ND	ND	ND	20.0373	16.2147	ND
FBgn0016700	3R	202.302	146.745	178.843	134.4	ND	ND	165.977	89.1894	ND	ND	ND	53.4967	35.0771	ND
FBgn0016701	2R	115.658	59.9978	67.582	80.1625	ND	ND	114.867	34.8596	ND	ND	ND	16.8647	6.77091	ND
FBgn0016715	3L	0.798687	18.7793	35.2157	23.2288	ND	ND	55.3925	26.5225	ND	ND	ND	10.5935	5.88509	ND
FBgn0016726	2R	1283.52	567.104	706.985	1007.81	ND	ND	707.635	315.052	ND	ND	ND	450.888	65.6534	ND
FBgn0016754	3R	17.2599	18.156	12.5566	19.4147	ND	ND	2.49386	14.5777	ND	ND	ND	8.65576	29.0624	ND
FBgn0016756	3L	16.0494	35.2702	28.3547	32.2223	ND	ND	30.4585	104.864	ND	ND	ND	105.112	199.739	ND
FBgn0016762	2R	14.6639	9.60288	7.13193	5.72632	ND	ND	6.69656	7.13004	ND	ND	ND	8.72206	13.158	ND
FBgn0016792	3R	4.10531	6.71709	3.40533	3.81428	ND	ND	6.20204	8.21101	ND	ND	ND	6.71471	13.9711	ND
FBgn0016794	3L	7.45628	11.3983	5.67182	7.92789	ND	ND	3.9324	6.80276	ND	ND	ND	7.03177	10.661	ND
FBgn0016797	3L	18.1068	30.0961	23.2732	26.2091	ND	ND	12.3358	9.80292	ND	ND	ND	4.16947	11.4081	ND
FBgn0016917	3R	51.3672	68.7592	82.1829	83.6807	ND	ND	74.7526	52.0457	ND	ND	ND	7.60225	21.3557	ND
FBgn0016919	2L	1.38607	4.88823	1.14725	4.89663	ND	ND	0.305471	9.41883	ND	ND	ND	8.41289	5.23497	ND
FBgn0016920	2L	0.361313	2.84137	0.600802	2.07855	ND	ND	0.707125	1.66377	ND	ND	ND	0.416288	4.76088	ND
FBgn0016926	2L	61.0515	89.0231	104.747	120.399	ND	ND	109.711	138.267	ND	ND	ND	26.4837	46.7241	ND
FBgn0016930	2L	47.2685	59.3162	68.1402	36.5614	ND	ND	3.97298	16.1688	ND	ND	ND	11.5452	26.3471	ND
FBgn0016970	2R	10.1339	ND	5.00861	7.6207	ND	ND	3.72317	10.5286	ND	ND	ND	9.67364	27.4063	ND
FBgn0016975	X	155.869	136.391	123.821	132.183	ND	ND	0.191659	23.1754	ND	ND	ND	0.111089	6.11939	ND
FBgn0016976	X	0.0433772	11.2542	ND	ND	ND	ND	ND	1.82146	ND	ND	ND	0.0269135	ND	ND
FBgn0016977	2L	18.7493	47.4263	35.5247	35.4526	ND	ND	6.55729	23.8716	ND	ND	ND	2.12635	14.2655	ND
FBgn0016978	2L	36.1707	22.0236	15.0669	29.1931	ND	ND	12.6248	16.9554	ND	ND	ND	18.4039	15.789	ND
FBgn0016983	3L	18.1645	15.4239	13.2705	21.2302	ND	ND	14.4187	14.1533	ND	ND	ND	18.4523	15.9285	ND
FBgn0016984	2R	7.71307	37.4508	11.7684	24.4717	ND	ND	41.0576	35.4588	ND	ND	ND	17.7526	88.5621	ND
FBgn0017397	3R	ND	ND	ND	ND	ND	ND	ND	ND	ND	ND	ND	ND	ND	ND
FBgn0017414	2R	19.147	9.4248	7.60075	10.219	ND	ND	3.34952	3.31656	ND	ND	ND	17.5883	5.07011	ND
FBgn0017418	X	48.0983	54.6049	45.8115	45.9369	ND	ND	19.8056	27.8282	ND	ND	ND	7.33546	11.6156	ND
FBgn0017429	3L	32.7033	17.1354	14.4846	15.5721	ND	ND	15.7038	16.2116	ND	ND	ND	30.4026	21.9205	ND
FBgn0017430	3L	29.437	12.8535	11.1094	12.9378	ND	ND	6.3448	14.7579	ND	ND	ND	26.2137	29.616	ND
FBgn0017448	3R	0.645444	ND	ND	ND	ND	ND	396.02	14.1413	ND	ND	ND	3.12873	4.88919	ND
FBgn0017453	3L	ND	ND	ND	ND	ND	ND	ND	ND	ND	ND	ND	ND	ND	ND
FBgn0017456	3R	0.257456	ND	ND	ND	ND	ND	1.10753	78.7354	ND	ND	ND	248.2	139.526	ND
FBgn0017457	2L	21.0343	13.2732	10.9793	26.9963	ND	ND	12.3243	23.9554	ND	ND	ND	43.2504	36.8974	ND
FBgn0017482	2R	1.3034	ND	4.78412	5.74305	ND	ND	35.4206	6.19909	ND	ND	ND	1.85966	3.33856	ND
FBgn0017545	4	708.942	555.575	679.372	870.692	ND	ND	1137.86	512.653	ND	ND	ND	120.822	71.6919	ND
FBgn0017549	2R	ND	ND	ND	ND	ND	ND	ND	ND	ND	ND	ND	ND	ND	ND
FBgn0017550	3R	34.8902	32.6	27.3056	30.5935	ND	ND	18.7565	27.6145	ND	ND	ND	10.0346	12.3319	ND
FBgn0017551	2L	12.6879	ND	4.66684	6.61123	ND	ND	3.13512	13.4732	ND	ND	ND	34.9913	33.3546	ND
FBgn0017556	2R	ND	ND	ND	ND	ND	ND	0.160526	46.8647	ND	ND	ND	84.429	99.3089	ND
FBgn0017557	3R	ND	ND	ND	ND	ND	ND	ND	ND	ND	ND	ND	ND	ND	ND
FBgn0017558	2R	66.5502	47.0862	54.2666	109.452	ND	ND	85.4439	71.3992	ND	ND	ND	0.881911	6.82272	ND
FBgn0017561	X	7.86537	6.66102	3.93157	17.6638	ND	ND	12.0661	10.2574	ND	ND	ND	0.139038	7.29266	ND
FBgn0017566	X	182.594	113.501	107.643	165.583	ND	ND	155.007	172.145	ND	ND	ND	92.9755	88.6531	ND
FBgn0017567	3R	407.14	153.979	178.096	167.029	ND	ND	136.939	139.689	ND	ND	ND	103.035	55.4132	ND
FBgn0017572	3L	41.3088	38.0198	43.9962	38.3139	ND	ND	40.8834	27.0408	ND	ND	ND	24.1478	19.902	ND
FBgn0017577	3R	0.897209	ND	0.812381	1.00638	ND	ND	0.25661	4.63787	ND	ND	ND	1.98176	6.16888	ND
FBgn0017578	3L	57.8881	30.7867	34.4455	39.8062	ND	ND	24.4357	16.8524	ND	ND	ND	12.0467	12.5079	ND
FBgn0017579	3L	1150.86	357.827	404.859	750.303	ND	ND	1072.9	481.611	ND	ND	ND	544.302	102.012	ND
FBgn0017581	3R	86.088	221.813	235.859	225.286	ND	ND	119.607	223.023	ND	ND	ND	87.7638	53.6878	ND
FBgn0017590	3R	71.2514	47.8064	44.2744	38.6524	ND	ND	0.405732	6.74557	ND	ND	ND	0.197371	4.50525	ND
FBgn0019624	3R	876.255	438.49	482.998	712.18	ND	ND	809.504	704.762	ND	ND	ND	580.19	179.861	ND
FBgn0019637	3R	8.84921	7.0856	4.42214	7.25237	ND	ND	8.37699	14.4647	ND	ND	ND	12.1115	9.00439	ND
FBgn0019643	2R	120.963	185.174	173.55	84.5758	ND	ND	33.4056	83.5011	ND	ND	ND	17.3116	10.5356	ND
FBgn0019644	3L	788.216	382.724	375.613	435.216	ND	ND	509.43	448.458	ND	ND	ND	350.296	158.466	ND
FBgn0019650	4	57.3753	41.8658	38.369	40.4035	ND	ND	0.263728	4.74347	ND	ND	ND	0.301947	3.11001	ND
FBgn0019662	3L	72.0289	55.0616	56.896	39.7904	ND	ND	11.8327	13.9182	ND	ND	ND	9.47982	15.6645	ND
FBgn0019686	2L	1.34022	ND	1.34457	3.14769	ND	ND	4.74114	8.03685	ND	ND	ND	5.11642	6.74886	ND
FBgn0019809	2L	1.05041	ND	ND	0.827027	ND	ND	0.0988137	0.347544	ND	ND	ND	0.236627	5.76713	ND
FBgn0019828	3R	0.778261	8.35436	ND	ND	ND	ND	3.63456	215.114	ND	ND	ND	341.648	398.244	ND
FBgn0019830	2L	26.762	34.1272	51.7876	69.6303	ND	ND	62.5259	67.5527	ND	ND	ND	53.8186	52.6373	ND
FBgn0019886	2R	28.1943	44.9826	42.7269	39.7252	ND	ND	49.2841	73.6459	ND	ND	ND	57.941	84.6068	ND
FBgn0019890	2L	39.4468	44.904	34.1694	39.4747	ND	ND	22.4256	43.7279	ND	ND	ND	24.462	41.5781	ND
FBgn0019925	3R	50.0957	48.9132	58.1637	48.1757	ND	ND	57.4494	55.7206	ND	ND	ND	53.7125	21.3425	ND
FBgn0019928	2R	ND	ND	ND	ND	ND	ND	16.081	17.4708	ND	ND	ND	9.6717	5.03206	ND
FBgn0019929	X	0.847965	20.0046	36.3354	35.5959	ND	ND	0.987928	12.002	ND	ND	ND	1.19541	6.13737	ND
FBgn0019932	2L	34.2073	23.2619	32.1101	30.5816	ND	ND	13.666	26.4909	ND	ND	ND	18.0036	12.3109	ND
FBgn0019936	3R	628.672	360.861	441.614	466.192	ND	ND	979.193	302.045	ND	ND	ND	699.865	144.881	ND
FBgn0019938	2R	5.27097	5.92427	4.57612	5.54194	ND	ND	5.13372	5.71196	ND	ND	ND	4.03877	5.58391	ND
FBgn0019940	3R	16.4969	208.871	107.032	325.569	ND	ND	0.0663231	70.6678	ND	ND	ND	11.8623	4.70567	ND
FBgn0019947	3L	21.3703	21.8538	17.8177	33.3806	ND	ND	20.5649	23.4134	ND	ND	ND	41.4271	33.8799	ND
FBgn0019948	2R	198.588	113.06	100.684	117.404	ND	ND	37.5043	67.8304	ND	ND	ND	60.0523	31.57	ND
FBgn0019949	2R	21.638	13.1014	11.5574	9.47106	ND	ND	9.75823	9.82278	ND	ND	ND	21.2325	19.338	ND
FBgn0019952	3R	18.9751	5.14456	6.10882	15.0536	ND	ND	24.3645	14.5946	ND	ND	ND	2.79175	7.79628	ND
FBgn0019957	3R	257.017	120.579	114.158	100.778	ND	ND	160.752	110.238	ND	ND	ND	53.6162	81.8907	ND
FBgn0019960	3R	79.3557	74.4566	69.1686	71.8334	ND	ND	77.5848	118.861	ND	ND	ND	190.959	157.363	ND
FBgn0019968	2R	38.6964	42.1366	34.0794	47.9966	ND	ND	10.4247	28.4695	ND	ND	ND	18.762	32.2985	ND
FBgn0019972	3R	6.97092	17.6011	16.3169	8.91146	ND	ND	10.8518	8.33133	ND	ND	ND	5.56199	7.16706	ND
FBgn0019982	2L	115.19	46.3653	56.1815	87.4205	ND	ND	121.659	64.1221	ND	ND	ND	28.9683	12.8646	ND
FBgn0019985	4	31.0242	30.7213	24.3299	21.7415	ND	ND	0.391137	3.30701	ND	ND	ND	0.571791	2.61557	ND
FBgn0019990	3R	3.83379	6.82373	4.70525	7.34783	ND	ND	7.56339	7.00617	ND	ND	ND	3.28695	7.4115	ND
FBgn0020018	3R	7.57909	6.21303	6.6019	6.7126	ND	ND	10.8374	33.8914	ND	ND	ND	122.156	84.7407	ND
FBgn0020224	3L	18.2793	39.8709	21.0313	22.24	ND	ND	9.09116	14.2768	ND	ND	ND	33.7427	19.6456	ND
FBgn0020235	3R	401.814	227.908	235.545	190.239	ND	ND	355.342	271.625	ND	ND	ND	62.059	46.8073	ND
FBgn0020236	2R	91.7116	71.4759	94.1423	90.4517	ND	ND	49.2425	121.25	ND	ND	ND	19.9637	20.1679	ND
FBgn0020238	3R	402.389	262.726	317.698	260.494	ND	ND	226.428	133.921	ND	ND	ND	498.334	148.042	ND
FBgn0020240	2L	ND	ND	ND	ND	ND	ND	ND	ND	ND	ND	ND	ND	ND	ND
FBgn0020245	2R	ND	ND	ND	ND	ND	ND	ND	ND	ND	ND	ND	ND	ND	ND
FBgn0020248	3L	2.19323	4.09208	0.700237	1.79106	ND	ND	0.157045	2.03082	ND	ND	ND	1.8595	5.48748	ND
FBgn0020249	3R	56.2309	45.4558	39.6863	58.1365	ND	ND	55.5193	59.8201	ND	ND	ND	44.8854	17.0232	ND
FBgn0020251	3L	15.6343	22.264	21.1632	19.2116	ND	ND	4.67928	9.28337	ND	ND	ND	1.39922	7.54231	ND
FBgn0020255	X	104.33	82.177	80.9222	72.6901	ND	ND	79.6803	129.879	ND	ND	ND	442.154	167.654	ND
FBgn0020257	2R	15.5054	19.3436	22.8994	13.3971	ND	ND	19.863	6.56965	ND	ND	ND	2.29315	5.80469	ND
FBgn0020258	2L	0.456646	5.69904	1.28768	ND	ND	ND	0.052982	1.19749	ND	ND	ND	0.00952448	4.821	ND
FBgn0020261	X	8.34862	7.86155	5.76459	11.3472	ND	ND	5.93865	20.9326	ND	ND	ND	21.2093	41.8073	ND
FBgn0020269	2R	45.8785	32.6175	26.2559	28.8843	ND	ND	0.144449	10.2468	ND	ND	ND	0.12578	5.85989	ND
FBgn0020270	2L	11.3358	11.3408	7.80864	6.49215	ND	ND	7.96588	4.91558	ND	ND	ND	2.56871	4.77587	ND
FBgn0020272	X	1.48335	ND	1.01096	2.64413	ND	ND	1.67411	2.91242	ND	ND	ND	2.02941	6.32217	ND
FBgn0020277	3L	0.272166	13.1909	9.04882	7.86041	ND	ND	0.15688	5.62285	ND	ND	ND	0.338556	2.89905	ND
FBgn0020278	3R	9.68288	9.41422	7.02329	8.47844	ND	ND	6.63794	12.4132	ND	ND	ND	6.14738	14.4802	ND
FBgn0020279	2R	30.4222	31.9984	28.1793	50.3748	ND	ND	35.9825	72.256	ND	ND	ND	53.5302	76.7745	ND
FBgn0020280	3R	0.162729	ND	ND	ND	ND	ND	0.0608818	8.65849	ND	ND	ND	46.0632	34.9213	ND
FBgn0020294	3L	10.1635	10.3034	8.65879	9.78532	ND	ND	0.885814	7.07347	ND	ND	ND	0.84645	7.16499	ND
FBgn0020299	3R	17.335	13.5325	13.3001	10.3947	ND	ND	2.25222	7.21025	ND	ND	ND	2.81384	9.43229	ND
FBgn0020300	3L	0.205316	9.13266	8.57557	8.97706	ND	ND	0.793255	38.7778	ND	ND	ND	122.314	63.3315	ND
FBgn0020303	2L	ND	ND	ND	ND	ND	ND	ND	ND	ND	ND	ND	ND	ND	ND
FBgn0020304	2L	25.7596	58.4955	58.2288	39.563	ND	ND	13.0601	41.191	ND	ND	ND	27.5383	43.5876	ND
FBgn0020305	2L	14.7745	8.70257	6.09899	10.0793	ND	ND	10.1634	11.7993	ND	ND	ND	22.4355	10.3683	ND
FBgn0020306	2R	10.898	15.3456	13.7414	23.6515	ND	ND	16.8597	32.3294	ND	ND	ND	7.48955	25.4346	ND
FBgn0020307	2R	3.9042	6.46897	3.34498	5.67199	ND	ND	0.936195	7.8034	ND	ND	ND	0.630784	6.14902	ND
FBgn0020309	2L	46.3565	49.1344	49.2239	49.9907	ND	ND	24.7818	36.4147	ND	ND	ND	8.12627	25.0118	ND
FBgn0020312	2R	14.2314	10.5514	8.75658	11.4774	ND	ND	7.7656	8.92481	ND	ND	ND	2.74222	8.39633	ND
FBgn0020367	2L	ND	ND	ND	ND	ND	ND	ND	ND	ND	ND	ND	ND	ND	ND
FBgn0020368	2L	ND	ND	ND	ND	ND	ND	ND	ND	ND	ND	ND	ND	ND	ND
FBgn0020369	X	73.6764	97.5414	83.1683	69.8307	ND	ND	93.0188	105.632	ND	ND	ND	79.1894	37.3844	ND
FBgn0020370	2R	24.7617	36.2695	33.3886	23.7991	ND	ND	32.0001	30.7361	ND	ND	ND	25.3137	29.5663	ND
FBgn0020371	2L	0.396785	ND	ND	ND	ND	ND	0.328071	93.1411	ND	ND	ND	96.5881	96.8679	ND
FBgn0020372	2R	729.071	207.311	185.73	115.248	ND	ND	0.34998	22.4818	ND	ND	ND	3.99075	7.009	ND
FBgn0020376	2L	ND	ND	ND	ND	ND	ND	2.08852	0.209578	ND	ND	ND	0.0644755	2.13011	ND
FBgn0020377	2R	0.274041	3.50056	ND	ND	ND	ND	0.055934	1.39678	ND	ND	ND	1.3781	7.40528	ND
FBgn0020378	X	2.07362	9.33238	2.55577	5.55703	ND	ND	0.245993	4.10465	ND	ND	ND	0.351554	13.1362	ND
FBgn0020379	3R	12.0029	10.2441	6.48839	11.2685	ND	ND	2.7048	9.65985	ND	ND	ND	7.22379	13.9104	ND
FBgn0020381	X	9.02034	9.87351	9.61409	21.2944	ND	ND	19.1402	20.4657	ND	ND	ND	6.04679	6.97744	ND
FBgn0020385	3R	2.79492	17.8717	51.4722	70.1062	ND	ND	14.622	69.9396	ND	ND	ND	10.1669	17.4346	ND
FBgn0020386	3L	28.2702	54.816	60.9215	43.1439	ND	ND	26.253	62.7794	ND	ND	ND	83.3131	111.225	ND
FBgn0020388	3L	14.4019	12.8242	10.0831	18.2469	ND	ND	15.3618	15.3892	ND	ND	ND	7.19144	9.26105	ND
FBgn0020389	3L	15.4371	10.0632	7.75855	15.7457	ND	ND	17.3415	8.40427	ND	ND	ND	2.23301	9.15609	ND
FBgn0020391	2R	7.0438	4.89067	2.72185	5.80159	ND	ND	1.05717	2.31037	ND	ND	ND	0.594651	5.33053	ND
FBgn0020392	3L	17.3663	8.74832	11.1957	11.3016	ND	ND	26.2622	19.661	ND	ND	ND	26.2629	30.2922	ND
FBgn0020399	3R	0.705924	ND	ND	ND	ND	ND	0.519159	59.2163	ND	ND	ND	135.409	211.413	ND
FBgn0020407	3R	4.92891	4.80127	2.88269	3.43964	ND	ND	4.32958	4.03319	ND	ND	ND	3.50226	7.6364	ND
FBgn0020412	3L	8.90548	17.6314	14.7293	14.7705	ND	ND	10.7161	23.2299	ND	ND	ND	36.3945	54.7237	ND
FBgn0020414	2L	44.3383	23.9522	30.1668	24.61	ND	ND	85.0972	29.3185	ND	ND	ND	87.3827	48.4932	ND
FBgn0020415	2L	10.0866	54.5482	87.7127	88.7824	ND	ND	5.33123	41.4686	ND	ND	ND	7.32396	15.0324	ND
FBgn0020416	2L	2.04359	10.9269	34.2691	36.3969	ND	ND	58.1729	19.5402	ND	ND	ND	1.1327	3.22522	ND
FBgn0020429	2L	ND	ND	0.254246	ND	ND	ND	0.0691972	0.294949	ND	ND	ND	0.0403596	3.69714	ND
FBgn0020439	3R	ND	ND	ND	ND	ND	ND	ND	ND	ND	ND	ND	ND	ND	ND
FBgn0020440	2R	16.2246	21.1076	17.1007	20.1472	ND	ND	9.09435	8.62538	ND	ND	ND	1.50134	7.22671	ND
FBgn0020443	2L	14.3386	25.1699	27.5564	24.4723	ND	ND	39.2478	43.7041	ND	ND	ND	43.9576	48.8067	ND
FBgn0020445	2L	3.12088	6.72453	2.59225	3.45848	ND	ND	11.0114	3.81638	ND	ND	ND	1.12449	6.86891	ND
FBgn0020493	3R	12.6531	18.6795	15.9628	18.1275	ND	ND	12.1447	11.5556	ND	ND	ND	3.58132	8.59941	ND
FBgn0020496	3R	67.2795	62.0362	73.5912	60.8327	ND	ND	50.9703	35.4533	ND	ND	ND	10.8516	18.1819	ND
FBgn0020497	2L	24.1177	32.6566	29.3225	29.4909	ND	ND	27.616	22.079	ND	ND	ND	6.05267	14.0242	ND
FBgn0020503	2L	25.0944	62.6264	56.7869	66.8959	ND	ND	50.3383	90.9291	ND	ND	ND	54.1252	80.1684	ND
FBgn0020506	2R	2.72864	ND	ND	ND	ND	ND	2.11197	0.708694	ND	ND	ND	0.0685687	3.87274	ND
FBgn0020508	X	ND	ND	ND	ND	ND	ND	31.9914	26.0515	ND	ND	ND	14.2012	4.57772	ND
FBgn0020509	3L	ND	ND	ND	ND	ND	ND	2.02623	382.787	ND	ND	ND	72.6219	14.7037	ND
FBgn0020510	3R	28.5827	18.2494	20.1269	21.6356	ND	ND	16.8999	17.8055	ND	ND	ND	29.2877	29.6289	ND
FBgn0020513	X	14.3086	70.047	183.432	99.8011	ND	ND	17.959	71.1196	ND	ND	ND	4.84817	9.36582	ND
FBgn0020521	2R	0.936978	72.7553	85.0661	38.3645	ND	ND	1.08574	29.7312	ND	ND	ND	2.54672	7.17949	ND
FBgn0020545	2L	32.6467	20.6316	15.1926	45.9157	ND	ND	226.951	101.2	ND	ND	ND	59.9139	46.7301	ND
FBgn0020616	2L	15.6029	15.1224	12.8671	16.7585	ND	ND	6.28944	10.9532	ND	ND	ND	0.74014	7.51409	ND
FBgn0020617	2R	4.69727	3.71665	1.39253	3.9765	ND	ND	0.035383	0.795243	ND	ND	ND	0.205828	7.00103	ND
FBgn0020618	2L	488.591	210.418	299.055	370.731	ND	ND	670.172	427.465	ND	ND	ND	529.04	109.91	ND
FBgn0020620	2R	33.675	32.001	28.1507	40.994	ND	ND	14.7909	30.1775	ND	ND	ND	11.4385	32.2976	ND
FBgn0020621	2R	18.9575	56.1969	42.2744	67.6276	ND	ND	22.5333	28.4166	ND	ND	ND	5.15278	14.4674	ND
FBgn0020622	2L	15.2832	20.9299	16.9342	ND	ND	ND	10.3347	8.7275	ND	ND	ND	4.38098	10.717	ND
FBgn0020626	3R	18.6833	22.5097	20.3954	33.818	ND	ND	29.2735	56.5455	ND	ND	ND	45.1948	45.2206	ND
FBgn0020633	3L	0.414962	ND	1.27907	ND	ND	ND	0.345708	4.88729	ND	ND	ND	4.40338	8.28965	ND
FBgn0020637	3L	ND	ND	4.01918	ND	ND	ND	ND	0.450805	ND	ND	ND	0.309714	1.41473	ND
FBgn0020638	3L	ND	ND	3.14695	ND	ND	ND	0.274682	0.30187	ND	ND	ND	0.0226782	1.79557	ND
FBgn0020639	3L	ND	ND	ND	ND	ND	ND	ND	0.322574	ND	ND	ND	0.514645	3.63791	ND
FBgn0020640	3L	ND	ND	ND	ND	ND	ND	0.460502	0.484848	ND	ND	ND	0.172626	2.32859	ND
FBgn0020641	3L	ND	ND	ND	ND	ND	ND	ND	0.105027	ND	ND	ND	1.39462	3.67506	ND
FBgn0020642	3L	ND	ND	8.35378	ND	ND	ND	ND	0.278698	ND	ND	ND	ND	5.31588	ND
FBgn0020643	3L	ND	ND	ND	ND	ND	ND	ND	0.0304671	ND	ND	ND	0.230986	0	ND
FBgn0020644	3L	ND	ND	ND	ND	ND	ND	ND	0.122754	ND	ND	ND	0.0228962	3.91687	ND
FBgn0020645	3L	ND	ND	ND	ND	ND	ND	ND	0.0253486	ND	ND	ND	0.0259346	3.71701	ND
FBgn0020647	3R	36.8686	43.2585	26.4612	38.9892	ND	ND	31.1727	53.7867	ND	ND	ND	35.4613	58.8259	ND
FBgn0020653	X	89.3089	50.392	51.5609	81.5145	ND	ND	358.47	107.474	ND	ND	ND	140.707	99.7348	ND
FBgn0020655	3L	28.006	22.6477	17.3745	25.0899	ND	ND	29.4764	29.0513	ND	ND	ND	22.9089	19.0753	ND
FBgn0020660	2RHet	157.133	165.317	189.302	132.478	ND	ND	115.755	61.0031	ND	ND	ND	26.2318	25.5305	ND
FBgn0020756	3R	ND	ND	ND	ND	ND	ND	ND	ND	ND	ND	ND	ND	ND	ND
FBgn0020762	2L	28.1047	28.8915	28.1664	34.3964	ND	ND	4.16215	13.2963	ND	ND	ND	4.65477	8.78501	ND
FBgn0020764	2R	82.2161	46.0411	40.9708	57.637	ND	ND	37.2038	129.869	ND	ND	ND	142.912	42.4901	ND
FBgn0020765	3L	ND	ND	3.64961	ND	ND	ND	ND	2.21393	ND	ND	ND	0	3.81301	ND
FBgn0020766	2R	48.8319	22.5291	18.5768	25.4104	ND	ND	27.2964	18.9015	ND	ND	ND	22.3519	29.5167	ND
FBgn0020767	2R	115.472	80.064	76.236	59.9379	ND	ND	6.71781	14.6296	ND	ND	ND	12.9107	12.9854	ND
FBgn0020880	2L	3.91402	ND	ND	2.30404	ND	ND	0.710203	0.390747	ND	ND	ND	0.0971149	3.91546	ND
FBgn0020887	3L	10.4488	11.9016	8.46703	17.5406	ND	ND	7.52668	13.7619	ND	ND	ND	9.74553	17.4344	ND
FBgn0020906	2L	ND	ND	ND	ND	ND	ND	2.14533	519.493	ND	ND	ND	22.7741	6.96336	ND
FBgn0020907	3R	501.269	147.841	195.461	157.378	ND	ND	489.949	51.7142	ND	ND	ND	1.43997	3.85391	ND
FBgn0020908	2RHet	3.38505	190.406	112.026	4.13257	ND	ND	4.96886	237.585	ND	ND	ND	0.89447	2.93654	ND
FBgn0020909	X	9.99029	ND	3.63624	7.02747	ND	ND	7.3487	4.98293	ND	ND	ND	4.60611	6.91088	ND
FBgn0020910	3R	609.289	324.501	316.152	346.697	ND	ND	991.094	469.166	ND	ND	ND	239.682	164.174	ND
FBgn0020912	3R	4.0178	4.963	1.57498	3.05357	ND	ND	69.5375	10.999	ND	ND	ND	1.38047	10.5658	ND
FBgn0020930	2R	42.8516	35.261	32.3875	40.5227	ND	ND	19.3313	31.6412	ND	ND	ND	29.6979	38.2547	ND
FBgn0021738	X	6.589	41.4842	20.3206	27.583	ND	ND	1.65466	5.1526	ND	ND	ND	1.17676	2.88446	ND
FBgn0021742	X	0.506496	ND	0.40593	ND	ND	ND	0.0631145	0.419293	ND	ND	ND	0.907288	4.97334	ND
FBgn0021750	3R	7.57076	5.82107	4.45469	8.53169	ND	ND	5.87837	5.35223	ND	ND	ND	6.29036	8.59923	ND
FBgn0021760	3L	16.0805	21.0623	18.9116	19.6266	ND	ND	11.6552	95.7566	ND	ND	ND	112.667	245.974	ND
FBgn0021761	2L	4.82735	4.30681	3.66607	6.19363	ND	ND	3.71482	6.48564	ND	ND	ND	1.97658	11.3452	ND
FBgn0021764	X	4.79919	14.3884	10.0274	10.2736	ND	ND	2.34599	8.70457	ND	ND	ND	1.36033	8.38804	ND
FBgn0021765	X	26.8548	25.2284	47.0601	140.137	ND	ND	264.25	111.686	ND	ND	ND	30.3584	20.8659	ND
FBgn0021767	X	0.353427	4.28497	0.29868	ND	ND	ND	0.342457	2.9842	ND	ND	ND	0.37137	7.2698	ND
FBgn0021768	3L	10.0454	21.7007	17.8629	14.0577	ND	ND	15.3088	30.9415	ND	ND	ND	142.342	61.4424	ND
FBgn0021776	3R	0.0995074	3.44335	0.437715	1.14407	ND	ND	2.07193	2.96676	ND	ND	ND	0.706695	10.3564	ND
FBgn0021795	2R	57.5893	33.6609	39.2033	70.7079	ND	ND	85.5774	79.8659	ND	ND	ND	118.959	51.9699	ND
FBgn0021796	2L	5.29926	9.24339	6.27999	12.0148	ND	ND	5.99999	8.52242	ND	ND	ND	2.96328	7.47665	ND
FBgn0021800	2L	61.4888	83.556	73.6477	44.791	ND	ND	9.37313	12.9608	ND	ND	ND	10.3098	12.5694	ND
FBgn0021814	2R	44.9655	18.2335	23.3935	37.7685	ND	ND	30.1317	81.5688	ND	ND	ND	178.04	101.1	ND
FBgn0021818	2R	8.35488	11.4131	7.4499	8.28929	ND	ND	6.78865	7.28261	ND	ND	ND	3.15755	12.0614	ND
FBgn0021825	2R	63.5522	27.3329	28.4072	42.3904	ND	ND	44.5727	40.8993	ND	ND	ND	54.3059	25.3494	ND
FBgn0021847	2R	39.2554	28.3191	21.9122	42.0655	ND	ND	12.4867	20.7568	ND	ND	ND	7.68922	16.9291	ND
FBgn0021856	2L	46.6658	18.2573	20.7193	22.5962	ND	ND	23.1562	18.0737	ND	ND	ND	18.4184	12.2426	ND
FBgn0021872	2R	146.871	123.506	133.377	156.803	ND	ND	214.865	188.168	ND	ND	ND	230.495	52.1224	ND
FBgn0021873	2L	ND	ND	ND	ND	ND	ND	ND	ND	ND	ND	ND	ND	ND	ND
FBgn0021874	2L	13.539	ND	3.65904	8.87674	ND	ND	8.70597	9.4737	ND	ND	ND	9.26182	8.48229	ND
FBgn0021875	2R	12.6745	ND	4.59936	10.1936	ND	ND	6.85637	6.24343	ND	ND	ND	6.13028	10.1164	ND
FBgn0021895	2R	55.2495	34.1009	25.2427	40.9721	ND	ND	18.5694	21.7489	ND	ND	ND	30.5394	19.946	ND
FBgn0021906	2L	480.833	216.596	225.739	256.682	ND	ND	262.561	290.496	ND	ND	ND	77.1261	141.666	ND
FBgn0021944	2L	13.176	ND	6.68034	15.8322	ND	ND	13.6267	33.546	ND	ND	ND	68.0568	87.9924	ND
FBgn0021953	2L	10.6051	23.6395	20.7119	22.8724	ND	ND	8.85708	31.6357	ND	ND	ND	3.15182	2.9894	ND
FBgn0021967	2L	274.558	121.938	131.666	182.468	ND	ND	233.974	182.358	ND	ND	ND	426.976	62.2569	ND
FBgn0021979	2R	249.448	137.097	120.436	155.467	ND	ND	147.156	78.7299	ND	ND	ND	44.568	27.8438	ND
FBgn0021995	2R	6.04168	7.66367	7.38798	8.33226	ND	ND	6.46077	9.61066	ND	ND	ND	9.82292	9.74477	ND
FBgn0022023	2L	127.746	68.9694	61.5006	64.4403	ND	ND	96.5877	77.2417	ND	ND	ND	100.898	109.099	ND
FBgn0022027	2R	53.6297	21.989	19.0416	39.4706	ND	ND	25.9168	29.9834	ND	ND	ND	102.14	20.6093	ND
FBgn0022029	2R	12.611	13.229	7.30837	13.5702	ND	ND	11.308	10.4174	ND	ND	ND	2.1234	7.39643	ND
FBgn0022063	2R	ND	ND	ND	ND	ND	ND	ND	ND	ND	ND	ND	ND	ND	ND
FBgn0022069	2L	13.0003	8.86412	7.17408	6.29183	ND	ND	6.54022	10.9057	ND	ND	ND	11.1859	14.2075	ND
FBgn0022085	2R	ND	ND	ND	ND	ND	ND	ND	ND	ND	ND	ND	ND	ND	ND
FBgn0022097	2R	397.505	134.991	135.146	172.284	ND	ND	717.121	149.981	ND	ND	ND	89.9173	22.6847	ND
FBgn0022153	2L	12.3646	12.4279	9.01388	13.7399	ND	ND	16.0344	13.6723	ND	ND	ND	5.71118	17.1969	ND
FBgn0022160	2R	71.0077	56.59	63.58	70.5614	ND	ND	115.265	108.469	ND	ND	ND	11.3753	13.9397	ND
FBgn0022213	2L	5.74942	6.02407	6.7457	8.52849	ND	ND	8.54892	10.114	ND	ND	ND	5.52094	10.3725	ND
FBgn0022224	2R	37.3264	28.1819	32.6235	29.9339	ND	ND	26.4401	10.7906	ND	ND	ND	44.4067	4.78155	ND
FBgn0022238	2R	83.2146	95.9258	114.249	64.5151	ND	ND	33.7275	33.9641	ND	ND	ND	79.1623	31.1191	ND
FBgn0022246	2L	7.04513	ND	2.93581	6.82166	ND	ND	3.73945	3.23166	ND	ND	ND	3.09609	3.54755	ND
FBgn0022268	2L	47.7538	33.6635	44.6085	42.9398	ND	ND	79.8427	61.3459	ND	ND	ND	41.1586	35.1777	ND
FBgn0022288	2R	6.66239	6.17046	5.89952	6.91711	ND	ND	9.01792	10.5307	ND	ND	ND	23.4068	18.0999	ND
FBgn0022338	3R	15.4329	9.89147	8.03261	11.5287	ND	ND	6.24883	12.1248	ND	ND	ND	7.94654	11.6353	ND
FBgn0022343	2R	36.6899	19.6876	22.201	30.3866	ND	ND	35.5164	56.7186	ND	ND	ND	116.682	50.874	ND
FBgn0022344	3R	99.5446	38.8847	39.1569	41.1704	ND	ND	38.2764	41.6318	ND	ND	ND	59.4412	26.871	ND
FBgn0022349	3R	22.5795	25.5891	24.8634	27.2956	ND	ND	49.8379	22.6148	ND	ND	ND	14.06	12.2663	ND
FBgn0022355	X	353.048	184.523	288.36	384.431	ND	ND	19.4222	301.975	ND	ND	ND	164.078	60.1876	ND
FBgn0022359	3R	13.317	13.5281	12.0817	16.4503	ND	ND	4.87788	18.5419	ND	ND	ND	9.61214	7.06894	ND
FBgn0022361	4	325.373	182.935	201.109	92.3924	ND	ND	41.3445	20.3444	ND	ND	ND	1.09471	3.48694	ND
FBgn0022382	2R	112.623	103.584	107.026	81.1271	ND	ND	49.1668	44.3228	ND	ND	ND	47.405	55.1273	ND
FBgn0022699	3L	17.4676	9.81733	6.73324	10.7109	ND	ND	8.12644	10.3741	ND	ND	ND	11.1477	15.5152	ND
FBgn0022700	2R	ND	ND	ND	ND	ND	ND	8.28368	11.4001	ND	ND	ND	0.366901	4.77846	ND
FBgn0022702	3L	1.55507	11.0688	8.58385	1.84333	ND	ND	0.273072	1.81871	ND	ND	ND	3.52987	7.7826	ND
FBgn0022708	2R	115.261	45.708	71.8856	70.232	ND	ND	129.88	51.9572	ND	ND	ND	41.6752	21.4727	ND
FBgn0022709	3L	97.2454	104.472	93.5291	80.409	ND	ND	4.2697	125.271	ND	ND	ND	179.226	115.623	ND
FBgn0022710	X	4.37187	23.1268	21.8947	17.281	ND	ND	44.4829	12.4825	ND	ND	ND	1.91662	10.0946	ND
FBgn0022720	2L	20.9734	16.1623	12.755	13.9381	ND	ND	7.54665	13.4418	ND	ND	ND	9.14715	12.7655	ND
FBgn0022724	X	8.52421	6.55438	2.99824	4.88062	ND	ND	2.70209	8.17879	ND	ND	ND	11.9643	20.2448	ND
FBgn0022740	2R	0.568492	ND	ND	ND	ND	ND	0.342386	2.12378	ND	ND	ND	3.03563	7.91868	ND
FBgn0022764	2R	27.467	31.6267	23.9116	45.7848	ND	ND	16.6243	36.6463	ND	ND	ND	3.31614	13.3846	ND
FBgn0022768	X	9.32394	16.3651	8.98399	18.5332	ND	ND	6.62963	39.1176	ND	ND	ND	33.2987	65.918	ND
FBgn0022770	X	0.87506	17.1612	17.7968	3.36428	ND	ND	0.354866	2.59759	ND	ND	ND	1.69642	7.67937	ND
FBgn0022772	2R	0.679356	10.7207	0.425096	0.892919	ND	ND	0.824968	2.02082	ND	ND	ND	ND	5.48645	ND
FBgn0022774	3L	13.6331	12.3895	18.3044	24.9303	ND	ND	10.7514	5.70142	ND	ND	ND	9.68311	11.0628	ND
FBgn0022786	X	4.45609	5.77341	2.55169	4.83714	ND	ND	14.8203	7.00098	ND	ND	ND	7.57422	14.2806	ND
FBgn0022787	3R	16.4298	19.0985	16.072	23.9084	ND	ND	6.43456	18.7016	ND	ND	ND	11.9917	27.8961	ND
FBgn0022800	3R	0.689518	10.6247	10.2057	8.79674	ND	ND	0.40958	4.97309	ND	ND	ND	0.0516912	3.85456	ND
FBgn0022893	2L	76.0714	61.3974	70.4826	45.9929	ND	ND	16.5463	44.4495	ND	ND	ND	15.1293	9.44831	ND
FBgn0022935	3L	12.3278	10.8637	6.37357	9.43497	ND	ND	5.53925	8.2763	ND	ND	ND	6.05307	10.5262	ND
FBgn0022936	3L	5.41241	ND	3.60996	5.96266	ND	ND	7.74835	9.19282	ND	ND	ND	19.9994	16.9627	ND
FBgn0022942	X	14.42	12.3346	10.386	12.5454	ND	ND	11.0503	9.89599	ND	ND	ND	1.28677	5.90367	ND
FBgn0022943	3R	46.6589	ND	12.0558	33.2376	ND	ND	20.4686	29.0041	ND	ND	ND	85.0419	33.5555	ND
FBgn0022959	3L	54.3496	72.8712	73.0654	132.952	ND	ND	34.5351	96.0129	ND	ND	ND	189.853	158.315	ND
FBgn0022960	2R	17.1889	12.6644	11.225	10.2954	ND	ND	6.39475	6.70581	ND	ND	ND	2.81107	7.31454	ND
FBgn0022981	3R	0.79888	ND	ND	ND	ND	ND	0.113904	9.71154	ND	ND	ND	7.01072	13.626	ND
FBgn0022984	2R	97.8412	36.2081	38.4172	41.5378	ND	ND	24.5795	27.5736	ND	ND	ND	67.0125	28.9207	ND
FBgn0022985	2R	40.4133	29.9535	25.6664	28.1006	ND	ND	20.4725	20.4461	ND	ND	ND	47.7827	16.332	ND
FBgn0022986	2R	38.41	25.6077	22.4937	25.9293	ND	ND	11.6253	15.0662	ND	ND	ND	6.91423	11.2368	ND
FBgn0022987	2R	33.7863	35.042	27.5759	29.2337	ND	ND	9.79292	8.2677	ND	ND	ND	1.41919	5.87492	ND
FBgn0023000	3L	1.97249	16.3749	14.4942	3.9556	ND	ND	17.1648	6.18953	ND	ND	ND	1.21818	4.31316	ND
FBgn0023001	3L	0.39255	5.71109	2.58395	2.17326	ND	ND	12.2956	4.08435	ND	ND	ND	1.49616	7.28992	ND
FBgn0023023	3R	65.4016	32.6401	32.3278	81.6715	ND	ND	1.58305	20.2295	ND	ND	ND	1.33811	7.79554	ND
FBgn0023076	3L	2.59547	15.3033	12.6621	5.96207	ND	ND	12.6006	22.4266	ND	ND	ND	12.4782	39.0515	ND
FBgn0023081	2R	18.2094	20.6247	19.1011	23.7802	ND	ND	5.90406	13.2261	ND	ND	ND	3.74915	6.98856	ND
FBgn0023083	3R	28.8794	35.7827	36.615	29.6467	ND	ND	20.0361	32.7801	ND	ND	ND	21.5732	40.3535	ND
FBgn0023090	2L	0.657798	3.55128	0.148365	0.95978	ND	ND	0.105384	7.37134	ND	ND	ND	28.5768	42.3497	ND
FBgn0023091	2L	0.769181	3.96444	0.456388	1.80383	ND	ND	0.24538	0.254277	ND	ND	ND	1.97637	4.60869	ND
FBgn0023094	3L	22.7746	12.9422	13.6657	17.1559	ND	ND	18.0231	15.0982	ND	ND	ND	8.04033	9.89749	ND
FBgn0023095	3L	24.7663	22.811	27.1494	25.8272	ND	ND	23.8908	21.5585	ND	ND	ND	10.1003	8.92146	ND
FBgn0023096	2L	0.378029	1.93354	0.299428	1.19582	ND	ND	0.202568	0.779426	ND	ND	ND	0.242551	3.86409	ND
FBgn0023097	3R	16.7268	18.9588	15.8488	20.9176	ND	ND	4.09534	12.5967	ND	ND	ND	4.29469	17.7763	ND
FBgn0023129	3L	88.5561	199.606	247.648	122.432	ND	ND	113.814	67.4373	ND	ND	ND	16.998	26.1465	ND
FBgn0023130	X	15.1228	8.2296	6.08277	7.88629	ND	ND	5.23567	6.41513	ND	ND	ND	3.60725	11.217	ND
FBgn0023143	2R	47.8537	54.4895	49.911	52.2556	ND	ND	59.4357	78.2946	ND	ND	ND	113.342	128.968	ND
FBgn0023167	2R	24.4766	21.0181	13.2845	31.7972	ND	ND	112.299	56.5918	ND	ND	ND	68.9904	47.4061	ND
FBgn0023169	X	63.1396	44.7806	42.6212	71.4015	ND	ND	91.3455	61.9528	ND	ND	ND	36.0197	41.8991	ND
FBgn0023170	2R	1854.6	972.056	976.729	1846.38	ND	ND	1825.8	739.203	ND	ND	ND	416.62	32.0409	ND
FBgn0023171	2R	20.2934	9.47426	7.30687	12.8413	ND	ND	12.6393	34.1385	ND	ND	ND	36.1327	36.3337	ND
FBgn0023172	2R	9.00663	25.1391	21.8965	34.8345	ND	ND	14.5954	27.1009	ND	ND	ND	2.59555	8.85592	ND
FBgn0023174	3L	57.6938	96.0868	87.377	66.2577	ND	ND	85.0367	94.5953	ND	ND	ND	86.431	47.6047	ND
FBgn0023175	2R	54.7777	73.722	64.4242	72.336	ND	ND	68.4227	149.161	ND	ND	ND	440.888	120.341	ND
FBgn0023177	X	21.2229	13.5875	12.3556	16.7833	ND	ND	24.5571	12.7226	ND	ND	ND	10.9818	9.79142	ND
FBgn0023178	3R	342.946	38.1451	42.047	100.077	ND	ND	0.127632	16.2998	ND	ND	ND	0.502327	6.39306	ND
FBgn0023179	3R	222.768	80.2789	96.0622	107.495	ND	ND	0.349244	16.0574	ND	ND	ND	0.234743	5.11913	ND
FBgn0023180	2R	2.57295	ND	1.69373	3.10342	ND	ND	1.12686	2.13636	ND	ND	ND	1.6674	3.44742	ND
FBgn0023181	2R	5.91239	ND	2.70906	5.05569	ND	ND	1.38184	5.93241	ND	ND	ND	13.3062	14.3518	ND
FBgn0023197	3L	0.257928	ND	ND	ND	ND	ND	2.19522	326.203	ND	ND	ND	9.718	4.44555	ND
FBgn0023211	2R	162.795	56.6232	63.5065	139.588	ND	ND	119.25	96.4742	ND	ND	ND	46.1153	38.9862	ND
FBgn0023212	3R	76.6493	57.8062	71.0419	99.3355	ND	ND	50.6029	96.3699	ND	ND	ND	222.428	89.0929	ND
FBgn0023213	4	37.6493	81.3236	93.9604	49.6235	ND	ND	91.375	40.6183	ND	ND	ND	6.99636	11.9915	ND
FBgn0023214	2R	2.39445	10.0364	9.98477	5.77429	ND	ND	4.37292	5.32366	ND	ND	ND	5.00738	6.38441	ND
FBgn0023215	X	22.1306	45.1728	37.1884	31.6769	ND	ND	11.2651	15.2245	ND	ND	ND	3.16317	9.20934	ND
FBgn0023216	X	8.64656	10.7038	5.14174	6.19294	ND	ND	2.92503	4.34194	ND	ND	ND	6.73066	11.051	ND
FBgn0023388	2L	73.3199	57.1211	57.4416	44.1021	ND	ND	5.12892	33.9761	ND	ND	ND	31.085	38.7041	ND
FBgn0023395	3L	0.111364	ND	ND	ND	ND	ND	0.231594	3.95627	ND	ND	ND	7.58269	10.2803	ND
FBgn0023407	2L	35.6056	31.5071	30.74	25.0963	ND	ND	5.94086	12.1018	ND	ND	ND	1.7447	8.66181	ND
FBgn0023415	2L	ND	ND	ND	ND	ND	ND	0.709706	319.196	ND	ND	ND	353.166	18.5152	ND
[truncated: 12,353 more rows]
