# Supplementary material for: Variation in the X:Autosome Distribution of Male-Biased Genes among Drosophila melanogaster Tissues and Its Relationship with Dosage Compensation
Source: Genome Biol Evol. 2015 Jun 24;7(7):1960–71. doi: 10.1093/gbe/evv117 (PMC4524484; doi:10.1093/gbe/evv117)
Supplement: Supplementary Data [file supp_evv117_FileS1_e.xls]

## Sheet: Blatt1
		RPKM for each gene in females
gene ID	chrom	Dataset 1	Dataset 2	Dataset 3	Dataset 4	Dataset 5	Dataset 6	Dataset 7	Dataset 8	Dataset 9	Dataset 10	Dataset 11	Dataset 12	Dataset 13	Dataset 14
FBgn0000008	2R	7.92158	8.43976	6.78308	8.45445	ND	ND	1.69297	14.0051	ND	ND	ND	19.0207	19.7666	ND
FBgn0000014	3R	0.319934	5.6869	0.621304	ND	ND	ND	0.28913	2.42299	ND	ND	ND	1.33973	11.0368	ND
FBgn0000015	3R	0.523202	7.46963	0.377487	ND	ND	ND	0.507825	1.52918	ND	ND	ND	0.198345	12.1219	ND
FBgn0000017	3L	17.4902	19.5226	19.7769	26.8333	ND	ND	5.7825	35.3956	ND	ND	ND	39.7383	28.7691	ND
FBgn0000018	2L	3.54113	ND	3.25777	5.35291	ND	ND	6.67512	9.94015	ND	ND	ND	6.24393	14.0562	ND
FBgn0000022	X	0.433408	ND	ND	ND	ND	ND	0.0888229	0.114428	ND	ND	ND	0	3.26654	ND
FBgn0000024	3R	95.2576	67.7339	61.3965	36.1622	ND	ND	3.15698	2.5971	ND	ND	ND	0.337538	5.72544	ND
FBgn0000028	X	7.823	11.8666	6.51277	8.17636	ND	ND	0.151575	0.91464	ND	ND	ND	0.417881	6.03658	ND
FBgn0000032	3R	11.0418	10.0241	8.88885	10.7152	ND	ND	6.556	55.4975	ND	ND	ND	47.5314	39.2777	ND
FBgn0000036	3R	21.8313	28.6001	21.5469	12.7256	ND	ND	0.343277	0.5953	ND	ND	ND	0.145874	4.62504	ND
FBgn0000037	2R	37.3162	22.589	17.362	24.4611	ND	ND	0.38463	1.74052	ND	ND	ND	0.162964	8.75565	ND
FBgn0000038	3L	448.498	185.058	133.319	194.219	ND	ND	0.136613	11.444	ND	ND	ND	0.353055	6.28143	ND
FBgn0000039	3R	83.8303	19.451	15.5578	26.2586	ND	ND	0.0199135	1.43796	ND	ND	ND	0.0543491	7.603	ND
FBgn0000042	X	522.953	455.436	534.688	449.642	ND	ND	1038.47	1476.74	ND	ND	ND	1824.42	1012.17	ND
FBgn0000043	2R	26.5781	24.4101	45.9931	17.7322	ND	ND	18.3124	177.797	ND	ND	ND	136.302	235.102	ND
FBgn0000044	2R	12.534	2512.4	2750.64	564.537	ND	ND	75.7953	330.517	ND	ND	ND	12.3575	552.581	ND
FBgn0000045	3L	28.9307	155.522	68.6676	13.3028	ND	ND	2.5373	77.0441	ND	ND	ND	0.522504	21.5438	ND
FBgn0000046	3R	6.69673	273.06	272.019	48.2602	ND	ND	25.2143	56.0612	ND	ND	ND	3.47864	228.933	ND
FBgn0000047	3R	3.332	52.5555	7.63009	2.45807	ND	ND	1.95869	11.7178	ND	ND	ND	0.172764	23.9968	ND
FBgn0000052	2L	3.59185	16.0037	28.2732	22.8172	ND	ND	7.4105	49.5208	ND	ND	ND	25.1652	90.8674	ND
FBgn0000053	2L	3.21951	13.3238	31.2575	35.0574	ND	ND	5.22055	35.8382	ND	ND	ND	7.65599	83.5895	ND
FBgn0000054	2R	60.9527	20.4741	19.0081	22.8448	ND	ND	16.1367	27.8276	ND	ND	ND	48.72	35.5508	ND
FBgn0000055	2L	6.15636	159.917	26.5716	16.0234	ND	ND	15.4679	82.5784	ND	ND	ND	61.2764	0.999715	ND
FBgn0000056	2L	1032.26	513.897	1628.37	1573.59	ND	ND	1318.59	226.383	ND	ND	ND	190.494	260.489	ND
FBgn0000057	2R	14.6235	11.3157	10.4539	14.962	ND	ND	14.5959	26.6664	ND	ND	ND	25.1233	23.8345	ND
FBgn0000061	2L	ND	ND	ND	ND	ND	ND	0.0398367	0.363929	ND	ND	ND	0.0365735	8.14023	ND
FBgn0000063	3R	2.65958	ND	0.780692	2.4317	ND	ND	0.830358	14.6401	ND	ND	ND	54.6362	12.4134	ND
FBgn0000064	3R	522.16	493.28	649.881	330.7	ND	ND	469.646	273.949	ND	ND	ND	104.237	124.289	ND
FBgn0000071	3R	1.17899	6.72381	1.66	ND	ND	ND	0.0696938	4.27225	ND	ND	ND	0.0405449	7.81304	ND
FBgn0000075	2L	1.23917	9.24856	6.74221	4.07746	ND	ND	0.750591	8.64308	ND	ND	ND	1.79669	9.30784	ND
FBgn0000077	X	18.9969	8.49221	5.86561	11.6328	ND	ND	9.71899	16.568	ND	ND	ND	17.1538	13.7593	ND
FBgn0000078	2R	0.500053	ND	9.15081	7.31452	ND	ND	3.70476	312.3	ND	ND	ND	0.0700654	6.90085	ND
FBgn0000079	2R	0.704055	9.09115	6.29872	5.96486	ND	ND	4.08744	377.056	ND	ND	ND	0.13541	6.61351	ND
FBgn0000083	3R	105.89	136.579	137.549	155.154	ND	ND	223.587	359.817	ND	ND	ND	37.896	166.366	ND
FBgn0000084	X	376.533	65.0322	74.3114	143.461	ND	ND	9.7955	81.3074	ND	ND	ND	32.6319	54.4194	ND
FBgn0000092	X	1.27532	35.6244	38.9355	ND	ND	ND	0.235597	0.739293	ND	ND	ND	0.0251002	5.12282	ND
FBgn0000094	3R	ND	ND	ND	ND	ND	ND	0.209424	0.574305	ND	ND	ND	0	3.41375	ND
FBgn0000097	2L	11.2715	22.6805	25.9266	12.3197	ND	ND	9.63457	26.5947	ND	ND	ND	32.6696	29.8533	ND
FBgn0000099	2R	37.4589	18.1441	18.6301	32.4719	ND	ND	0.863983	3.92352	ND	ND	ND	0.112516	5.11256	ND
FBgn0000100	3L	468.248	276.649	348.201	832.015	ND	ND	863.8	1368.17	ND	ND	ND	467.986	3016.35	ND
FBgn0000108	X	257.871	189.233	190.409	143.108	ND	ND	0.191558	8.26195	ND	ND	ND	1.35777	6.4052	ND
FBgn0000109	3L	11.418	12.9602	13.0319	26.8895	ND	ND	43.5908	23.5513	ND	ND	ND	19.2358	16.2202	ND
FBgn0000114	2L	17.9187	42.2399	30.5356	18.6142	ND	ND	2.13771	216.978	ND	ND	ND	297.696	289.64	ND
FBgn0000115	3L	30.4741	19.2103	22.2756	36.9131	ND	ND	50.653	54.6301	ND	ND	ND	65.6094	51.5225	ND
FBgn0000116	3L	986.556	551.84	589.475	541.253	ND	ND	306.198	255.188	ND	ND	ND	135.226	296.32	ND
FBgn0000117	X	170.535	81.737	94.6126	124.081	ND	ND	76.5059	165.326	ND	ND	ND	173.012	189.038	ND
FBgn0000119	2R	8.29627	9.86484	8.44573	9.03637	ND	ND	6.62962	9.82978	ND	ND	ND	7.12568	10.5008	ND
FBgn0000120	2L	24.9477	1379.24	1290.72	4152.04	ND	ND	0.298889	245.196	ND	ND	ND	0.581444	5.13103	ND
FBgn0000121	3L	52.5007	3541.96	2412.16	7283.93	ND	ND	0.370943	278.892	ND	ND	ND	1.42994	5.97482	ND
FBgn0000137	X	0.268123	ND	ND	ND	ND	ND	0.118526	0.226459	ND	ND	ND	0.0345392	4.1712	ND
FBgn0000139	3R	12.5057	11.089	7.75328	20.8003	ND	ND	12.9984	24.946	ND	ND	ND	19.5954	35.0988	ND
FBgn0000140	3R	0.269038	1.59486	0.132821	0.382275	ND	ND	0.259618	65.2503	ND	ND	ND	63.2259	24.1345	ND
FBgn0000146	2L	1.00656	ND	0.600046	1.27054	ND	ND	2.39184	38.5283	ND	ND	ND	31.2564	70.0171	ND
FBgn0000147	3R	2.02839	ND	0.497963	2.33032	ND	ND	0.458783	49.1378	ND	ND	ND	36.013	23.4341	ND
FBgn0000150	3R	340.48	197.529	243.786	713.547	ND	ND	776.951	1477.22	ND	ND	ND	1314.32	1980.85	ND
FBgn0000152	X	2.30394	11.5439	10.0335	6.17048	ND	ND	6.4248	8.94891	ND	ND	ND	5.11272	9.85997	ND
FBgn0000153	2L	92.8799	10.9722	17.1913	21.7454	ND	ND	0.340674	9.05351	ND	ND	ND	0.160437	6.83317	ND
FBgn0000157	2R	10.8798	9.34965	6.49654	9.82412	ND	ND	0.0773299	1.42998	ND	ND	ND	0.108104	7.56371	ND
FBgn0000158	3R	0.145191	ND	ND	ND	ND	ND	0.245725	13.9052	ND	ND	ND	37.4205	9.69982	ND
FBgn0000163	X	13.1222	30.6396	17.3578	21.4613	ND	ND	6.0016	9.76599	ND	ND	ND	6.69525	13.2256	ND
FBgn0000166	3R	0.385459	5.61519	0.666749	2.90745	ND	ND	0.744548	32.6377	ND	ND	ND	69.8175	23.5748	ND
FBgn0000171	3R	ND	ND	ND	ND	ND	ND	ND	ND	ND	ND	ND	ND	ND	ND
FBgn0000173	X	107.889	201	102.82	ND	ND	ND	69.8988	88.7424	ND	ND	ND	117.297	50.7666	ND
FBgn0000179	X	9.08695	21.6924	9.95605	10.371	ND	ND	0.547511	0.813487	ND	ND	ND	1.19489	10.2491	ND
FBgn0000180	2L	6.22068	4.22487	3.32648	2.13745	ND	ND	0.42779	2.98376	ND	ND	ND	0.496001	9.05556	ND
FBgn0000181	2R	291.689	135.795	163.502	316.283	ND	ND	258.246	572.223	ND	ND	ND	722.886	963.018	ND
FBgn0000182	2L	0.113216	2.97661	ND	ND	ND	ND	0.550054	191.745	ND	ND	ND	225.975	60.3392	ND
FBgn0000183	2L	40.0741	32.5788	27.7154	21.5236	ND	ND	23.9267	56.5851	ND	ND	ND	65.6294	30.3439	ND
FBgn0000206	3R	1.32794	67.5992	68.4922	57.2725	ND	ND	0.123587	3.97778	ND	ND	ND	0.0613988	4.28009	ND
FBgn0000210	X	4.07634	19.6307	5.55468	7.28382	ND	ND	0.512418	4.36601	ND	ND	ND	4.76634	23.4699	ND
FBgn0000212	3L	17.4443	16.898	17.5272	18.1181	ND	ND	20.0831	50.6151	ND	ND	ND	72.1419	30.769	ND
FBgn0000216	3L	ND	ND	ND	ND	ND	ND	ND	1.54482	ND	ND	ND	ND	4.03412	ND
FBgn0000221	X	3.74173	ND	1.86353	3.55443	ND	ND	2.91804	12.7781	ND	ND	ND	11.1473	15.7417	ND
FBgn0000227	2L	ND	ND	ND	ND	ND	ND	ND	0.767853	ND	ND	ND	0	4.15954	ND
FBgn0000228	2L	14.7121	15.8866	16.5625	13.8222	ND	ND	7.22403	37.8349	ND	ND	ND	49.1759	26.976	ND
FBgn0000229	2L	174.648	81.3197	74.1762	87.8284	ND	ND	49.5451	10.4745	ND	ND	ND	3.41452	10.8584	ND
FBgn0000233	X	0.621111	ND	0.438761	1.03419	ND	ND	0.051085	0.662205	ND	ND	ND	0.0881218	6.98533	ND
FBgn0000239	2L	23.5579	21.5684	32.0299	42.2245	ND	ND	33.4492	71.7176	ND	ND	ND	98.2641	86.5154	ND
FBgn0000241	2R	1.70474	13.6538	10.6848	11.98	ND	ND	9.71936	1.89889	ND	ND	ND	4.01803	6.9158	ND
FBgn0000242	X	ND	ND	ND	ND	ND	ND	ND	ND	ND	ND	ND	ND	ND	ND
FBgn0000244	3R	6.14314	15.7129	14.6418	26.8856	ND	ND	35.3866	11.8039	ND	ND	ND	2.49432	12.3887	ND
FBgn0000246	3R	4.38278	8.87289	2.41635	3.90154	ND	ND	1.90773	4.47389	ND	ND	ND	34.8271	8.20071	ND
FBgn0000247	3R	10.3435	9.15922	8.88314	15.2394	ND	ND	8.27421	20.2597	ND	ND	ND	26.1022	17.9707	ND
FBgn0000250	2L	37.9833	79.5448	90.2996	58.091	ND	ND	33.1072	135.955	ND	ND	ND	183.395	62.9936	ND
FBgn0000251	2L	0.282664	8.13761	ND	ND	ND	ND	262.448	74.496	ND	ND	ND	254.881	66.3296	ND
FBgn0000253	2R	682.543	1010	983.474	429.504	ND	ND	122.416	121.936	ND	ND	ND	288.606	ND	ND
FBgn0000256	2L	26.0545	21.3708	14.745	27.7023	ND	ND	5.08086	11.9104	ND	ND	ND	10.2828	21.9292	ND
FBgn0000257	X	16.6634	9.30863	6.89653	9.76366	ND	ND	9.05543	19.6172	ND	ND	ND	12.3098	26.9385	ND
FBgn0000258	3L	ND	ND	ND	ND	ND	ND	ND	ND	ND	ND	ND	ND	ND	ND
FBgn0000259	X	68.2806	80.2724	60.531	55.9571	ND	ND	39.2214	53.4243	ND	ND	ND	179.077	55.4085	ND
FBgn0000261	3L	23.9807	120.244	183.309	65.6645	ND	ND	1486.18	149.149	ND	ND	ND	20.2	58.8564	ND
FBgn0000273	2L	113.509	152.524	150.416	62.4711	ND	ND	37.0545	31.0931	ND	ND	ND	44.3662	25.1827	ND
FBgn0000274	3R	ND	ND	ND	ND	ND	ND	0.067033	3.98657	ND	ND	ND	0.701321	6.5428	ND
FBgn0000276	3R	ND	ND	7.23921	6.54155	ND	ND	10.1026	2.30376	ND	ND	ND	0.109782	4.1297	ND
FBgn0000277	3R	ND	ND	11.5564	9.48473	ND	ND	3.85146	0.649801	ND	ND	ND	0.0524169	2.7941	ND
FBgn0000278	3R	ND	ND	2.69386	ND	ND	ND	1.27656	0.190349	ND	ND	ND	0	2.85146	ND
FBgn0000279	3R	ND	ND	8.69392	ND	ND	ND	20.8402	0.178451	ND	ND	ND	0	3.86329	ND
FBgn0000283	3R	23.4458	20.5935	22.6328	19.3104	ND	ND	19.2028	87.2001	ND	ND	ND	256.069	52.0911	ND
FBgn0000286	2L	20.937	27.2847	20.965	30.0371	ND	ND	15.9324	25.434	ND	ND	ND	43.5453	21.5011	ND
FBgn0000287	2L	4.99411	8.07433	3.51141	5.47147	ND	ND	0.12951	0.782942	ND	ND	ND	0.10484	9.66761	ND
FBgn0000289	2R	56.3984	32.5035	38.3464	45.3441	ND	ND	14.7251	73.2484	ND	ND	ND	64.248	73.376	ND
FBgn0000299	2L	66.7834	42.0644	87.676	34.1264	ND	ND	5.00995	33.2784	ND	ND	ND	23.0538	269.545	ND
FBgn0000303	3R	86.3517	45.2562	42.7705	28.281	ND	ND	0.221499	1.99199	ND	ND	ND	0.0697137	4.58186	ND
FBgn0000307	2L	15.5116	19.5679	18.0581	12.4451	ND	ND	6.14946	41.5172	ND	ND	ND	70.4173	18.8272	ND
FBgn0000308	2L	119.459	172.146	168.495	143.539	ND	ND	157.324	189.668	ND	ND	ND	200.327	159.221	ND
FBgn0000313	3R	2.05646	378.639	371.192	273.871	ND	ND	0.0633997	16.3665	ND	ND	ND	0.278305	4.61815	ND
FBgn0000316	X	25.3629	17.3971	17.0962	24.2033	ND	ND	18.7145	35.3596	ND	ND	ND	25.9824	33.6947	ND
FBgn0000317	2L	1.39433	10.312	8.96306	7.45096	ND	ND	16.986	18.3679	ND	ND	ND	13.6124	13.8969	ND
FBgn0000318	2L	79.1096	77.1056	69.2222	103.715	ND	ND	187.563	175.952	ND	ND	ND	97.7205	78.252	ND
FBgn0000319	X	69.8788	69.0428	89.8515	67.3999	ND	ND	86.619	120.409	ND	ND	ND	84.9866	141.341	ND
FBgn0000320	2L	2.14	12.7405	11.4899	13.3806	ND	ND	0.470794	6.61864	ND	ND	ND	4.04537	51.7703	ND
FBgn0000326	2R	14.525	9.58457	10.2184	12.9835	ND	ND	10.6214	14.0172	ND	ND	ND	8.63091	14.5769	ND
FBgn0000330	X	17.5805	10.8082	9.59902	14.3431	ND	ND	7.56817	18.191	ND	ND	ND	10.7475	15.2374	ND
FBgn0000337	2R	0.3409	ND	ND	ND	ND	ND	0.237978	0.48211	ND	ND	ND	0.05658	4.16732	ND
FBgn0000339	2L	47.0692	51.4033	28.5846	42.1021	ND	ND	72.5039	38.161	ND	ND	ND	15.368	23.9948	ND
FBgn0000346	X	285.022	124.536	111.298	117.728	ND	ND	0.220963	11.3651	ND	ND	ND	1.84785	10.085	ND
FBgn0000351	2L	1.06814	ND	ND	ND	ND	ND	0.555141	35.2638	ND	ND	ND	35.558	20.7964	ND
FBgn0000352	2R	20.9495	10.576	8.4535	7.77985	ND	ND	1.19109	23.5658	ND	ND	ND	33.914	16.387	ND
FBgn0000355	3L	0.57812	ND	ND	ND	ND	ND	6.51832	4639.02	ND	ND	ND	ND	162.323	ND
FBgn0000356	3L	ND	ND	ND	ND	ND	ND	3.56969	768.704	ND	ND	ND	ND	43.6682	ND
FBgn0000357	3L	2.64292	ND	ND	ND	ND	ND	5.81424	1847.17	ND	ND	ND	ND	68.4734	ND
FBgn0000358	3L	ND	ND	ND	ND	ND	ND	4.29434	1249.13	ND	ND	ND	ND	154.376	ND
FBgn0000359	X	0.848206	ND	ND	ND	ND	ND	5.00056	1556.15	ND	ND	ND	ND	324.035	ND
FBgn0000360	X	0.995393	ND	ND	ND	ND	ND	6.93067	1975.27	ND	ND	ND	ND	542.461	ND
FBgn0000363	3R	ND	ND	ND	ND	ND	ND	ND	ND	ND	ND	ND	ND	ND	ND
FBgn0000370	2L	224.658	345.918	421.898	490.455	ND	ND	315.424	221.757	ND	ND	ND	82.5817	124.302	ND
FBgn0000376	X	7.38684	6.53834	4.21538	7.45241	ND	ND	4.45531	33.8822	ND	ND	ND	74.1965	29.5685	ND
FBgn0000377	X	16.321	10.1337	7.86805	14.1436	ND	ND	10.2168	27.5861	ND	ND	ND	21.8986	28.8155	ND
FBgn0000382	X	63.4033	77.977	65.7229	67.521	ND	ND	6.45384	33.3251	ND	ND	ND	67.3112	24.0094	ND
FBgn0000384	2L	21.0426	19.6216	18.7729	13.9068	ND	ND	8.17029	23.8169	ND	ND	ND	25.0742	13.8252	ND
FBgn0000392	2L	2.51783	2.61784	2.23631	2.32446	ND	ND	4.93617	140.616	ND	ND	ND	181.314	142.604	ND
FBgn0000394	X	9.54384	21.7038	21.8976	25.508	ND	ND	3.3218	17.8224	ND	ND	ND	9.74767	20.8688	ND
FBgn0000395	2R	4.59308	10.501	10.5346	6.15506	ND	ND	4.3346	2.71235	ND	ND	ND	0.443658	8.45656	ND
FBgn0000404	3L	1.24658	5.30357	1.01716	1.78019	ND	ND	3.25057	370.217	ND	ND	ND	554.028	217.969	ND
FBgn0000405	2R	0.589726	6.07633	0.313505	ND	ND	ND	5.80298	830.748	ND	ND	ND	1266.72	704.612	ND
FBgn0000406	2L	9.93668	90.4486	312.789	515.636	ND	ND	35.0785	112.917	ND	ND	ND	0.678336	5.98513	ND
FBgn0000409	2L	1012.27	707.022	969.153	477.014	ND	ND	508.735	248.316	ND	ND	ND	430.397	568.336	ND
FBgn0000411	3L	25.4263	9.79317	5.9109	7.18275	ND	ND	0.179004	1.53455	ND	ND	ND	0.0400768	6.94769	ND
FBgn0000412	3R	90.4112	53.237	43.0016	55.0395	ND	ND	31.8774	163.865	ND	ND	ND	222.565	164.944	ND
FBgn0000413	2L	35.9781	26.3278	20.1101	26.885	ND	ND	36.1525	57.6336	ND	ND	ND	85.9446	44.0659	ND
FBgn0000414	3L	24.5681	28.1498	23.39	30.4117	ND	ND	16.2872	19.6982	ND	ND	ND	26.3863	15.7015	ND
FBgn0000416	3R	116.038	211.105	333.43	260.692	ND	ND	412.785	302.147	ND	ND	ND	244.986	265.254	ND
FBgn0000422	2L	216.389	59.2772	50.8479	203.05	ND	ND	1.26358	17.1932	ND	ND	ND	0.0508878	5.90084	ND
FBgn0000426	2R	16.9247	ND	7.87496	23.3686	ND	ND	13.0726	116.774	ND	ND	ND	68.5769	108.367	ND
FBgn0000427	X	0.0760057	2.2271	ND	0.459124	ND	ND	0.719313	335.583	ND	ND	ND	ND	77.2369	ND
FBgn0000439	3R	1.6084	13.1777	13.5448	13.9057	ND	ND	0.0826669	0.970044	ND	ND	ND	0.110049	4.95832	ND
FBgn0000442	2L	1.44574	ND	2.25249	1.53004	ND	ND	51.6152	2.01198	ND	ND	ND	0.0196876	4.5437	ND
FBgn0000447	3R	17.3188	11.7723	10.6921	21.6225	ND	ND	25.4691	44.5819	ND	ND	ND	25.547	75.015	ND
FBgn0000448	2R	19.7599	25.1574	13.8849	10.5935	ND	ND	0.616592	2.71644	ND	ND	ND	1.18207	6.41877	ND
FBgn0000449	3L	8.73976	5.59965	3.00687	1.94647	ND	ND	1.76691	1.54033	ND	ND	ND	0.250766	8.64083	ND
FBgn0000451	3L	1.18805	10.7308	3.59133	2.46064	ND	ND	1.09147	5.52098	ND	ND	ND	0.499692	12.725	ND
FBgn0000454	3R	84.7912	32.1917	40.4507	28.9459	ND	ND	228.067	232.117	ND	ND	ND	95.8279	104.936	ND
FBgn0000455	3R	36.0894	13.9205	16.814	22.3246	ND	ND	69.5471	31.7351	ND	ND	ND	11.6436	36.8203	ND
FBgn0000459	X	4.57757	16.3393	9.18898	16.3778	ND	ND	0.525615	1.61422	ND	ND	ND	0.770687	9.90039	ND
FBgn0000463	3R	0.681327	13.2829	11.3828	2.43791	ND	ND	0.475063	28.999	ND	ND	ND	49.6053	28.235	ND
FBgn0000464	2L	52.2002	44.515	39.6964	51.226	ND	ND	3.23141	12.4906	ND	ND	ND	11.3819	17.4252	ND
FBgn0000473	2R	21.3692	ND	4.93346	16.9656	ND	ND	244.012	59.5964	ND	ND	ND	0.0708855	8.27425	ND
FBgn0000477	3R	27.7028	18.0511	35.5844	55.8659	ND	ND	8.86696	17.4979	ND	ND	ND	0.0466301	4.49736	ND
FBgn0000479	X	37.6019	82.0859	49.0634	24.8452	ND	ND	10.4164	15.7129	ND	ND	ND	28.4287	21.1545	ND
FBgn0000482	X	8.84248	5.71433	5.10865	7.25258	ND	ND	7.81259	13.7076	ND	ND	ND	13.075	15.7117	ND
FBgn0000489	3L	43.786	47.5037	35.4742	45.4167	ND	ND	45.0067	20.1464	ND	ND	ND	8.5569	8.94298	ND
FBgn0000490	2L	1.29557	13.0844	10.3235	6.10653	ND	ND	2.16826	2.6505	ND	ND	ND	0.51151	10.839	ND
FBgn0000492	3R	2.97048	4.33165	3.73893	6.89669	ND	ND	0.167037	1.70146	ND	ND	ND	0.125108	9.18089	ND
FBgn0000497	2L	0.161531	4.30159	3.95431	0.927423	ND	ND	0.0592745	0.564447	ND	ND	ND	0.0582559	4.96362	ND
FBgn0000499	X	17.3215	12.6468	9.23058	17.2036	ND	ND	7.16056	36.5462	ND	ND	ND	36.9287	28.801	ND
FBgn0000500	3R	342.996	42.4279	29.4058	267.171	ND	ND	0.405282	5.55767	ND	ND	ND	0.0893727	3.36765	ND
FBgn0000504	3R	1.70714	10.6906	6.65008	9.35004	ND	ND	8.4369	3.31164	ND	ND	ND	0.312802	9.32214	ND
FBgn0000520	X	9.85478	3.96403	3.83013	9.87483	ND	ND	6.38165	23.5267	ND	ND	ND	24.0655	20.5377	ND
FBgn0000524	X	2.42408	5.42116	4.16769	3.51031	ND	ND	6.27179	38.8297	ND	ND	ND	71.1108	32.0192	ND
FBgn0000527	3R	109.022	17.6662	39.934	9.81761	ND	ND	0.101457	1.00631	ND	ND	ND	0.0175022	5.85841	ND
FBgn0000529	2L	10.3648	ND	1.88097	3.09423	ND	ND	0.127734	0.138541	ND	ND	ND	0.0252749	6.10884	ND
FBgn0000533	3R	2.00022	6.93354	5.12255	10.1522	ND	ND	1.68596	20.9923	ND	ND	ND	19.8009	31.225	ND
FBgn0000535	X	17.6036	32.8832	18.7116	20.824	ND	ND	0.302858	1.29651	ND	ND	ND	1.10822	6.13724	ND
FBgn0000536	X	18.6472	35.0219	41.3835	62.3481	ND	ND	19.7457	25.7944	ND	ND	ND	10.2152	10.9431	ND
FBgn0000541	3L	26.771	36.0765	31.9713	27.2074	ND	ND	8.64381	64.8394	ND	ND	ND	95.7582	32.9678	ND
FBgn0000542	X	0.567759	9.52747	6.96407	1.87993	ND	ND	0.466232	3.13355	ND	ND	ND	0.853805	15.207	ND
FBgn0000543	3L	18.0549	12.8389	11.6877	9.96587	ND	ND	8.52991	27.7155	ND	ND	ND	26.8302	29.2386	ND
FBgn0000546	2R	19.4817	29.1228	17.3182	10.9453	ND	ND	2.91738	10.7124	ND	ND	ND	17.3725	16.7971	ND
FBgn0000547	2L	13.279	35.831	43.1341	16.0057	ND	ND	9.73787	36.1823	ND	ND	ND	43.6377	31.4161	ND
FBgn0000551	3L	2.95836	ND	ND	ND	ND	ND	0.0970338	0.170643	ND	ND	ND	0	6.42415	ND
FBgn0000552	3R	0.599379	ND	ND	ND	ND	ND	ND	0	ND	ND	ND	ND	4.14026	ND
FBgn0000556	2R	440.817	1010.47	1732.42	3249.69	ND	ND	4047.84	5291.01	ND	ND	ND	3728.05	8875.75	ND
FBgn0000557	3R	388.672	270.734	244.219	298.101	ND	ND	0.696942	22.4048	ND	ND	ND	0.869083	33.2997	ND
FBgn0000559	2L	568.833	578.785	987.744	811.76	ND	ND	1284.05	1692.44	ND	ND	ND	1251.29	2995.19	ND
FBgn0000560	3L	ND	ND	0.977036	ND	ND	ND	0.0645995	0.289923	ND	ND	ND	0.0234312	7.56744	ND
FBgn0000562	2R	10.0419	17.975	19.0701	20.9337	ND	ND	35.7209	55.3583	ND	ND	ND	52.7497	43.0473	ND
FBgn0000564	3R	11.9131	ND	7.08122	5.62407	ND	ND	ND	0.217324	ND	ND	ND	0.0180586	6.25423	ND
FBgn0000565	3L	161.211	32.9417	36.793	143.582	ND	ND	23.5265	55.5287	ND	ND	ND	19.1604	26.7123	ND
FBgn0000566	2R	15.8578	14.8602	25.5176	24.8047	ND	ND	96.3029	99.0981	ND	ND	ND	39.5099	106.343	ND
FBgn0000567	3L	7.61093	30.4915	23.9408	10.8438	ND	ND	3.57357	4.44638	ND	ND	ND	2.05366	12.6352	ND
FBgn0000568	3L	34.6287	43.1674	36.2843	26.4573	ND	ND	13.6648	20.9756	ND	ND	ND	7.37087	40.7655	ND
FBgn0000575	3L	196.044	91.9592	95.2554	80.8842	ND	ND	44.7906	31.676	ND	ND	ND	31.5881	49.9209	ND
FBgn0000576	3R	1.09677	4.93843	1.68136	1.86463	ND	ND	0.129011	0.742197	ND	ND	ND	0.100892	7.15641	ND
FBgn0000577	2R	0.71519	ND	1.21227	1.61206	ND	ND	0.0783555	0.695158	ND	ND	ND	0.0486436	6.37233	ND
FBgn0000578	2R	19.3699	31.4926	24.1258	14.8628	ND	ND	15.1746	20.4743	ND	ND	ND	46.6037	31.4571	ND
FBgn0000579	2L	606.388	297.205	371.792	289.901	ND	ND	329.756	393.366	ND	ND	ND	341.78	324.693	ND
FBgn0000581	2R	14.8577	17.636	16.3925	12.5359	ND	ND	6.83515	54.0743	ND	ND	ND	64.8566	41.7744	ND
FBgn0000588	2L	0.93488	9.23167	7.34812	11.05	ND	ND	1.04136	33.9947	ND	ND	ND	41.158	27.9178	ND
FBgn0000591	3R	ND	ND	ND	ND	ND	ND	ND	0.679172	ND	ND	ND	0.110467	7.10325	ND
FBgn0000592	3L	20.9134	146.114	122.721	103.783	ND	ND	4.09716	35.9542	ND	ND	ND	0.129969	4.02401	ND
FBgn0000594	3L	1.17368	7.39757	0.962456	4.09499	ND	ND	0.312684	0.751966	ND	ND	ND	0.349008	2.88942	ND
FBgn0000606	2R	0.18142	ND	ND	ND	ND	ND	0.0313327	0.30081	ND	ND	ND	0.0663921	12.5725	ND
FBgn0000611	X	115.488	64.0863	64.8964	48.1246	ND	ND	51.619	41.0437	ND	ND	ND	38.5589	44.6017	ND
FBgn0000615	2R	0.310376	5.13992	0.748927	1.78588	ND	ND	4.03622	143.885	ND	ND	ND	194.097	152.094	ND
FBgn0000617	X	10.9299	ND	6.07517	10.0777	ND	ND	8.78291	33.9249	ND	ND	ND	29.2215	36.4037	ND
FBgn0000618	X	18.1231	ND	12.6247	25.5478	ND	ND	10.6394	30.6851	ND	ND	ND	37.4252	23.756	ND
FBgn0000625	3L	0.418225	9.40908	2.72665	3.55371	ND	ND	0.227864	0.684984	ND	ND	ND	0.174383	8.84399	ND
FBgn0000629	3L	16.395	9.35473	7.55267	13.681	ND	ND	8.26427	36.7843	ND	ND	ND	41.2012	26.8439	ND
FBgn0000633	2R	25.1395	20.8691	15.986	13.633	ND	ND	0.304127	1.08728	ND	ND	ND	0.0430388	4.95379	ND
FBgn0000635	X	34.6182	40.9405	41.0557	24.7775	ND	ND	132.124	10.4544	ND	ND	ND	6.82328	30.4612	ND
FBgn0000636	2L	15.7904	31.6209	27.9369	17.6544	ND	ND	9.99549	13.4118	ND	ND	ND	6.05804	21.1413	ND
FBgn0000639	3L	0.130999	5.83695	7.98181	0.93484	ND	ND	0.0298325	0.254159	ND	ND	ND	0.0180786	6.3837	ND
FBgn0000640	2L	ND	ND	22.6441	ND	ND	ND	0.713907	0.372404	ND	ND	ND	0.0662868	6.30591	ND
FBgn0000644	X	0.787712	ND	ND	ND	ND	ND	1.17517	45.835	ND	ND	ND	23.8459	16.0215	ND
FBgn0000658	2R	0.0741454	11.0355	9.72532	1.00896	ND	ND	0.0533507	0.756471	ND	ND	ND	0.280608	8.0733	ND
FBgn0000659	3R	11.287	10.8747	7.38762	7.02027	ND	ND	84.258	5.21899	ND	ND	ND	0.147425	6.10105	ND
FBgn0000662	2R	58.2756	27.6994	27.1663	43.5073	ND	ND	22.381	57.0918	ND	ND	ND	98.8666	35.7686	ND
FBgn0000667	X	18.2058	95.4516	138.155	34.4498	ND	ND	7.23258	73.6225	ND	ND	ND	90.5488	68.8641	ND
FBgn0000709	X	11.0205	9.9134	8.93415	10.8342	ND	ND	6.7366	27.0469	ND	ND	ND	30.0931	25.5674	ND
FBgn0000711	X	97.8801	116.756	102.394	61.0112	ND	ND	10.2731	18.871	ND	ND	ND	14.4302	17.548	ND
FBgn0000715	2R	31.9069	6.95303	4.29848	9.36643	ND	ND	ND	3.15496	ND	ND	ND	0.00463463	4.98354	ND
FBgn0000719	X	16.2793	19.7447	16.2695	11.8363	ND	ND	7.75365	10.3022	ND	ND	ND	27.3476	15.604	ND
FBgn0000721	2L	13.2456	36.0705	42.2065	50.4115	ND	ND	26.7193	106.076	ND	ND	ND	131.801	64.7711	ND
FBgn0000723	3R	6.32627	25.4168	20.3845	21.1188	ND	ND	32.3973	16.9487	ND	ND	ND	0.490733	7.10006	ND
FBgn0000808	X	0.158271	ND	ND	ND	ND	ND	0.227592	6.05169	ND	ND	ND	4.38552	7.37262	ND
FBgn0000810	X	9.77338	10.1083	7.07067	8.45298	ND	ND	5.91641	19.1559	ND	ND	ND	58.9364	27.7519	ND
FBgn0000826	X	0.167684	ND	ND	ND	ND	ND	1.01292	63.5307	ND	ND	ND	91.8027	47.0541	ND
FBgn0000927	X	0.126591	ND	0.503477	ND	ND	ND	1.89425	132.018	ND	ND	ND	128.11	127.278	ND
FBgn0000928	X	0.0644754	ND	ND	ND	ND	ND	0.0430597	1.10624	ND	ND	ND	0.595435	13.4789	ND
FBgn0000964	2L	6.91853	40.9219	4.81823	ND	ND	ND	0.253798	20.0034	ND	ND	ND	25.1961	76.0928	ND
FBgn0000996	2R	1.70031	3.80655	2.43952	1.97908	ND	ND	2.99009	67.3078	ND	ND	ND	187.954	39.472	ND
FBgn0001075	2L	0.103431	3.23232	2.30797	0.553391	ND	ND	0.481225	0.515327	ND	ND	ND	0.00911569	4.61407	ND
FBgn0001077	3R	0.354601	ND	ND	ND	ND	ND	ND	0.333239	ND	ND	ND	0.0837867	8.19392	ND
FBgn0001078	3L	31.5893	43.8066	35.3301	21.7105	ND	ND	7.24465	46.2076	ND	ND	ND	66.6286	40.7832	ND
FBgn0001079	X	7.8823	4.87549	3.59777	5.78706	ND	ND	3.6874	13.8606	ND	ND	ND	18.751	16.5798	ND
FBgn0001083	X	0.648619	16.6741	9.29841	3.64005	ND	ND	0.195185	0.68551	ND	ND	ND	0.072453	8.53956	ND
FBgn0001084	2L	5.40647	ND	1.49204	5.86505	ND	ND	1.46306	7.96653	ND	ND	ND	4.74705	7.68575	ND
FBgn0001085	3L	10.9865	10.9582	7.66204	4.88686	ND	ND	1.23747	7.60663	ND	ND	ND	12.9888	10.7533	ND
FBgn0001086	2L	0.409435	ND	0.69431	ND	ND	ND	0.516457	63.5715	ND	ND	ND	66.8317	28.1948	ND
FBgn0001087	X	28.2848	27.8317	23.5734	33.792	ND	ND	10.8741	39.2	ND	ND	ND	65.8724	27.4687	ND
FBgn0001089	2L	10.4734	4.05062	6.02291	5.11143	ND	ND	0.881769	8.70526	ND	ND	ND	0.234156	4.92321	ND
FBgn0001090	X	428.62	160.913	267.941	151.565	ND	ND	7.58412	22.8768	ND	ND	ND	9.23242	16.435	ND
FBgn0001091	2R	509.934	377.332	461.602	314.947	ND	ND	486.798	446.105	ND	ND	ND	220.658	359.122	ND
FBgn0001092	X	812.837	366.934	571.565	439.081	ND	ND	609.066	797.18	ND	ND	ND	881.126	602.296	ND
FBgn0001098	3R	245.858	281.841	216.724	169.617	ND	ND	516.545	163.394	ND	ND	ND	201.441	264.69	ND
FBgn0001099	3L	2.14642	ND	0.828767	ND	ND	ND	0.937544	4.80206	ND	ND	ND	9.6725	1.58533	ND
FBgn0001104	3L	27.4494	19.9308	24.1894	20.9927	ND	ND	13.6414	73.7794	ND	ND	ND	70.0053	77.3692	ND
FBgn0001105	X	108.591	149.207	116.478	48.1375	ND	ND	48.9761	62.9174	ND	ND	ND	62.3718	49.3565	ND
FBgn0001108	3L	19.6664	18.6106	19.4519	15.9725	ND	ND	18.3461	51.9322	ND	ND	ND	45.7965	38.8376	ND
FBgn0001112	3R	1.61789	17.1479	12.6069	14.1972	ND	ND	0.0999923	2.35391	ND	ND	ND	0.0124798	4.59796	ND
FBgn0001114	2L	6.07996	72.0628	252.995	92.0382	ND	ND	6.52624	35.3339	ND	ND	ND	3.48688	10.5222	ND
FBgn0001120	3L	0.326685	ND	ND	ND	ND	ND	1.91598	187.273	ND	ND	ND	ND	80.2564	ND
FBgn0001122	2R	165.304	144.971	125.203	69.6287	ND	ND	3.57749	16.6395	ND	ND	ND	26.9875	16.5171	ND
FBgn0001123	2R	152.637	67.83	63.7905	67.9387	ND	ND	49.1054	10.5607	ND	ND	ND	2.03178	11.2021	ND
FBgn0001124	2R	230.286	84.3681	120.797	83.373	ND	ND	282.015	97.1932	ND	ND	ND	54.9223	109.775	ND
FBgn0001125	2L	154.511	103.535	245.806	159.349	ND	ND	277.182	261.145	ND	ND	ND	186.363	268.689	ND
FBgn0001128	2L	241.312	403.733	442.981	360.271	ND	ND	671.857	176.031	ND	ND	ND	55.5745	49.9729	ND
FBgn0001133	2R	16.5478	8.33122	8.29856	23.7711	ND	ND	15.963	27.4423	ND	ND	ND	51.376	23.7115	ND
FBgn0001134	3L	10.1772	7.55123	5.91378	6.47832	ND	ND	3.08668	0.798119	ND	ND	ND	0.069574	4.13451	ND
FBgn0001137	2L	5.28856	12.9877	12.4277	13.6338	ND	ND	2.58136	13.0367	ND	ND	ND	23.5712	25.7783	ND
FBgn0001138	3R	3.90106	9.91678	3.48749	3.01017	ND	ND	0.15408	0.540047	ND	ND	ND	0.11075	6.99825	ND
FBgn0001139	3R	32.359	30.956	24.3313	30.2413	ND	ND	22.6565	70.5978	ND	ND	ND	74.1156	63.8896	ND
FBgn0001142	2L	176.13	84.9078	122.769	113.183	ND	ND	168.202	108.009	ND	ND	ND	73.5559	61.0467	ND
FBgn0001145	X	1487.47	471.933	639.559	405.575	ND	ND	312.162	105.526	ND	ND	ND	2.48923	20.6553	ND
FBgn0001147	2R	0.382607	ND	0.337125	ND	ND	ND	0.230839	0.152901	ND	ND	ND	0.00684005	5.58835	ND
FBgn0001148	2R	ND	ND	ND	ND	ND	ND	ND	0.735217	ND	ND	ND	0.00927907	5.46147	ND
FBgn0001149	3R	325.415	146.356	198.689	205.644	ND	ND	1076.49	719.648	ND	ND	ND	388.744	343.264	ND
FBgn0001150	X	13.2816	16.8154	1.04216	4.90317	ND	ND	0.352019	0.874168	ND	ND	ND	ND	8.90267	ND
FBgn0001168	3L	3.42627	31.8802	20.9358	27.375	ND	ND	53.8202	17.0656	ND	ND	ND	6.21658	26.4427	ND
FBgn0001169	3R	7.37403	11.0978	7.13039	6.41543	ND	ND	4.23464	33.3511	ND	ND	ND	75.5022	25.5148	ND
FBgn0001170	2L	0.168011	ND	ND	ND	ND	ND	1.00122	0.37591	ND	ND	ND	0.104546	6.50287	ND
FBgn0001174	2L	0.485168	ND	ND	ND	ND	ND	0.149311	2.05001	ND	ND	ND	0	5.00431	ND
FBgn0001179	3L	16.2535	8.35548	8.75459	8.04821	ND	ND	5.78348	18.4508	ND	ND	ND	25.5141	20.9589	ND
FBgn0001180	3R	2.16778	8.02214	1.99107	2.32608	ND	ND	0.323621	38.9661	ND	ND	ND	ND	22.6253	ND
FBgn0001185	2L	25.5397	24.0214	23.4446	25.5054	ND	ND	11.2085	13.1288	ND	ND	ND	9.53289	10.2398	ND
FBgn0001186	X	114.321	134.188	155.33	80.6054	ND	ND	81.9196	74.9773	ND	ND	ND	80.2708	65.2917	ND
FBgn0001187	2R	4.29762	23.8937	71.1093	78.868	ND	ND	494.944	39.2207	ND	ND	ND	0.365017	6.42154	ND
FBgn0001189	X	25.7165	13.2225	15.9046	17.7583	ND	ND	21.6054	14.8884	ND	ND	ND	25.8196	17.3042	ND
FBgn0001197	3R	89.1916	40.2189	40.1976	57.1846	ND	ND	29.9905	511.413	ND	ND	ND	435.615	261.013	ND
FBgn0001202	2L	81.7865	34.2894	32.1779	42.0246	ND	ND	18.689	22.512	ND	ND	ND	17.9043	18.5006	ND
FBgn0001205	3R	ND	ND	ND	ND	ND	ND	ND	ND	ND	ND	ND	ND	ND	ND
FBgn0001206	X	3.24516	3.29092	1.88067	2.61183	ND	ND	2.31361	12.0412	ND	ND	ND	35.5122	9.06247	ND
FBgn0001208	3L	3.28769	66.2335	135.203	178.128	ND	ND	5.37174	23.405	ND	ND	ND	0.0441568	6.2381	ND
FBgn0001215	3R	172.006	100.809	78.474	186.613	ND	ND	85.003	281.072	ND	ND	ND	250.833	183.619	ND
FBgn0001216	3L	0.637707	16.9154	10.5349	12.5335	ND	ND	0.344933	6.91144	ND	ND	ND	0.161083	9.65186	ND
FBgn0001217	3R	4.09698	4.91842	ND	1.82505	ND	ND	1.30895	1.51537	ND	ND	ND	0.232741	9.55992	ND
FBgn0001218	X	70.5889	152.168	230.137	123.849	ND	ND	135.316	352.708	ND	ND	ND	793.576	355.244	ND
FBgn0001219	3R	386.834	290.643	484.749	719.439	ND	ND	1143.65	2170.61	ND	ND	ND	2817.66	4352.66	ND
FBgn0001220	2R	79.9244	72.5463	86.7486	87.6235	ND	ND	94.7173	120.439	ND	ND	ND	108.393	308.957	ND
FBgn0001222	2R	37.4001	18.3756	18.2387	27.9439	ND	ND	14.8086	50.6856	ND	ND	ND	50.7656	31.8634	ND
FBgn0001223	3L	1.4114	36.9038	2.08584	1.68242	ND	ND	2.40625	4.09708	ND	ND	ND	2.97006	4.53919	ND
FBgn0001224	3L	51.3831	ND	36.0084	9.77809	ND	ND	2.28192	31.2703	ND	ND	ND	3.30251	20.5197	ND
FBgn0001225	3L	17.2251	ND	8.74874	16.7488	ND	ND	12.0893	1530.5	ND	ND	ND	670.935	330.719	ND
FBgn0001226	3L	4.68717	ND	7.07575	5.3094	ND	ND	6.76331	825.53	ND	ND	ND	2296.66	152.779	ND
FBgn0001227	3L	34.8403	11.5458	9.58862	6.85177	ND	ND	0.169065	4.30106	ND	ND	ND	1.78311	17.4598	ND
FBgn0001228	3L	1.74737	41.073	2.27207	2.15058	ND	ND	49.9889	4.09602	ND	ND	ND	4.33203	7.39178	ND
FBgn0001229	3L	56.7172	25.2646	8.56134	7.84586	ND	ND	20.0695	1.38645	ND	ND	ND	0.00335037	11.3672	ND
FBgn0001230	3R	5.26701	ND	9.02449	8.54042	ND	ND	0.805919	9.01148	ND	ND	ND	2.18025	30.5158	ND
FBgn0001233	3L	273.324	160.434	177.106	214.19	ND	ND	458.145	1095.79	ND	ND	ND	2956.93	1949.94	ND
FBgn0001235	3R	32.0205	96.7651	86.8617	48.3762	ND	ND	36.6568	4.71723	ND	ND	ND	0.488165	9.41071	ND
FBgn0001247	3L	48.5088	29.5336	34.1558	36.9581	ND	ND	29.7345	25.6332	ND	ND	ND	22.5968	28.2155	ND
FBgn0001248	3L	81.9664	87.8184	159.162	195.545	ND	ND	341.654	247.31	ND	ND	ND	200.016	151.234	ND
FBgn0001250	X	6.48446	22.7037	24.3965	16.9013	ND	ND	19.9572	9.89173	ND	ND	ND	0.919167	12.2524	ND
FBgn0001253	3L	3.73884	5.93206	1.01157	1.10126	ND	ND	0.0801682	0.548992	ND	ND	ND	0.202969	8.81548	ND
FBgn0001254	3L	ND	ND	ND	ND	ND	ND	0.0903627	2.29216	ND	ND	ND	0.0566491	5.01768	ND
FBgn0001255	3R	0.39158	ND	1.05538	ND	ND	ND	0.732502	1.29044	ND	ND	ND	0.680356	5.53749	ND
FBgn0001256	3L	3.18978	ND	2.34936	ND	ND	ND	0.460307	2.27907	ND	ND	ND	0.0869046	6.77698	ND
FBgn0001257	3L	21.5714	31.4997	22.832	33.7437	ND	ND	24.2345	37.8939	ND	ND	ND	27.6492	33.817	ND
FBgn0001258	3L	4.11891	10.2074	12.4933	7.25025	ND	ND	5.97232	10.8392	ND	ND	ND	0.376166	10.6568	ND
FBgn0001259	3L	ND	3.42829	1.92122	ND	ND	ND	0.0360739	0.242756	ND	ND	ND	0.0207597	5.18515	ND
FBgn0001263	2R	5.02522	221.951	180.034	260.503	ND	ND	0.21562	20.572	ND	ND	ND	0.218592	6.28765	ND
FBgn0001269	2R	0.773338	3.57199	1.13375	2.1253	ND	ND	0.104116	0.536989	ND	ND	ND	0.0594284	7.92719	ND
FBgn0001276	2R	25.7341	ND	7.84314	10.5679	ND	ND	8.68662	15.2192	ND	ND	ND	20.6764	13.1634	ND
FBgn0001280	3R	32.9661	18.6391	18.37	29.8146	ND	ND	29.2541	61.2704	ND	ND	ND	113.624	47.374	ND
FBgn0001281	3R	0.84089	ND	ND	ND	ND	ND	0.71252	0.33224	ND	ND	ND	0.0581162	3.66656	ND
FBgn0001285	2R	ND	ND	ND	ND	ND	ND	0.835778	104.023	ND	ND	ND	0.0537537	7.18109	ND
FBgn0001291	2R	32.9772	17.6345	18.5421	29.5725	ND	ND	34.5797	30.8929	ND	ND	ND	59.0229	23.2545	ND
FBgn0001296	3R	15.6251	21.228	22.6186	23.7104	ND	ND	97.6911	44.5094	ND	ND	ND	19.0546	136.021	ND
FBgn0001297	3R	18.4473	41.2903	46.2415	44.3235	ND	ND	23.851	28.8021	ND	ND	ND	10.6951	31.9845	ND
FBgn0001301	2L	9.76082	10.8324	8.69781	7.09744	ND	ND	14.2199	21.3836	ND	ND	ND	21.1503	17.3247	ND
FBgn0001308	2R	31.0335	31.406	36.634	30.4369	ND	ND	46.7758	106.091	ND	ND	ND	80.8907	60.4786	ND
FBgn0001311	3R	0.0880317	18.8927	26.0216	0.391259	ND	ND	0.0510347	0.664412	ND	ND	ND	0.116282	6.21743	ND
FBgn0001313	YHet	0.160281	4.54374	0.0757695	ND	ND	ND	0.0744154	0.0122549	ND	ND	ND	0.00622676	2.46395	ND
FBgn0001314	YHet	0.172263	3.28495	ND	ND	ND	ND	0.0384374	0.00435475	ND	ND	ND	0.00265973	2.78271	ND
FBgn0001315	YHet	0.103515	4.08881	ND	ND	ND	ND	0.127711	0.0025308	ND	ND	ND	0.00429688	2.92998	ND
FBgn0001316	3L	6.65984	21.7864	20.012	18.1379	ND	ND	14.2008	73.1275	ND	ND	ND	56.2805	70.8379	ND
FBgn0001319	2R	9.73126	13.3738	2.9163	4.00432	ND	ND	0.229554	0.454081	ND	ND	ND	0.209167	9.43559	ND
FBgn0001320	3L	0.392317	11.7851	7.86002	10.9854	ND	ND	0.472486	2.32963	ND	ND	ND	0.127148	8.12257	ND
FBgn0001321	3R	1.05539	11.7627	10.4693	2.52451	ND	ND	0.205094	0.702449	ND	ND	ND	0.239813	3.79647	ND
FBgn0001323	3L	0.535273	12.2038	6.61257	3.92634	ND	ND	0.312071	1.44989	ND	ND	ND	0.495968	5.38491	ND
FBgn0001324	3L	4.39403	5.67721	5.10587	4.83694	ND	ND	3.68101	15.0663	ND	ND	ND	11.2203	20.8607	ND
FBgn0001325	2R	2.55769	5.49286	1.30286	1.42624	ND	ND	0.228861	0.494588	ND	ND	ND	0.0169206	3.42524	ND
FBgn0001330	X	2.95202	4.33019	2.29607	ND	ND	ND	1.67359	14.0553	ND	ND	ND	16.7802	27.6746	ND
FBgn0001332	2R	13.4316	15.3519	15.2384	23.8766	ND	ND	28.3043	55.4794	ND	ND	ND	80.049	71.8238	ND
FBgn0001337	X	10.4344	11.0437	11.4233	15.5009	ND	ND	7.52157	33.931	ND	ND	ND	32.9632	33.7784	ND
FBgn0001341	X	3.13921	3.78708	3.11886	3.25518	ND	ND	2.18711	19.2158	ND	ND	ND	21.7407	53.5326	ND
FBgn0001404	X	60.1877	53.1687	42.4057	43.0321	ND	ND	67.2717	46.05	ND	ND	ND	72.2077	25.9186	ND
FBgn0001491	X	51.4737	26.2826	23.2523	29.0349	ND	ND	24.161	33.1205	ND	ND	ND	59.8861	46.2417	ND
FBgn0001565	X	49.8227	37.3392	32.5116	45.9663	ND	ND	40.9742	73.5939	ND	ND	ND	58.2201	96.9346	ND
FBgn0001612	X	10.4149	8.80423	7.01897	6.5537	ND	ND	3.398	27.5186	ND	ND	ND	22.724	14.8482	ND
FBgn0001624	X	39.8698	83.9454	65.42	60.4133	ND	ND	7.99541	28.3778	ND	ND	ND	32.7675	36.4006	ND
FBgn0001941	2L	25.3386	17.3304	17.6256	23.267	ND	ND	139.165	55.1971	ND	ND	ND	72.5988	48.602	ND
FBgn0001942	2L	635.335	461.941	513.833	670.657	ND	ND	782.707	627.877	ND	ND	ND	555.863	1284.85	ND
FBgn0001961	2L	53.7166	27.5813	28.3287	46.1224	ND	ND	79.3172	76.5936	ND	ND	ND	60.3308	90.2407	ND
FBgn0001965	2L	18.8588	11.9239	10.8516	15.9153	ND	ND	9.39052	25.2256	ND	ND	ND	39.3388	23.1302	ND
FBgn0001967	2L	ND	ND	ND	ND	ND	ND	0.204862	0.0211553	ND	ND	ND	0	4.67519	ND
FBgn0001970	2L	3.90962	ND	4.31021	3.87818	ND	ND	1.64096	8.92953	ND	ND	ND	9.46256	16.5257	ND
FBgn0001974	2L	8.91947	6.95273	5.87579	6.71558	ND	ND	4.58384	25.5165	ND	ND	ND	22.083	17.8577	ND
FBgn0001977	2L	10.4489	24.2324	32.7021	20.5087	ND	ND	14.5105	20.219	ND	ND	ND	35.0892	17.9568	ND
FBgn0001978	2L	10.8851	9.76568	10.1686	10.726	ND	ND	13.215	68.0855	ND	ND	ND	65.5386	81.1177	ND
FBgn0001981	2L	0.113086	ND	1.01969	ND	ND	ND	4.42107	1.06073	ND	ND	ND	0.0929568	4.67011	ND
FBgn0001983	2L	0.15429	ND	ND	ND	ND	ND	0.0620547	0.5067	ND	ND	ND	0.0595957	4.41609	ND
FBgn0001986	2L	6.18437	5.37049	4.78837	6.42221	ND	ND	4.39817	25.4552	ND	ND	ND	16.3389	46.7308	ND
FBgn0001987	2L	3.89301	11.9354	10.8611	7.95422	ND	ND	10.3953	8.16493	ND	ND	ND	3.21557	8.00331	ND
FBgn0001989	2L	153.989	79.139	77.0861	79.9071	ND	ND	105.486	62.0132	ND	ND	ND	33.2252	76.2627	ND
FBgn0001990	2L	6.69608	6.42082	5.60452	6.55867	ND	ND	6.76131	22.4404	ND	ND	ND	23.5961	13.4712	ND
FBgn0001991	2L	32.1164	38.6168	32.8293	40.83	ND	ND	0.547934	4.89375	ND	ND	ND	0.135336	7.84678	ND
FBgn0001992	2L	3.55765	6.0374	2.35076	2.97473	ND	ND	1.27975	1.24209	ND	ND	ND	1.48032	3.92025	ND
FBgn0001994	2L	21.966	44.4488	28.4108	28.12	ND	ND	13.5826	40.8897	ND	ND	ND	50.2824	49.8127	ND
FBgn0001995	2L	48.8796	14.2789	14.0572	29.9887	ND	ND	39.2042	44.6595	ND	ND	ND	27.871	40.4317	ND
FBgn0002021	2L	29.3705	12.7693	13.3569	19.4084	ND	ND	16.2391	21.7022	ND	ND	ND	13.3596	39.9336	ND
FBgn0002022	2L	19.7768	16.5757	22.408	25.6387	ND	ND	45.4752	39.8102	ND	ND	ND	26.0761	34.508	ND
FBgn0002023	2L	12.5782	10.9585	3.63147	6.23369	ND	ND	3.28664	1.04024	ND	ND	ND	0.161421	11.6979	ND
FBgn0002031	2L	88.8827	37.7723	41.3473	83.4766	ND	ND	101.116	184.142	ND	ND	ND	98.3548	333.369	ND
FBgn0002036	2L	33.5365	15.6571	14.4104	24.056	ND	ND	8.81029	8.82306	ND	ND	ND	8.85028	8.90231	ND
FBgn0002044	2L	21.3598	24.8229	23.6441	21.6145	ND	ND	22.318	49.6148	ND	ND	ND	72.598	58.9353	ND
FBgn0002069	2R	17.9089	19.2973	26.1806	26.3233	ND	ND	71.8078	80.1112	ND	ND	ND	47.0887	113.312	ND
FBgn0002121	2L	3.76085	27.1337	23.4943	13.6852	ND	ND	25.6718	51.9792	ND	ND	ND	26.7926	24.4066	ND
FBgn0002174	2R	26.9705	13.1255	11.806	17.7379	ND	ND	25.4179	39.3026	ND	ND	ND	38.1834	75.1383	ND
FBgn0002183	3L	9.71044	8.11839	8.3048	9.91665	ND	ND	9.96063	115.119	ND	ND	ND	148.966	100.127	ND
FBgn0002283	3L	34.1376	13.7884	10.4059	21.6455	ND	ND	11.1091	58.4282	ND	ND	ND	45.5886	45.39	ND
FBgn0002284	3L	58.1272	70.5857	94.4983	57.309	ND	ND	88.7156	191.764	ND	ND	ND	122.033	171.772	ND
FBgn0002306	3R	1.94601	14.1214	17.2854	6.87641	ND	ND	0.511197	1.83596	ND	ND	ND	0.244435	8.14397	ND
FBgn0002354	3R	46.9096	16.5771	14.1461	29.9257	ND	ND	19.1397	17.6127	ND	ND	ND	8.46651	13.522	ND
FBgn0002413	3R	38.2784	41.9735	44.9686	37.7289	ND	ND	17.0918	116.371	ND	ND	ND	258.252	66.194	ND
FBgn0002431	3R	16.5324	24.1383	25.2943	23.7393	ND	ND	22.4064	48.2468	ND	ND	ND	42.7015	44.704	ND
FBgn0002440	3L	0.122119	12.4669	14.2269	ND	ND	ND	0.0294238	0.034855	ND	ND	ND	0.02191	3.53009	ND
FBgn0002441	3R	9.99103	8.98808	8.26087	7.26353	ND	ND	7.61445	20.9583	ND	ND	ND	29.6872	18.104	ND
FBgn0002466	3L	0.316065	1.99736	0.114893	ND	ND	ND	0.221543	19.254	ND	ND	ND	41.4787	11.3615	ND
FBgn0002521	4	56.666	49.2565	38.0292	32.8591	ND	ND	14.016	22.0823	ND	ND	ND	15.0199	11.9102	ND
FBgn0002522	3R	0.505781	4.96403	1.40469	1.43044	ND	ND	0.108879	1.10045	ND	ND	ND	0.0850374	8.45035	ND
FBgn0002524	2L	21.6255	12.834	11.5249	14.0372	ND	ND	19.7112	32.2148	ND	ND	ND	29.9571	28.6285	ND
FBgn0002525	2L	13.3258	15.0706	10.1767	14.6714	ND	ND	7.52228	82.7034	ND	ND	ND	146.466	102.039	ND
FBgn0002526	3L	1.60264	5.98109	14.1789	2.92911	ND	ND	3.12957	14.6032	ND	ND	ND	8.90542	83.5136	ND
FBgn0002528	3L	2.35146	10.0359	17.343	5.67271	ND	ND	7.47083	13.8188	ND	ND	ND	14.4353	66.5207	ND
FBgn0002531	2R	ND	ND	1.16052	ND	ND	ND	ND	0.0688214	ND	ND	ND	0.00189394	6.23824	ND
FBgn0002533	2R	0.462784	ND	ND	ND	ND	ND	ND	0.033518	ND	ND	ND	0.0604123	5.96774	ND
FBgn0002534	2R	1.34152	ND	ND	ND	ND	ND	1.26211	0.0987634	ND	ND	ND	0	6.94044	ND
FBgn0002535	2R	ND	ND	ND	ND	ND	ND	0.440669	ND	ND	ND	ND	0	3.86446	ND
FBgn0002542	3R	0.917133	3.19366	1.50072	1.43	ND	ND	2.18111	59.2724	ND	ND	ND	49.5239	34.795	ND
FBgn0002543	2L	4.93215	5.06504	3.74964	3.4516	ND	ND	2.06578	2.53557	ND	ND	ND	0.119356	6.77657	ND
FBgn0002552	2R	4.66587	3.49569	3.51869	6.05401	ND	ND	5.81321	33.7534	ND	ND	ND	78.4428	23.8337	ND
FBgn0002561	X	ND	ND	ND	ND	ND	ND	0.190019	0.787483	ND	ND	ND	ND	3.67261	ND
FBgn0002562	X	ND	5.74668	6.30386	ND	ND	ND	0.0154733	0.33043	ND	ND	ND	0.00582902	3.81254	ND
FBgn0002563	2L	0.307544	64.9027	72.3665	3.11509	ND	ND	0.372815	10.1236	ND	ND	ND	0.0522928	8.10454	ND
FBgn0002564	3L	1.15214	11.4451	9.38669	ND	ND	ND	0.0734776	1.60795	ND	ND	ND	0.0827378	4.87155	ND
FBgn0002565	3L	5.78634	131.041	183.626	11.5877	ND	ND	4.44994	59.0242	ND	ND	ND	0.235502	7.38582	ND
FBgn0002566	2L	25.6819	21.1825	18.0912	23.2027	ND	ND	11.1396	10.5944	ND	ND	ND	5.98798	7.9597	ND
FBgn0002567	2R	7.27854	122.5	126.032	100.85	ND	ND	100.426	61.4073	ND	ND	ND	34.0574	55.0379	ND
FBgn0002569	2R	ND	ND	ND	ND	ND	ND	6.35536	11.5827	ND	ND	ND	0.0671506	4.34	ND
FBgn0002570	2R	ND	ND	2.76217	2.80898	ND	ND	3.4716	131.633	ND	ND	ND	0.185409	5.1192	ND
FBgn0002571	2R	ND	ND	ND	ND	ND	ND	6.38161	15.6843	ND	ND	ND	0.0892553	6.04488	ND
FBgn0002573	3L	1.37844	ND	0.359307	ND	ND	ND	0.141937	0.740568	ND	ND	ND	0.0484175	4.99746	ND
FBgn0002576	X	0.781889	8.34925	3.79051	10.4293	ND	ND	0.104027	0.872595	ND	ND	ND	0.411693	9.28991	ND
FBgn0002577	X	0.692266	4.87016	0.337537	ND	ND	ND	0.441409	0.37405	ND	ND	ND	1.3066	5.5386	ND
FBgn0002578	3R	0.245731	ND	ND	ND	ND	ND	0.242724	5.75046	ND	ND	ND	0.00387896	2.78257	ND
FBgn0002579	X	1436.01	694.327	778.695	1908.32	ND	ND	973.727	2148.75	ND	ND	ND	1297.22	1706.42	ND
FBgn0002590	X	231.456	248.628	299.992	696.418	ND	ND	614.371	433.403	ND	ND	ND	150.946	1021.53	ND
FBgn0002592	3R	ND	ND	2.39244	ND	ND	ND	ND	1.00113	ND	ND	ND	0.21316	5.58966	ND
FBgn0002593	2L	666.158	731.139	653.605	1762.33	ND	ND	1544.87	1591.76	ND	ND	ND	1083.92	1582.94	ND
FBgn0002607	2R	567.983	260.389	380.567	888.385	ND	ND	816.251	1309.94	ND	ND	ND	737.581	1101.88	ND
FBgn0002609	3R	3.26373	ND	3.57574	2.22184	ND	ND	0.549833	5.6225	ND	ND	ND	2.13096	17.9883	ND
FBgn0002622	3R	639.857	375.699	482.292	1276.75	ND	ND	1367.66	2252.95	ND	ND	ND	1673.09	3024.87	ND
FBgn0002626	3R	682.772	213.441	300.6	1141.63	ND	ND	1121.45	1467.41	ND	ND	ND	858.227	1479.7	ND
FBgn0002629	3R	1.67719	ND	ND	ND	ND	ND	0.841672	2.48334	ND	ND	ND	0	4.97295	ND
FBgn0002631	3R	ND	ND	ND	ND	ND	ND	ND	1.42907	ND	ND	ND	0.116362	6.91013	ND
FBgn0002632	3R	ND	ND	ND	ND	ND	ND	0.0971771	0.282518	ND	ND	ND	0.0358203	3.62869	ND
FBgn0002633	3R	ND	ND	0.781624	ND	ND	ND	ND	2.31623	ND	ND	ND	0.273065	7.21155	ND
FBgn0002638	3L	19.2219	9.7762	9.8261	11.8475	ND	ND	13.2944	171.407	ND	ND	ND	433.204	158.326	ND
FBgn0002641	X	3.05193	5.14558	3.02473	5.97308	ND	ND	10.8345	16.4629	ND	ND	ND	9.99199	16.6804	ND
FBgn0002643	2R	14.8457	29.4257	25.9034	19.1349	ND	ND	3.83816	16.6674	ND	ND	ND	32.0514	26.4846	ND
FBgn0002645	3R	15.4571	25.6536	25.5195	16.06	ND	ND	9.85823	50.0891	ND	ND	ND	42.8481	33.8078	ND
FBgn0002652	2L	0.762822	ND	1.97886	1.7224	ND	ND	2.0913	31.8001	ND	ND	ND	59.5452	18.9335	ND
FBgn0002673	2L	2.16803	5.30611	0.650748	1.73514	ND	ND	0.579834	43.1607	ND	ND	ND	69.0661	12.5533	ND
FBgn0002707	X	3.06895	4.56945	1.49139	5.2217	ND	ND	2.09238	16.7523	ND	ND	ND	8.45747	19.1607	ND
FBgn0002709	X	0.947616	4.41046	0.58598	1.64804	ND	ND	0.46231	9.20152	ND	ND	ND	15.2177	12.3308	ND
FBgn0002715	2R	2.97919	ND	1.4955	5.86458	ND	ND	1.10529	21.2409	ND	ND	ND	27.1261	11.0114	ND
FBgn0002716	2R	4.53969	20.0022	18.3779	16.0161	ND	ND	3.34652	14.1202	ND	ND	ND	5.29886	12.321	ND
FBgn0002719	3R	62.9693	81.5478	146.83	164.8	ND	ND	300.701	171.686	ND	ND	ND	30.1383	62.7638	ND
FBgn0002723	X	13.415	24.5927	15.5762	13.1302	ND	ND	4.2185	10.2478	ND	ND	ND	4.6895	12.8239	ND
FBgn0002732	3R	ND	ND	ND	ND	ND	ND	1.4013	2.86161	ND	ND	ND	0.825653	6.13375	ND
FBgn0002733	3R	8.43047	14.8241	9.73051	10.6043	ND	ND	7.45112	6.95066	ND	ND	ND	1.51655	20.9075	ND
FBgn0002734	3R	ND	ND	ND	ND	ND	ND	0.183253	0.542479	ND	ND	ND	0.0527552	3.81167	ND
FBgn0002735	3R	ND	24.8573	ND	ND	ND	ND	ND	2.38157	ND	ND	ND	ND	5.33156	ND
FBgn0002736	2R	37.2483	13.453	14.8241	17.9565	ND	ND	19.8866	40.5062	ND	ND	ND	61.1343	62.6788	ND
FBgn0002772	3R	9.52855	944.711	956.039	143.096	ND	ND	21.1511	66.8936	ND	ND	ND	3.64734	47.4765	ND
FBgn0002773	3R	12.2407	1889.11	1679.69	227.097	ND	ND	34.2319	120.836	ND	ND	ND	4.03512	125.934	ND
FBgn0002774	2R	33.6524	27.0942	23.1392	35.4478	ND	ND	8.68603	15.9627	ND	ND	ND	15.8818	21.7566	ND
FBgn0002775	3L	17.5698	16.8419	7.81578	9.38629	ND	ND	6.43764	24.7804	ND	ND	ND	32.319	16.0593	ND
FBgn0002778	3L	28.3988	19.5002	13.0765	17.704	ND	ND	79.589	39.9752	ND	ND	ND	37.9372	41.1688	ND
FBgn0002780	3R	40.4283	35.3392	50.4745	47.2252	ND	ND	52.6722	202.804	ND	ND	ND	434.664	321.167	ND
FBgn0002781	3R	156.728	86.0464	63.3496	138.81	ND	ND	39.0291	291.174	ND	ND	ND	541.087	221.097	ND
FBgn0002783	3R	18.4784	12.7884	12.5184	19.9287	ND	ND	13.5108	83.0068	ND	ND	ND	200.718	60.062	ND
FBgn0002787	2R	48.8977	71.7036	99.4005	39.1219	ND	ND	67.0874	169.449	ND	ND	ND	314.216	146.494	ND
FBgn0002789	2R	5.52162	327.141	275.821	207.134	ND	ND	22.8648	134.638	ND	ND	ND	17.2086	74.9697	ND
FBgn0002791	2R	10.7907	7.92631	6.7971	8.80107	ND	ND	4.59599	14.7308	ND	ND	ND	21.5084	13.0045	ND
FBgn0002838	3R	ND	ND	ND	ND	ND	ND	ND	0.130682	ND	ND	ND	0.065113	4.82108	ND
FBgn0002842	3L	ND	ND	ND	ND	ND	ND	0.0718758	0.228727	ND	ND	ND	0.0426022	4.09462	ND
FBgn0002855	2L	ND	ND	ND	ND	ND	ND	0.396024	0.14716	ND	ND	ND	0	2.90545	ND
FBgn0002856	2L	ND	ND	ND	ND	ND	ND	0.214409	0.232038	ND	ND	ND	0.137784	2.57999	ND
FBgn0002862	3R	1.627	ND	ND	ND	ND	ND	0.242329	1.67875	ND	ND	ND	0.188872	3.91739	ND
FBgn0002863	3R	2.02423	ND	ND	ND	ND	ND	1.99639	2.02395	ND	ND	ND	0	1.28392	ND
FBgn0002865	3R	0.075442	ND	ND	ND	ND	ND	0.0641934	0.557514	ND	ND	ND	0.084319	6.1633	ND
FBgn0002868	3R	1117.5	313.888	291.94	765.779	ND	ND	3840.43	198.93	ND	ND	ND	19.2069	12.6643	ND
FBgn0002869	3R	0.740031	ND	3.50631	ND	ND	ND	1.40456	52.679	ND	ND	ND	0.754366	6.84485	ND
FBgn0002872	3L	3.1131	3.60354	1.79051	2.40495	ND	ND	1.6344	33.4328	ND	ND	ND	47.0474	19.959	ND
FBgn0002873	X	0.0725214	2.83931	0.222384	0.496916	ND	ND	0.228805	37.9864	ND	ND	ND	71.2778	24.1451	ND
FBgn0002878	X	1.45866	2.55033	1.25799	2.02655	ND	ND	0.524622	18.3614	ND	ND	ND	23.5162	14.5454	ND
FBgn0002887	2L	4.63988	6.51409	3.39398	4.44972	ND	ND	2.05578	12.958	ND	ND	ND	18.7247	9.16297	ND
FBgn0002891	2R	3.05444	3.16068	2.2178	2.40406	ND	ND	2.33894	8.16427	ND	ND	ND	11.2568	8.6588	ND
FBgn0002899	3L	0.627752	ND	1.56961	1.00478	ND	ND	0.369493	19.7652	ND	ND	ND	20.0994	8.6926	ND
FBgn0002901	3L	2.39675	3.39252	1.30832	2.07435	ND	ND	1.59497	10.8483	ND	ND	ND	10.6166	9.32272	ND
FBgn0002905	3R	1.40608	3.16448	1.05968	ND	ND	ND	0.617958	6.00038	ND	ND	ND	9.71622	11.4789	ND
FBgn0002906	3R	2.70457	4.44337	3.02806	2.52926	ND	ND	1.57558	16.1213	ND	ND	ND	35.2452	10.3694	ND
FBgn0002909	3L	ND	ND	ND	ND	ND	ND	ND	0.129647	ND	ND	ND	0.153729	ND	ND
FBgn0002914	X	31.4961	23.1144	22.2396	26.3658	ND	ND	21.3094	61.628	ND	ND	ND	102.315	48.4745	ND
FBgn0002917	X	30.5487	22.9204	18.617	22.6989	ND	ND	0.0762081	1.98185	ND	ND	ND	0.119557	11.2374	ND
FBgn0002921	3R	1444.55	1013.7	1088.3	549.641	ND	ND	1156.16	215.503	ND	ND	ND	207.107	116.969	ND
FBgn0002922	3R	ND	ND	1.08846	ND	ND	ND	1.23588	0.638142	ND	ND	ND	0.00937772	3.91059	ND
FBgn0002924	3R	3.87621	ND	1.17355	2.17526	ND	ND	1.71012	45.6355	ND	ND	ND	80.7363	31.3989	ND
FBgn0002926	3L	0.45826	2.01566	0.353549	ND	ND	ND	0.298886	20.0252	ND	ND	ND	ND	21.7913	ND
FBgn0002930	2R	54.0802	49.6255	107.043	90.2863	ND	ND	5.46872	22.5131	ND	ND	ND	0.531513	10.4679	ND
FBgn0002931	2L	4.01626	9.33021	5.23083	4.7324	ND	ND	2.48637	1.23152	ND	ND	ND	0.0708921	6.77005	ND
FBgn0002932	3R	4.03163	14.5036	5.07523	3.74605	ND	ND	6.12312	14.0438	ND	ND	ND	13.863	12.1023	ND
FBgn0002933	X	ND	ND	ND	ND	ND	ND	ND	0.217461	ND	ND	ND	0.0274697	3.52132	ND
FBgn0002936	2L	2.2826	79.2172	60.3925	170.965	ND	ND	0.0211829	7.76508	ND	ND	ND	0.0968332	5.22167	ND
FBgn0002937	3R	95.6112	25.079	37.5297	67.2009	ND	ND	0.0204074	3.33587	ND	ND	ND	0.0050635	4.79903	ND
FBgn0002938	2L	5.7156	793.464	775.479	602.943	ND	ND	0.714756	30.7238	ND	ND	ND	0.19307	6.12208	ND
FBgn0002939	2L	0.729678	7.59754	25.2067	7.72083	ND	ND	103.345	2.93517	ND	ND	ND	0.00191477	3.90766	ND
FBgn0002940	3R	73.3139	6515.6	5214.3	17369.7	ND	ND	1.1069	648.975	ND	ND	ND	8.19219	5.56549	ND
FBgn0002941	3R	3.99029	4.48163	1.14251	2.47823	ND	ND	0.0200476	0.453914	ND	ND	ND	0.0492461	9.77231	ND
FBgn0002945	3L	5.46653	10.109	6.9392	6.71175	ND	ND	5.14675	2.87779	ND	ND	ND	0.336444	9.40559	ND
FBgn0002948	X	22.1552	18.0826	8.56767	18.569	ND	ND	4.52585	44.8347	ND	ND	ND	38.4847	30.9352	ND
FBgn0002962	3R	0.480557	ND	ND	ND	ND	ND	0.723193	132.633	ND	ND	ND	92.9418	68.6287	ND
FBgn0002968	X	ND	ND	ND	ND	ND	ND	ND	ND	ND	ND	ND	ND	ND	ND
FBgn0002973	2L	17.9239	27.7544	23.0243	17.2363	ND	ND	132.252	28.4675	ND	ND	ND	16.3804	20.1887	ND
FBgn0002985	2L	0.613981	ND	0.975954	1.10267	ND	ND	6.87854	3.505	ND	ND	ND	0.121906	5.76697	ND
FBgn0002989	2L	4.44382	4.30249	2.86718	3.19106	ND	ND	2.29124	16.7509	ND	ND	ND	12.7731	15.732	ND
FBgn0003002	3R	5.02585	3.39135	1.36444	2.13581	ND	ND	0.0704387	0.789033	ND	ND	ND	0.181988	8.64725	ND
FBgn0003008	2R	43.6713	19.9168	17.3578	23.5973	ND	ND	18.6883	20.4077	ND	ND	ND	25.0882	23.9767	ND
FBgn0003009	2R	ND	ND	ND	ND	ND	ND	0.0192628	0.0329408	ND	ND	ND	0.134013	4.55371	ND
FBgn0003011	3R	39.5545	11.1836	11.9549	17.2834	ND	ND	ND	0.39715	ND	ND	ND	ND	4.58362	ND
FBgn0003015	3R	0.234516	4.81867	ND	ND	ND	ND	2.16334	314.121	ND	ND	ND	ND	530.511	ND
FBgn0003016	2L	6.41789	17.9758	15.8368	14.2784	ND	ND	8.66016	22.803	ND	ND	ND	22.5345	23.0322	ND
FBgn0003022	2R	ND	ND	ND	ND	ND	ND	ND	ND	ND	ND	ND	ND	ND	ND
FBgn0003023	X	0.389923	4.13714	0.259762	0.762973	ND	ND	0.910453	104.686	ND	ND	ND	ND	120.101	ND
FBgn0003028	X	0.443916	11.4706	4.45679	3.43903	ND	ND	0.449134	53.804	ND	ND	ND	68.5757	88.903	ND
FBgn0003034	3L	ND	ND	ND	ND	ND	ND	0.715469	1.17104	ND	ND	ND	0	4.37225	ND
FBgn0003041	3L	4.35961	8.94478	4.15513	5.12717	ND	ND	1.50629	33.552	ND	ND	ND	49.7274	30.7562	ND
FBgn0003042	3L	38.8089	16.7807	11.8348	11.8537	ND	ND	3.40713	11.4928	ND	ND	ND	28.2712	11.5542	ND
FBgn0003044	2R	10.8274	11.669	8.64741	6.45275	ND	ND	4.05473	57.0648	ND	ND	ND	80.8164	39.2983	ND
FBgn0003046	2L	ND	ND	ND	18.7753	ND	ND	0.0697641	10.6086	ND	ND	ND	0.105954	7.2389	ND
FBgn0003048	X	3.27885	9.48966	10.9747	6.01766	ND	ND	2.24782	17.3407	ND	ND	ND	16.4992	18.0296	ND
FBgn0003053	X	0.301168	11.2649	5.97043	4.79124	ND	ND	1.18336	9.64726	ND	ND	ND	5.58817	23.7218	ND
FBgn0003057	X	ND	ND	ND	ND	ND	ND	ND	0.510399	ND	ND	ND	0.0896199	8.55958	ND
FBgn0003060	3R	ND	ND	ND	6.30086	ND	ND	ND	0.257444	ND	ND	ND	0.00899012	4.86326	ND
FBgn0003062	2R	12.6428	7.78306	11.7659	50.621	ND	ND	15.4698	191.302	ND	ND	ND	52.7036	643.189	ND
FBgn0003065	3R	ND	ND	2.12426	ND	ND	ND	0.396212	0.419347	ND	ND	ND	0.237386	8.60018	ND
FBgn0003067	2R	3.07165	189.602	378.538	308.717	ND	ND	117.371	135.746	ND	ND	ND	2.5455	7.61684	ND
FBgn0003068	X	8.11194	10.6982	13.5055	25.6341	ND	ND	5.72573	4.24082	ND	ND	ND	1.71488	13.8001	ND
FBgn0003071	2R	101.545	67.3023	77.3896	75.1053	ND	ND	45.4167	54.1446	ND	ND	ND	36.0049	39.8128	ND
FBgn0003074	2R	171.57	91.0001	198.291	110.163	ND	ND	264.791	122.173	ND	ND	ND	117.471	105.395	ND
FBgn0003076	3L	65.1311	93.0496	156.873	127.029	ND	ND	715.184	121.831	ND	ND	ND	43.7087	89.9323	ND
FBgn0003079	X	16.6097	13.5271	7.41319	11.8432	ND	ND	7.5666	19.8063	ND	ND	ND	21.0789	19.2953	ND
FBgn0003082	2R	4.95617	ND	7.90213	14.3522	ND	ND	1.88992	64.2006	ND	ND	ND	11.6842	34.6064	ND
FBgn0003086	X	ND	ND	ND	ND	ND	ND	0.189873	0.0348296	ND	ND	ND	0.00718872	3.47912	ND
FBgn0003087	2L	ND	ND	ND	ND	ND	ND	0.704307	25.4813	ND	ND	ND	83.3233	7.57755	ND
FBgn0003089	3L	1.92887	9.80929	3.14558	1.35732	ND	ND	0.383358	2.24534	ND	ND	ND	0.894035	15.5035	ND
FBgn0003090	2R	0.883815	7.03495	3.15532	4.27281	ND	ND	0.368398	1.02283	ND	ND	ND	0.269887	15.3369	ND
FBgn0003091	2R	70.6834	80.8137	56.4947	58.8829	ND	ND	0.720684	4.49681	ND	ND	ND	1.32025	7.75474	ND
FBgn0003093	3R	83.2181	84.2098	85.1186	40.2372	ND	ND	21.5817	14.1735	ND	ND	ND	10.9785	18.8635	ND
FBgn0003114	2R	ND	ND	ND	ND	ND	ND	0.540574	53.2223	ND	ND	ND	46.0954	16.8993	ND
FBgn0003116	X	14.8481	12.8062	15.3275	13.5792	ND	ND	9.79968	16.5084	ND	ND	ND	7.13475	18.3088	ND
FBgn0003117	3R	0.47822	4.25095	2.03684	2.04359	ND	ND	0.185826	1.09094	ND	ND	ND	0.0963863	5.48411	ND
FBgn0003118	3R	7.01326	15.1876	8.09347	8.56356	ND	ND	8.70567	7.00194	ND	ND	ND	4.85299	23.4279	ND
FBgn0003124	3L	0.0966859	4.17015	ND	ND	ND	ND	1.27967	181.774	ND	ND	ND	112.326	81.9324	ND
FBgn0003129	3R	0.320973	ND	0.862292	ND	ND	ND	1.50969	0.862508	ND	ND	ND	0.227958	6.48587	ND
FBgn0003130	2R	2.18141	ND	0.321069	1.45329	ND	ND	0.588235	0.109822	ND	ND	ND	0.0217416	5.97597	ND
FBgn0003132	X	0.183013	ND	0.623729	ND	ND	ND	0.081723	0.0635107	ND	ND	ND	0.0465481	6.66508	ND
FBgn0003134	3R	62.4799	66.3193	67.1594	55.0658	ND	ND	44.1773	39.2652	ND	ND	ND	47.0097	32.2749	ND
FBgn0003137	3R	2.84714	13.9377	33.8834	31.4339	ND	ND	2.60239	17.0495	ND	ND	ND	0.775474	67.1116	ND
FBgn0003138	3L	12.8099	19.3686	14.3277	10.9434	ND	ND	8.2582	37.0382	ND	ND	ND	97.3884	27.5741	ND
FBgn0003139	X	28.0104	20.5953	18.3501	21.7803	ND	ND	23.2141	54.0578	ND	ND	ND	93.1544	66.709	ND
FBgn0003140	2R	ND	ND	ND	ND	ND	ND	0.050466	0	ND	ND	ND	0.00562383	3.35946	ND
FBgn0003141	2L	28.8634	101.773	222.77	59.5249	ND	ND	28.1202	31.1217	ND	ND	ND	72.2406	45.4437	ND
FBgn0003145	2L	ND	ND	ND	ND	ND	ND	0.0283582	0.239273	ND	ND	ND	0.0285861	5.9618	ND
FBgn0003149	3L	2.09978	337.162	358.516	34.8724	ND	ND	10.687	73.0861	ND	ND	ND	5.07823	72.2393	ND
FBgn0003159	X	5.02513	19.7307	22.505	12.8556	ND	ND	39.3774	30.5653	ND	ND	ND	53.2806	23.1975	ND
FBgn0003162	2R	19.8527	283.769	343.995	60.1954	ND	ND	0.84287	12.3499	ND	ND	ND	4.41797	8.79287	ND
FBgn0003165	3R	45.348	45.8673	43.9672	24.3439	ND	ND	7.14502	32.5626	ND	ND	ND	42.2419	46.4187	ND
FBgn0003169	3R	29.5404	22.3369	20.6639	20.9329	ND	ND	30.8036	23.5357	ND	ND	ND	28.1542	22.0467	ND
FBgn0003174	2R	0.321899	3.81679	2.0413	1.05399	ND	ND	0.0638553	1.69601	ND	ND	ND	0.993061	8.57708	ND
FBgn0003175	2R	19.6629	16.4997	14.1909	21.1871	ND	ND	11.2749	18.9651	ND	ND	ND	26.6679	20.3345	ND
FBgn0003178	3R	630.218	254.307	360.847	283.35	ND	ND	288.449	398.772	ND	ND	ND	332.589	262.659	ND
FBgn0003187	2L	0.124201	4.27906	0.868726	ND	ND	ND	0.477543	29.8114	ND	ND	ND	31.8103	20.1008	ND
FBgn0003189	X	1.05486	3.5147	3.71418	4.19541	ND	ND	0.663065	28.1523	ND	ND	ND	16.5934	111.021	ND
FBgn0003204	X	46.6978	35.0026	49.1002	50.2402	ND	ND	37.1769	116.534	ND	ND	ND	58.5925	170.898	ND
FBgn0003205	3R	90.8912	38.7188	41.4034	41.3709	ND	ND	37.9718	74.988	ND	ND	ND	86.6222	40.7816	ND
FBgn0003206	3L	29.6748	34.1466	34.1323	26.716	ND	ND	20.3502	26.938	ND	ND	ND	ND	35.914	ND
FBgn0003209	2L	13.2096	19.6317	21.0382	29.2312	ND	ND	6.22388	20.5146	ND	ND	ND	32.5743	20.0591	ND
FBgn0003210	X	11.4792	16.7177	16.3096	13.3735	ND	ND	7.61944	31.2283	ND	ND	ND	33.4024	28.3345	ND
FBgn0003218	X	44.5043	69.2115	58.2529	38.5016	ND	ND	28.842	19.4305	ND	ND	ND	10.8392	17.6525	ND
FBgn0003227	3R	13.1988	8.55383	6.28829	5.84684	ND	ND	0.194673	4.14426	ND	ND	ND	6.5017	7.74063	ND
FBgn0003231	2L	102.573	82.6206	106.85	106.727	ND	ND	253.234	162.326	ND	ND	ND	226.126	76.1303	ND
FBgn0003248	3R	49.3172	103.703	72.4853	161.495	ND	ND	0.232742	3.84995	ND	ND	ND	0.0611871	3.87824	ND
FBgn0003249	3R	6.29466	497.337	488.339	561.94	ND	ND	0.041029	17.4843	ND	ND	ND	0.244605	5.95714	ND
FBgn0003250	3L	7.46274	449.818	289.191	1047.39	ND	ND	0.0447021	42.8429	ND	ND	ND	0.368092	5.37999	ND
FBgn0003254	2R	0.100272	3.83079	0.239122	0.586314	ND	ND	0.0549408	2.46974	ND	ND	ND	0.0475668	6.54603	ND
FBgn0003255	2L	2.33324	3.64971	1.85459	2.62835	ND	ND	0.040574	0.779507	ND	ND	ND	0.252927	5.591	ND
FBgn0003256	2RHet	51.6094	41.5576	53.2454	34.905	ND	ND	20.8441	17.0095	ND	ND	ND	7.59982	9.43462	ND
FBgn0003257	3R	8.07906	8.28751	5.90143	11.2278	ND	ND	14.9977	54.0283	ND	ND	ND	46.3975	162.635	ND
FBgn0003261	3R	169.531	133.416	118.82	230.878	ND	ND	139.214	282.605	ND	ND	ND	360.612	284.209	ND
FBgn0003267	3R	0.634165	ND	ND	ND	ND	ND	0.146272	0.116192	ND	ND	ND	0.281412	8.00031	ND
FBgn0003268	3R	0.981915	2.63108	0.896088	1.74901	ND	ND	0.350386	17.653	ND	ND	ND	16.908	13.5478	ND
FBgn0003270	2L	ND	ND	ND	ND	ND	ND	0.0913958	0.12941	ND	ND	ND	0	4.95213	ND
FBgn0003274	2R	689.257	813.162	849.054	2994.38	ND	ND	1540	3870.71	ND	ND	ND	1020.89	2951.75	ND
FBgn0003275	3R	49.1761	22.0051	22.4567	61.178	ND	ND	37.8687	82.6618	ND	ND	ND	220.976	95.6568	ND
FBgn0003277	X	8.45584	8.78801	11.5548	12.1747	ND	ND	11.0491	51.4908	ND	ND	ND	104.54	54.2574	ND
FBgn0003278	2L	2.99961	4.39647	3.50321	4.33297	ND	ND	2.45181	13.2743	ND	ND	ND	10.2678	30.4536	ND
FBgn0003279	3R	440.524	209.52	394.336	790.57	ND	ND	1045.19	1568.67	ND	ND	ND	1083.23	3631.93	ND
FBgn0003285	X	2.92715	9.80928	4.79291	2.786	ND	ND	0.304142	3.12933	ND	ND	ND	18.3222	19.4937	ND
FBgn0003292	3L	3.9953	4.88513	4.20035	4.40738	ND	ND	0.0750135	11.2033	ND	ND	ND	24.4627	10.7538	ND
FBgn0003295	3L	7.4457	ND	2.28855	3.77758	ND	ND	0.0400919	0.475584	ND	ND	ND	0.0340405	5.59033	ND
FBgn0003300	X	2.81404	ND	1.02796	1.81484	ND	ND	0.0802785	0.503317	ND	ND	ND	0.128301	8.2673	ND
FBgn0003301	X	36.1769	33.2434	29.4843	33.9831	ND	ND	2.21801	7.06704	ND	ND	ND	4.09502	10.1518	ND
FBgn0003302	X	19.9309	8.95037	5.07611	9.21818	ND	ND	2.23177	15.7798	ND	ND	ND	5.10072	14.598	ND
FBgn0003308	3R	5.10462	5.94347	9.90656	11.874	ND	ND	80.0668	6.2252	ND	ND	ND	0.0105108	5.35398	ND
FBgn0003310	2L	15.651	15.054	12.5301	14.0605	ND	ND	4.18236	31.3806	ND	ND	ND	54.3094	39.5731	ND
FBgn0003312	3R	ND	ND	0.653286	ND	ND	ND	0.0708046	3.19759	ND	ND	ND	0.661189	18.9903	ND
FBgn0003313	2L	ND	ND	ND	ND	ND	ND	ND	1.20086	ND	ND	ND	0.0286236	ND	ND
FBgn0003317	2R	27.6922	16.1067	13.5142	21.8914	ND	ND	10.714	23.8942	ND	ND	ND	39.9806	23.7267	ND
FBgn0003319	3R	1.42124	5.75028	1.0921	ND	ND	ND	0.427571	0.339412	ND	ND	ND	0.263516	10.7523	ND
FBgn0003321	X	91.5847	29.0399	28.8648	63.2648	ND	ND	27.5867	30.0129	ND	ND	ND	21.9157	20.4101	ND
FBgn0003326	2R	20.4145	10.8045	7.36009	6.33139	ND	ND	0.0618553	1.13559	ND	ND	ND	0.0245564	5.76797	ND
FBgn0003328	2R	3.38302	9.47965	13.6372	6.33909	ND	ND	39.7644	18.9487	ND	ND	ND	5.02546	6.8938	ND
FBgn0003330	3R	22.5904	6.40933	6.39411	12.2361	ND	ND	6.76449	27.5519	ND	ND	ND	16.2949	29.3955	ND
FBgn0003334	3R	21.1829	14.0128	16.3445	17.1736	ND	ND	8.75065	41.9952	ND	ND	ND	46.2395	29.5536	ND
FBgn0003339	3R	3.31905	10.3244	6.349	4.50484	ND	ND	0.129909	0.615838	ND	ND	ND	0.0742288	7.74993	ND
FBgn0003345	X	18.7569	48.8806	36.1192	18.8914	ND	ND	12.1592	12.0043	ND	ND	ND	12.6191	24.9948	ND
FBgn0003346	2L	5.63952	6.47376	5.42796	6.48404	ND	ND	3.43746	65.4407	ND	ND	ND	133.219	69.6633	ND
FBgn0003353	2R	55.464	22.7643	16.9146	34.7965	ND	ND	1.78714	5.32204	ND	ND	ND	6.08793	8.95647	ND
FBgn0003356	3R	0.475205	ND	ND	ND	ND	ND	16.7697	1463.3	ND	ND	ND	0.654074	3.72284	ND
FBgn0003357	3R	0.448001	ND	ND	ND	ND	ND	14.2577	1371.7	ND	ND	ND	0.95993	5.06189	ND
FBgn0003358	3R	0.323015	ND	ND	ND	ND	ND	1.00687	222.495	ND	ND	ND	0.120314	4.35838	ND
FBgn0003360	X	1556.89	2034.98	2237.58	1032.57	ND	ND	1585.79	842.467	ND	ND	ND	547.467	1678.75	ND
FBgn0003366	X	5.3911	6.07317	7.11453	11.7554	ND	ND	0.261678	3.94018	ND	ND	ND	0.755178	10.5173	ND
FBgn0003371	X	38.3581	109.271	107.119	93.9894	ND	ND	90.7342	53.2271	ND	ND	ND	28.2369	41.6041	ND
FBgn0003372	2L	0.16924	ND	0.506609	1.0203	ND	ND	0.0367843	0.137387	ND	ND	ND	0.238392	2.18927	ND
FBgn0003373	3L	0.509633	ND	ND	ND	ND	ND	0.125703	0.4597	ND	ND	ND	0.478466	4.38086	ND
FBgn0003374	X	0.422502	ND	0.712323	ND	ND	ND	0.342831	0.0837424	ND	ND	ND	0.127058	3.33645	ND
FBgn0003375	3R	ND	ND	ND	ND	ND	ND	ND	0.127199	ND	ND	ND	0	2.64964	ND
FBgn0003377	3L	ND	ND	ND	ND	ND	ND	ND	0.139719	ND	ND	ND	0	3.76822	ND
FBgn0003378	3L	0.834938	ND	ND	ND	ND	ND	ND	0	ND	ND	ND	0	4.88533	ND
FBgn0003380	X	86.1409	155.2	124.649	69.0246	ND	ND	1.2359	3.13504	ND	ND	ND	0.496783	10.731	ND
FBgn0003382	2R	0.115808	5.3522	0.293223	0.62375	ND	ND	0.0838851	0.238416	ND	ND	ND	0.0557649	7.15628	ND
FBgn0003386	2L	51.4697	34.8041	26.0074	27.6604	ND	ND	0.713875	2.47449	ND	ND	ND	0.281578	6.76694	ND
FBgn0003388	3L	1.0498	22.0794	0.992237	1.90682	ND	ND	0.454796	0.787961	ND	ND	ND	0.401386	4.83106	ND
FBgn0003390	X	4.2492	7.47194	11.8257	16.098	ND	ND	1.53893	5.8398	ND	ND	ND	0.428234	12.0452	ND
FBgn0003391	2R	2.73957	16.6557	19.2468	16.5077	ND	ND	8.54411	28.4732	ND	ND	ND	38.9673	28.4838	ND
FBgn0003392	X	318.481	242.314	218.535	161.573	ND	ND	21.5467	40.016	ND	ND	ND	24.0966	30.1318	ND
FBgn0003396	2R	4.42078	14.6978	14.6693	12.5563	ND	ND	10.0411	16.9778	ND	ND	ND	17.3368	22.3056	ND
FBgn0003401	2R	ND	ND	ND	ND	ND	ND	0.563856	25.5522	ND	ND	ND	40.4394	45.994	ND
FBgn0003410	3L	26.1436	26.8469	20.9333	14.997	ND	ND	12.6552	35.6127	ND	ND	ND	69.6396	29.1995	ND
FBgn0003411	X	ND	ND	ND	ND	ND	ND	0.0360667	1.3748	ND	ND	ND	0.028132	5.98611	ND
FBgn0003415	3L	12.7439	22.3864	18.8994	17.3989	ND	ND	4.44596	41.7644	ND	ND	ND	52.7445	33.2734	ND
FBgn0003416	X	5.987	5.88204	4.21586	3.92523	ND	ND	7.96649	18.4274	ND	ND	ND	11.7795	15.3506	ND
FBgn0003423	X	227.197	134.061	122.865	120.821	ND	ND	1.66831	53.3098	ND	ND	ND	11.9636	76.4675	ND
FBgn0003425	2R	ND	ND	ND	ND	ND	ND	ND	ND	ND	ND	ND	ND	ND	ND
FBgn0003429	3R	80.735	86.2498	72.009	88.4706	ND	ND	0.513806	6.91555	ND	ND	ND	0.091372	7.67876	ND
FBgn0003430	2L	15.5032	ND	5.17689	6.23144	ND	ND	0.0595698	1.53851	ND	ND	ND	0.106189	5.6967	ND
FBgn0003435	2R	40.6131	62.7491	48.8606	24.9961	ND	ND	1.14398	3.11726	ND	ND	ND	1.7031	7.24913	ND
FBgn0003444	2L	4.67118	7.9139	5.43219	5.65069	ND	ND	3.94198	11.8653	ND	ND	ND	19.8853	10.8393	ND
FBgn0003447	X	9.38255	61.2635	53.7822	57.0599	ND	ND	1.00172	58.7747	ND	ND	ND	47.589	34.3468	ND
FBgn0003448	2L	0.256988	ND	ND	ND	ND	ND	ND	1.0774	ND	ND	ND	0.159183	5.7754	ND
FBgn0003449	X	91.5327	34.6509	32.1739	43.4428	ND	ND	32.2827	69.181	ND	ND	ND	249.321	75.3864	ND
FBgn0003450	3R	0.659431	ND	ND	ND	ND	ND	1.09449	10.3866	ND	ND	ND	5.72273	13.7881	ND
FBgn0003459	3L	2.95334	6.12103	3.04701	3.16428	ND	ND	2.73246	13.0963	ND	ND	ND	15.4801	14.4795	ND
FBgn0003460	2R	1.34111	8.6849	6.47564	8.41842	ND	ND	0.192748	1.80199	ND	ND	ND	0.250802	8.82006	ND
FBgn0003462	3L	487.808	185.915	226.852	400.936	ND	ND	537.279	501.078	ND	ND	ND	109.057	217.072	ND
FBgn0003463	X	4.16341	29.363	27.3319	16.0449	ND	ND	4.62097	5.07028	ND	ND	ND	1.6506	10.9236	ND
FBgn0003464	X	31.6816	17.8798	15.451	24.739	ND	ND	11.7686	38.0384	ND	ND	ND	27.179	43.4096	ND
FBgn0003475	2L	64.5757	40.861	39.9293	45.791	ND	ND	9.67394	35.2261	ND	ND	ND	63.8963	29.541	ND
FBgn0003479	3R	6.12204	ND	2.72059	5.20071	ND	ND	4.59072	15.0626	ND	ND	ND	9.42043	14.6954	ND
FBgn0003480	3R	4.10831	8.69119	1.68189	2.95029	ND	ND	1.16892	12.044	ND	ND	ND	6.77972	10.426	ND
FBgn0003482	3R	0.429134	ND	1.30243	ND	ND	ND	0.399692	5.25711	ND	ND	ND	5.88882	5.09286	ND
FBgn0003483	3R	0.327259	2.55648	0.406401	0.933597	ND	ND	0.367183	28.5753	ND	ND	ND	37.1951	35.9268	ND
FBgn0003486	3L	1.33802	ND	ND	ND	ND	ND	0.20733	3.22922	ND	ND	ND	0.830229	8.89995	ND
FBgn0003495	3R	7.57203	14.8359	16.1509	18.3897	ND	ND	1.06274	33.8385	ND	ND	ND	43.5298	15.766	ND
FBgn0003499	3R	12.2852	14.6244	7.60126	6.36717	ND	ND	0.580174	1.55504	ND	ND	ND	0.605514	8.17052	ND
FBgn0003502	2L	7.45274	19.883	14.2424	11.5808	ND	ND	11.7365	43.8619	ND	ND	ND	43.0175	25.8595	ND
FBgn0003507	3R	0.476811	7.88446	14.2525	19.9053	ND	ND	5.06184	25.0461	ND	ND	ND	30.7362	17.9037	ND
FBgn0003510	3R	0.973444	ND	ND	ND	ND	ND	0.655922	5.61313	ND	ND	ND	1.54465	7.12594	ND
FBgn0003511	3R	15.5443	ND	4.14629	9.39853	ND	ND	4.65512	19.5677	ND	ND	ND	27.4896	24.1492	ND
FBgn0003512	3R	13.2685	7.16179	4.97965	9.66783	ND	ND	8.89097	26.0755	ND	ND	ND	40.1819	40.9384	ND
FBgn0003513	3R	0.26137	4.60572	0.884424	3.3722	ND	ND	0.0834496	0.41821	ND	ND	ND	0.0721386	8.41857	ND
FBgn0003514	X	62.9931	64.6033	58.5778	79.6043	ND	ND	90.2528	75.6519	ND	ND	ND	208.07	72.5159	ND
FBgn0003515	3L	0.285599	7.38607	6.37091	6.89303	ND	ND	291.788	4.63427	ND	ND	ND	0.0884139	5.58338	ND
FBgn0003517	X	508.52	309.723	379.584	1044.76	ND	ND	1155.14	1587.13	ND	ND	ND	1490.55	3807.53	ND
FBgn0003520	2R	44.9077	66.4089	79.5479	37.4974	ND	ND	7.28048	60.049	ND	ND	ND	69.5479	29.8726	ND
FBgn0003525	3R	0.971496	8.05649	2.32188	1.47161	ND	ND	0.93861	76.772	ND	ND	ND	ND	79.6208	ND
FBgn0003527	2R	ND	ND	ND	ND	ND	ND	0.131829	13.3444	ND	ND	ND	10.8808	21.939	ND
FBgn0003545	2R	0.250369	ND	ND	ND	ND	ND	0.317101	25.7478	ND	ND	ND	42.6571	13.1379	ND
FBgn0003557	2L	30.0717	26.4211	31.2002	29.7058	ND	ND	49.9362	43.7962	ND	ND	ND	72.1454	41.7369	ND
FBgn0003559	XHet	19.0985	14.1924	10.0427	22.0336	ND	ND	12.2939	18.7007	ND	ND	ND	10.4822	23.228	ND
FBgn0003567	3R	6.32437	10.7383	8.10524	9.06625	ND	ND	7.29968	32.084	ND	ND	ND	68.7345	27.3358	ND
FBgn0003575	X	11.1763	13.5401	11.1231	17.8114	ND	ND	12.8191	27.4388	ND	ND	ND	36.7505	26.6838	ND
FBgn0003598	3R	8.13284	7.24919	6.27417	8.02698	ND	ND	5.02611	53.0725	ND	ND	ND	107.483	24.8876	ND
FBgn0003600	3R	ND	ND	ND	ND	ND	ND	ND	ND	ND	ND	ND	ND	ND	ND
FBgn0003607	2L	116.264	41.8123	34.5192	67.2666	ND	ND	43.5076	156.5	ND	ND	ND	205.431	115.244	ND
FBgn0003612	2R	34.2063	21.3166	16.5157	30.6887	ND	ND	16.1375	86.1519	ND	ND	ND	172.436	55.8814	ND
FBgn0003638	X	90.2808	41.4179	36.1284	121.644	ND	ND	45.7394	69.8227	ND	ND	ND	39.7041	44.0636	ND
FBgn0003651	3R	11.288	13.2866	14.4137	28.5433	ND	ND	2.58686	6.32668	ND	ND	ND	0.842119	11.7343	ND
FBgn0003654	X	54.0246	39.911	31.6709	37.5344	ND	ND	42.2812	46.9669	ND	ND	ND	80.8584	40.2479	ND
FBgn0003655	X	0.605842	ND	0.284603	ND	ND	ND	1.13277	161.235	ND	ND	ND	183.073	116.841	ND
FBgn0003656	X	37.7421	29.5492	35.7302	34.9812	ND	ND	16.3627	51.7239	ND	ND	ND	98.3924	34.6495	ND
FBgn0003659	X	ND	ND	ND	ND	ND	ND	ND	ND	ND	ND	ND	ND	ND	ND
FBgn0003660	2R	23.2974	120.729	138.8	92.9654	ND	ND	199.579	106.616	ND	ND	ND	71.0247	54.8559	ND
FBgn0003676	3R	20.8637	12.894	14.0614	25.7269	ND	ND	42.7819	248.517	ND	ND	ND	116.312	429.412	ND
FBgn0003683	3L	ND	ND	ND	ND	ND	ND	ND	0.676166	ND	ND	ND	0.0173087	0.476693	ND
FBgn0003687	2R	14.0749	ND	4.34008	8.56577	ND	ND	7.569	35.0696	ND	ND	ND	35.4764	24.401	ND
FBgn0003701	2R	0.361778	2.41436	0.503527	0.7159	ND	ND	0.214171	18.5333	ND	ND	ND	40.353	7.46091	ND
FBgn0003710	3L	42.2238	24.5935	20.7434	20.4144	ND	ND	0.208343	1.74392	ND	ND	ND	2.58749	6.49115	ND
FBgn0003714	X	18.8607	8.21245	8.93914	19.5298	ND	ND	12.7663	29.3257	ND	ND	ND	27.6616	33.8652	ND
FBgn0003715	2R	ND	ND	ND	ND	ND	ND	ND	ND	ND	ND	ND	ND	ND	ND
FBgn0003716	2L	22.8744	25.6582	23.6157	22.619	ND	ND	35.7611	32.8548	ND	ND	ND	27.4478	34.0713	ND
FBgn0003719	3R	1.20531	3.77848	1.00984	2.74655	ND	ND	0.077035	0.783589	ND	ND	ND	0.110866	4.39165	ND
FBgn0003720	3R	ND	ND	ND	ND	ND	ND	ND	0.369536	ND	ND	ND	0.0336663	5.23737	ND
FBgn0003721	3R	62.2881	369.14	299.903	101.96	ND	ND	84.9272	135.763	ND	ND	ND	356.745	128.77	ND
FBgn0003731	2R	1.6019	13.6862	19.0645	25.8597	ND	ND	8.18954	13.4696	ND	ND	ND	2.71367	20.7849	ND
FBgn0003732	2L	10.9126	10.0378	9.51787	10.3964	ND	ND	8.26074	134.64	ND	ND	ND	125.177	105.057	ND
FBgn0003733	2R	0.530499	ND	0.497577	ND	ND	ND	0.285193	28.6342	ND	ND	ND	52.0727	15.7369	ND
FBgn0003741	3L	30.4371	15.4505	12.5507	39.0521	ND	ND	11.3086	14.0602	ND	ND	ND	12.8191	16.9513	ND
FBgn0003742	2R	19.3908	14.0291	10.1122	19.4687	ND	ND	11.9791	21.4388	ND	ND	ND	17.7057	38.7942	ND
FBgn0003744	3L	46.2312	35.9276	34.5137	27.4589	ND	ND	10.8847	51.7668	ND	ND	ND	59.9272	33.6775	ND
FBgn0003747	X	0.390911	ND	ND	ND	ND	ND	0.236965	0.173105	ND	ND	ND	0.0216482	4.07227	ND
FBgn0003748	2R	234.732	62.3875	79.1127	120.592	ND	ND	79.6366	89.6185	ND	ND	ND	61.2585	41.1023	ND
FBgn0003751	2L	3.81306	ND	1.19774	3.55017	ND	ND	2.93514	6.09316	ND	ND	ND	4.66483	8.22642	ND
FBgn0003861	3R	3.41229	668.619	568.038	629.424	ND	ND	0.0506596	42.7789	ND	ND	ND	0.432877	7.01719	ND
FBgn0003862	3R	9.28777	21.8931	18.4907	12.1512	ND	ND	2.95268	15.7234	ND	ND	ND	17.0732	16.0128	ND
FBgn0003863	2R	0.304191	ND	ND	ND	ND	ND	34.8857	1316.85	ND	ND	ND	0.439799	4.50857	ND
FBgn0003865	X	0.27181	ND	ND	ND	ND	ND	ND	0.38199	ND	ND	ND	0.0143329	5.93886	ND
FBgn0003866	2L	1.76866	7.04825	2.95895	2.03379	ND	ND	9.91819	2.1933	ND	ND	ND	1.23736	7.11842	ND
FBgn0003867	3R	2.30081	17.3281	25.0519	34.7463	ND	ND	0.991704	5.6282	ND	ND	ND	0.785453	6.36278	ND
FBgn0003870	3R	5.47333	43.3196	31.315	19.4931	ND	ND	13.6486	47.8743	ND	ND	ND	69.9935	51.8978	ND
FBgn0003882	3R	21.5409	16.5273	18.9619	20.0608	ND	ND	7.35658	41.3647	ND	ND	ND	54.2531	30.8774	ND
FBgn0003884	3R	809.6	446.268	443.025	383.78	ND	ND	227.183	982.614	ND	ND	ND	1171.86	1754.26	ND
FBgn0003885	3R	121.806	46.6869	43.831	47.1719	ND	ND	35.6738	79.7917	ND	ND	ND	59.5299	152.135	ND
FBgn0003886	3R	0.256069	ND	0.479743	1.5377	ND	ND	0.160847	0.988174	ND	ND	ND	0.358877	22.9825	ND
FBgn0003887	2R	430.771	176.706	212.744	175.717	ND	ND	109.981	1544.14	ND	ND	ND	2534.84	1246.18	ND
FBgn0003888	2R	1.57485	8.63426	8.12121	6.65126	ND	ND	126.155	35.7992	ND	ND	ND	39.6163	69.0959	ND
FBgn0003889	3R	2.45243	ND	0.596655	1.30806	ND	ND	0.124473	0.84433	ND	ND	ND	0.487802	15.5351	ND
FBgn0003890	3R	33.5563	36.4986	54.1185	78.5708	ND	ND	110.041	43.8146	ND	ND	ND	2.20094	62.3178	ND
FBgn0003891	2R	19.5021	50.4366	67.4322	49.3791	ND	ND	56.4279	57.9161	ND	ND	ND	39.0874	41.8284	ND
FBgn0003892	2R	0.459976	4.31409	1.87491	2.18741	ND	ND	6.79303	2.20737	ND	ND	ND	0.38424	10.2893	ND
FBgn0003896	2L	14.1088	12.11	6.76545	8.50372	ND	ND	0.295925	1.46837	ND	ND	ND	0.0834962	7.05919	ND
FBgn0003900	2R	0.134038	ND	ND	ND	ND	ND	0.199435	1.06788	ND	ND	ND	0.0985887	9.29729	ND
FBgn0003941	2L	1345.96	538.117	570.747	1706.85	ND	ND	1311.38	1447.97	ND	ND	ND	1835.3	1654.87	ND
FBgn0003942	2L	1247.67	886.413	1116.03	2227.95	ND	ND	1864.36	1959.98	ND	ND	ND	2094.02	1598.7	ND
FBgn0003943	3L	251.458	239.112	350.105	194.965	ND	ND	180.629	307.457	ND	ND	ND	504.583	141.845	ND
FBgn0003944	3R	0.391658	4.89217	0.259023	0.831694	ND	ND	0.549546	1.60849	ND	ND	ND	0.0819121	5.6754	ND
FBgn0003950	X	0.763068	ND	0.162785	ND	ND	ND	0.028942	0.760816	ND	ND	ND	0.954973	6.93348	ND
FBgn0003961	2L	ND	ND	ND	ND	ND	ND	3156.33	45.7655	ND	ND	ND	1.88061	4.24637	ND
FBgn0003963	2L	2.38596	6.93063	3.58132	4.83921	ND	ND	1.05643	7.3145	ND	ND	ND	6.48512	15.0242	ND
FBgn0003964	X	30.8374	23.9279	16.8562	17.5964	ND	ND	15.1111	52.6881	ND	ND	ND	88.2922	37.0702	ND
FBgn0003965	X	1.95271	ND	14.8225	52.5801	ND	ND	1.73999	12.6304	ND	ND	ND	0.0720029	4.75155	ND
FBgn0003969	X	20.3874	18.2237	13.8123	19.3932	ND	ND	4.25942	19.0254	ND	ND	ND	14.7777	22.7251	ND
FBgn0003975	2R	3.25076	7.09733	1.18069	2.01566	ND	ND	0.155042	0.750209	ND	ND	ND	0.100468	7.26224	ND
FBgn0003977	2R	4.23678	4.98684	3.57509	5.3273	ND	ND	3.93706	10.2345	ND	ND	ND	10.221	21.4255	ND
FBgn0003978	2L	9.86472	ND	2.522	5.54882	ND	ND	4.51629	34.2474	ND	ND	ND	22.5673	50.5479	ND
FBgn0003979	2L	0.548775	ND	ND	ND	ND	ND	5.05686	1879.06	ND	ND	ND	ND	1494.88	ND
FBgn0003980	2L	0.721505	ND	ND	ND	ND	ND	3.31953	1033.5	ND	ND	ND	ND	1353.89	ND
FBgn0003983	2L	0.501361	ND	ND	ND	ND	ND	5.28194	1592.81	ND	ND	ND	ND	1552.9	ND
FBgn0003984	3L	1.70046	15.1561	6.74686	5.01254	ND	ND	3.0786	1.59932	ND	ND	ND	0.611751	6.38102	ND
FBgn0003996	X	0.786463	7.91895	8.50017	9.68937	ND	ND	201.581	0.363384	ND	ND	ND	1.69485	6.28637	ND
FBgn0003997	3L	2.3642	20.9401	20.2199	3.62997	ND	ND	1.7385	2.60751	ND	ND	ND	3.31289	7.2651	ND
FBgn0004003	2R	ND	10.7359	7.0235	4.60295	ND	ND	0.463666	9.98852	ND	ND	ND	5.20665	18.576	ND
FBgn0004009	2L	0.171012	4.42226	1.25058	1.8508	ND	ND	0.209578	0.555446	ND	ND	ND	0.0331472	5.56622	ND
FBgn0004028	X	7.94764	696.633	618.061	169.138	ND	ND	22.6349	91.1344	ND	ND	ND	2.86897	64.1795	ND
FBgn0004034	X	1.75117	ND	ND	ND	ND	ND	0.0525289	0.111611	ND	ND	ND	0.0199842	3.57668	ND
FBgn0004045	X	525.88	1342.42	3043.77	8165.01	ND	ND	547	4179.95	ND	ND	ND	ND	771.809	ND
FBgn0004047	X	490.623	876.84	1844.89	5441.92	ND	ND	385.053	2993.21	ND	ND	ND	354.75	888.799	ND
FBgn0004049	3R	8.59187	15.8695	12.9017	14.8971	ND	ND	7.18488	28.5152	ND	ND	ND	64.2122	21.2165	ND
FBgn0004050	X	20.4384	14.0996	9.19964	11.568	ND	ND	8.54888	28.6974	ND	ND	ND	42.2109	33.3448	ND
FBgn0004052	3L	ND	ND	ND	ND	ND	ND	ND	0.364265	ND	ND	ND	0.00729981	3.07773	ND
FBgn0004053	3R	ND	ND	ND	ND	ND	ND	ND	1.2189	ND	ND	ND	2.50259	8.36817	ND
FBgn0004054	3R	ND	ND	ND	ND	ND	ND	0.1386	0.120992	ND	ND	ND	ND	4.09337	ND
FBgn0004055	2R	166.105	62.141	73.8461	50.5336	ND	ND	1.72366	9.31001	ND	ND	ND	7.35696	10.4891	ND
FBgn0004057	X	1.82042	9.69068	23.1185	14.5982	ND	ND	116.207	18.0361	ND	ND	ND	8.85687	41.9665	ND
FBgn0004066	X	34.3645	72.8077	85.9982	47.4458	ND	ND	78.8077	263.9	ND	ND	ND	123.477	164.283	ND
FBgn0004087	3R	11.6825	ND	8.75367	22.2374	ND	ND	14.7726	43.9565	ND	ND	ND	13.6938	23.2996	ND
FBgn0004101	2R	5.23085	7.7511	5.56703	5.911	ND	ND	2.67826	10.7133	ND	ND	ND	15.1612	16.7882	ND
FBgn0004102	X	7.57665	23.8819	15.1184	14.676	ND	ND	0.584243	1.48762	ND	ND	ND	0.66416	8.86706	ND
FBgn0004103	3R	132.293	103.762	112.712	115.57	ND	ND	97.4094	134.506	ND	ND	ND	265.339	156.764	ND
FBgn0004106	2L	0.719709	ND	ND	ND	ND	ND	1.05032	64.9181	ND	ND	ND	82.672	38.369	ND
FBgn0004107	3R	6.93571	3.71895	3.03273	5.06675	ND	ND	2.01455	34.2302	ND	ND	ND	115.149	27.9193	ND
FBgn0004108	3L	14.241	12.3535	9.48359	10.2862	ND	ND	2.48897	10.7373	ND	ND	ND	12.3201	12.6357	ND
FBgn0004110	3R	0.118252	ND	ND	ND	ND	ND	ND	0.564685	ND	ND	ND	0.0275183	7.08667	ND
FBgn0004117	3R	7.16439	415.282	396.07	89.1092	ND	ND	14.1	83.7284	ND	ND	ND	3.39081	71.533	ND
FBgn0004118	3R	59.3215	19.1567	14.065	24.76	ND	ND	0.183295	1.40616	ND	ND	ND	0.0218676	3.33626	ND
FBgn0004132	2R	52.4592	16.721	17.9911	40.94	ND	ND	22.473	52.9368	ND	ND	ND	43.0525	46.761	ND
FBgn0004133	2R	12.0512	9.90667	9.24795	8.83899	ND	ND	2.03369	5.34004	ND	ND	ND	4.42326	16.8153	ND
FBgn0004143	X	ND	ND	ND	ND	ND	ND	ND	0.244762	ND	ND	ND	0.00904325	5.62155	ND
FBgn0004167	3L	1.18051	29.7158	26.2452	17.4331	ND	ND	23.8422	39.5824	ND	ND	ND	15.9791	29.4793	ND
FBgn0004168	2R	31.1801	18.1061	12.885	12.8521	ND	ND	0.147448	0.887776	ND	ND	ND	0.0198123	5.80264	ND
FBgn0004169	X	8.3883	1045.72	980.577	163.609	ND	ND	29.2615	188.538	ND	ND	ND	10.6338	116.811	ND
FBgn0004170	X	ND	ND	ND	ND	ND	ND	0.0549306	0.171009	ND	ND	ND	0.0513184	3.59792	ND
FBgn0004171	3R	ND	ND	ND	ND	ND	ND	0.0413972	0.630454	ND	ND	ND	0.0279187	4.77078	ND
FBgn0004172	3R	ND	ND	ND	ND	ND	ND	0.0619191	0.729446	ND	ND	ND	0.0894976	5.15578	ND
FBgn0004173	3R	0.0753411	ND	ND	ND	ND	ND	0.0616174	1.08479	ND	ND	ND	0.0398411	9.00518	ND
FBgn0004174	3R	0.071788	ND	ND	ND	ND	ND	0.288345	1.24904	ND	ND	ND	0.0501032	6.05793	ND
FBgn0004175	3R	ND	ND	ND	ND	ND	ND	0	0.83194	ND	ND	ND	0	4.32146	ND
FBgn0004177	2L	108.278	116.504	110.25	81.9305	ND	ND	137.023	167.605	ND	ND	ND	193.523	106.247	ND
FBgn0004179	3L	196.821	114.923	115.148	96.0832	ND	ND	67.9113	68.1882	ND	ND	ND	69.7781	32.7281	ND
FBgn0004181	2R	ND	ND	ND	ND	ND	ND	0.119659	1.76183	ND	ND	ND	0.0648819	2.36295	ND
FBgn0004197	3R	0.265701	3.77304	1.15414	0.820725	ND	ND	0.26537	0.560947	ND	ND	ND	0.0191806	7.45922	ND
FBgn0004198	X	19.2573	31.5511	28.9472	17.1237	ND	ND	28.7778	4.23314	ND	ND	ND	1.10486	12.3521	ND
FBgn0004227	X	43.2461	41.5636	29.7498	29.4748	ND	ND	10.9681	22.4792	ND	ND	ND	20.4202	16.6978	ND
FBgn0004228	3L	0.421635	ND	ND	ND	ND	ND	6.34712	17.8833	ND	ND	ND	0.00639615	2.67698	ND
FBgn0004237	3R	45.5049	36.6558	39.8477	63.4164	ND	ND	38.5916	221.376	ND	ND	ND	198.608	141.474	ND
FBgn0004240	2R	9.225	105.956	149.463	19.3265	ND	ND	270.876	8.03874	ND	ND	ND	0.268823	4.88454	ND
FBgn0004242	2L	281.844	307.92	281.303	177.958	ND	ND	2.02189	11.7731	ND	ND	ND	0.720208	18.6536	ND
FBgn0004244	3L	95.5867	134.371	116.082	56.9164	ND	ND	0.313135	2.45344	ND	ND	ND	0.697322	5.54913	ND
FBgn0004359	3R	10.6277	6.17774	6.75901	9.05045	ND	ND	25.1948	15.3495	ND	ND	ND	14.9898	16.9723	ND
FBgn0004360	2R	ND	ND	0.28706	1.41944	ND	ND	0.0519103	1.32274	ND	ND	ND	0.154398	9.03409	ND
FBgn0004362	2R	105.863	29.8338	27.0868	53.0724	ND	ND	39.1817	424.99	ND	ND	ND	ND	396.856	ND
FBgn0004363	2L	491.422	329.293	323.949	297.557	ND	ND	521.298	382.506	ND	ND	ND	386.972	462.479	ND
FBgn0004364	2R	6.42443	12.9468	18.3938	13.2575	ND	ND	0.850127	8.43352	ND	ND	ND	3.33119	18.5811	ND
FBgn0004366	3L	ND	ND	ND	ND	ND	ND	ND	ND	ND	ND	ND	ND	ND	ND
FBgn0004367	X	0.753351	1.97656	0.705641	1.09306	ND	ND	0.571365	6.70467	ND	ND	ND	6.58996	10.2707	ND
FBgn0004368	X	13.3933	16.2127	12.9635	26.8529	ND	ND	2.42156	22.3573	ND	ND	ND	26.468	25.7109	ND
FBgn0004369	3R	32.4866	36.4122	33.1768	28.4507	ND	ND	10.6117	13.7839	ND	ND	ND	72.4823	17.6008	ND
FBgn0004370	X	8.55686	19.2731	21.0309	9.95558	ND	ND	3.00489	18.0882	ND	ND	ND	13.6959	22.8731	ND
FBgn0004372	3L	0.653185	ND	ND	ND	ND	ND	0.34542	0.021202	ND	ND	ND	0.0968036	5.68741	ND
FBgn0004373	3L	23.5555	28.3413	28.5556	23.3061	ND	ND	19.2795	41.0155	ND	ND	ND	44.9505	23.9161	ND
FBgn0004374	2L	0.84046	ND	0.587396	0.803448	ND	ND	6.25846	11.8086	ND	ND	ND	14.7506	16.9198	ND
FBgn0004378	3L	0.0743859	ND	ND	ND	ND	ND	0.297531	28.1814	ND	ND	ND	54.0413	15.1336	ND
FBgn0004379	3L	0.347874	ND	ND	ND	ND	ND	1.36485	29.4497	ND	ND	ND	49.7048	17.2357	ND
FBgn0004380	3L	47.9817	27.2123	23.0307	27.5217	ND	ND	9.64787	16.2426	ND	ND	ND	19.1834	8.74173	ND
FBgn0004381	3L	40.9271	20.5292	18.7143	18.121	ND	ND	2.88189	18.989	ND	ND	ND	22.2968	15.2725	ND
FBgn0004387	3R	15.0044	18.7114	17.4182	20.5031	ND	ND	10.161	19.9687	ND	ND	ND	20.7566	13.8687	ND
FBgn0004389	3R	ND	ND	ND	ND	ND	ND	0.0608016	1.58139	ND	ND	ND	0.0387093	7.28586	ND
FBgn0004390	3L	15.2324	10.5087	10.4103	11.9145	ND	ND	4.49747	25.7004	ND	ND	ND	33.7748	24.6716	ND
FBgn0004391	X	1.85981	3.1761	1.86742	2.57553	ND	ND	1.73957	20.1119	ND	ND	ND	16.6178	31.6902	ND
FBgn0004394	2L	2.23936	5.7564	0.882426	2.21797	ND	ND	0.355226	1.05062	ND	ND	ND	0.0882619	7.72731	ND
FBgn0004395	3R	23.7882	28.8352	18.8773	15.067	ND	ND	4.51043	12.2429	ND	ND	ND	20.5181	10.8876	ND
FBgn0004396	3L	2.15559	14.3091	17.89	9.93696	ND	ND	8.91193	6.53835	ND	ND	ND	3.41738	9.16688	ND
FBgn0004397	X	12.7377	33.0132	43.5744	36.3322	ND	ND	21.5769	25.4071	ND	ND	ND	29.9408	40.5084	ND
FBgn0004400	2R	ND	ND	1.16063	ND	ND	ND	0.234058	10.9569	ND	ND	ND	21.4125	7.20751	ND
FBgn0004401	3L	146.536	68.8344	63.5459	113.608	ND	ND	69.6697	229.68	ND	ND	ND	445.776	180.225	ND
FBgn0004403	X	805.567	475.798	362.747	1044.02	ND	ND	717.428	1135.77	ND	ND	ND	754.455	939.225	ND
FBgn0004404	X	633.232	139.644	224.868	724.897	ND	ND	600.002	639.903	ND	ND	ND	341.282	930.3	ND
FBgn0004406	2L	1.18747	2.35998	1.15403	1.45517	ND	ND	2.0006	17.6749	ND	ND	ND	12.8708	21.3942	ND
FBgn0004407	2L	30.6433	14.7944	14.5988	20.6672	ND	ND	15.6352	16.6385	ND	ND	ND	10.1979	30.0414	ND
FBgn0004414	3L	2.1049	ND	ND	2.58015	ND	ND	0.240433	1.23302	ND	ND	ND	0.479184	8.08739	ND
FBgn0004419	2L	76.8605	51.8227	57.4585	60.2315	ND	ND	58.6357	1127.57	ND	ND	ND	1489.95	397.131	ND
FBgn0004425	3L	ND	ND	ND	ND	ND	ND	5.25223	265.133	ND	ND	ND	0.083888	2.27964	ND
FBgn0004426	3L	ND	ND	ND	ND	ND	ND	7.52092	267.428	ND	ND	ND	0.308953	3.16369	ND
FBgn0004427	3L	ND	ND	ND	ND	ND	ND	9.16006	507.125	ND	ND	ND	0.55458	3.81862	ND
FBgn0004428	3L	0.737517	ND	ND	ND	ND	ND	4.36329	32.9484	ND	ND	ND	0.149879	3.63108	ND
FBgn0004429	3L	4.50842	ND	ND	7.48012	ND	ND	11.9136	61.2349	ND	ND	ND	0.0151285	10.9205	ND
FBgn0004430	3L	ND	ND	ND	ND	ND	ND	0.565925	3.46279	ND	ND	ND	0	6.08212	ND
FBgn0004431	3L	0.75094	ND	ND	ND	ND	ND	17.847	20.8006	ND	ND	ND	0	3.1872	ND
FBgn0004432	X	574.747	265.551	323.743	380.204	ND	ND	864.134	1011.64	ND	ND	ND	564.577	889.377	ND
FBgn0004435	2R	52.5923	163.761	148.735	107.115	ND	ND	19.7284	16.5148	ND	ND	ND	13.5585	7.25606	ND
FBgn0004436	3R	163.175	105.341	110.038	75.9342	ND	ND	50.2731	29.6285	ND	ND	ND	24.5119	22.8455	ND
FBgn0004449	3L	33.8447	35.7559	41.7007	26.9465	ND	ND	1.52556	12.2573	ND	ND	ND	11.8631	10.7523	ND
FBgn0004456	X	3.64905	14.6519	8.73185	8.42642	ND	ND	25.8642	10.6514	ND	ND	ND	2.03217	20.755	ND
FBgn0004462	X	19.7241	29.6143	31.542	32.915	ND	ND	23.3224	35.6742	ND	ND	ND	53.3272	28.4725	ND
FBgn0004463	2R	4.89984	4.74943	4.39244	7.41234	ND	ND	3.9157	12.7504	ND	ND	ND	8.73612	24.2234	ND
FBgn0004465	3L	48.7988	16.061	18.377	24.136	ND	ND	33.254	57.832	ND	ND	ND	16.0961	73.5911	ND
FBgn0004507	2L	108.339	191.362	513.84	112.389	ND	ND	52.0336	223.989	ND	ND	ND	284.125	178.764	ND
FBgn0004509	3R	22.6539	42.7517	42.9695	29.0167	ND	ND	40.3473	27.3302	ND	ND	ND	20.669	21.6582	ND
FBgn0004510	3R	8.49013	5.13087	4.25786	7.9942	ND	ND	5.15741	31.2363	ND	ND	ND	47.9344	21.5493	ND
FBgn0004511	X	1.62417	4.7063	0.55117	1.66614	ND	ND	0.345106	0.405163	ND	ND	ND	0.114626	5.19165	ND
FBgn0004512	2R	20.2231	7.32947	7.57706	7.231	ND	ND	80.3447	5.82564	ND	ND	ND	0.0900489	7.0308	ND
FBgn0004513	3L	49.5513	31.4448	38.4413	16.5599	ND	ND	13.5049	1.75268	ND	ND	ND	0.222524	4.0222	ND
FBgn0004514	3L	20.5596	10.2668	6.06177	5.87899	ND	ND	3.98166	0.480335	ND	ND	ND	0.0122132	8.04353	ND
FBgn0004516	3L	609.836	238.094	244.32	143.439	ND	ND	0.16998	12.915	ND	ND	ND	0.146729	6.32421	ND
FBgn0004552	3L	16.5739	ND	ND	ND	ND	ND	0.44664	2.79569	ND	ND	ND	0.0246777	3.65884	ND
FBgn0004554	3R	ND	ND	4.80784	ND	ND	ND	ND	0.949535	ND	ND	ND	0.0557793	4.52173	ND
FBgn0004556	3L	2.47983	8.08623	4.80235	4.87559	ND	ND	2.95541	15.2626	ND	ND	ND	31.3123	30.0025	ND
FBgn0004567	2L	6.44814	6.39685	3.92808	3.92779	ND	ND	0.141699	0.434471	ND	ND	ND	0.0744076	4.8468	ND
FBgn0004569	3L	2.72963	19.2851	19.8794	9.78152	ND	ND	1.93297	4.28012	ND	ND	ND	2.41844	7.42457	ND
FBgn0004573	3R	12.558	9.95369	6.23828	4.77189	ND	ND	0.554855	0.354257	ND	ND	ND	0.0788276	6.46762	ND
FBgn0004574	3L	313.544	107.654	114.786	113.993	ND	ND	47.9909	49.3245	ND	ND	ND	22.8519	33.8242	ND
FBgn0004575	3R	141.906	142.464	106.753	91.1211	ND	ND	2.57562	5.71603	ND	ND	ND	2.242	6.86191	ND
FBgn0004577	3R	0.237146	16.673	25.2814	ND	ND	ND	0.0718807	0.0645082	ND	ND	ND	0.01988	4.59769	ND
FBgn0004580	2R	489.017	222.021	178.188	107.708	ND	ND	0.354582	6.07624	ND	ND	ND	0.0233826	3.83617	ND
FBgn0004581	2R	0.10555	ND	0.158566	ND	ND	ND	0.18306	0.192641	ND	ND	ND	0.157246	5.41426	ND
FBgn0004583	2L	1.44643	11.6629	8.59591	6.37871	ND	ND	5.70415	7.32612	ND	ND	ND	3.65557	14.7801	ND
FBgn0004584	2L	5.6969	5.19664	2.42573	2.89121	ND	ND	1.22841	41.6859	ND	ND	ND	93.8931	30.6799	ND
FBgn0004587	3R	120.274	63.879	57.2491	182.942	ND	ND	40.9308	115.115	ND	ND	ND	179.793	175.909	ND
FBgn0004588	3L	ND	ND	ND	ND	ND	ND	ND	ND	ND	ND	ND	0.00802624	3.37396	ND
FBgn0004589	3L	ND	ND	ND	ND	ND	ND	1.02922	0	ND	ND	ND	0	3.54171	ND
FBgn0004590	3L	ND	ND	ND	ND	ND	ND	ND	0	ND	ND	ND	0.217349	3.69489	ND
FBgn0004591	3L	ND	ND	ND	ND	ND	ND	ND	ND	ND	ND	ND	0	5.75625	ND
FBgn0004592	3L	ND	ND	ND	ND	ND	ND	ND	0.00404314	ND	ND	ND	0.00855536	3.2191	ND
FBgn0004593	3L	ND	ND	ND	ND	ND	ND	ND	0.0572201	ND	ND	ND	0	4.07605	ND
FBgn0004594	3L	ND	ND	ND	ND	ND	ND	ND	0	ND	ND	ND	0	2.07322	ND
FBgn0004595	3R	42.1257	86.9164	80.2469	37.8936	ND	ND	0.336851	2.58544	ND	ND	ND	0.410469	6.31905	ND
FBgn0004597	3R	18.0513	8.59732	6.63286	13.701	ND	ND	13.7164	29.0335	ND	ND	ND	16.4141	20.9904	ND
FBgn0004598	X	28.7449	28.6372	34.0512	35.0957	ND	ND	1.79609	118.182	ND	ND	ND	99.2788	63.1753	ND
FBgn0004603	2R	ND	ND	ND	ND	ND	ND	ND	ND	ND	ND	ND	ND	ND	ND
FBgn0004606	3R	3.0426	9.31332	10.6582	7.13988	ND	ND	0.387758	11.2472	ND	ND	ND	16.6031	19.4454	ND
FBgn0004607	4	20.136	22.7434	17.8221	12.2644	ND	ND	0.80327	1.48371	ND	ND	ND	0.0545326	3.74347	ND
FBgn0004611	2L	51.7412	43.8104	37.3663	40.1728	ND	ND	16.7408	18.3597	ND	ND	ND	15.9898	15.4239	ND
FBgn0004618	3R	1.0222	18.0176	16.0973	19.7722	ND	ND	0.0786663	0.903775	ND	ND	ND	0.11248	6.23683	ND
FBgn0004619	3L	30.6186	13.0905	11.1322	15.1232	ND	ND	0.0354073	0.982676	ND	ND	ND	0.0179053	4.18747	ND
FBgn0004620	2L	1.90523	6.17461	2.83734	6.17258	ND	ND	3.79337	1.31274	ND	ND	ND	0.0578965	5.48908	ND
FBgn0004622	3R	16.1012	5.87786	3.54701	7.73111	ND	ND	1.73675	0.831201	ND	ND	ND	0.0185559	6.58727	ND
FBgn0004623	3L	7.15467	620.843	531.198	788.334	ND	ND	0.412035	35.5084	ND	ND	ND	0.315417	5.07294	ND
FBgn0004624	4	ND	ND	ND	ND	ND	ND	ND	ND	ND	ND	ND	ND	ND	ND
FBgn0004629	3R	120.66	999.26	1080.81	270.64	ND	ND	78.0138	67.1754	ND	ND	ND	12.8115	8.40772	ND
FBgn0004635	3L	28.0967	18.4056	14.7354	15.8779	ND	ND	0.915255	1.78792	ND	ND	ND	0.631289	5.02835	ND
FBgn0004636	3L	54.4791	72.3169	76.9408	58.4855	ND	ND	61.7466	80.3426	ND	ND	ND	125.95	51.7448	ND
FBgn0004638	2R	35.6694	37.8661	36.8425	45.9059	ND	ND	32.7601	29.6918	ND	ND	ND	23.9816	22.0266	ND
FBgn0004643	X	8.27399	6.0296	5.62877	8.66985	ND	ND	7.09158	75.2009	ND	ND	ND	58.603	37.1627	ND
FBgn0004644	3R	0.217026	5.10484	0.651293	1.34429	ND	ND	0.210158	1.32742	ND	ND	ND	0.111776	7.40196	ND
FBgn0004646	X	95.9689	51.3065	69.8524	43.6766	ND	ND	1.29335	22.0526	ND	ND	ND	19.3089	50.8512	ND
FBgn0004647	X	4.87561	12.111	12.7062	4.61928	ND	ND	0.271413	25.6652	ND	ND	ND	7.31205	30.1395	ND
FBgn0004648	X	126.194	51.8004	57.2223	60.5713	ND	ND	11.5991	36.691	ND	ND	ND	30.0279	27.5912	ND
FBgn0004649	X	0.0830505	ND	ND	ND	ND	ND	1.39426	398.414	ND	ND	ND	ND	572.149	ND
FBgn0004650	X	0.064415	1.62476	ND	0.387782	ND	ND	0.709671	46.5745	ND	ND	ND	57.0719	62.9397	ND
FBgn0004652	3R	25.3013	68.41	22.4729	25.8201	ND	ND	2.21021	4.42271	ND	ND	ND	2.31703	303.207	ND
FBgn0004654	X	10.537	16.0536	51.7647	44.6961	ND	ND	128.423	117.114	ND	ND	ND	32.1776	147.184	ND
FBgn0004655	X	10.9663	11.0769	8.54945	11.9617	ND	ND	5.35939	51.7832	ND	ND	ND	90.4671	32.1115	ND
FBgn0004656	X	32.1837	59.8603	49.9722	35.1948	ND	ND	12.8711	41.0885	ND	ND	ND	69.5978	61.2296	ND
FBgn0004657	X	17.258	40.1541	42.031	25.4761	ND	ND	34.6183	37.1072	ND	ND	ND	50.5454	31.3012	ND
FBgn0004666	3R	4.08843	4.2675	1.12262	2.37186	ND	ND	0.128725	10.9025	ND	ND	ND	9.28841	13.5246	ND
FBgn0004687	X	56.3349	93.0605	95.5639	89.7725	ND	ND	238.967	107.211	ND	ND	ND	69.2281	98.5532	ND
FBgn0004698	2R	27.925	21.7936	20.4603	19.3144	ND	ND	8.51215	42.5687	ND	ND	ND	31.6986	26.6629	ND
FBgn0004777	3R	ND	ND	0.708477	ND	ND	ND	0.0912245	0.511124	ND	ND	ND	0.333568	12.8024	ND
FBgn0004778	3R	ND	ND	ND	ND	ND	ND	ND	0	ND	ND	ND	0.0438388	8.47013	ND
FBgn0004779	3R	ND	ND	ND	ND	ND	ND	ND	0.310205	ND	ND	ND	0	9.02635	ND
FBgn0004780	3R	ND	ND	13.3308	ND	ND	ND	ND	0.232037	ND	ND	ND	0.0548872	11.6846	ND
FBgn0004781	3R	0.418823	ND	1.9423	ND	ND	ND	ND	0.44131	ND	ND	ND	0.0672925	7.65817	ND
FBgn0004782	3R	ND	30.3175	48.3435	1.99873	ND	ND	ND	0.115263	ND	ND	ND	0.0790759	9.12573	ND
FBgn0004783	3R	ND	14.3006	28.4754	ND	ND	ND	ND	0.16858	ND	ND	ND	0.0532388	4.86134	ND
FBgn0004784	2R	3.80606	277.765	270.527	279.999	ND	ND	0.0360012	14.0386	ND	ND	ND	0.0735063	4.71109	ND
FBgn0004795	2R	1.14766	16.7331	13.3118	16.7129	ND	ND	0.632927	73.5537	ND	ND	ND	213.033	43.2982	ND
FBgn0004797	2L	2.56642	21.0481	26.4754	27.1058	ND	ND	17.469	10.8217	ND	ND	ND	3.36794	14.4809	ND
FBgn0004811	2L	17.9224	12.0278	9.29302	15.9645	ND	ND	7.01956	42.751	ND	ND	ND	59.0749	22.1962	ND
FBgn0004828	X	675.774	428.868	472.574	379.978	ND	ND	198.165	278.486	ND	ND	ND	169.365	319.094	ND
FBgn0004832	X	17.108	ND	3.44425	6.15466	ND	ND	2.81102	24.5421	ND	ND	ND	23.8809	23.9432	ND
FBgn0004837	2L	5.30562	10.1242	6.85324	7.65318	ND	ND	1.22861	11.9094	ND	ND	ND	15.8034	11.8116	ND
FBgn0004838	2L	74.8715	152.25	142.943	85.7763	ND	ND	82.5397	173.674	ND	ND	ND	415.082	155.801	ND
FBgn0004839	2R	2.82823	4.20169	1.22194	2.65474	ND	ND	1.9529	1.49386	ND	ND	ND	0.0718045	6.04944	ND
FBgn0004841	3R	7.12971	5.04147	2.00501	3.50292	ND	ND	0.376462	0.27886	ND	ND	ND	0.0536528	5.74714	ND
FBgn0004842	3R	1.94029	ND	0.512701	1.06342	ND	ND	0.308946	0.445336	ND	ND	ND	0.0446509	4.63881	ND
FBgn0004852	3L	25.5222	14.8905	15.012	23.3455	ND	ND	11.8297	7.72362	ND	ND	ND	0.0683881	6.69866	ND
FBgn0004854	X	0.736729	7.82562	2.50331	2.90519	ND	ND	0.187049	0.405845	ND	ND	ND	0.093005	9.55253	ND
FBgn0004855	3R	28.0314	15.5048	16.7618	30.853	ND	ND	13.5661	49.5877	ND	ND	ND	123.573	60.1457	ND
FBgn0004856	X	23.193	15.0307	13.4847	18.9235	ND	ND	17.1058	61.4174	ND	ND	ND	59.075	55.9135	ND
FBgn0004858	2L	13.7766	16.8129	13.4617	10.9418	ND	ND	3.73996	4.60463	ND	ND	ND	0.736044	11.1141	ND
FBgn0004859	4	2.98185	18.7167	16.4313	12.3335	ND	ND	14.8409	4.62756	ND	ND	ND	1.93112	11.7384	ND
FBgn0004860	X	13.2078	10.033	9.54993	10.3318	ND	ND	2.61296	13.7677	ND	ND	ND	16.2627	19.799	ND
FBgn0004861	X	11.4941	11.1933	8.04307	5.92911	ND	ND	3.26191	5.95711	ND	ND	ND	4.69126	7.76785	ND
FBgn0004862	3R	0.633206	ND	ND	ND	ND	ND	0.14576	0.905257	ND	ND	ND	0.00756205	6.22644	ND
FBgn0004863	3R	2.38553	ND	0.706472	1.35356	ND	ND	0.0218843	0.46095	ND	ND	ND	0.0192161	6.33753	ND
FBgn0004864	X	7.97932	7.24972	7.66192	10.8717	ND	ND	9.37175	30.8933	ND	ND	ND	32.0206	23.9833	ND
FBgn0004865	3L	26.8074	23.9658	15.2105	7.12078	ND	ND	0.300179	1.07639	ND	ND	ND	0.346319	6.47669	ND
FBgn0004867	2L	999.148	346.443	436.221	1324.72	ND	ND	1071.03	2542.93	ND	ND	ND	731.23	4784.91	ND
FBgn0004868	2L	142.407	101.799	107.292	102.428	ND	ND	142.752	162.696	ND	ND	ND	171.75	165.889	ND
FBgn0004870	3L	5.3559	8.95055	2.59253	3.73608	ND	ND	0.851393	0.682963	ND	ND	ND	0.274124	7.60591	ND
FBgn0004872	2L	1.9091	3.38621	0.440437	1.17131	ND	ND	0.760048	51.9484	ND	ND	ND	145.132	91.3867	ND
FBgn0004873	2R	ND	ND	ND	ND	ND	ND	ND	ND	ND	ND	ND	ND	ND	ND
FBgn0004875	3L	39.5354	41.3953	40.043	29.8893	ND	ND	4.33255	47.1477	ND	ND	ND	76.6833	56.8268	ND
FBgn0004876	3R	10.3835	29.1109	24.823	15.0262	ND	ND	26.8056	34.088	ND	ND	ND	32.3146	15.0833	ND
FBgn0004878	3R	0.233117	ND	ND	ND	ND	ND	0.067737	3.22011	ND	ND	ND	1.00118	11.4775	ND
FBgn0004880	3L	41.8165	65.9365	65.7787	24.1825	ND	ND	0.422627	1.42027	ND	ND	ND	0.166533	5.76203	ND
FBgn0004882	3R	10.9288	13.7146	9.81898	6.07261	ND	ND	0.813609	66.4033	ND	ND	ND	71.5074	101.83	ND
FBgn0004885	3R	40.6228	22.3113	25.5041	40.8327	ND	ND	1.03793	8.60597	ND	ND	ND	0.739627	9.60512	ND
FBgn0004888	3L	231.78	173.769	195.291	183.795	ND	ND	132.478	199.687	ND	ND	ND	80.6016	186.476	ND
FBgn0004889	3R	37.5124	46.6204	44.5101	27.2227	ND	ND	53.5798	76.3398	ND	ND	ND	171.66	61.5507	ND
FBgn0004892	2L	0.168856	3.9487	1.19211	1.33307	ND	ND	2.834	0.996889	ND	ND	ND	0.171062	5.91631	ND
FBgn0004893	2L	1.02715	11.6601	7.46144	5.32813	ND	ND	47.9212	5.61164	ND	ND	ND	1.92886	17.2998	ND
FBgn0004895	3L	ND	ND	ND	ND	ND	ND	1.2383	1.44509	ND	ND	ND	0	3.76163	ND
FBgn0004896	2R	18.6624	5.43279	3.57309	4.98392	ND	ND	ND	0.247712	ND	ND	ND	0.0915344	6.51937	ND
FBgn0004897	3R	0.399855	ND	ND	ND	ND	ND	0.0528468	0.0478045	ND	ND	ND	0.039416	7.85374	ND
FBgn0004898	3R	1.11675	22.1568	ND	ND	ND	ND	3.41416	0.143576	ND	ND	ND	0.919051	10.7239	ND
FBgn0004901	3R	2.68867	ND	3.33195	4.46942	ND	ND	7.24313	53.9232	ND	ND	ND	23.1147	86.9053	ND
FBgn0004903	3R	37.3959	23.3715	18.2964	25.2755	ND	ND	5.92415	19.0418	ND	ND	ND	30.5669	21.153	ND
FBgn0004907	2R	899.145	801.606	713.348	467.964	ND	ND	494.52	164.802	ND	ND	ND	129.643	168.77	ND
FBgn0004908	3R	29.6215	16.2036	13.6294	21.128	ND	ND	9.52217	17.8267	ND	ND	ND	10.1828	12.9751	ND
FBgn0004910	3L	83.3226	52.2363	40.5616	24.0951	ND	ND	59.5901	7.44607	ND	ND	ND	0.359885	5.12113	ND
FBgn0004913	3R	9.64409	10.0634	7.14929	8.9962	ND	ND	8.48857	55.7494	ND	ND	ND	89.7472	30.6298	ND
FBgn0004914	2L	5.10218	20.1379	19.7524	30.9207	ND	ND	23.926	32.6469	ND	ND	ND	31.4233	23.6944	ND
FBgn0004915	2L	48.6937	19.5209	16.8321	18.891	ND	ND	19.9996	23.4388	ND	ND	ND	42.2888	30.5594	ND
FBgn0004919	2R	29.4856	69.9805	80.924	81.2849	ND	ND	8.87945	6.19867	ND	ND	ND	0.085844	4.90769	ND
FBgn0004921	2R	1206.93	628.465	557.085	467.147	ND	ND	125.349	61.36	ND	ND	ND	ND	41.9474	ND
FBgn0004924	X	21.0255	39.2165	36.2389	27.479	ND	ND	23.4651	101.32	ND	ND	ND	256.262	91.9263	ND
FBgn0004926	3L	53.1017	46.3982	56.8028	88.0878	ND	ND	119.566	221.796	ND	ND	ND	237.178	292.05	ND
FBgn0004956	X	0.175083	5.28925	0.595833	ND	ND	ND	0.227274	0.500435	ND	ND	ND	0.497408	10.827	ND
FBgn0004957	X	10.3992	9.60942	5.29581	8.41533	ND	ND	4.39084	18.0807	ND	ND	ND	10.3462	19.0696	ND
FBgn0004959	X	0.102487	ND	0.299371	1.67864	ND	ND	0.0633218	1.83445	ND	ND	ND	0.423324	22.0095	ND
FBgn0005198	3L	9.50648	9.73106	11.0106	13.0333	ND	ND	7.54302	19.989	ND	ND	ND	13.4469	26.6933	ND
FBgn0005278	2L	158.359	98.5676	116.359	159.743	ND	ND	55.6169	202.849	ND	ND	ND	157.361	424.124	ND
FBgn0005322	2L	30.7725	18.07	20.1836	26.6421	ND	ND	34.7352	38.373	ND	ND	ND	30.9282	41.7732	ND
FBgn0005355	3R	11.4884	7.33753	6.47037	9.64192	ND	ND	8.70158	33.9266	ND	ND	ND	27.7032	30.5698	ND
FBgn0005386	3L	8.87338	9.93064	8.20194	8.68186	ND	ND	3.56319	22.9677	ND	ND	ND	32.1724	11.6212	ND
FBgn0005390	X	0.478394	ND	0.109879	ND	ND	ND	0.252755	48.3936	ND	ND	ND	ND	69.17	ND
FBgn0005391	X	416.273	526.027	1543.16	4786.12	ND	ND	342.626	3594.58	ND	ND	ND	ND	955.773	ND
FBgn0005410	X	ND	ND	ND	ND	ND	ND	ND	ND	ND	ND	ND	ND	ND	ND
FBgn0005411	X	45.0895	27.2876	25.0784	48.5581	ND	ND	36.6078	78.7165	ND	ND	ND	46.19	87.8383	ND
FBgn0005427	X	37.1607	31.2968	21.2536	42.7097	ND	ND	8.68928	21.9073	ND	ND	ND	14.5374	24.665	ND
FBgn0005533	3L	1297.35	359.535	494.271	1789.2	ND	ND	1275.11	1794.18	ND	ND	ND	1056.99	1797	ND
FBgn0005536	3L	31.1342	42.5073	37.2662	50.2762	ND	ND	9.97797	44.913	ND	ND	ND	114.671	34.7021	ND
FBgn0005558	4	23.6017	12.8108	10.5086	21.1732	ND	ND	0.13373	1.36441	ND	ND	ND	0.137399	5.9896	ND
FBgn0005561	4	4.60454	14.073	11.3714	13.9524	ND	ND	0.0961946	0.719925	ND	ND	ND	0.117985	3.0885	ND
FBgn0005564	3L	89.1652	47.2595	33.5898	41.8361	ND	ND	0.8024	2.68315	ND	ND	ND	0.223811	8.82373	ND
FBgn0005585	3R	154.576	136.478	175.684	265.946	ND	ND	405.351	485.039	ND	ND	ND	1194.56	379.555	ND
FBgn0005586	2R	258.229	126.3	116.061	84.1201	ND	ND	0.61996	4.98225	ND	ND	ND	0.194799	4.42629	ND
FBgn0005590	2L	0.170013	7.75447	ND	ND	ND	ND	ND	0.160196	ND	ND	ND	0.00799576	3.84756	ND
FBgn0005592	3L	1.03894	6.48731	5.87016	2.98858	ND	ND	1.39116	0.960874	ND	ND	ND	0.162995	6.65369	ND
FBgn0005593	2L	594.38	366.221	434.066	1038.47	ND	ND	928.46	1380.8	ND	ND	ND	315.037	2114	ND
FBgn0005596	3R	3.53664	4.1918	2.30288	4.13493	ND	ND	2.40259	44.7949	ND	ND	ND	65.3664	36.3046	ND
FBgn0005612	2R	2.1683	30.225	39.3732	ND	ND	ND	13.2515	12.6643	ND	ND	ND	8.4253	13.9008	ND
FBgn0005613	2R	0.783854	7.02186	0.885074	2.24507	ND	ND	0.404354	0.69635	ND	ND	ND	0.0281977	6.24577	ND
FBgn0005614	2R	1.62994	492.906	412.638	477.277	ND	ND	0.18119	35.2787	ND	ND	ND	0.256795	8.44852	ND
FBgn0005616	2L	18.7986	19.8575	14.0518	18.7534	ND	ND	5.74498	4.40361	ND	ND	ND	2.2862	9.48131	ND
FBgn0005617	2L	7.52795	10.4667	7.43758	7.99956	ND	ND	6.03232	48.3312	ND	ND	ND	203.338	20.0267	ND
FBgn0005619	2R	2.94421	23.4688	17.3361	23.3826	ND	ND	0.0905	2.21663	ND	ND	ND	0.140739	6.27167	ND
FBgn0005624	2R	1.79157	5.8284	3.83332	3.14814	ND	ND	0.598188	13.0409	ND	ND	ND	15.7583	13.2981	ND
FBgn0005626	3L	15.1885	76.4708	91.3175	15.4038	ND	ND	0.309644	4.98773	ND	ND	ND	0.251341	18.013	ND
FBgn0005630	2R	142.134	152.718	171.485	123.854	ND	ND	54.358	297.107	ND	ND	ND	753.998	186.076	ND
FBgn0005631	2R	16.5367	17.2235	14.8164	14.8605	ND	ND	2.51108	2.65396	ND	ND	ND	0.782816	6.89197	ND
FBgn0005632	3R	23.4502	34.6823	33.4033	35.698	ND	ND	24.4916	61.2998	ND	ND	ND	57.5493	40.087	ND
FBgn0005633	3L	23.3774	ND	2.19251	9.18197	ND	ND	2.05714	11.3354	ND	ND	ND	0.130565	6.67418	ND
FBgn0005634	2R	ND	ND	ND	ND	ND	ND	ND	ND	ND	ND	ND	ND	ND	ND
FBgn0005636	2R	23.5227	11.847	6.40138	7.31864	ND	ND	6.57789	0.848488	ND	ND	ND	0.159521	16.8681	ND
FBgn0005638	2R	0.383234	3.76808	0.346584	1.09615	ND	ND	0.184488	1.89417	ND	ND	ND	0.392949	11.6031	ND
FBgn0005640	3L	46.8212	38.1652	27.4687	29.7395	ND	ND	20.6728	22.7057	ND	ND	ND	ND	16.8971	ND
FBgn0005642	3R	10.3659	5.48675	4.30939	10.9393	ND	ND	8.70192	36.9857	ND	ND	ND	54.2413	32.7506	ND
FBgn0005648	2R	18.6299	26.8652	21.2266	21.1365	ND	ND	17.721	43.9152	ND	ND	ND	52.4084	68.2021	ND
FBgn0005649	3R	47.1865	48.5875	52.5751	42.4317	ND	ND	38.6588	104.218	ND	ND	ND	145.235	90.6457	ND
FBgn0005654	2R	1.33732	7.13356	0.853772	1.75011	ND	ND	0.753858	22.3553	ND	ND	ND	23.9484	14.4625	ND
FBgn0005655	2R	0.732597	ND	6.66862	ND	ND	ND	2.60427	253.22	ND	ND	ND	255.525	224.395	ND
FBgn0005658	3L	28.0405	10.1231	6.97334	9.53409	ND	ND	0.072415	0.650557	ND	ND	ND	0.0841514	8.09865	ND
FBgn0005659	3R	0.502218	16.0155	13.4765	14.866	ND	ND	0.432518	2.95654	ND	ND	ND	0.142656	6.69997	ND
FBgn0005660	2L	1.22131	4.81061	2.40549	3.52516	ND	ND	1.16873	1.24653	ND	ND	ND	0.172684	7.72139	ND
FBgn0005664	2L	0.558896	71.7721	134.509	7.01858	ND	ND	0.809646	2.85955	ND	ND	ND	0.0298995	5.28308	ND
FBgn0005666	4	0.605969	50.1471	80.219	15.9013	ND	ND	1.51896	12.6892	ND	ND	ND	0.403824	10.108	ND
FBgn0005670	X	1.46135	ND	1.57431	9.36147	ND	ND	7.58006	3.86734	ND	ND	ND	0.15747	11.0369	ND
FBgn0005671	3R	433.733	186.841	212.303	186.439	ND	ND	1047.92	333.158	ND	ND	ND	361.672	277.483	ND
FBgn0005672	2L	116.464	35.713	36.0932	94.5976	ND	ND	22.8695	32.929	ND	ND	ND	36.2669	26.757	ND
FBgn0005674	3R	8.07277	11.7393	16.8692	12.8024	ND	ND	15.0816	46.1907	ND	ND	ND	49.8868	77.4835	ND
FBgn0005677	2L	16.5931	9.94188	6.52723	10.1447	ND	ND	0.719086	1.01928	ND	ND	ND	0.0704212	6.67857	ND
FBgn0005683	2L	3.2711	7.11822	2.51231	1.48031	ND	ND	1.34139	19.5893	ND	ND	ND	81.3758	11.4612	ND
FBgn0005694	3L	26.2975	26.442	23.4978	18.6195	ND	ND	12.43	49.3811	ND	ND	ND	140.993	48.6989	ND
FBgn0005695	2R	17.8163	14.9266	12.6956	14.9217	ND	ND	13.3865	67.1031	ND	ND	ND	87.9938	60.7102	ND
FBgn0005696	3R	1.64326	ND	0.748872	1.07503	ND	ND	0.594756	43.2336	ND	ND	ND	52.0722	27.2267	ND
FBgn0005771	2L	29.2826	34.2436	33.7991	21.9495	ND	ND	16.4918	7.56803	ND	ND	ND	1.00557	17.1101	ND
FBgn0005775	3L	58.4143	43.7509	33.113	19.0807	ND	ND	0.182642	1.26666	ND	ND	ND	0.0849203	5.25565	ND
FBgn0005777	3R	20.1726	18.1006	17.9157	19.1571	ND	ND	26.4034	66.3264	ND	ND	ND	92.7958	38.5385	ND
FBgn0005778	2R	1.30636	ND	ND	ND	ND	ND	ND	0.0538563	ND	ND	ND	0.0111526	4.55072	ND
FBgn0005779	2L	ND	ND	ND	ND	ND	ND	0.0305027	0.088129	ND	ND	ND	0.0197879	4.1168	ND
FBgn0008635	X	24.4568	14.7585	24.1432	31.6217	ND	ND	39.0301	76.8204	ND	ND	ND	34.7081	79.4279	ND
FBgn0008636	2R	24.8477	5.77382	2.90728	6.3017	ND	ND	0.21225	0.481798	ND	ND	ND	0.0453033	6.74239	ND
FBgn0008646	3R	0.90349	6.84237	1.19523	2.71137	ND	ND	0.152137	0.720209	ND	ND	ND	0.201153	10.487	ND
FBgn0008651	3R	0.774132	7.95737	1.32037	6.40651	ND	ND	0.58498	0.651382	ND	ND	ND	0.0877673	7.61113	ND
FBgn0008654	2R	ND	ND	ND	ND	ND	ND	ND	ND	ND	ND	ND	ND	ND	ND
FBgn0010014	X	234.511	110.143	98.3444	98.1317	ND	ND	0.184689	5.27721	ND	ND	ND	0.424143	3.60913	ND
FBgn0010015	3R	0.937509	9.85224	4.8822	5.19509	ND	ND	3.08904	2.41638	ND	ND	ND	0.0737114	7.73234	ND
FBgn0010019	X	0.841741	ND	0.439135	0.927252	ND	ND	62.0866	1007.86	ND	ND	ND	8.52755	17.7074	ND
FBgn0010038	3R	5.12357	ND	8.81653	5.44572	ND	ND	5.66299	2.20651	ND	ND	ND	1.37458	7.8821	ND
FBgn0010039	3R	113.277	ND	10.1547	13.7577	ND	ND	1.23432	19.1523	ND	ND	ND	11.3904	18.6972	ND
FBgn0010040	3R	0.650489	ND	ND	ND	ND	ND	0.296312	0.251882	ND	ND	ND	0.238827	6.57111	ND
FBgn0010041	3R	0.747776	ND	0.99148	ND	ND	ND	32.4339	1.65335	ND	ND	ND	0.709681	5.13644	ND
FBgn0010042	3R	ND	ND	ND	ND	ND	ND	0.646994	0.103716	ND	ND	ND	0.352261	3.07973	ND
FBgn0010043	3R	ND	ND	ND	ND	ND	ND	0.298212	0.527096	ND	ND	ND	0.239153	5.47292	ND
FBgn0010044	3R	0.475381	ND	ND	3.06797	ND	ND	0.601292	0.381637	ND	ND	ND	0.233091	3.9644	ND
FBgn0010051	3R	13.2903	17.2307	17.1532	20.844	ND	ND	6.3421	18.6457	ND	ND	ND	11.1598	17.7544	ND
FBgn0010052	2R	0.242698	ND	2.48155	ND	ND	ND	0.141774	0.396961	ND	ND	ND	0.652071	5.9555	ND
FBgn0010053	2R	31.3455	32.0445	37.6904	44.2788	ND	ND	78.6532	27.7842	ND	ND	ND	ND	15.8557	ND
FBgn0010078	2R	1015.09	702.743	752.955	2325.13	ND	ND	1593.1	2932.69	ND	ND	ND	865.486	1817.02	ND
FBgn0010097	2L	0.388708	ND	ND	ND	ND	ND	0.592257	84.1184	ND	ND	ND	ND	45.0046	ND
FBgn0010100	2L	258.383	261.405	335.865	219.84	ND	ND	519.994	220.474	ND	ND	ND	145.016	270.254	ND
FBgn0010105	3L	29.3465	12.506	10.3154	11.0739	ND	ND	1.48132	2.00785	ND	ND	ND	0.0253132	4.78953	ND
FBgn0010109	2R	0.62015	ND	ND	ND	ND	ND	0.142064	0.609226	ND	ND	ND	0.138596	3.9818	ND
FBgn0010113	3R	5.63883	17.4917	12.781	7.46653	ND	ND	1.51575	14.6845	ND	ND	ND	15.9004	12.0821	ND
FBgn0010114	2R	274.513	94.5272	81.6798	141.626	ND	ND	0.133756	9.50322	ND	ND	ND	0.157232	7.08612	ND
FBgn0010173	3R	27.4369	15.5254	18.8912	21.9693	ND	ND	29.2112	123.652	ND	ND	ND	84.319	60.0774	ND
FBgn0010194	X	13.5955	13.0845	7.96942	10.2231	ND	ND	0.24219	7.81665	ND	ND	ND	13.8055	12.7948	ND
FBgn0010197	2L	1.86133	2.60887	0.740869	2.15159	ND	ND	0.58225	0.147428	ND	ND	ND	0.0163471	3.83209	ND
FBgn0010198	X	588.525	591.765	540.882	1422.07	ND	ND	871.791	1229.21	ND	ND	ND	665.281	1012.4	ND
FBgn0010213	2R	188.679	89.9455	93.2074	118.667	ND	ND	141.281	93.0857	ND	ND	ND	77.2247	133.261	ND
FBgn0010215	3L	69.7312	61.647	51.2272	49.7982	ND	ND	27.5174	32.9362	ND	ND	ND	32.9077	16.3327	ND
FBgn0010217	4	1040.26	1126.29	1192.26	878.842	ND	ND	1395.55	929.216	ND	ND	ND	275.857	650.311	ND
FBgn0010220	2R	14.1789	8.77074	8.20381	11.78	ND	ND	14.1121	24.3922	ND	ND	ND	17.4819	36.3554	ND
FBgn0010222	3R	25.5744	36.4582	44.6836	37.9111	ND	ND	5.29916	25.8844	ND	ND	ND	6.79062	66.3807	ND
FBgn0010223	3L	0.877009	ND	0.623607	1.15593	ND	ND	23.9383	5.71204	ND	ND	ND	1.62229	6.08362	ND
FBgn0010225	3R	58.1711	70.1544	128.214	219.157	ND	ND	89.7335	64.1186	ND	ND	ND	7.39213	17.5499	ND
FBgn0010226	2R	25.3954	92.6073	73.5728	40.1736	ND	ND	4.70688	93.5531	ND	ND	ND	84.093	101.801	ND
FBgn0010228	2R	239.423	200.727	227.766	171.245	ND	ND	92.2411	51.2081	ND	ND	ND	29.5436	79.9809	ND
FBgn0010235	3L	100.813	44.194	47.2602	63.8923	ND	ND	46.6973	71.1451	ND	ND	ND	61.186	37.8875	ND
FBgn0010238	2R	16.2781	40.5388	53.8196	30.4031	ND	ND	3.02976	47.1781	ND	ND	ND	36.7629	32.9391	ND
FBgn0010240	X	94.3052	33.7309	28.7867	37.0399	ND	ND	0.621633	3.02521	ND	ND	ND	0.366189	3.97815	ND
FBgn0010241	2R	0.432453	ND	0.941395	0.611849	ND	ND	2.7053	8.86428	ND	ND	ND	0.016075	4.17428	ND
FBgn0010246	3L	0.247755	3.79418	3.96152	5.90745	ND	ND	41.0967	48.5132	ND	ND	ND	6.0051	31.9616	ND
FBgn0010247	3RHet	19.9171	27.5196	19.7981	11.9398	ND	ND	7.28108	13.656	ND	ND	ND	16.2684	15.8253	ND
FBgn0010258	3R	0.438777	ND	0.889256	ND	ND	ND	0.23512	0.168127	ND	ND	ND	0.105127	5.83442	ND
FBgn0010263	2L	73.0513	145.736	110.429	113.468	ND	ND	0.663008	10.2025	ND	ND	ND	1.93663	7.73977	ND
FBgn0010265	2L	708.266	548.82	808.707	1332.74	ND	ND	1484.35	1309.47	ND	ND	ND	952.592	1745.74	ND
FBgn0010269	X	36.5909	15.886	12.3936	28.2909	ND	ND	15.4887	64.3755	ND	ND	ND	45.8787	55.1455	ND
FBgn0010278	2R	8.73041	9.18535	7.90069	7.90533	ND	ND	6.6474	121.063	ND	ND	ND	274.237	93.9582	ND
FBgn0010280	3L	36.89	24.052	22.3621	34.0766	ND	ND	15.6902	59.7914	ND	ND	ND	87.0671	40.5428	ND
FBgn0010282	3R	16.344	17.0578	16.3122	10.1985	ND	ND	11.1612	93.2711	ND	ND	ND	244.55	59.9738	ND
FBgn0010287	2L	7.04113	12.3981	2.5468	5.84832	ND	ND	3.8385	8.85109	ND	ND	ND	13.0931	15.9727	ND
FBgn0010288	2L	57.9201	53.0083	58.9509	15.3033	ND	ND	60.7526	129.465	ND	ND	ND	263.041	80.3834	ND
FBgn0010292	X	12.3334	8.27868	9.77527	16.2484	ND	ND	13.3319	40.7517	ND	ND	ND	31.6003	69.3679	ND
FBgn0010294	X	ND	ND	ND	ND	ND	ND	ND	0.148166	ND	ND	ND	0.0698531	5.80522	ND
FBgn0010295	X	ND	ND	ND	ND	ND	ND	0.191506	0.0404586	ND	ND	ND	ND	4.74696	ND
FBgn0010296	X	ND	ND	ND	ND	ND	ND	0.35248	ND	ND	ND	ND	0.0123851	3.43568	ND
FBgn0010300	2L	11.2806	25.5399	14.3432	8.62767	ND	ND	1.72623	48.3163	ND	ND	ND	40.5318	31.6641	ND
FBgn0010303	X	16.7305	21.6486	16.6243	19.7244	ND	ND	7.61678	30.1443	ND	ND	ND	50.2851	33.693	ND
FBgn0010309	2L	12.6947	8.63457	5.58121	8.83264	ND	ND	1.95935	15.8265	ND	ND	ND	4.28449	23.4607	ND
FBgn0010313	3R	15.7391	28.0709	24.6891	17.2709	ND	ND	8.34324	19.9092	ND	ND	ND	34.9837	24.9833	ND
FBgn0010314	2L	3.30929	ND	2.05326	ND	ND	ND	1.02653	47.3321	ND	ND	ND	55.6659	21.1914	ND
FBgn0010315	X	2.31341	6.8809	5.16354	6.70343	ND	ND	7.8248	36.4585	ND	ND	ND	60.2451	27.3884	ND
FBgn0010316	2R	5.68944	10.2776	5.21672	5.80575	ND	ND	6.3645	24.3794	ND	ND	ND	26.0595	23.0326	ND
FBgn0010317	3L	4.26809	ND	1.78335	2.93351	ND	ND	0.2341	22.1896	ND	ND	ND	20.8879	32.013	ND
FBgn0010323	2L	1.98394	ND	0.673822	1.12991	ND	ND	0.202295	0.111742	ND	ND	ND	0.0545287	7.28298	ND
FBgn0010328	3R	12.7887	10.8105	10.3058	15.4726	ND	ND	11.3707	79.0712	ND	ND	ND	86.794	70.5316	ND
FBgn0010329	X	33.3351	16.7606	10.4245	16.689	ND	ND	0.454208	1.98506	ND	ND	ND	0.253536	7.18931	ND
FBgn0010333	3L	56.5448	48.5718	39.8606	26.833	ND	ND	55.2007	60.2874	ND	ND	ND	121.95	66.5553	ND
FBgn0010339	2R	22.1911	13.307	15.7826	25.991	ND	ND	24.0634	67.6563	ND	ND	ND	104.334	132.301	ND
FBgn0010340	3R	18.8425	11.6818	8.46496	14.2953	ND	ND	12.7851	12.4644	ND	ND	ND	11.6104	13.7189	ND
FBgn0010341	X	40.2036	52.7325	56.7937	50.9351	ND	ND	99.2986	89.0364	ND	ND	ND	148.473	77.2845	ND
FBgn0010342	2R	20.417	7.30246	6.52798	10.3548	ND	ND	4.73849	104.647	ND	ND	ND	191.946	36.5578	ND
FBgn0010348	3L	231.883	178.354	229.731	260.892	ND	ND	326.446	290.95	ND	ND	ND	438.371	145.618	ND
FBgn0010350	3L	220.29	294.344	237.432	240.416	ND	ND	26.8391	35.5401	ND	ND	ND	36.3299	16.4543	ND
FBgn0010352	3L	144.704	133.377	140.384	178.743	ND	ND	206.892	116.599	ND	ND	ND	49.561	81.3267	ND
FBgn0010355	3R	10.1452	18.0742	12.1048	12.6354	ND	ND	8.85776	33.4277	ND	ND	ND	28.9601	22.8892	ND
FBgn0010356	2R	10.4384	6.77477	5.77873	9.80418	ND	ND	9.22953	32.3244	ND	ND	ND	23.6982	18.829	ND
FBgn0010357	2R	0.340452	ND	ND	ND	ND	ND	9.93048	1107.34	ND	ND	ND	0.531405	7.09528	ND
FBgn0010358	2R	ND	ND	ND	ND	ND	ND	5.56344	92.6504	ND	ND	ND	0.0303768	3.90724	ND
FBgn0010359	2R	ND	ND	ND	ND	ND	ND	1.39204	68.4042	ND	ND	ND	0.0850066	2.6753	ND
FBgn0010379	3R	7.64767	26.5779	30.556	21.747	ND	ND	20.7775	36.3558	ND	ND	ND	33.1619	30.3102	ND
FBgn0010380	X	75.8063	29.6262	37.7777	37.2794	ND	ND	33.0922	64.2292	ND	ND	ND	50.3724	75.5824	ND
FBgn0010381	3L	4.04934	597.954	543.712	30.75	ND	ND	308.801	331.653	ND	ND	ND	0.178956	12.4804	ND
FBgn0010382	2L	0.94426	7.76029	1.85144	ND	ND	ND	1.89533	76.6548	ND	ND	ND	162.811	37.0633	ND
FBgn0010383	X	1.34177	15.0618	10.0607	18.2892	ND	ND	0.663675	14.6236	ND	ND	ND	5.23089	22.7352	ND
FBgn0010385	2R	ND	21.9396	32.6846	6.07278	ND	ND	0.221523	38.5658	ND	ND	ND	0.356373	6.30962	ND
FBgn0010387	3L	117.773	66.5332	163.121	162.419	ND	ND	36.0831	89.7135	ND	ND	ND	0.334216	11.2134	ND
FBgn0010388	2R	1.57236	83.3788	89.9351	21.7309	ND	ND	1.82032	2.66693	ND	ND	ND	3.40775	5.80926	ND
FBgn0010389	3R	16.7206	10.7231	6.37971	9.73689	ND	ND	0.869158	3.42292	ND	ND	ND	0.692256	13.777	ND
FBgn0010391	X	20.9512	16.9675	24.0538	31.2519	ND	ND	26.0863	74.55	ND	ND	ND	42.1758	105.782	ND
FBgn0010395	2L	3.65265	5.53097	1.49527	2.00732	ND	ND	33.1768	4.1412	ND	ND	ND	1.72975	2.83762	ND
FBgn0010397	2R	3.47392	16.8427	20.2418	15.4903	ND	ND	30.4458	31.5576	ND	ND	ND	26.5424	49.5226	ND
FBgn0010398	2L	5.86678	4.94526	2.66577	3.5928	ND	ND	1.82455	10.7653	ND	ND	ND	9.31714	11.4434	ND
FBgn0010399	3R	35.8529	14.6803	12.3945	20.2754	ND	ND	0.0974217	1.71885	ND	ND	ND	0.0437292	6.11215	ND
FBgn0010401	3R	3.07034	ND	1.95408	56.6582	ND	ND	0.203966	11.1255	ND	ND	ND	0.0253331	6.721	ND
FBgn0010403	3R	4.37903	ND	1.26414	86.3962	ND	ND	ND	8.77998	ND	ND	ND	0	4.55953	ND
FBgn0010406	3L	41.6376	34.4255	30.7773	35.1835	ND	ND	29.8983	29.2467	ND	ND	ND	26.073	22.6813	ND
FBgn0010407	2L	13.8165	6.39912	3.77603	8.84982	ND	ND	0.172077	0.566826	ND	ND	ND	0.0868313	3.19783	ND
FBgn0010408	3L	612.633	285.113	335.229	1237.48	ND	ND	1005.67	1879.72	ND	ND	ND	888.74	1718.8	ND
FBgn0010409	2R	775.775	525.273	567.204	1144.19	ND	ND	1360.68	1465.66	ND	ND	ND	1102.96	2321.21	ND
FBgn0010411	2R	1199.74	612.788	707.4	2298.85	ND	ND	1493.69	2813.63	ND	ND	ND	511.612	2224.76	ND
FBgn0010412	X	283.799	252.707	275.357	650.608	ND	ND	549.95	916.75	ND	ND	ND	585.321	1359.11	ND
FBgn0010414	2R	9.86091	8.43236	4.99029	9.32764	ND	ND	0.064833	0.788446	ND	ND	ND	0.0373775	9.14445	ND
FBgn0010415	2R	152.536	133.712	136.802	84.0974	ND	ND	25.9591	43.7875	ND	ND	ND	103.665	52.4802	ND
FBgn0010416	X	11.3834	10.8489	9.04778	13.4082	ND	ND	11.8622	31.4111	ND	ND	ND	17.7487	32.0011	ND
FBgn0010417	3L	21.065	10.7535	9.64185	11.816	ND	ND	10.982	30.6217	ND	ND	ND	47.5769	34.7951	ND
FBgn0010421	3R	18.6854	9.08854	8.98835	11.8428	ND	ND	9.73538	66.0844	ND	ND	ND	72.5848	24.2515	ND
FBgn0010422	2L	28.337	14.6715	14.0762	21.5299	ND	ND	13.1506	46.9146	ND	ND	ND	63.5928	51.955	ND
FBgn0010423	2R	ND	ND	9.74887	ND	ND	ND	7.09394	17.5433	ND	ND	ND	0.755037	26.7117	ND
FBgn0010424	3L	3.05297	22.9716	13.6783	7.15702	ND	ND	9.42245	24.4306	ND	ND	ND	4.02814	79.8993	ND
FBgn0010425	2R	0.314873	ND	ND	ND	ND	ND	1.62108	288.23	ND	ND	ND	0.139444	6.67735	ND
FBgn0010431	3L	0.663328	ND	ND	ND	ND	ND	2.61681	288.039	ND	ND	ND	204.955	90.7695	ND
FBgn0010433	3R	1.53084	ND	ND	ND	ND	ND	ND	0.0786016	ND	ND	ND	0.0270459	5.37514	ND
FBgn0010434	2R	37.9927	34.4158	46.4895	53.4858	ND	ND	13.309	30.0689	ND	ND	ND	ND	28.0795	ND
FBgn0010435	2R	3.75341	77.163	126.692	79.2721	ND	ND	19.0858	31.7202	ND	ND	ND	5.94964	21.6207	ND
FBgn0010438	3R	21.4311	ND	9.41277	23.1501	ND	ND	17.5071	102.374	ND	ND	ND	49.3682	129.895	ND
FBgn0010441	3R	2.02377	4.90167	4.60561	7.82681	ND	ND	8.94119	27.8967	ND	ND	ND	25.4769	18.0842	ND
FBgn0010452	3L	14.6866	11.2072	10.7749	8.21914	ND	ND	0.842581	2.80167	ND	ND	ND	1.49551	6.58613	ND
FBgn0010453	2L	6.00915	8.40542	3.05603	4.16509	ND	ND	0.538737	1.19248	ND	ND	ND	0.297757	7.60041	ND
FBgn0010470	2R	22.1681	41.2531	69.7536	73.9373	ND	ND	61.4667	64.0105	ND	ND	ND	25.7984	54.1456	ND
FBgn0010473	2L	111.618	85.9102	82.2192	60.4978	ND	ND	0.579762	6.22451	ND	ND	ND	1.00851	14.1038	ND
FBgn0010482	2R	1.02753	42.4826	50.8507	18.8571	ND	ND	1.29412	17.7131	ND	ND	ND	0.61522	9.67353	ND
FBgn0010488	2R	63.4585	98.0562	126.996	70.2422	ND	ND	56.8416	260.702	ND	ND	ND	402.011	157.605	ND
FBgn0010497	2L	0.436171	4.57209	3.15875	3.27482	ND	ND	198.679	82.8514	ND	ND	ND	25.0941	39.2408	ND
FBgn0010501	2R	10.596	36.7241	5.11262	8.26363	ND	ND	2.17318	28.267	ND	ND	ND	59.2922	49.1004	ND
FBgn0010504	2R	5.44528	11.1551	9.27769	8.58402	ND	ND	38.2678	18.4552	ND	ND	ND	17.7644	19.884	ND
FBgn0010516	2R	67.8298	63.5539	107.72	129.685	ND	ND	402.701	190.139	ND	ND	ND	76.5725	117.384	ND
FBgn0010520	2L	19.7668	ND	9.20975	19.0089	ND	ND	13.1838	27.9741	ND	ND	ND	65.8357	47.0618	ND
FBgn0010531	2R	16.2571	10.8441	10.222	17.7005	ND	ND	64.7899	19.5281	ND	ND	ND	19.8568	18.3024	ND
FBgn0010548	2R	29.2607	34.5227	40.3166	61.9377	ND	ND	43.7058	50.9274	ND	ND	ND	48.5628	29.334	ND
FBgn0010549	2R	0.390393	2.93917	0.19751	22.5439	ND	ND	0.67215	3.66448	ND	ND	ND	0.0335696	17.1072	ND
FBgn0010551	2R	104.553	47.4201	51.9148	99.9263	ND	ND	126.638	219.782	ND	ND	ND	121.324	326.163	ND
FBgn0010575	2R	18.5883	27.3709	23.9361	22.1926	ND	ND	2.98232	36.4733	ND	ND	ND	53.1085	39.7023	ND
FBgn0010583	2L	48.6485	23.4937	18.8589	26.3243	ND	ND	9.336	24.8579	ND	ND	ND	28.0694	22.4142	ND
FBgn0010590	2R	54.9183	58.9408	72.0244	66.5362	ND	ND	96.3561	254.557	ND	ND	ND	100.697	142.816	ND
FBgn0010591	2R	25.5425	14.0725	21.833	34.5654	ND	ND	46.8063	55.281	ND	ND	ND	39.4074	39.0669	ND
FBgn0010602	2L	92.6582	34.441	36.5691	40.1199	ND	ND	36.8111	92.6521	ND	ND	ND	272.424	121.568	ND
FBgn0010607	2L	22.2955	13.2768	11.5935	17.2232	ND	ND	9.84574	32.0512	ND	ND	ND	48.9092	21.2302	ND
FBgn0010611	2R	15.7218	16.0961	16.532	43.2612	ND	ND	15.2148	48.6082	ND	ND	ND	32.0463	55.3997	ND
FBgn0010612	2L	452.147	337.674	319.527	292.537	ND	ND	342.289	140.521	ND	ND	ND	101.953	145.662	ND
FBgn0010620	2R	1.90378	45.5258	47.5932	32.671	ND	ND	53.779	52.9114	ND	ND	ND	33.9207	39.6888	ND
FBgn0010621	2R	15.9724	13.8789	19.7436	28.7554	ND	ND	56.7818	282.228	ND	ND	ND	262.406	702.558	ND
FBgn0010622	2R	29.9958	16.7639	15.0628	22.479	ND	ND	16.6691	15.1614	ND	ND	ND	35.5757	16.6988	ND
FBgn0010638	2R	87.1702	74.3028	103.533	131.129	ND	ND	136.7	176.703	ND	ND	ND	127.153	153.342	ND
FBgn0010651	2R	8.99645	15.0567	24.7791	30.2307	ND	ND	140.804	15.0819	ND	ND	ND	0.405683	22.8472	ND
FBgn0010660	2R	5.8842	7.31719	5.75653	7.19919	ND	ND	3.76421	28.0544	ND	ND	ND	41.0194	37.7836	ND
FBgn0010704	2L	64.7671	61.8759	65.6675	53.2138	ND	ND	56.6597	48.3955	ND	ND	ND	43.6009	35.5355	ND
FBgn0010709	3R	ND	ND	ND	ND	ND	ND	ND	ND	ND	ND	ND	ND	ND	ND
FBgn0010741	3L	52.4937	34.311	28.7341	46.6523	ND	ND	36.4406	107.537	ND	ND	ND	95.9388	98.1799	ND
FBgn0010747	3L	29.9044	31.4019	35.9895	31.8675	ND	ND	35.4434	53.0031	ND	ND	ND	49.6591	44.2719	ND
FBgn0010750	3R	23.8248	8.8243	9.39204	13.0183	ND	ND	6.84984	39.3689	ND	ND	ND	58.7389	40.0816	ND
FBgn0010762	3L	20.342	21.2785	14.6917	19.4358	ND	ND	6.57016	30.9739	ND	ND	ND	42.4274	26.0711	ND
FBgn0010768	3R	9.57859	4.65961	2.62895	5.27883	ND	ND	1.06862	11.0412	ND	ND	ND	16.4458	19.5883	ND
FBgn0010770	3R	8.15802	ND	5.61609	6.77194	ND	ND	5.77518	33.9855	ND	ND	ND	106.578	74.1757	ND
FBgn0010772	3R	83.9503	54.9404	33.7656	82.8934	ND	ND	27.9992	40.1198	ND	ND	ND	21.1775	57.0075	ND
FBgn0010774	3R	89.8894	31.2972	38.6068	81.6297	ND	ND	62.2802	202.275	ND	ND	ND	191.806	192.559	ND
FBgn0010786	3L	39.3932	20.6856	20.2133	29.7058	ND	ND	8.55278	69.5637	ND	ND	ND	52.4572	100.088	ND
FBgn0010803	3R	16.4875	10.4739	12.169	17.3357	ND	ND	12.214	41.5935	ND	ND	ND	47.1106	61.5534	ND
FBgn0010808	3R	143.979	94.9299	88.7371	64.5756	ND	ND	101.047	78.25	ND	ND	ND	39.1632	89.7866	ND
FBgn0010812	3R	7.83212	10.3394	9.40392	9.83076	ND	ND	6.79423	15.2555	ND	ND	ND	16.4867	17.0563	ND
FBgn0010825	3L	21.5692	24.6357	21.6733	25.6354	ND	ND	11.6985	47.5117	ND	ND	ND	77.2763	39.8881	ND
FBgn0010830	3L	14.2872	8.0334	7.4319	12.2309	ND	ND	8.57355	26.2074	ND	ND	ND	30.7837	31.9893	ND
FBgn0010877	3R	25.0428	24.789	21.1421	20.8086	ND	ND	19.7376	63.3716	ND	ND	ND	52.8055	40.4937	ND
FBgn0010894	3L	11.4979	17.3953	14.813	13.3205	ND	ND	4.11202	8.68789	ND	ND	ND	10.3818	10.8866	ND
FBgn0010905	3L	26.8464	34.1227	26.7353	18.9767	ND	ND	31.1684	38.0991	ND	ND	ND	54.2124	22.6181	ND
FBgn0010909	3L	29.1238	38.7111	44.7951	39.526	ND	ND	19.7468	49.7827	ND	ND	ND	55.9573	57.5209	ND
FBgn0010926	3R	4.71448	5.14198	4.65522	6.4123	ND	ND	5.66782	36.6454	ND	ND	ND	45.4513	46.6198	ND
FBgn0011016	3L	59.6761	53.0681	75.5862	78.4661	ND	ND	56.6157	124.288	ND	ND	ND	88.9364	150.591	ND
FBgn0011020	3R	2.49191	3.36134	1.31745	1.63634	ND	ND	0.901855	19.0384	ND	ND	ND	32.4647	15.4427	ND
FBgn0011202	2L	6.85254	13.1411	9.64457	11.6903	ND	ND	25.079	21.4971	ND	ND	ND	18.3649	18.6109	ND
FBgn0011204	3L	19.1184	19.2452	21.6224	30.6431	ND	ND	28.8453	92.2058	ND	ND	ND	121.812	129.944	ND
FBgn0011205	3L	29.7142	27.7917	35.3244	53.9835	ND	ND	36.6261	54.2159	ND	ND	ND	26.9915	29.4579	ND
FBgn0011206	3L	89.4592	94.8638	85.3856	41.6659	ND	ND	5.01587	4.3035	ND	ND	ND	1.85832	6.63755	ND
FBgn0011207	2L	18.3089	13.2869	12.3124	21.0243	ND	ND	23.5368	60.1574	ND	ND	ND	44.2549	42.3867	ND
FBgn0011211	2R	736.842	ND	879.568	512.699	ND	ND	1060.72	873.02	ND	ND	ND	269.584	1207.69	ND
FBgn0011217	3R	170.223	174.096	231.526	196.965	ND	ND	238.372	288.637	ND	ND	ND	654.629	219.239	ND
FBgn0011224	3R	77.5242	81.7255	64.6207	31.1983	ND	ND	1.13551	20.3484	ND	ND	ND	42.5281	22.3642	ND
FBgn0011225	3R	51.8473	48.9848	55.6069	71.8226	ND	ND	149.153	53.5548	ND	ND	ND	28.1886	43.3472	ND
FBgn0011227	2R	489.438	501.875	401.41	287.923	ND	ND	329.923	76.882	ND	ND	ND	33.4146	126.678	ND
FBgn0011230	2L	13.1164	26.7134	38.4366	22.2222	ND	ND	18.5067	46.4978	ND	ND	ND	24.3779	30.5582	ND
FBgn0011232	2L	11.3911	9.80255	7.67633	9.53361	ND	ND	16.7011	28.9765	ND	ND	ND	39.6309	24.187	ND
FBgn0011236	2R	2.54297	11.9036	12.3188	7.21101	ND	ND	5.45554	25.0739	ND	ND	ND	103.192	35.1829	ND
FBgn0011239	2L	0.229624	7.56869	ND	ND	ND	ND	0.103841	0.0965565	ND	ND	ND	0.0380425	4.37745	ND
FBgn0011241	2R	54.247	27.5098	20.4859	26.9379	ND	ND	13.188	14.6469	ND	ND	ND	9.67797	12.459	ND
FBgn0011244	2L	0.0838934	ND	ND	ND	ND	ND	0.0431828	0.40344	ND	ND	ND	0.057947	5.05489	ND
FBgn0011259	2L	30.3789	38.444	34.5285	17.5565	ND	ND	0.988509	3.76708	ND	ND	ND	8.48092	8.33566	ND
FBgn0011260	2R	28.1636	22.7983	21.6416	19.9735	ND	ND	2.15985	43.7878	ND	ND	ND	58.8456	45.2526	ND
FBgn0011270	3R	ND	ND	ND	ND	ND	ND	0.0523419	0.251759	ND	ND	ND	0.0106671	7.40057	ND
FBgn0011272	2L	506.736	237.523	326.597	940.873	ND	ND	632.701	1089.58	ND	ND	ND	276.327	1661.96	ND
FBgn0011273	3R	ND	ND	ND	ND	ND	ND	0	0.058903	ND	ND	ND	0.0338616	1.32028	ND
FBgn0011274	2L	12.3912	26.2252	31.2389	30.3746	ND	ND	7.61878	7.15217	ND	ND	ND	0.904722	9.86453	ND
FBgn0011276	X	3.98504	ND	0.67954	1.80714	ND	ND	0.107983	0.205865	ND	ND	ND	0.0321453	7.10354	ND
FBgn0011277	X	2.99884	9.12981	0.541401	ND	ND	ND	0.15255	0.12206	ND	ND	ND	0.0797739	7.81098	ND
FBgn0011278	3R	0.175504	ND	ND	1.06087	ND	ND	0.0785976	0.129106	ND	ND	ND	0.0459027	7.74511	ND
FBgn0011279	3L	2.65259	ND	1.30046	25.3601	ND	ND	0.534311	2.31641	ND	ND	ND	0	1.89449	ND
FBgn0011280	X	10.2194	181.033	204.445	675.35	ND	ND	0.661431	57.6992	ND	ND	ND	0.563616	6.1661	ND
FBgn0011281	3R	9.2346	ND	2.29451	61.7041	ND	ND	ND	14.0726	ND	ND	ND	0.0221788	6.105	ND
FBgn0011282	3R	2.18261	ND	0.974004	10.8134	ND	ND	0.987136	2.11349	ND	ND	ND	0.494372	8.59231	ND
FBgn0011283	2L	4.09459	18.9522	8.95176	50.6532	ND	ND	0.230896	5.25642	ND	ND	ND	0.0542936	6.2907	ND
FBgn0011284	3L	748.439	301.216	447.483	873.208	ND	ND	1008.6	1030.46	ND	ND	ND	507.267	2679.64	ND
FBgn0011286	2R	10.8571	17.4818	20.8043	27.1929	ND	ND	0.362589	7.01745	ND	ND	ND	0.165743	11.7762	ND
FBgn0011288	3L	796.295	321.53	264.613	113.962	ND	ND	0.29257	3.84443	ND	ND	ND	0.189009	3.07862	ND
FBgn0011289	3R	40.7378	20.2042	22.2509	46.087	ND	ND	70.8639	89.5309	ND	ND	ND	101.321	66.3419	ND
FBgn0011290	3R	71.7458	18.9323	18.0186	32.3199	ND	ND	16.6076	35.1852	ND	ND	ND	ND	32.08	ND
FBgn0011291	2L	16.4746	ND	5.88448	12.6226	ND	ND	9.91226	33.0356	ND	ND	ND	38.246	19.7698	ND
FBgn0011293	3L	5.74742	ND	1.42172	83.5482	ND	ND	ND	10.3332	ND	ND	ND	0.044844	5.58595	ND
FBgn0011294	2L	2.85305	ND	ND	13.3049	ND	ND	ND	1.45177	ND	ND	ND	0	2.29162	ND
FBgn0011296	2R	9.01451	77.581	59.5579	123.571	ND	ND	18.4968	66.3188	ND	ND	ND	0.983473	13.9255	ND
FBgn0011297	2R	7.74702	7.23704	3.77717	9.21593	ND	ND	7.56639	26.0023	ND	ND	ND	25.7791	37.1532	ND
FBgn0011300	2R	31.173	29.4561	28.1091	29.7034	ND	ND	18.2121	26.2247	ND	ND	ND	37.6269	26.8927	ND
FBgn0011305	2L	126.934	58.005	39.0568	44.0649	ND	ND	8.47719	18.3566	ND	ND	ND	12.8219	20.7738	ND
FBgn0011327	3L	17.5888	32.2088	40.3286	13.4694	ND	ND	10.7015	70.3682	ND	ND	ND	79.4178	61.5248	ND
FBgn0011335	3L	25.7966	13.0968	11.0496	15.2257	ND	ND	8.27543	19.3297	ND	ND	ND	30.9101	14.4036	ND
FBgn0011336	3R	20.3092	21.0316	27.9481	25.5424	ND	ND	46.453	45.4878	ND	ND	ND	27.5659	93.973	ND
FBgn0011361	3L	302.135	228.768	223.504	196.525	ND	ND	300.005	210.384	ND	ND	ND	103.553	189.447	ND
FBgn0011455	3L	253.314	142.45	157.491	162.126	ND	ND	204.312	102.694	ND	ND	ND	106.601	120.413	ND
FBgn0011474	3R	9.93647	21.2519	17.2916	7.61314	ND	ND	3.93969	41.5328	ND	ND	ND	95.507	30.6527	ND
FBgn0011476	3R	38.2195	25.7391	24.74	27.5942	ND	ND	12.7972	17.4544	ND	ND	ND	18.0089	10.4236	ND
FBgn0011481	3R	37.4161	46.4544	36.5621	30.8513	ND	ND	20.2423	36.5141	ND	ND	ND	92.2514	38.5552	ND
FBgn0011509	3L	24.556	14.792	16.7939	25.9929	ND	ND	20.6571	34.814	ND	ND	ND	24.7306	40.8028	ND
FBgn0011554	2R	ND	ND	ND	ND	ND	ND	4.27342	13.8586	ND	ND	ND	0.0642191	4.47229	ND
FBgn0011555	2R	ND	ND	ND	ND	ND	ND	2.23246	73.3778	ND	ND	ND	0.563	3.96715	ND
FBgn0011556	2R	ND	ND	ND	ND	ND	ND	16.3982	30.2086	ND	ND	ND	0	4.30339	ND
FBgn0011559	2L	0.298536	ND	ND	ND	ND	ND	0.409323	0.54626	ND	ND	ND	0.0364856	3.45939	ND
FBgn0011566	X	13.7833	8.07458	5.633	7.61676	ND	ND	7.58925	24.7038	ND	ND	ND	18.1537	21.8904	ND
FBgn0011569	3L	0.161019	ND	ND	ND	ND	ND	0.106171	0.043672	ND	ND	ND	0.035318	2.96422	ND
FBgn0011570	2L	24.3626	24.6708	23.6649	19.7106	ND	ND	45.1292	70.1738	ND	ND	ND	82.359	52.3555	ND
FBgn0011571	X	73.0066	44.6565	45.0005	99.5915	ND	ND	26.8062	139.287	ND	ND	ND	123.156	141.946	ND
FBgn0011573	3L	34.7648	23.1542	25.8957	20.3778	ND	ND	32.7254	49.8536	ND	ND	ND	141.84	59.6672	ND
FBgn0011576	X	2.16922	10.2234	10.3909	11.4206	ND	ND	73.5989	5.03446	ND	ND	ND	0.561904	5.94243	ND
FBgn0011577	3L	ND	ND	ND	ND	ND	ND	ND	ND	ND	ND	ND	ND	ND	ND
FBgn0011581	3R	734.663	104.174	88.7909	176.777	ND	ND	0.0853252	8.20629	ND	ND	ND	0.050049	5.00618	ND
FBgn0011582	3R	12.5335	13.3072	9.28565	6.37507	ND	ND	0.235399	0.327739	ND	ND	ND	0.0349182	3.83808	ND
FBgn0011584	2L	81.9932	92.8136	109.632	91.1643	ND	ND	70.8599	53.9408	ND	ND	ND	128.856	33.1468	ND
FBgn0011586	X	63.6642	50.782	44.1339	55.2892	ND	ND	25.8212	58.6505	ND	ND	ND	288.981	54.2616	ND
FBgn0011589	2R	24.5102	13.9361	8.3944	14.2919	ND	ND	0.219756	1.14231	ND	ND	ND	0.0128443	4.86011	ND
FBgn0011591	3L	48.4507	22.813	27.6691	20.3306	ND	ND	1.37982	6.8605	ND	ND	ND	3.04276	17.8832	ND
FBgn0011592	2R	8.54056	8.3585	7.61732	6.93708	ND	ND	0.805676	8.74811	ND	ND	ND	10.3042	20.7602	ND
FBgn0011596	3R	0.805204	6.00642	4.18421	1.37828	ND	ND	0.102546	0.524755	ND	ND	ND	0.0682057	3.74557	ND
FBgn0011603	2L	33.6956	11.6999	13.7946	21.249	ND	ND	60.0378	9.12154	ND	ND	ND	0.110968	8.44341	ND
FBgn0011604	2R	19.5168	14.4793	10.5767	13.8505	ND	ND	8.57333	44.3252	ND	ND	ND	70.5622	35.4861	ND
FBgn0011606	X	0.474077	3.56398	0.703947	1.37652	ND	ND	0.712464	31.1833	ND	ND	ND	38.2103	25.4151	ND
FBgn0011638	2L	51.7035	25.4026	28.7046	42.6832	ND	ND	24.7014	152.363	ND	ND	ND	107.391	207.021	ND
FBgn0011640	3L	58.4287	22.5807	18.9521	45.8364	ND	ND	30.5807	73.7427	ND	ND	ND	75.2637	138.376	ND
FBgn0011642	4	123.131	78.7431	66.4021	94.9046	ND	ND	32.6969	16.6324	ND	ND	ND	7.80214	9.20484	ND
FBgn0011648	2L	22.2606	22.8233	19.1028	16.0006	ND	ND	13.8543	37.2049	ND	ND	ND	56.8657	34.1782	ND
FBgn0011653	3L	0.336404	ND	ND	ND	ND	ND	0.0393936	0.375	ND	ND	ND	0.168458	5.89949	ND
FBgn0011655	3R	17.7962	14.3497	10.0423	17.3303	ND	ND	10.0446	23.7539	ND	ND	ND	15.9838	35.359	ND
FBgn0011656	2R	39.346	33.1412	29.1154	29.5678	ND	ND	12.1935	18.2615	ND	ND	ND	16.1593	19.4593	ND
FBgn0011659	2R	1.92609	ND	1.01559	2.41166	ND	ND	1.2671	20.6734	ND	ND	ND	8.4335	18.1848	ND
FBgn0011660	2R	6.65765	4.20103	2.41406	4.85082	ND	ND	0.755189	17.6185	ND	ND	ND	32.5759	8.43714	ND
FBgn0011661	X	38.0497	167.276	163.237	167.269	ND	ND	185.792	226.995	ND	ND	ND	214.088	202.089	ND
FBgn0011666	3R	30.508	44.1769	35.9344	17.1432	ND	ND	0.445061	9.65734	ND	ND	ND	11.9825	14.7721	ND
FBgn0011668	3R	ND	ND	ND	ND	ND	ND	2.92252	4.14567	ND	ND	ND	0.145035	8.29805	ND
FBgn0011669	3R	ND	ND	ND	ND	ND	ND	4.67392	5.84324	ND	ND	ND	0	3.40898	ND
FBgn0011670	3R	ND	ND	ND	ND	ND	ND	0.480732	0.43654	ND	ND	ND	0	3.18149	ND
FBgn0011672	3R	13.7567	16.7695	14.1724	19.7444	ND	ND	52.4944	29.0259	ND	ND	ND	11.9159	23.1167	ND
FBgn0011674	2R	0.442009	5.06601	1.7994	2.99012	ND	ND	2.17993	8.47694	ND	ND	ND	8.98889	18.5095	ND
FBgn0011676	2L	27.1715	10.4671	7.94942	14.9754	ND	ND	0.158713	1.66512	ND	ND	ND	0.0756574	6.57903	ND
FBgn0011692	3L	0.0966655	ND	ND	ND	ND	ND	0.432235	48.9162	ND	ND	ND	72.9307	31.0937	ND
FBgn0011693	3L	35.3607	1314.63	1760.3	1568.43	ND	ND	0.991818	50.832	ND	ND	ND	0.659158	7.62812	ND
FBgn0011694	2R	ND	ND	ND	ND	ND	ND	0.150385	2.07144	ND	ND	ND	0.071624	4.08958	ND
FBgn0011695	2R	80.602	1020.79	1392.71	1452.1	ND	ND	12.7108	238.539	ND	ND	ND	2.42016	16.6177	ND
FBgn0011701	3R	40.0353	9.34409	10.9946	20.4264	ND	ND	0.127148	2.21638	ND	ND	ND	0.0293271	6.2116	ND
FBgn0011703	2L	2.0389	ND	3.94475	1.29079	ND	ND	2.9364	122.89	ND	ND	ND	ND	55.8382	ND
FBgn0011704	2R	0.425729	ND	6.60509	1.79437	ND	ND	20.9859	153.87	ND	ND	ND	166.418	152.102	ND
FBgn0011705	2L	3.96562	35.9371	46.3112	88.9794	ND	ND	46.9317	33.8013	ND	ND	ND	13.7461	39.0097	ND
FBgn0011706	3L	8.16447	17.4687	18.3063	2.69345	ND	ND	0.143073	0.579671	ND	ND	ND	0.376223	3.97971	ND
FBgn0011708	2L	33.0449	32.2514	35.1119	38.9361	ND	ND	44.4148	55.6628	ND	ND	ND	35.083	35.2415	ND
FBgn0011710	X	18.1516	21.0301	25.2691	15.6789	ND	ND	31.7571	71.7191	ND	ND	ND	73.2659	54.7152	ND
FBgn0011715	3R	31.8867	10.1732	10.6282	18.6136	ND	ND	11.3661	72.8342	ND	ND	ND	61.9877	54.6872	ND
FBgn0011722	2L	0.821454	11.346	23.8741	13.3811	ND	ND	0.760723	8.90968	ND	ND	ND	0.112524	7.56498	ND
FBgn0011723	3L	0.427434	ND	ND	1.25771	ND	ND	0.57399	2.41873	ND	ND	ND	0.01003	7.65631	ND
FBgn0011725	3R	30.0346	27.287	25.592	24.1124	ND	ND	13.0286	83.4151	ND	ND	ND	114.783	54.3159	ND
FBgn0011726	2R	166.631	187.068	219.483	208.352	ND	ND	345.598	639.019	ND	ND	ND	721.495	310.11	ND
FBgn0011737	2L	41.0714	13.192	10.8686	14.5659	ND	ND	12.7959	20.7404	ND	ND	ND	25.6329	18.7687	ND
FBgn0011739	3R	12.035	25.4353	21.813	20.4739	ND	ND	19.0577	28.9279	ND	ND	ND	40.5969	19.2751	ND
FBgn0011740	3R	13.5838	7.406	6.68391	11.9248	ND	ND	12.2482	18.7754	ND	ND	ND	8.16374	18.1381	ND
FBgn0011741	X	19.1913	9.50309	10.059	15.6034	ND	ND	13.4555	42.6458	ND	ND	ND	13.0709	35.2013	ND
FBgn0011742	X	37.2805	24.6354	24.4498	37.5606	ND	ND	56.7341	93.7994	ND	ND	ND	66.1896	64.6369	ND
FBgn0011743	2R	0.245639	ND	ND	ND	ND	ND	0.0912572	0.101141	ND	ND	ND	0.0325592	7.6334	ND
FBgn0011745	3R	101.164	44.8356	46.6482	58.5786	ND	ND	65.4127	75.2339	ND	ND	ND	42.4769	74.0493	ND
FBgn0011746	2R	24.5303	7.99166	7.42001	8.95375	ND	ND	0.148116	6.60761	ND	ND	ND	3.70862	21.0755	ND
FBgn0011747	4	90.6699	104.856	101.99	101.429	ND	ND	39.339	44.2544	ND	ND	ND	24.9787	27.5555	ND
FBgn0011754	X	57.2707	40.7411	45.3561	61.1785	ND	ND	529.761	50.0947	ND	ND	ND	73.4725	34.4509	ND
FBgn0011758	X	2.85003	10.575	2.48508	3.23668	ND	ND	0.19197	0.377567	ND	ND	ND	0.242074	10.5495	ND
FBgn0011760	X	278.791	309.604	248.781	122.641	ND	ND	59.5994	109.195	ND	ND	ND	554.54	61.763	ND
FBgn0011761	X	1.84353	ND	ND	ND	ND	ND	25.7895	3584.82	ND	ND	ND	ND	1474.15	ND
FBgn0011762	3L	4.11837	ND	3.56963	2.64201	ND	ND	1.30167	15.8014	ND	ND	ND	ND	11.1247	ND
FBgn0011763	2R	44.2279	35.8004	28.3005	30.741	ND	ND	30.5875	98.0379	ND	ND	ND	102.651	81.9199	ND
FBgn0011764	X	67.2522	55.4063	46.6024	36.9409	ND	ND	7.91158	32.3417	ND	ND	ND	23.5542	39.7199	ND
FBgn0011766	3R	16.32	24.831	21.4653	21.2568	ND	ND	22.326	56.9143	ND	ND	ND	125.488	55.0745	ND
FBgn0011768	3R	26.4737	26.7899	39.4052	44.5425	ND	ND	120.739	276.836	ND	ND	ND	63.6066	196.823	ND
FBgn0011769	3L	29.4292	ND	7.59787	14.3448	ND	ND	17.0442	11.6993	ND	ND	ND	9.23494	20.5963	ND
FBgn0011770	X	12.9518	23.9501	48.245	49.9884	ND	ND	816.344	98.5622	ND	ND	ND	40.0689	54.4911	ND
FBgn0011771	3L	16.3315	11.2496	11.5087	10.5839	ND	ND	8.58336	13.845	ND	ND	ND	13.4909	19.5454	ND
FBgn0011774	3R	7.96151	30.993	36.6717	5.79724	ND	ND	15.3879	27.638	ND	ND	ND	41.5709	16.3756	ND
FBgn0011785	3R	7.46602	9.18255	8.80793	10.0778	ND	ND	6.91587	36.9881	ND	ND	ND	42.2894	31.5063	ND
FBgn0011787	3L	75.8077	28.8577	24.8279	32.5998	ND	ND	49.6106	113.185	ND	ND	ND	189.718	126.834	ND
FBgn0011802	3L	2.56881	4.73851	2.62824	2.50632	ND	ND	1.48931	15.6985	ND	ND	ND	26.1723	8.93664	ND
FBgn0011817	3L	38.1204	52.0936	49.1092	13.2946	ND	ND	1.47238	15.5088	ND	ND	ND	26.0707	16.5803	ND
FBgn0011818	2L	31.0225	23.4394	17.686	16.4925	ND	ND	8.83585	29.089	ND	ND	ND	65.6559	33.3487	ND
FBgn0011822	X	ND	ND	ND	ND	ND	ND	0.32388	5.75325	ND	ND	ND	0.0330654	3.22425	ND
FBgn0011823	2L	0.510784	4.21768	0.371823	ND	ND	ND	2.89135	505.985	ND	ND	ND	526.265	358.547	ND
FBgn0011824	2R	7.50296	12.3326	14.222	41.5567	ND	ND	14.4213	155.046	ND	ND	ND	122.453	175.346	ND
FBgn0011826	X	32.943	38.7321	31.9589	20.7446	ND	ND	15.126	58.175	ND	ND	ND	55.8644	38.9149	ND
FBgn0011828	3L	45.0396	17.9847	19.8094	22.32	ND	ND	1.21234	8.10113	ND	ND	ND	0.475353	21.1979	ND
FBgn0011829	2L	1.65831	4.87016	1.75307	1.3225	ND	ND	0.13845	0.335765	ND	ND	ND	0.09168	4.4697	ND
FBgn0011832	2L	ND	ND	ND	ND	ND	ND	ND	ND	ND	ND	ND	0.00905395	3.29361	ND
FBgn0011834	X	ND	ND	ND	ND	ND	ND	10.1589	10.4206	ND	ND	ND	0.0159452	3.9339	ND
FBgn0011836	3L	3.89128	4.01162	3.45427	4.63666	ND	ND	3.77416	17.9024	ND	ND	ND	53.7001	21.0718	ND
FBgn0011837	X	3.19732	35.8123	37.9095	18.991	ND	ND	23.9854	31.5122	ND	ND	ND	54.5749	35.0194	ND
FBgn0012034	3L	187.369	118.261	158.387	269.649	ND	ND	180.05	71.1646	ND	ND	ND	17.529	44.2409	ND
FBgn0012036	2L	97.1757	280.12	453.88	476.054	ND	ND	298.016	258.189	ND	ND	ND	107.295	243.401	ND
FBgn0012037	2L	16.4465	16.7491	13.2737	13.0005	ND	ND	9.88968	41.5269	ND	ND	ND	2.20984	9.92465	ND
FBgn0012042	2R	2.51555	17.0609	28.2231	28.5293	ND	ND	16.862	6.67269	ND	ND	ND	1.20598	2.6009	ND
FBgn0012051	2R	31.6317	34.7801	30.7304	39.4672	ND	ND	8.24234	12.7946	ND	ND	ND	6.58779	12.6246	ND
FBgn0012058	3L	13.9116	12.7027	12.6759	11.9663	ND	ND	10.3231	37.6584	ND	ND	ND	46.6931	35.1427	ND
FBgn0012066	3L	ND	ND	ND	ND	ND	ND	ND	ND	ND	ND	ND	ND	ND	ND
FBgn0012344	3R	86.82	39.485	28.045	40.1415	ND	ND	2.13561	2.22934	ND	ND	ND	0.0813186	6.75784	ND
FBgn0013263	3L	45.9727	30.3846	29.166	35.404	ND	ND	20.7728	42.0658	ND	ND	ND	84.9694	64.5617	ND
FBgn0013269	3R	22.4459	15.6136	20.5427	24.4289	ND	ND	23.6479	380.093	ND	ND	ND	ND	486.026	ND
FBgn0013272	2R	15.8229	149.168	196.751	117.893	ND	ND	357.303	110.801	ND	ND	ND	62.9728	107.136	ND
FBgn0013275	3R	10.2406	ND	7.04093	3.52548	ND	ND	7.60791	29.5743	ND	ND	ND	7.83627	76.9518	ND
FBgn0013276	3R	6.59829	ND	5.63263	2.11056	ND	ND	5.31522	27.3199	ND	ND	ND	11.9541	35.4956	ND
FBgn0013277	3R	5.95405	ND	3.81262	2.44848	ND	ND	2.20665	13.1156	ND	ND	ND	0.590982	13.3658	ND
FBgn0013278	3R	10.7778	ND	7.22018	3.23042	ND	ND	4.38825	20.4114	ND	ND	ND	1.71262	46.4336	ND
FBgn0013279	3R	1.07704	ND	ND	ND	ND	ND	0.0521997	0.185133	ND	ND	ND	0.0847718	0.796992	ND
FBgn0013300	2L	1.37541	ND	ND	ND	ND	ND	0.013712	0.246306	ND	ND	ND	0.0048416	2.75441	ND
FBgn0013301	2L	ND	ND	ND	ND	ND	ND	0.0701002	0.0884847	ND	ND	ND	0.00487012	3.16687	ND
FBgn0013303	3L	560.385	180.32	134.575	175.889	ND	ND	40.5122	39.8186	ND	ND	ND	20.7894	19.1019	ND
FBgn0013305	2R	132.081	97.1918	90.9545	130.374	ND	ND	166.69	32.0986	ND	ND	ND	17.8137	27.7411	ND
FBgn0013307	2R	1.84518	10.2697	18.9623	142.153	ND	ND	5.51446	34.425	ND	ND	ND	0.217457	4.55025	ND
FBgn0013308	2R	0.338022	ND	1.4751	3.7917	ND	ND	0.207018	2.97658	ND	ND	ND	0	5.22816	ND
FBgn0013323	2L	1.19453	ND	ND	6.98632	ND	ND	5.58229	0.509804	ND	ND	ND	0.0846033	4.40275	ND
FBgn0013325	2R	366.17	246.831	300.254	1081.28	ND	ND	833.728	1575.89	ND	ND	ND	518.743	1496.5	ND
FBgn0013334	3R	444.128	341.236	277.642	151.681	ND	ND	15.7408	21.3735	ND	ND	ND	13.5889	17.1295	ND
FBgn0013342	3L	717.883	386.76	326.124	279.813	ND	ND	1.76493	14.9508	ND	ND	ND	0.61337	7.30742	ND
FBgn0013343	3R	18.269	98.5965	95.7796	38.355	ND	ND	5.77456	19.8653	ND	ND	ND	41.5489	18.5576	ND
FBgn0013347	3R	108.642	46.444	45.1055	111.089	ND	ND	60.3097	88.9315	ND	ND	ND	255.363	64.3326	ND
FBgn0013348	2R	0.64806	84.8501	42.1329	5.86613	ND	ND	2.22269	6.55242	ND	ND	ND	0.0797231	3.13834	ND
FBgn0013432	X	61.0473	20.8436	23.5769	46.9173	ND	ND	35.9502	37.9851	ND	ND	ND	80.8499	36.3948	ND
FBgn0013433	2L	24.2727	13.1421	7.40709	9.71019	ND	ND	0.195613	0.684933	ND	ND	ND	0.00442971	4.62417	ND
FBgn0013435	2R	18.0613	8.2215	6.35745	10.1885	ND	ND	8.18805	10.0649	ND	ND	ND	7.11506	18.3117	ND
FBgn0013442	2L	ND	ND	ND	ND	ND	ND	ND	ND	ND	ND	ND	ND	ND	ND
FBgn0013467	2R	456.244	181.404	164.104	90.0737	ND	ND	0.191898	3.29208	ND	ND	ND	0.0707087	6.00848	ND
FBgn0013469	3L	0.73059	6.02285	2.25503	1.77556	ND	ND	0.182635	1.66968	ND	ND	ND	0.611655	9.84278	ND
FBgn0013531	2L	8.15423	ND	3.04798	7.66915	ND	ND	4.57228	15.6686	ND	ND	ND	22.3505	15.2072	ND
FBgn0013548	2R	3.06232	ND	1.54594	3.34176	ND	ND	1.62386	39.2372	ND	ND	ND	67.1499	30.8585	ND
FBgn0013563	3L	2.52993	7.4711	7.44277	7.18596	ND	ND	10.8636	11.6701	ND	ND	ND	8.47891	12.8256	ND
FBgn0013576	3R	132.215	122.844	116.366	105.242	ND	ND	96.1724	57.8735	ND	ND	ND	52.6721	35.4608	ND
FBgn0013672	dmel_mitochondrion_genome	8358.61	4069.69	6532.26	342.367	ND	ND	5307.62	213.21	ND	ND	ND	101.335	569.748	ND
FBgn0013673	dmel_mitochondrion_genome	171.879	565.453	276.028	21.9789	ND	ND	227.688	8.38491	ND	ND	ND	27.9133	1129.66	ND
FBgn0013674	dmel_mitochondrion_genome	15248.7	8280.68	9267.65	2164.53	ND	ND	10048.4	644.391	ND	ND	ND	473.563	871.823	ND
FBgn0013675	dmel_mitochondrion_genome	11782.9	3984.72	3751.84	1837.02	ND	ND	5599.96	544.22	ND	ND	ND	75.3579	441.219	ND
FBgn0013676	dmel_mitochondrion_genome	21313.8	7716.29	12155.6	1972.63	ND	ND	15431	527.677	ND	ND	ND	334.226	773.019	ND
FBgn0013678	dmel_mitochondrion_genome	11098.2	3796	4852.48	792.307	ND	ND	7293.19	261.761	ND	ND	ND	59.1322	504.703	ND
FBgn0013679	dmel_mitochondrion_genome	2255.76	2235.23	2366.76	252.402	ND	ND	1782.14	105.143	ND	ND	ND	25.5115	75.6243	ND
FBgn0013680	dmel_mitochondrion_genome	141.353	192.759	82.7872	11.0695	ND	ND	79.3601	3.45772	ND	ND	ND	2.60151	93.1117	ND
FBgn0013681	dmel_mitochondrion_genome	2378.01	754.775	437.127	117.029	ND	ND	1770.11	22.2461	ND	ND	ND	1.27184	154.335	ND
FBgn0013683	dmel_mitochondrion_genome	87.894	204.066	40.7296	10.7603	ND	ND	45.5673	2.06147	ND	ND	ND	4.83967	108.252	ND
FBgn0013684	dmel_mitochondrion_genome	1667.94	789.244	905.933	64.4127	ND	ND	898.631	47.2125	ND	ND	ND	14.0169	222.76	ND
FBgn0013685	dmel_mitochondrion_genome	27.8084	223.882	33.9216	5.21913	ND	ND	17.6343	1.00837	ND	ND	ND	ND	86.6028	ND
FBgn0013717	3L	10.0075	10.0545	6.16039	6.20925	ND	ND	4.24089	24.2896	ND	ND	ND	20.5234	27.0029	ND
FBgn0013718	3L	42.1691	65.901	59.2604	55.0733	ND	ND	29.3324	56.4728	ND	ND	ND	64.0099	30.5808	ND
FBgn0013720	X	11.8842	18.8613	17.7182	21.4588	ND	ND	7.05299	40.9859	ND	ND	ND	20.3109	24.9555	ND
FBgn0013725	2R	69.9201	16.68	13.0816	14.435	ND	ND	0.0441557	1.47768	ND	ND	ND	0.142429	7.54088	ND
FBgn0013726	2R	61.8605	29.5578	30.3213	26.7616	ND	ND	24.4036	100.281	ND	ND	ND	135.219	77.4228	ND
FBgn0013732	2R	11.6021	6.53264	4.22962	4.61708	ND	ND	0.494435	29.5594	ND	ND	ND	78.9671	23.5335	ND
FBgn0013733	2R	10.9571	35.2545	47.9282	40.0486	ND	ND	12.4928	29.5782	ND	ND	ND	7.35799	17.7122	ND
FBgn0013745	3R	ND	ND	ND	ND	ND	ND	ND	ND	ND	ND	ND	ND	ND	ND
FBgn0013746	2L	21.6689	16.3887	15.7042	18.4056	ND	ND	12.0911	29.587	ND	ND	ND	31.7762	24.5273	ND
FBgn0013749	4	134.066	77.2467	79.1439	87.9213	ND	ND	98.9493	66.5065	ND	ND	ND	107.649	34.8304	ND
FBgn0013750	2R	88.6443	54.3003	58.8829	58.3655	ND	ND	73.0777	47.1446	ND	ND	ND	35.8228	26.0783	ND
FBgn0013751	3L	7.00667	6.5005	2.09548	2.90633	ND	ND	0.162749	0.734406	ND	ND	ND	0.0144424	4.87041	ND
FBgn0013753	3L	101.217	23.071	21.0619	30.8175	ND	ND	1.7968	30.9264	ND	ND	ND	58.1005	18.7971	ND
FBgn0013755	3L	ND	ND	ND	ND	ND	ND	0.0595022	0.443581	ND	ND	ND	0.088917	6.11515	ND
FBgn0013756	2R	6.30051	9.67109	9.20196	7.92008	ND	ND	8.01739	67.5732	ND	ND	ND	118.581	38.5889	ND
FBgn0013759	3R	186.379	141.024	136.826	98.1411	ND	ND	16.1692	29.8847	ND	ND	ND	37.2845	27.1424	ND
FBgn0013762	2R	28.1128	17.076	11.8136	15.9586	ND	ND	13.0618	17.2541	ND	ND	ND	21.9934	16.4472	ND
FBgn0013763	2R	24.0432	80.2494	128.876	226.785	ND	ND	15.3111	122.114	ND	ND	ND	100.9	107.205	ND
FBgn0013764	2R	34.9869	11.0817	10.8141	20.9569	ND	ND	13.1735	45.7389	ND	ND	ND	67.22	53.1897	ND
FBgn0013765	2R	18.5297	29.3487	25.4794	19.9533	ND	ND	1.97346	29.6397	ND	ND	ND	67.7469	33.4719	ND
FBgn0013767	3R	161.092	18.0394	22.6158	47.0304	ND	ND	ND	1.83412	ND	ND	ND	ND	4.2064	ND
FBgn0013770	2R	151.446	350.249	597.343	283.722	ND	ND	243.666	493.889	ND	ND	ND	263.738	188.234	ND
FBgn0013771	2R	7.62099	20.7484	21.6943	17.7486	ND	ND	78.7184	12.1796	ND	ND	ND	7.11585	3.41406	ND
FBgn0013772	2R	0.174197	13.5158	8.17869	17.9604	ND	ND	102.906	4.64029	ND	ND	ND	0.134313	3.17772	ND
FBgn0013773	2R	1.5506	6.03347	4.2442	9.43406	ND	ND	55.8463	23.7157	ND	ND	ND	29.8596	22.8291	ND
FBgn0013799	3L	38.9348	24.5804	19.5656	20.808	ND	ND	7.55501	27.4605	ND	ND	ND	63.4485	31.1204	ND
FBgn0013809	X	0.276161	1.58162	0.0514903	0.51742	ND	ND	0.193003	0.0687205	ND	ND	ND	0.0769185	5.59845	ND
FBgn0013810	2L	0.209537	2.33243	0.15206	1.12395	ND	ND	0.0914686	2.06307	ND	ND	ND	0.689032	6.22065	ND
FBgn0013811	3L	0.148534	1.17002	0.0751572	0.583125	ND	ND	0.565464	0.166262	ND	ND	ND	0.0356258	5.88462	ND
FBgn0013812	3R	0.0899401	2.71301	0.415263	4.01506	ND	ND	0.039566	0.612821	ND	ND	ND	0.0120849	4.90689	ND
FBgn0013813	3R	0.234637	2.74333	0.238322	0.883803	ND	ND	0.167146	0.0702225	ND	ND	ND	1.33901	6.33264	ND
FBgn0013948	3R	ND	ND	ND	ND	ND	ND	ND	ND	ND	ND	ND	ND	ND	ND
FBgn0013949	3R	6.09848	12.0264	16.5729	41.3839	ND	ND	1.53798	16.4906	ND	ND	ND	0.0550981	5.30721	ND
FBgn0013953	3R	0.306582	4.40003	3.27109	4.97113	ND	ND	0.294057	17.881	ND	ND	ND	5.21467	13.8365	ND
FBgn0013954	2R	292.84	106.223	153.916	308.125	ND	ND	351.158	789.865	ND	ND	ND	996.985	668.186	ND
FBgn0013955	2R	ND	ND	ND	ND	ND	ND	ND	ND	ND	ND	ND	ND	ND	ND
FBgn0013972	3R	217.778	45.8272	46.5562	54.0189	ND	ND	0.194961	4.31825	ND	ND	ND	0.0303849	7.35744	ND
FBgn0013973	3R	56.4043	27.3314	23.5574	38.2136	ND	ND	0.244293	2.45142	ND	ND	ND	0.0674955	5.68136	ND
FBgn0013981	3R	832.549	270.145	268.567	690.543	ND	ND	681.773	473.701	ND	ND	ND	123.036	245.278	ND
FBgn0013983	2R	13.0308	10.5532	12.0145	14.6189	ND	ND	14.4713	14.1695	ND	ND	ND	5.82953	13.8937	ND
FBgn0013984	3R	4.45723	22.0733	16.5531	9.66031	ND	ND	3.627	8.82379	ND	ND	ND	13.6177	ND	ND
FBgn0013987	X	50.6146	43.57	45.7975	50.9812	ND	ND	51.6653	80.6331	ND	ND	ND	115.126	38.6812	ND
FBgn0013988	2R	ND	ND	ND	ND	ND	ND	ND	ND	ND	ND	ND	ND	ND	ND
FBgn0013995	3R	27.8861	55.5224	41.3257	47.3262	ND	ND	21.1006	22.2323	ND	ND	ND	17.9394	17.3393	ND
FBgn0013997	3L	22.1816	25.2883	29.4668	23.0375	ND	ND	4.61682	16.7377	ND	ND	ND	10.0701	13.4482	ND
FBgn0013998	3R	ND	ND	ND	ND	ND	ND	ND	ND	ND	ND	ND	ND	ND	ND
FBgn0014000	2L	5.51156	27.6113	44.467	125.444	ND	ND	4.53351	22.1347	ND	ND	ND	0.149032	4.73812	ND
FBgn0014001	3R	27.0392	30.7066	18.6536	25.148	ND	ND	13.2668	33.0393	ND	ND	ND	66.7781	30.7834	ND
FBgn0014002	3L	121.324	104.035	182.922	198.422	ND	ND	188.891	357.737	ND	ND	ND	284.956	380.146	ND
FBgn0014006	3R	7.01608	13.513	12.3277	12.574	ND	ND	7.72445	24.6999	ND	ND	ND	20.6601	26.3676	ND
FBgn0014007	3L	10.1363	11.3928	9.59029	10.3167	ND	ND	6.76934	20.6714	ND	ND	ND	47.2277	9.44348	ND
FBgn0014009	2R	165.775	97.0892	109.299	87.3951	ND	ND	87.0294	49.4774	ND	ND	ND	31.6017	34.4854	ND
FBgn0014010	2L	122.892	161.049	160.728	145.167	ND	ND	185.602	83.2447	ND	ND	ND	92.7637	61.5196	ND
FBgn0014011	3L	8.3494	52.147	52.3046	28.8281	ND	ND	29.3753	39.4351	ND	ND	ND	67.9264	28.573	ND
FBgn0014018	3R	9.07508	28.4465	33.4814	31.5397	ND	ND	34.7937	23.9755	ND	ND	ND	20.4837	28.9352	ND
FBgn0014019	2L	7.83117	66.1562	97.7635	180.814	ND	ND	0.247615	5.20397	ND	ND	ND	0.0837746	4.32199	ND
FBgn0014020	2R	133.169	177.091	190.062	182.524	ND	ND	309.285	100.534	ND	ND	ND	581.948	84.3639	ND
FBgn0014022	3R	9.9915	10.196	6.77865	5.61485	ND	ND	5.59109	16.34	ND	ND	ND	37.5481	20.437	ND
FBgn0014023	3R	55.147	22.3729	20.6031	38.1266	ND	ND	26.8357	60.4285	ND	ND	ND	26.333	66.6142	ND
FBgn0014024	X	15.7005	13.5015	9.82142	13.7925	ND	ND	9.3177	34.2064	ND	ND	ND	46.1684	42.0843	ND
FBgn0014026	X	720.461	456.17	570.854	1056.2	ND	ND	1337.02	1438.52	ND	ND	ND	1252.61	1785.94	ND
FBgn0014028	2R	219.135	105.495	130.533	172.652	ND	ND	203.705	135.295	ND	ND	ND	113.89	116.774	ND
FBgn0014029	3R	46.9221	17.0208	18.9729	26.7677	ND	ND	34.9977	73.9827	ND	ND	ND	42.4881	70.677	ND
FBgn0014031	X	1.46111	19.9086	52.5976	120.341	ND	ND	233.561	32.2647	ND	ND	ND	0.286191	6.80441	ND
FBgn0014032	X	16.9356	22.7056	19.2406	19.3327	ND	ND	23.2952	30.9028	ND	ND	ND	14.2289	21.5959	ND
FBgn0014033	2L	2.44352	8.20209	11.4932	16.6064	ND	ND	1.94629	2.33194	ND	ND	ND	0.247291	5.22362	ND
FBgn0014037	3L	13.3987	47.7617	57.433	25.4489	ND	ND	17.9073	73.1444	ND	ND	ND	82.9768	37.6752	ND
FBgn0014073	3L	0.613677	10.8041	8.51843	8.688	ND	ND	0.193117	3.05848	ND	ND	ND	5.71447	5.82569	ND
FBgn0014075	3L	11.5531	15.272	19.0938	12.7228	ND	ND	12.899	34.0662	ND	ND	ND	25.4189	34.1279	ND
FBgn0014076	2L	ND	ND	ND	ND	ND	ND	0.891459	368.738	ND	ND	ND	ND	118.439	ND
FBgn0014092	2L	18.4898	10.2186	9.14298	11.9489	ND	ND	15.5155	18.8557	ND	ND	ND	16.042	31.3482	ND
FBgn0014127	2L	3.04471	5.62017	2.34389	3.34986	ND	ND	2.48796	24.5058	ND	ND	ND	39.4656	17.6614	ND
FBgn0014133	X	11.1186	36.8325	29.0329	36.4325	ND	ND	13.4082	84.9462	ND	ND	ND	115.919	51.0476	ND
FBgn0014135	3R	0.950178	17.1067	7.00415	3.44178	ND	ND	5.5006	1.79491	ND	ND	ND	0.153199	6.491	ND
FBgn0014141	3R	4.32175	20.4238	29.773	16.0179	ND	ND	29.7345	44.7383	ND	ND	ND	27.5999	48.8514	ND
FBgn0014143	3L	2.01051	ND	1.26635	1.6062	ND	ND	0.326464	0.421666	ND	ND	ND	0.0386704	6.89305	ND
FBgn0014163	3L	92.8588	217.902	216.836	58.6533	ND	ND	9.64132	51.1333	ND	ND	ND	246.936	45.2913	ND
FBgn0014179	2L	0.547968	ND	ND	ND	ND	ND	0.0235502	0.354803	ND	ND	ND	0.00856327	4.97849	ND
FBgn0014184	2R	841.24	655.575	635.177	733.938	ND	ND	2706.22	510.988	ND	ND	ND	244.227	237.501	ND
FBgn0014189	2L	36.3958	18.267	21.3062	33.6052	ND	ND	31.2634	130.907	ND	ND	ND	195.364	214.997	ND
FBgn0014269	2R	31.7317	9.11031	9.00718	15.4619	ND	ND	7.03746	48.7859	ND	ND	ND	42.8452	29.559	ND
FBgn0014340	X	3.9231	15.8697	2.33438	3.91748	ND	ND	2.1001	13.8491	ND	ND	ND	15.2452	16.198	ND
FBgn0014342	3R	1.51024	4.991	1.09023	2.92616	ND	ND	0.40696	1.03832	ND	ND	ND	2.34956	6.106	ND
FBgn0014343	3L	4.93941	7.29502	5.28429	4.85617	ND	ND	0.2872	3.5736	ND	ND	ND	2.90637	15.4308	ND
FBgn0014366	3R	14.7054	8.39838	8.11171	10.1993	ND	ND	9.00675	25.0806	ND	ND	ND	34.2371	39.3743	ND
FBgn0014368	3L	1.9872	ND	ND	ND	ND	ND	0.0612612	0.478082	ND	ND	ND	0.259895	10.0806	ND
FBgn0014380	3R	7.13067	16.4756	18.4901	16.2693	ND	ND	142.738	16.669	ND	ND	ND	3.60945	10.1308	ND
FBgn0014388	3L	30.5923	35.2074	34.8954	21.9469	ND	ND	4.85795	7.28419	ND	ND	ND	2.87186	20.254	ND
FBgn0014391	X	543.601	434.59	436.417	387.203	ND	ND	370.337	276.208	ND	ND	ND	ND	183.333	ND
FBgn0014395	X	0.597294	ND	ND	1.53826	ND	ND	2.072	1.95116	ND	ND	ND	4.60225	5.01147	ND
FBgn0014396	2L	8.77628	68.6428	61.4212	156.715	ND	ND	68.3125	64.5949	ND	ND	ND	7.834	30.6787	ND
FBgn0014411	X	31.981	25.1917	24.7682	28.555	ND	ND	29.2157	55.5055	ND	ND	ND	61.4215	44.9898	ND
FBgn0014417	2L	6.92965	6.68608	9.01282	9.54892	ND	ND	5.80625	18.8739	ND	ND	ND	18.8539	22.0714	ND
FBgn0014427	3R	14.458	35.577	75.9848	106.83	ND	ND	37.2287	102.611	ND	ND	ND	33.9107	90.5492	ND
FBgn0014454	2L	5.68887	1982.86	3265.91	ND	ND	ND	0.136963	1.35976	ND	ND	ND	ND	6.46894	ND
FBgn0014455	X	14.6256	15.5353	27.0191	53.4184	ND	ND	156.499	317.213	ND	ND	ND	257.458	653.809	ND
FBgn0014464	X	4.7349	ND	ND	3.14992	ND	ND	0.546875	201.359	ND	ND	ND	ND	18.2567	ND
FBgn0014465	X	2.83829	6.13905	0.667631	2.20773	ND	ND	0.508467	101.865	ND	ND	ND	92.0155	22.9103	ND
FBgn0014466	X	1.43184	ND	ND	ND	ND	ND	1.02358	253.128	ND	ND	ND	ND	43.2283	ND
FBgn0014467	X	ND	ND	ND	ND	ND	ND	ND	ND	ND	ND	ND	ND	ND	ND
FBgn0014469	2R	3.14254	26.0384	28.234	36.8639	ND	ND	376.219	30.7191	ND	ND	ND	33.0697	19.4308	ND
FBgn0014848	3L	ND	ND	ND	ND	ND	ND	ND	ND	ND	ND	ND	ND	2.86056	ND
FBgn0014849	3L	ND	ND	ND	ND	ND	ND	ND	0.0846223	ND	ND	ND	ND	2.55237	ND
FBgn0014850	3L	ND	ND	ND	ND	ND	ND	ND	ND	ND	ND	ND	0	1.94563	ND
FBgn0014851	3L	0.91224	ND	ND	ND	ND	ND	0.496466	ND	ND	ND	ND	0.183046	2.28921	ND
FBgn0014857	2L	142.533	45.9332	65.03	104.248	ND	ND	51.9937	101.902	ND	ND	ND	63.6934	141.666	ND
FBgn0014859	2L	6.39214	8.95427	5.85442	5.08733	ND	ND	0.211186	0.516474	ND	ND	ND	0.130927	5.23049	ND
FBgn0014861	3R	0.196937	ND	1.57589	0.842523	ND	ND	1.32564	80.1679	ND	ND	ND	71.7233	53.1598	ND
FBgn0014863	3R	4.32855	175.59	217.886	88.9226	ND	ND	15.3891	57.4675	ND	ND	ND	0.554226	23.4614	ND
FBgn0014865	2R	4.86875	503.415	442.238	285.769	ND	ND	98.9676	24.9853	ND	ND	ND	0.112619	4.66556	ND
FBgn0014868	X	34.2615	21.2059	20.1942	29.3377	ND	ND	44.4436	112.424	ND	ND	ND	57.8644	395.854	ND
FBgn0014869	3R	520.729	192.446	248.023	192.006	ND	ND	220.885	192.023	ND	ND	ND	133.684	239.083	ND
FBgn0014870	2R	35.4786	31.1191	21.7408	36.5327	ND	ND	8.84027	22.0395	ND	ND	ND	20.0706	32.1804	ND
FBgn0014877	2R	44.4725	24.8141	25.7782	42.3013	ND	ND	43.7419	66.1821	ND	ND	ND	131.046	112.797	ND
FBgn0014879	3R	36.9609	24.2191	21.6489	23.9874	ND	ND	30.9293	153.321	ND	ND	ND	344.852	173.974	ND
FBgn0014903	X	6.0633	ND	9.44612	19.01	ND	ND	9.50301	16.3408	ND	ND	ND	1.80544	13.8311	ND
FBgn0014906	2L	67.1449	28.3071	32.0154	34.8233	ND	ND	29.3313	42.3971	ND	ND	ND	50.3253	29.3702	ND
FBgn0014930	3R	22.1364	30.4647	36.8875	43.757	ND	ND	21.9436	25.1346	ND	ND	ND	9.26379	21.8534	ND
FBgn0014931	3R	0.773559	ND	2.14493	2.7781	ND	ND	0.611714	12.1024	ND	ND	ND	19.7913	26.1683	ND
FBgn0014949	3R	ND	ND	ND	ND	ND	ND	0.682411	0.938647	ND	ND	ND	ND	3.98692	ND
FBgn0015000	2L	12.0923	16.3194	15.3356	11.151	ND	ND	67.222	28.7664	ND	ND	ND	19.743	22.1921	ND
FBgn0015001	2R	ND	ND	ND	ND	ND	ND	3.92145	20.8454	ND	ND	ND	0.0485107	4.31098	ND
FBgn0015008	3R	ND	ND	ND	ND	ND	ND	0.0488554	0.0742266	ND	ND	ND	0.0439883	2.88158	ND
FBgn0015010	X	2.52604	15.4932	0.461206	5.89176	ND	ND	147.632	65.3193	ND	ND	ND	0.136494	5.89856	ND
FBgn0015011	3R	3.58316	8.79082	10.1905	9.87831	ND	ND	41.3583	5.93878	ND	ND	ND	0.197684	4.72215	ND
FBgn0015014	3R	ND	ND	ND	ND	ND	ND	ND	ND	ND	ND	ND	ND	ND	ND
FBgn0015019	3R	15.5274	12.2649	14.2652	23.0612	ND	ND	39.8779	246.92	ND	ND	ND	170.939	410.404	ND
FBgn0015024	X	156.515	218.316	197.01	118.11	ND	ND	102.331	96.978	ND	ND	ND	184.972	89.9063	ND
FBgn0015025	3L	6.05821	ND	2.79487	3.17323	ND	ND	2.43537	2.35649	ND	ND	ND	4.38873	5.45781	ND
FBgn0015031	2L	855.8	386.68	311.64	353.665	ND	ND	484.934	142.213	ND	ND	ND	183.272	171.099	ND
FBgn0015032	3R	ND	8.05416	7.30814	3.47506	ND	ND	ND	0.264564	ND	ND	ND	0.0126887	4.45837	ND
FBgn0015033	3L	0.387131	6.46904	7.9452	6.40928	ND	ND	31.7898	5.74525	ND	ND	ND	0.134186	3.9737	ND
FBgn0015034	2R	0.413366	8.34139	6.27117	5.82206	ND	ND	40.3008	3.12714	ND	ND	ND	0.0726844	2.86547	ND
FBgn0015035	2L	0.388272	29.1545	63.5229	29.0445	ND	ND	206.807	4.81196	ND	ND	ND	0.00973464	3.72516	ND
FBgn0015036	X	3.20571	ND	2.62018	4.13704	ND	ND	12.5078	4.82033	ND	ND	ND	0.479823	4.48812	ND
FBgn0015037	2R	1.28666	49.7579	76.1705	51.2204	ND	ND	98.1695	10.0213	ND	ND	ND	0.119958	2.96219	ND
FBgn0015038	2R	0.354348	ND	7.75733	13.7152	ND	ND	1.22549	1.67737	ND	ND	ND	0.0452988	4.03638	ND
FBgn0015039	2R	1.64974	20.1209	46.3467	66.6757	ND	ND	73.6649	32.2969	ND	ND	ND	0.235425	3.94684	ND
FBgn0015040	2R	1.78791	6.55227	3.25092	16.8997	ND	ND	20.1412	2.27891	ND	ND	ND	0.478211	4.51843	ND
FBgn0015075	3L	8.36929	4.95785	4.74425	9.65964	ND	ND	8.54324	26.3919	ND	ND	ND	17.676	37.0325	ND
FBgn0015129	3R	ND	ND	ND	ND	ND	ND	ND	ND	ND	ND	ND	ND	ND	ND
FBgn0015218	3L	204.358	97.4706	113.575	132.303	ND	ND	114.915	296.627	ND	ND	ND	733.472	301.478	ND
FBgn0015221	3R	582.757	249.675	310.956	254.282	ND	ND	548.203	283.121	ND	ND	ND	362.359	104.147	ND
FBgn0015222	3R	489.866	222.025	291.857	363.718	ND	ND	678.601	441.933	ND	ND	ND	227.885	149.075	ND
FBgn0015229	3R	68.4659	56.2604	54.9901	39.8364	ND	ND	7.34276	40.7584	ND	ND	ND	63.8425	40.6785	ND
FBgn0015230	3R	ND	ND	ND	ND	ND	ND	0.0054736	0.122654	ND	ND	ND	0.000966339	4.57451	ND
FBgn0015239	3L	18.5277	23.5301	20.7537	28.5061	ND	ND	20.8778	43.5691	ND	ND	ND	30.3302	42.7478	ND
FBgn0015240	3R	18.2942	11.4565	9.19047	14.7098	ND	ND	11.9337	29.6449	ND	ND	ND	29.3315	29.8048	ND
FBgn0015245	X	242.815	63.0454	78.7396	149.984	ND	ND	133.422	371.348	ND	ND	ND	352.551	973.045	ND
FBgn0015247	2R	88.0825	33.4734	30.1954	60.5827	ND	ND	20.7202	44.871	ND	ND	ND	11.3418	48.6726	ND
FBgn0015268	2R	137.04	85.1955	110.075	202.848	ND	ND	235.881	650.11	ND	ND	ND	1061.11	987.257	ND
FBgn0015269	3R	20.5463	19.7236	19.289	17.833	ND	ND	3.50542	11.0712	ND	ND	ND	9.13937	14.1106	ND
FBgn0015270	3R	0.38715	ND	0.666147	ND	ND	ND	0.535717	25.3834	ND	ND	ND	30.1051	13.4975	ND
FBgn0015271	2L	2.66355	7.45629	1.62119	2.60747	ND	ND	1.24117	9.79115	ND	ND	ND	24.5003	14.3405	ND
FBgn0015277	2R	14.1938	9.62227	6.90569	12.8542	ND	ND	17.2778	13.5475	ND	ND	ND	7.87698	17.124	ND
FBgn0015278	3L	8.231	11.7387	9.80883	9.07357	ND	ND	14.8416	20.4994	ND	ND	ND	17.6241	23.5043	ND
FBgn0015279	3R	13.3299	14.2791	13.813	11.3808	ND	ND	6.748	28.1333	ND	ND	ND	34.7972	26.6659	ND
FBgn0015282	3R	53.8895	79.0521	116.338	43.5389	ND	ND	74.9575	152.877	ND	ND	ND	128.137	173.771	ND
FBgn0015283	3L	58.81	97.0993	137.779	41.0979	ND	ND	73.1158	127.354	ND	ND	ND	153.977	117.812	ND
FBgn0015286	X	30.9874	33.843	28.7628	25.229	ND	ND	41.6656	31.3634	ND	ND	ND	108.956	18.156	ND
FBgn0015288	X	894.342	305.996	338.007	568.532	ND	ND	735.943	532.627	ND	ND	ND	541.192	1094.07	ND
FBgn0015295	2R	2.96635	4.68014	4.03696	4.35347	ND	ND	11.1206	27.0885	ND	ND	ND	21.8821	27.3042	ND
FBgn0015296	3L	19.6943	10.6967	11.2482	13.9268	ND	ND	11.0161	29.1992	ND	ND	ND	46.1733	36.8498	ND
FBgn0015298	3L	46.9195	23.115	30.1064	48.4709	ND	ND	26.6631	54.6901	ND	ND	ND	32.0461	46.4575	ND
FBgn0015299	2L	104.6	32.239	20.8907	45.5799	ND	ND	20.6364	67.8167	ND	ND	ND	29.7249	34.2401	ND
FBgn0015300	2R	ND	ND	ND	ND	ND	ND	ND	0.0626278	ND	ND	ND	0.0157095	4.26076	ND
FBgn0015316	2L	4.49122	ND	1.03891	2.83967	ND	ND	1.6142	1.25135	ND	ND	ND	0.634856	5.15637	ND
FBgn0015320	2L	30.1896	31.53	22.9755	14.9822	ND	ND	21.8352	43.5036	ND	ND	ND	53.9138	39.3204	ND
FBgn0015321	3L	39.9198	40.8476	44.3812	43.2549	ND	ND	33.548	195.685	ND	ND	ND	507.754	111.857	ND
FBgn0015323	3R	133.669	98.4062	94.2561	33.3394	ND	ND	0.319622	2.37467	ND	ND	ND	0.377085	ND	ND
FBgn0015324	3R	454.697	275.684	286.703	204.394	ND	ND	1327.25	270.754	ND	ND	ND	179.803	168.466	ND
FBgn0015331	3R	6.55896	7.74294	8.20639	13.024	ND	ND	3.21945	14.2053	ND	ND	ND	22.2675	16.654	ND
FBgn0015336	X	4.75003	ND	ND	ND	ND	ND	2.87064	1.83061	ND	ND	ND	0.0781347	7.0922	ND
FBgn0015338	2L	53.3267	19.2795	15.668	30.1544	ND	ND	31.8866	43.8434	ND	ND	ND	28.1617	35.893	ND
FBgn0015351	3R	7.16511	ND	2.47648	4.05014	ND	ND	6.0762	6.2503	ND	ND	ND	9.35371	11.0403	ND
FBgn0015359	3L	11.8114	8.2595	8.38303	12.0612	ND	ND	14.7545	57.7263	ND	ND	ND	60.8726	65.7944	ND
FBgn0015360	3L	19.9718	10.5474	10.9615	11.4309	ND	ND	13.2597	40.0049	ND	ND	ND	27.0326	36.5995	ND
FBgn0015371	2R	89.8726	47.6105	42.2079	43.8757	ND	ND	0.990837	41.6619	ND	ND	ND	84.4015	20.9773	ND
FBgn0015372	2R	13.6671	10.5183	11.3896	18.6194	ND	ND	7.49993	26.2029	ND	ND	ND	74.4794	23.6052	ND
FBgn0015374	X	47.9217	31.1645	25.5059	42.8348	ND	ND	42.3899	37.0894	ND	ND	ND	30.3636	27.4159	ND
FBgn0015376	2L	0.662557	ND	0.976075	1.46339	ND	ND	0.421116	13.4912	ND	ND	ND	12.7569	12.2507	ND
FBgn0015379	X	39.861	10.9865	11.7367	18.2857	ND	ND	13.2692	46.6079	ND	ND	ND	39.4017	65.4837	ND
FBgn0015380	2L	26.8446	11.8558	10.0532	10.8508	ND	ND	2.4305	2.29454	ND	ND	ND	0.386634	14.7226	ND
FBgn0015381	2L	7.2977	2.9099	0.301865	0.837347	ND	ND	0.569778	0.103044	ND	ND	ND	0.0482221	7.59839	ND
FBgn0015391	2L	3.22602	5.12778	3.24233	2.90518	ND	ND	1.36211	42.1006	ND	ND	ND	102.079	16.3979	ND
FBgn0015393	2L	16.9963	ND	16.3658	46.9982	ND	ND	23.9262	376.923	ND	ND	ND	105.139	469.941	ND
FBgn0015396	3R	4.53674	4.69377	1.96869	2.88419	ND	ND	0.658539	36.3332	ND	ND	ND	81.1008	21.2876	ND
FBgn0015399	2L	27.8463	31.7424	21.2143	14.3325	ND	ND	0.147288	4.44404	ND	ND	ND	1.51411	15.0385	ND
FBgn0015400	2L	19.094	17.8974	25.6282	9.56478	ND	ND	0.0587186	0.798727	ND	ND	ND	0.0510415	5.00464	ND
FBgn0015402	3R	11.8353	8.94347	6.29749	11.1952	ND	ND	4.72071	13.7333	ND	ND	ND	18.167	18.7781	ND
FBgn0015477	2R	7.63648	9.78906	10.5447	10.3697	ND	ND	16.4644	30.5559	ND	ND	ND	26.5277	26.1614	ND
FBgn0015509	2R	53.7091	52.3158	53.3797	48.5833	ND	ND	25.8981	107.203	ND	ND	ND	181.843	78.2306	ND
FBgn0015513	3R	14.1356	14.7737	20.3824	22.7759	ND	ND	18.7214	32.3551	ND	ND	ND	34.5884	15.7871	ND
FBgn0015519	X	12.3455	22.3922	13.7881	7.25565	ND	ND	0.182926	0.468585	ND	ND	ND	0.453191	6.25128	ND
FBgn0015520	3R	17.4202	8.94179	5.92173	7.24491	ND	ND	2.62764	18.1129	ND	ND	ND	55.459	14.7531	ND
FBgn0015521	2L	476.669	164.49	230.912	782.606	ND	ND	607.148	722.229	ND	ND	ND	566.736	776.356	ND
FBgn0015522	2R	2.84362	15.1269	13.7673	28.2738	ND	ND	10.925	94.19	ND	ND	ND	98.7524	46.5594	ND
FBgn0015524	2R	7.06116	6.18064	2.44064	3.38851	ND	ND	0.122689	0.888752	ND	ND	ND	0.117515	7.06483	ND
FBgn0015527	X	12.5772	7.70032	7.37641	12.194	ND	ND	11.2773	55.4198	ND	ND	ND	100.534	125.333	ND
FBgn0015541	3R	40.4884	20.5038	20.8195	16.4684	ND	ND	28.937	6.99704	ND	ND	ND	1.14034	14.1137	ND
FBgn0015542	3R	ND	ND	ND	ND	ND	ND	ND	ND	ND	ND	ND	ND	ND	ND
FBgn0015544	2R	14.7614	9.84161	7.21008	5.95907	ND	ND	5.87485	26.8905	ND	ND	ND	65.7288	24.2643	ND
FBgn0015546	2L	3.86824	6.55781	3.51817	5.0851	ND	ND	2.97608	19.2033	ND	ND	ND	14.5708	13.7645	ND
FBgn0015550	3L	0.130625	ND	ND	ND	ND	ND	0.0103919	0.641574	ND	ND	ND	0.00752116	5.06428	ND
FBgn0015553	2L	1.70659	4.03111	1.98024	3.54123	ND	ND	3.59858	34.9459	ND	ND	ND	72.6418	18.4691	ND
FBgn0015558	X	38.9661	30.6351	21.7546	31.4358	ND	ND	0.265734	3.30571	ND	ND	ND	2.23265	9.82529	ND
FBgn0015561	2R	0.606023	ND	ND	ND	ND	ND	0.0670388	0.656943	ND	ND	ND	0.194703	7.937	ND
FBgn0015562	2R	ND	ND	ND	ND	ND	ND	ND	ND	ND	ND	ND	ND	ND	ND
FBgn0015565	X	ND	ND	ND	ND	ND	ND	ND	ND	ND	ND	ND	ND	ND	ND
FBgn0015567	2L	ND	ND	ND	ND	ND	ND	ND	ND	ND	ND	ND	ND	ND	ND
FBgn0015568	3R	0.810152	19.0032	21.6368	23.9703	ND	ND	24.7109	32.8185	ND	ND	ND	15.7614	32.4728	ND
FBgn0015569	3R	0.695828	10.2944	10.6347	11.8557	ND	ND	3.56589	5.97017	ND	ND	ND	10.7775	21.2111	ND
FBgn0015570	3R	0.307559	11.2177	18.3507	12.9876	ND	ND	2.46207	7.54135	ND	ND	ND	0.0485692	4.31701	ND
FBgn0015571	3R	2.6559	13.179	10.5746	9.82988	ND	ND	132.787	23.7866	ND	ND	ND	8.36185	17.0063	ND
FBgn0015572	3R	0.425284	ND	0.909633	2.16793	ND	ND	25.3971	2.33037	ND	ND	ND	0.173297	4.73352	ND
FBgn0015574	3R	ND	ND	ND	ND	ND	ND	18.5902	0.138962	ND	ND	ND	0.102103	4.13054	ND
FBgn0015575	3R	3.48997	51.7484	112.884	99.4551	ND	ND	25.4287	21.2067	ND	ND	ND	0.263213	6.53014	ND
FBgn0015576	3R	8.30578	28.5231	42.6883	28.1383	ND	ND	1.2589	9.0917	ND	ND	ND	0.240014	6.29034	ND
FBgn0015577	3R	39.6486	24.6072	29.4587	41.291	ND	ND	15.395	8.88989	ND	ND	ND	1.05871	7.39057	ND
FBgn0015582	2R	12.4999	6.81553	8.13964	18.4029	ND	ND	13.3343	18.5265	ND	ND	ND	20.4231	15.6565	ND
FBgn0015583	2L	ND	ND	ND	ND	ND	ND	0.16678	0.031333	ND	ND	ND	0.0099747	5.90809	ND
FBgn0015584	2R	ND	ND	ND	ND	ND	ND	0.590778	1.08093	ND	ND	ND	0	2.60582	ND
FBgn0015585	3L	0.935909	ND	ND	ND	ND	ND	0.968904	0.673174	ND	ND	ND	0.00824641	2.61577	ND
FBgn0015586	3L	ND	8.73727	ND	ND	ND	ND	0.210206	0.0473489	ND	ND	ND	0	3.04568	ND
FBgn0015589	3R	24.2677	18.482	16.1739	16.0422	ND	ND	12.721	21.597	ND	ND	ND	27.0763	22.0835	ND
FBgn0015591	3R	82.9211	20.7181	14.3337	28.2484	ND	ND	2.61561	5.38586	ND	ND	ND	0.127517	4.2893	ND
FBgn0015600	2L	35.241	30.4898	25.567	23.3721	ND	ND	1.43065	40.2683	ND	ND	ND	56.889	25.3329	ND
FBgn0015602	2R	27.5225	20.867	13.036	25.0192	ND	ND	12.386	51.6868	ND	ND	ND	87.7809	29.8374	ND
FBgn0015609	2L	19.0492	28.5664	26.4685	15.7102	ND	ND	0.147039	2.48112	ND	ND	ND	0.937339	7.78934	ND
FBgn0015610	3R	ND	ND	ND	ND	ND	ND	ND	ND	ND	ND	ND	ND	ND	ND
FBgn0015614	2R	46.1496	50.667	46.3154	46.4664	ND	ND	43.4731	65.9598	ND	ND	ND	70.8373	37.9108	ND
FBgn0015615	X	14.5346	11.4629	10.171	9.71924	ND	ND	6.22313	32.8397	ND	ND	ND	50.6418	21.8	ND
FBgn0015617	X	ND	ND	ND	ND	ND	ND	ND	ND	ND	ND	ND	ND	ND	ND
FBgn0015618	3L	4.08285	ND	3.31796	3.83715	ND	ND	2.90415	12.7384	ND	ND	ND	20.2283	12.3182	ND
FBgn0015621	2L	4.72188	ND	1.59207	4.50976	ND	ND	2.78304	28.4196	ND	ND	ND	24.3244	31.3614	ND
FBgn0015622	3R	79.1514	83.2762	77.8384	130.557	ND	ND	127.36	88.5512	ND	ND	ND	159.823	96.0688	ND
FBgn0015623	2L	38.8449	59.82	79.3365	95.0275	ND	ND	178.428	251.011	ND	ND	ND	193.728	72.7679	ND
FBgn0015625	3R	0.510294	ND	0.362302	1.34184	ND	ND	0.611426	85.7684	ND	ND	ND	191.977	40.4068	ND
FBgn0015663	2L	1.32462	8.74734	7.72439	7.50681	ND	ND	9.4454	2.40983	ND	ND	ND	1.8575	5.41935	ND
FBgn0015664	2L	18.5164	10.9245	10.2379	14.307	ND	ND	8.42535	34.9331	ND	ND	ND	26.2869	36.7934	ND
FBgn0015714	2R	48.4622	31.0342	24.7286	18.5063	ND	ND	50.7015	1.27601	ND	ND	ND	7.93572	6.36178	ND
FBgn0015721	2R	14.7125	4.47913	3.19978	4.88162	ND	ND	0.533575	0.917388	ND	ND	ND	0.0100779	4.71952	ND
FBgn0015737	3R	37.8889	27.0598	37.5924	37.7478	ND	ND	88.4733	84.2372	ND	ND	ND	541.406	134.521	ND
FBgn0015754	2R	195.551	99.1189	90.3782	84.628	ND	ND	31.3334	58.5105	ND	ND	ND	49.8076	30.7987	ND
FBgn0015756	2L	730.684	421.36	533.328	1398.03	ND	ND	1205.05	1839.39	ND	ND	ND	754.676	1839.74	ND
FBgn0015765	3R	2.44599	10.1709	6.89334	8.64962	ND	ND	11.8114	15.1445	ND	ND	ND	14.9663	16.0553	ND
FBgn0015766	3L	386.692	545.82	694.162	273.037	ND	ND	19.923	150.172	ND	ND	ND	7.85614	32.2925	ND
FBgn0015770	3R	1.04102	3.39397	ND	ND	ND	ND	0.0538304	0.028484	ND	ND	ND	0.00389738	2.88724	ND
FBgn0015772	2L	35.6052	39.6956	33.2247	36.1097	ND	ND	21.1797	38.0863	ND	ND	ND	25.0841	22.2135	ND
FBgn0015773	X	4.81341	6.74954	1.00004	1.69665	ND	ND	1.96775	1.36728	ND	ND	ND	0.286465	6.83211	ND
FBgn0015774	X	22.3551	24.8167	25.6169	14.7374	ND	ND	0.808327	7.19607	ND	ND	ND	0.106273	5.51586	ND
FBgn0015776	2L	6.24464	126.078	134.082	75.7566	ND	ND	807.301	98.5712	ND	ND	ND	101.387	62.9185	ND
FBgn0015777	2L	738.521	157.61	251.707	86.0438	ND	ND	3.57089	13.5282	ND	ND	ND	2.92465	12.0478	ND
FBgn0015778	3R	11.3995	45.2786	52.9646	26.9514	ND	ND	27.004	275.977	ND	ND	ND	465.721	342.103	ND
FBgn0015781	3R	38.5857	13.9957	16.9644	24.2931	ND	ND	3.64677	32.9768	ND	ND	ND	17.2598	30.1237	ND
FBgn0015789	X	39.3308	44.9286	45.029	78.1998	ND	ND	52.3722	114.241	ND	ND	ND	221.797	73.6852	ND
FBgn0015790	3R	136.849	93.6516	101.848	118.834	ND	ND	140.24	188.193	ND	ND	ND	188.627	133.771	ND
FBgn0015791	2L	130.56	92.903	81.7758	80.1211	ND	ND	54.8275	34.1794	ND	ND	ND	41.0062	26.1835	ND
FBgn0015793	3L	21.7629	25.6878	21.9508	26.6111	ND	ND	17.9705	22.6242	ND	ND	ND	11.9051	13.0683	ND
FBgn0015794	X	67.3238	36.1261	43.6389	86.9635	ND	ND	74.6189	63.9058	ND	ND	ND	23.2998	23.9574	ND
FBgn0015795	3R	159.321	234.729	273.63	180.884	ND	ND	255.941	103.308	ND	ND	ND	71.751	41.5551	ND
FBgn0015797	2L	23.529	24.5453	26.1525	29.4464	ND	ND	46.118	56.7001	ND	ND	ND	34.6984	42.1	ND
FBgn0015799	X	12.4183	8.51268	8.24462	14.2252	ND	ND	7.73499	68.0306	ND	ND	ND	113.85	60.1034	ND
FBgn0015801	2R	9.20073	27.8334	30.8368	45.8491	ND	ND	0.936427	22.9087	ND	ND	ND	24.4825	15.442	ND
FBgn0015803	2L	8.95781	11.6987	9.62177	13.7433	ND	ND	8.73911	16.381	ND	ND	ND	18.8529	19.1531	ND
FBgn0015805	3L	19.3369	10.7636	12.4133	23.7137	ND	ND	23.3689	113.668	ND	ND	ND	161.004	92.6625	ND
FBgn0015806	3L	11.6737	61.7241	62.5361	27.2195	ND	ND	34.462	34.3134	ND	ND	ND	38.2491	36.8048	ND
FBgn0015808	2L	23.4003	25.3095	35.7592	52.7726	ND	ND	71.2111	50.6615	ND	ND	ND	20.1786	31.307	ND
FBgn0015816	2L	ND	ND	ND	ND	ND	ND	ND	ND	ND	ND	ND	ND	ND	ND
FBgn0015818	X	8.16401	5.77252	4.00319	5.55392	ND	ND	6.6409	27.9425	ND	ND	ND	28.6095	46.9282	ND
FBgn0015828	3L	16.6143	9.00403	9.32072	14.4278	ND	ND	8.06928	68.9965	ND	ND	ND	60.1479	69.6944	ND
FBgn0015829	3L	26.0949	16.0958	13.1333	13.9782	ND	ND	10.7519	15.5515	ND	ND	ND	16.2897	18.0059	ND
FBgn0015831	3R	0.200069	ND	ND	ND	ND	ND	1.49677	0.124006	ND	ND	ND	0.077429	2.55186	ND
FBgn0015834	2L	168.656	79.3561	76.3486	135.126	ND	ND	126.466	221.701	ND	ND	ND	86.9492	306.458	ND
FBgn0015838	2R	7.35625	9.19416	7.24192	ND	ND	ND	3.04179	20.7894	ND	ND	ND	31.718	33.6253	ND
FBgn0015872	2R	1.66462	43.6326	36.6619	21.0662	ND	ND	129.381	14.6487	ND	ND	ND	3.9865	17.0854	ND
FBgn0015903	2R	4.93381	13.006	8.20189	7.6369	ND	ND	9.53847	72.5587	ND	ND	ND	148.048	57.5389	ND
FBgn0015904	3L	2.69012	5.03022	1.84962	2.73036	ND	ND	0.0940108	1.20055	ND	ND	ND	0.0975688	6.15884	ND
FBgn0015905	2L	3.48308	ND	2.96405	4.86935	ND	ND	4.31544	11.0296	ND	ND	ND	18.3039	19.8982	ND
FBgn0015907	2R	94.3411	50.8548	49.7077	87.9647	ND	ND	34.6824	83.4988	ND	ND	ND	79.3191	90.9559	ND
FBgn0015919	3L	2.70665	4.77482	1.88378	2.63362	ND	ND	0.0812355	1.18018	ND	ND	ND	0.118668	5.7899	ND
FBgn0015924	2L	28.556	59.388	68.052	56.3492	ND	ND	50.4279	60.7233	ND	ND	ND	48.2231	24.136	ND
FBgn0015925	2R	4.27442	4.97311	3.61688	4.6224	ND	ND	40.8307	21.9042	ND	ND	ND	31.4388	31.6564	ND
FBgn0015926	X	0.177245	ND	ND	ND	ND	ND	0.209264	38.2003	ND	ND	ND	48.6969	16.7957	ND
FBgn0015929	2R	1.97002	3.48273	3.08701	2.93991	ND	ND	1.50326	102.068	ND	ND	ND	70.833	69.2632	ND
FBgn0015946	3L	5.18391	8.33948	1.92693	2.1895	ND	ND	0.133536	0.223932	ND	ND	ND	0.0863303	3.22848	ND
FBgn0015949	2R	46.722	28.6202	26.8671	40.7799	ND	ND	18.052	28.9195	ND	ND	ND	51.9225	34.494	ND
FBgn0016013	3L	2.14364	19.154	26.8865	9.99661	ND	ND	12.9885	4.58579	ND	ND	ND	0.0464105	4.51165	ND
FBgn0016031	3L	24.6533	28.6074	32.0534	37.7311	ND	ND	180.506	51.3151	ND	ND	ND	42.7473	33.0386	ND
FBgn0016032	2R	9.43628	16.6074	12.3674	29.1037	ND	ND	1.68777	6.77483	ND	ND	ND	0.197899	9.83469	ND
FBgn0016034	3L	3.1576	ND	0.852867	2.41854	ND	ND	0.535198	37.0576	ND	ND	ND	38.8516	42.9573	ND
FBgn0016036	3L	ND	ND	ND	ND	ND	ND	0.263282	0.849275	ND	ND	ND	0.764448	4.71943	ND
FBgn0016038	X	49.2149	27.1244	22.7764	33.1335	ND	ND	31.7429	36.1601	ND	ND	ND	38.6314	39.9119	ND
FBgn0016041	X	43.1126	30.6741	30.8162	28.2799	ND	ND	35.5257	78.1511	ND	ND	ND	144.495	151.706	ND
FBgn0016047	2R	ND	2.13403	1.06768	1.95373	ND	ND	0.0473453	0.32882	ND	ND	ND	0.0207131	5.32745	ND
FBgn0016053	2R	0.756957	ND	1.39719	2.72614	ND	ND	10.7689	90.1792	ND	ND	ND	ND	46.8935	ND
FBgn0016054	2L	2.2539	4.16875	0.317546	1.37507	ND	ND	0.753407	13.6215	ND	ND	ND	11.4518	28.6275	ND
FBgn0016059	2R	19.4933	29.5454	32.2031	23.3583	ND	ND	6.63528	53.8313	ND	ND	ND	78.0953	36.6689	ND
FBgn0016061	3R	14.3124	15.1137	7.62638	11.8119	ND	ND	0.292209	1.05508	ND	ND	ND	0.0734799	6.53881	ND
FBgn0016070	3L	12.7468	19.8346	13.2468	19.1126	ND	ND	5.31334	314.111	ND	ND	ND	872.589	179.002	ND
FBgn0016075	2L	47.4706	24.4691	51.2588	20.6628	ND	ND	2.62371	22.7037	ND	ND	ND	15.7357	245.883	ND
FBgn0016076	2L	4.15871	31.2682	44.1022	63.337	ND	ND	16.0744	29.5773	ND	ND	ND	3.43776	21.088	ND
FBgn0016078	2R	50.3657	23.8052	25.9742	29.7951	ND	ND	31.171	25.2873	ND	ND	ND	22.7171	17.7681	ND
FBgn0016080	X	1.31162	3.5843	0.955203	1.07535	ND	ND	0.118122	1.23841	ND	ND	ND	1.53137	7.67811	ND
FBgn0016081	3L	9.97756	19.9396	19.0904	24.7605	ND	ND	5.15798	15.8151	ND	ND	ND	7.04045	15.5869	ND
FBgn0016119	3R	605.427	424.833	395.799	343.509	ND	ND	457.235	265.514	ND	ND	ND	151.512	236.411	ND
FBgn0016120	3R	605.809	340.961	368.58	256.645	ND	ND	365.131	288.941	ND	ND	ND	333.678	390.547	ND
FBgn0016122	2L	14.2246	17.4131	34.3338	65.6363	ND	ND	3.426	45.9879	ND	ND	ND	20.7558	14.4329	ND
FBgn0016123	3R	34.5341	14.4186	20.325	16.6833	ND	ND	2005.98	54.9237	ND	ND	ND	8.12111	28.5379	ND
FBgn0016126	4	149.112	157.177	140.939	252.45	ND	ND	9.29888	39.3149	ND	ND	ND	12.9792	12.1756	ND
FBgn0016131	2R	2.24431	10.137	10.1681	11.579	ND	ND	1.37065	22.0697	ND	ND	ND	32.0768	38.5629	ND
FBgn0016641	2R	28.755	14.9142	13.4778	14.539	ND	ND	2.93733	22.8689	ND	ND	ND	32.6173	19.6574	ND
FBgn0016650	3R	8.00714	12.6699	6.1529	12.6245	ND	ND	8.68518	3.16785	ND	ND	ND	0.213975	6.05525	ND
FBgn0016660	2L	1.06607	6.51472	1.58399	2.07084	ND	ND	0.752283	1.30525	ND	ND	ND	0.526007	14.5391	ND
FBgn0016672	3R	166.058	107.431	85.4621	225.505	ND	ND	34.5738	76.1462	ND	ND	ND	18.9015	39.5124	ND
FBgn0016675	2L	0.580777	ND	ND	ND	ND	ND	1.05638	12.5714	ND	ND	ND	0.0130704	2.92073	ND
FBgn0016684	2R	0.741113	6.12876	0.581369	1.25494	ND	ND	1032.79	17.6091	ND	ND	ND	0.338259	4.9516	ND
FBgn0016685	3R	66.6821	28.3792	37.4049	52.1358	ND	ND	120.972	232.115	ND	ND	ND	789.182	583.138	ND
FBgn0016687	2R	85.9442	54.9818	99.8402	151.994	ND	ND	199.861	315.618	ND	ND	ND	174.023	289.638	ND
FBgn0016691	3R	481.264	344.815	326.926	290.022	ND	ND	501.584	267.189	ND	ND	ND	174.799	242.016	ND
FBgn0016693	3R	40.0995	32.8499	51.3148	34.3403	ND	ND	71.1722	71.589	ND	ND	ND	54.4618	68.8609	ND
FBgn0016694	3L	85.5886	230.879	195.529	95.2875	ND	ND	50.1357	26.0589	ND	ND	ND	5.34784	23.5977	ND
FBgn0016696	3L	136.304	77.9202	68.0445	131.047	ND	ND	21.5845	54.2643	ND	ND	ND	94.0604	31.0709	ND
FBgn0016697	2R	50.7674	141.558	134.024	54.1584	ND	ND	76.0302	221.14	ND	ND	ND	66.2028	153.219	ND
FBgn0016698	2L	27.2825	10.5707	8.65217	17.4307	ND	ND	11.092	20.6162	ND	ND	ND	21.4382	23.3001	ND
FBgn0016700	3R	198.45	149.205	158.467	151.732	ND	ND	178.165	93.2707	ND	ND	ND	82.9521	51.0873	ND
FBgn0016701	2R	116.066	52.3144	55.6177	83.3348	ND	ND	113.266	44.0665	ND	ND	ND	46.0962	27.0579	ND
FBgn0016715	3L	0.696424	19.4036	32.9997	21.4518	ND	ND	36.9763	11.7364	ND	ND	ND	1.02722	7.2643	ND
FBgn0016726	2R	1162.25	698.074	753.871	1678.26	ND	ND	825.872	861.988	ND	ND	ND	435.562	925.759	ND
FBgn0016754	3R	18.3671	16.2058	14.768	14.2671	ND	ND	2.69507	11.5974	ND	ND	ND	12.2084	14.9887	ND
FBgn0016756	3L	16.3887	27.596	34.4443	28.8973	ND	ND	31.4286	62.5036	ND	ND	ND	58.8561	55.7716	ND
FBgn0016762	2R	13.6314	8.433	6.77102	6.83296	ND	ND	6.86536	9.64441	ND	ND	ND	6.55191	17.2718	ND
FBgn0016792	3R	4.95527	8.17259	4.22525	3.95233	ND	ND	6.137	48.7608	ND	ND	ND	78.7136	18.6522	ND
FBgn0016794	3L	7.44367	9.97512	5.84577	7.83871	ND	ND	4.9048	31.3584	ND	ND	ND	33.259	37.5081	ND
FBgn0016797	3L	19.5581	31.3219	23.0946	23.5067	ND	ND	13.0271	5.88894	ND	ND	ND	8.79015	21.9881	ND
FBgn0016917	3R	56.7	68.2801	80.3546	80.8269	ND	ND	70.8655	72.2951	ND	ND	ND	66.4245	53.4396	ND
FBgn0016919	2L	1.60093	4.53682	0.727662	3.99148	ND	ND	0.217498	0.210656	ND	ND	ND	0.357104	3.80802	ND
FBgn0016920	2L	0.388585	2.64754	0.56959	1.97907	ND	ND	1.02156	0.456091	ND	ND	ND	0.0790041	5.69333	ND
FBgn0016926	2L	68.7069	94.0101	98.8572	150.919	ND	ND	90.5714	112.81	ND	ND	ND	61.0142	75.9944	ND
FBgn0016930	2L	49.3567	57.8435	77.6918	26.6278	ND	ND	4.44585	18.8479	ND	ND	ND	16.3335	16.202	ND
FBgn0016970	2R	9.61231	ND	4.37056	9.32051	ND	ND	4.30304	24.847	ND	ND	ND	12.8298	18.1636	ND
FBgn0016975	X	149.934	105.589	117.902	80.7699	ND	ND	0.181039	6.35492	ND	ND	ND	0.229455	7.58326	ND
FBgn0016976	X	0.0339412	10.3241	ND	ND	ND	ND	ND	0.526071	ND	ND	ND	0.0574893	ND	ND
FBgn0016977	2L	21.3368	45.4944	44.7957	26.8194	ND	ND	6.59834	30.9709	ND	ND	ND	40.7612	21.2398	ND
FBgn0016978	2L	38.1973	18.7201	13.3111	33.2458	ND	ND	13.2363	29.9266	ND	ND	ND	35.4035	37.2094	ND
FBgn0016983	3L	17.7217	13.2842	12.6863	22.2078	ND	ND	16.325	59.5549	ND	ND	ND	116.191	106.035	ND
FBgn0016984	2R	6.62443	31.2716	12.7099	19.6133	ND	ND	39.8867	71.0198	ND	ND	ND	64.8149	128.955	ND
FBgn0017397	3R	ND	ND	ND	ND	ND	ND	ND	ND	ND	ND	ND	ND	ND	ND
FBgn0017414	2R	18.7775	9.99198	6.71442	11.4849	ND	ND	3.07636	5.82702	ND	ND	ND	7.01765	6.94574	ND
FBgn0017418	X	50.47	55.6877	48.5452	41.3526	ND	ND	19.5782	38.3924	ND	ND	ND	60.1476	20.1076	ND
FBgn0017429	3L	30.1516	14.685	12.5316	16.1952	ND	ND	16.7935	27.451	ND	ND	ND	21.9298	56.3841	ND
FBgn0017430	3L	29.8296	11.2637	10.0137	11.7742	ND	ND	6.49523	19.955	ND	ND	ND	11.6876	16.6917	ND
FBgn0017448	3R	0.529846	ND	ND	ND	ND	ND	395.356	20.1436	ND	ND	ND	0.932943	10.1299	ND
FBgn0017453	3L	ND	ND	ND	ND	ND	ND	ND	ND	ND	ND	ND	ND	ND	ND
FBgn0017456	3R	0.532385	ND	ND	ND	ND	ND	0.326981	0.348317	ND	ND	ND	0.0451073	4.5724	ND
FBgn0017457	2L	19.0432	11.2561	9.06379	24.4008	ND	ND	12.138	65.2508	ND	ND	ND	41.4729	42.7884	ND
FBgn0017482	2R	1.25932	ND	4.66676	6.56706	ND	ND	27.0606	5.05714	ND	ND	ND	1.46627	9.25335	ND
FBgn0017545	4	676.571	608.605	705.821	1491.52	ND	ND	1309.27	1685.18	ND	ND	ND	511.989	1496.68	ND
FBgn0017549	2R	ND	ND	ND	ND	ND	ND	ND	ND	ND	ND	ND	ND	ND	ND
FBgn0017550	3R	33.6523	28.5209	26.4189	29.0976	ND	ND	18.8415	75.545	ND	ND	ND	71.4453	54.1389	ND
FBgn0017551	2L	12.358	ND	4.14342	6.11952	ND	ND	3.67619	65.8418	ND	ND	ND	66.8882	26.8302	ND
FBgn0017556	2R	ND	ND	ND	ND	ND	ND	0.0576217	0.0453477	ND	ND	ND	0	5.98806	ND
FBgn0017557	3R	ND	ND	ND	ND	ND	ND	ND	ND	ND	ND	ND	ND	ND	ND
FBgn0017558	2R	72.4441	46.0291	50.8831	118.833	ND	ND	70.7859	58.8383	ND	ND	ND	21.7646	20.7804	ND
FBgn0017561	X	8.69219	7.11179	4.10376	16.8572	ND	ND	9.25977	37.2308	ND	ND	ND	27.0795	52.7618	ND
FBgn0017566	X	142.769	94.6937	106.14	131.184	ND	ND	155.581	100.212	ND	ND	ND	44.5327	178.789	ND
FBgn0017567	3R	342.241	128.94	157.073	156.146	ND	ND	142.415	89.7828	ND	ND	ND	57.6247	84.3053	ND
FBgn0017572	3L	39.3129	36.4472	39.5083	34.0708	ND	ND	39.1997	40.3235	ND	ND	ND	40.3227	41.2991	ND
FBgn0017577	3R	0.959805	ND	1.21179	1.1075	ND	ND	0.853994	95.8096	ND	ND	ND	73.8519	48.8357	ND
FBgn0017578	3L	59.3081	28.9531	32.0293	47.5219	ND	ND	26.3573	21.459	ND	ND	ND	26.1979	21.4766	ND
FBgn0017579	3L	1015.74	359.868	477.506	1309.09	ND	ND	1232.84	1458.77	ND	ND	ND	1176.55	1981.25	ND
FBgn0017581	3R	95.5244	200.67	215.762	206.539	ND	ND	134.547	209.138	ND	ND	ND	478.317	107.743	ND
FBgn0017590	3R	68.2557	39.8864	33.9423	27.5454	ND	ND	0.403286	1.91597	ND	ND	ND	0.0704582	5.57884	ND
FBgn0019624	3R	695.903	440.68	429.797	655.579	ND	ND	830.693	512.798	ND	ND	ND	262.458	384.028	ND
FBgn0019637	3R	8.59972	5.81282	5.59599	6.74176	ND	ND	8.66377	59.2242	ND	ND	ND	57.4041	40.3772	ND
FBgn0019643	2R	101.166	141.663	116.327	56.5279	ND	ND	22.3222	28.0233	ND	ND	ND	2.33098	17.1881	ND
FBgn0019644	3L	626.327	362.771	355.339	412.777	ND	ND	565.29	362.974	ND	ND	ND	106.683	345.415	ND
FBgn0019650	4	62.092	37.6711	31.9848	37.7544	ND	ND	0.22482	1.38583	ND	ND	ND	0.309484	3.73309	ND
FBgn0019662	3L	71.0796	49.0529	50.9806	32.9525	ND	ND	10.3882	18.9537	ND	ND	ND	29.6585	21.4899	ND
FBgn0019686	2L	1.61783	ND	1.24575	2.98378	ND	ND	5.75803	127.727	ND	ND	ND	189.456	79.3052	ND
FBgn0019809	2L	1.05033	ND	ND	1.25956	ND	ND	0.0766951	0.0760431	ND	ND	ND	0.0715236	6.69257	ND
FBgn0019828	3R	0.345563	10.3867	ND	ND	ND	ND	0.169322	0.414429	ND	ND	ND	0.0551358	3.80902	ND
FBgn0019830	2L	24.322	32.7315	44.5918	62.768	ND	ND	54.5261	61.5178	ND	ND	ND	29.3413	63.0489	ND
FBgn0019886	2R	27.3994	38.5194	41.943	33.4906	ND	ND	46.2922	45.8196	ND	ND	ND	57.7654	37.6272	ND
FBgn0019890	2L	40.5268	37.6261	35.6008	31.8395	ND	ND	20.8434	32.6885	ND	ND	ND	19.7808	26.121	ND
FBgn0019925	3R	50.7978	53.4372	66.8152	56.7108	ND	ND	58.711	92.4773	ND	ND	ND	133.126	57.3454	ND
FBgn0019928	2R	ND	ND	ND	ND	ND	ND	0.407881	8.42689	ND	ND	ND	0.0404162	5.16108	ND
FBgn0019929	X	0.911926	21.9649	37.7168	29.8726	ND	ND	0.95606	3.80229	ND	ND	ND	0.0549367	4.9341	ND
FBgn0019932	2L	35.6723	26.8994	29.1149	35.598	ND	ND	14.6808	21.0908	ND	ND	ND	9.56626	10.994	ND
FBgn0019936	3R	589.886	415.889	543.13	1106.06	ND	ND	1121.79	1001.97	ND	ND	ND	2072.5	1988.36	ND
FBgn0019938	2R	4.99924	5.55993	5.77714	7.68889	ND	ND	6.39774	28.9355	ND	ND	ND	36.9908	52.907	ND
FBgn0019940	3R	11.0906	149.152	98.6994	265.739	ND	ND	0.0849333	19.6891	ND	ND	ND	13.251	5.07123	ND
FBgn0019947	3L	20.2744	18.8744	20.0665	29.8446	ND	ND	19.4291	32.7828	ND	ND	ND	28.6296	39.5232	ND
FBgn0019948	2R	194.779	95.9914	86.3714	124.489	ND	ND	33.1425	34.8336	ND	ND	ND	22.9522	21.6777	ND
FBgn0019949	2R	20.5537	10.0328	10.8313	10.8304	ND	ND	9.94108	12.72	ND	ND	ND	24.7492	25.1419	ND
FBgn0019952	3R	20.0706	5.40705	5.94827	33.1243	ND	ND	29.085	6.44087	ND	ND	ND	0.216977	8.24721	ND
FBgn0019957	3R	214.14	103.653	107.362	94.5994	ND	ND	170.502	91.8165	ND	ND	ND	23.601	121.262	ND
FBgn0019960	3R	70.4613	67.6232	69.216	60.944	ND	ND	84.7833	66.1939	ND	ND	ND	46.9767	90.0311	ND
FBgn0019968	2R	41.7688	35.2865	34.0882	32.459	ND	ND	10.3242	21.8248	ND	ND	ND	15.7048	17.7561	ND
FBgn0019972	3R	8.12322	15.7768	17.4828	9.69004	ND	ND	9.36034	28.6902	ND	ND	ND	42.7231	28.223	ND
FBgn0019982	2L	98.265	42.2163	50.4622	64.8817	ND	ND	111.98	60.9421	ND	ND	ND	47.2911	55.3292	ND
FBgn0019985	4	38.4536	31.9584	22.4642	18.5632	ND	ND	0.517582	0.936504	ND	ND	ND	1.19979	3.10762	ND
FBgn0019990	3R	4.03439	6.30953	4.97796	6.54739	ND	ND	8.13922	18.1052	ND	ND	ND	15.8791	18.0664	ND
FBgn0020018	3R	7.41683	5.90786	5.90435	6.22848	ND	ND	10.4547	20.2108	ND	ND	ND	16.4237	25.8652	ND
FBgn0020224	3L	20.2999	40.6306	18.2703	19.1909	ND	ND	8.24003	37.9078	ND	ND	ND	106.848	30.1909	ND
FBgn0020235	3R	325.76	219.465	245.298	195.689	ND	ND	383.81	315.524	ND	ND	ND	92.8944	312.039	ND
FBgn0020236	2R	90.7247	58.2153	92.4325	84.3453	ND	ND	41.3608	92.6981	ND	ND	ND	60.4317	92.6444	ND
FBgn0020238	3R	410.889	275.134	285.324	279.879	ND	ND	241.948	303.934	ND	ND	ND	2033.39	317.299	ND
FBgn0020240	2L	ND	ND	ND	ND	ND	ND	ND	ND	ND	ND	ND	ND	ND	ND
FBgn0020245	2R	ND	ND	ND	ND	ND	ND	ND	ND	ND	ND	ND	ND	ND	ND
FBgn0020248	3L	2.64417	5.02425	0.466307	1.70732	ND	ND	0.439842	41.2206	ND	ND	ND	14.0796	44.6199	ND
FBgn0020249	3R	61.8977	46.0425	40.1135	75.5529	ND	ND	55.9054	66.3744	ND	ND	ND	57.3504	49.3483	ND
FBgn0020251	3L	16.0578	20.2682	21.3152	16.9653	ND	ND	4.47114	9.5825	ND	ND	ND	5.21044	14.042	ND
FBgn0020255	X	103.868	88.649	98.615	112.13	ND	ND	95.1281	500.631	ND	ND	ND	1190.68	420.446	ND
FBgn0020257	2R	16.0954	18.1274	17.4449	9.74315	ND	ND	18.1471	4.48525	ND	ND	ND	1.30097	9.73461	ND
FBgn0020258	2L	0.440073	5.821	1.36594	ND	ND	ND	0.0598663	0.412866	ND	ND	ND	0.00402942	3.81608	ND
FBgn0020261	X	8.12979	6.07796	6.88842	10.4382	ND	ND	5.97095	30.8817	ND	ND	ND	26.983	45.2071	ND
FBgn0020269	2R	43.3619	34.3276	23.7794	21.0415	ND	ND	0.105886	3.03605	ND	ND	ND	0.0920409	8.64642	ND
FBgn0020270	2L	10.3535	10.6111	5.9049	7.26042	ND	ND	7.21628	22.8883	ND	ND	ND	17.8268	15.4841	ND
FBgn0020272	X	1.21227	ND	1.20318	2.40051	ND	ND	1.46053	21.4905	ND	ND	ND	13.0462	28.7843	ND
FBgn0020277	3L	1.02091	15.196	7.24269	7.23527	ND	ND	0.0723787	3.72054	ND	ND	ND	0.0264035	3.92236	ND
FBgn0020278	3R	10.3167	8.6512	7.70362	7.87936	ND	ND	6.85983	15.6504	ND	ND	ND	8.96212	19.5623	ND
FBgn0020279	2R	30.02	28.4797	32.2253	41.0943	ND	ND	36.6393	146.986	ND	ND	ND	246.951	238.742	ND
FBgn0020280	3R	0.203775	ND	ND	ND	ND	ND	0.0324608	0.0186796	ND	ND	ND	0.0526122	3.37496	ND
FBgn0020294	3L	9.70072	8.70189	7.93008	8.00617	ND	ND	1.07683	3.40253	ND	ND	ND	0.66844	11.6724	ND
FBgn0020299	3R	18.3478	10.9619	13.7311	8.85881	ND	ND	2.07759	3.19673	ND	ND	ND	0.874924	9.43416	ND
FBgn0020300	3L	0.378812	9.60655	6.43883	7.49465	ND	ND	0.544066	7.02784	ND	ND	ND	1.29219	6.51014	ND
FBgn0020303	2L	ND	ND	ND	ND	ND	ND	ND	ND	ND	ND	ND	ND	ND	ND
FBgn0020304	2L	26.2667	52.4867	58.5132	39.9049	ND	ND	13.0418	39.5821	ND	ND	ND	52.8325	53.5115	ND
FBgn0020305	2L	13.2422	7.12622	6.84146	14.0881	ND	ND	11.0541	44.1167	ND	ND	ND	37.0807	44.931	ND
FBgn0020306	2R	11.5127	14.2758	17.9999	23.138	ND	ND	18.5019	116.797	ND	ND	ND	131.865	118.582	ND
FBgn0020307	2R	4.62454	7.62785	3.07184	4.87823	ND	ND	0.788098	3.19864	ND	ND	ND	0.046211	6.71111	ND
FBgn0020309	2L	49.3735	48.1916	49.8971	39.5504	ND	ND	25.1457	44.8284	ND	ND	ND	62.1242	64.841	ND
FBgn0020312	2R	21.8827	11.8769	9.63325	14.3186	ND	ND	7.21766	29.1647	ND	ND	ND	16.0083	17.4386	ND
FBgn0020367	2L	ND	ND	ND	ND	ND	ND	ND	ND	ND	ND	ND	ND	ND	ND
FBgn0020368	2L	ND	ND	ND	ND	ND	ND	ND	ND	ND	ND	ND	ND	ND	ND
FBgn0020369	X	62.0938	113.026	124.921	64.9252	ND	ND	84.8251	255.389	ND	ND	ND	133.04	114.854	ND
FBgn0020370	2R	23.5726	34.9583	54.8348	22.2496	ND	ND	32.7161	99.9175	ND	ND	ND	92.3905	82.133	ND
FBgn0020371	2L	0.52796	ND	ND	ND	ND	ND	0.0653449	0.187265	ND	ND	ND	0.00607126	3.94789	ND
FBgn0020372	2R	668.913	154.117	146.144	107.104	ND	ND	0.335915	7.04595	ND	ND	ND	2.49067	7.60284	ND
FBgn0020376	2L	ND	ND	ND	ND	ND	ND	1.33619	0.0565832	ND	ND	ND	0	3.21405	ND
FBgn0020377	2R	0.184673	4.45938	ND	ND	ND	ND	0.104152	0.526304	ND	ND	ND	0.0921349	5.02736	ND
FBgn0020378	X	2.33213	11.723	2.73185	5.73841	ND	ND	0.299108	2.12191	ND	ND	ND	0.23439	13.0118	ND
FBgn0020379	3R	12.5267	8.70404	5.97249	9.60963	ND	ND	2.65386	8.98224	ND	ND	ND	10.4739	14.9528	ND
FBgn0020381	X	6.44075	9.32921	9.41117	28.2403	ND	ND	17.8141	20.2847	ND	ND	ND	9.88434	19.4815	ND
FBgn0020385	3R	2.58139	24.1287	70.3622	61.9805	ND	ND	19.1818	41.6161	ND	ND	ND	9.2665	16.1998	ND
FBgn0020386	3L	29.6245	54.8323	60.889	39.8934	ND	ND	25.6484	55.8779	ND	ND	ND	63.5603	48.7703	ND
FBgn0020388	3L	15.4463	9.43741	9.74469	19.2851	ND	ND	14.2211	28.7475	ND	ND	ND	24.0251	27.0199	ND
FBgn0020389	3L	14.0679	9.86766	8.99264	23.9986	ND	ND	15.176	24.3397	ND	ND	ND	14.7156	40.8731	ND
FBgn0020391	2R	8.05341	4.08008	2.57244	6.18961	ND	ND	1.37482	2.02728	ND	ND	ND	0.396052	7.10079	ND
FBgn0020392	3L	15.8805	9.00494	12.0634	12.9134	ND	ND	27.3872	114.092	ND	ND	ND	128.861	139.106	ND
FBgn0020399	3R	0.683903	ND	ND	ND	ND	ND	0.183611	0.174898	ND	ND	ND	0.00770819	4.51314	ND
FBgn0020407	3R	4.85308	3.79517	2.80626	3.10258	ND	ND	4.47701	13.0348	ND	ND	ND	12.1102	15.4873	ND
FBgn0020412	3L	9.53569	17.0284	14.3947	12.9522	ND	ND	9.41858	23.8786	ND	ND	ND	42.697	33.3552	ND
FBgn0020414	2L	44.596	25.2762	29.468	26.3457	ND	ND	119.264	8.37683	ND	ND	ND	1.72014	8.8068	ND
FBgn0020415	2L	12.5332	67.9273	95.7132	118.705	ND	ND	7.97653	30.6424	ND	ND	ND	26.5237	9.86356	ND
FBgn0020416	2L	3.22198	15.8794	40.8338	96.9836	ND	ND	111.478	13.1092	ND	ND	ND	0.105728	4.33485	ND
FBgn0020429	2L	ND	ND	0.343443	ND	ND	ND	0.0511709	0.18009	ND	ND	ND	0.0160881	4.17552	ND
FBgn0020439	3R	ND	ND	ND	ND	ND	ND	ND	ND	ND	ND	ND	ND	ND	ND
FBgn0020440	2R	17.1035	19.007	15.297	17.973	ND	ND	9.66007	11.5233	ND	ND	ND	11.9146	13.0542	ND
FBgn0020443	2L	14.5664	28.0696	34.1233	27.3611	ND	ND	41.824	114.889	ND	ND	ND	157.618	132.039	ND
FBgn0020445	2L	3.79435	7.70385	2.93155	3.37575	ND	ND	15.355	29.0953	ND	ND	ND	69.6676	28.077	ND
FBgn0020493	3R	13.7206	18.838	15.8951	18.0607	ND	ND	10.6877	14.823	ND	ND	ND	19.3428	11.5881	ND
FBgn0020496	3R	73.0622	73.1408	71.4377	56.6875	ND	ND	47.3487	98.0579	ND	ND	ND	140.386	84.3189	ND
FBgn0020497	2L	25.1395	30.764	32.6032	28.4034	ND	ND	28.3302	83.3949	ND	ND	ND	72.5243	68.2099	ND
FBgn0020503	2L	30.2701	62.3403	56.1205	67.5	ND	ND	51.0842	35.413	ND	ND	ND	20.5122	17.3667	ND
FBgn0020506	2R	2.8483	ND	ND	ND	ND	ND	0.676928	0.201148	ND	ND	ND	0.0021348	5.79238	ND
FBgn0020508	X	ND	ND	ND	ND	ND	ND	0.524349	65.8732	ND	ND	ND	0.0077899	5.02089	ND
FBgn0020509	3L	ND	ND	ND	ND	ND	ND	0.493152	0.675561	ND	ND	ND	0.00345179	4.03081	ND
FBgn0020510	3R	28.751	18.83	18.9451	22.4557	ND	ND	17.5857	27.3128	ND	ND	ND	96.2198	42.5999	ND
FBgn0020513	X	13.1979	83.315	238.211	165.339	ND	ND	16.7743	75.9068	ND	ND	ND	28.293	102.29	ND
FBgn0020521	2R	1.00926	65.173	84.3342	36.7575	ND	ND	1.16185	13.077	ND	ND	ND	0.962724	17.5744	ND
FBgn0020545	2L	30.0276	17.2547	16.063	58.4711	ND	ND	227.983	79.4547	ND	ND	ND	23.8469	47.608	ND
FBgn0020616	2L	15.8549	12.5369	11.4302	15.2766	ND	ND	6.6868	18.1099	ND	ND	ND	27.6279	16.2507	ND
FBgn0020617	2R	3.94737	3.31129	1.13656	2.37501	ND	ND	0.0563671	0.226797	ND	ND	ND	0.016075	7.76809	ND
FBgn0020618	2L	438.173	204.352	353.767	684.808	ND	ND	754.013	1307.44	ND	ND	ND	2159.71	2327.69	ND
FBgn0020620	2R	34.9305	27.7581	27.982	38.6268	ND	ND	15.2661	38.9198	ND	ND	ND	33.7292	32.6963	ND
FBgn0020621	2R	20.993	49.4467	42.9761	62.1468	ND	ND	22.5068	32.4522	ND	ND	ND	26.4201	21.1087	ND
FBgn0020622	2L	14.3668	20.3602	14.8208	ND	ND	ND	8.86529	37.068	ND	ND	ND	46.2183	24.6215	ND
FBgn0020626	3R	19.1011	20.0529	20.9247	31.4122	ND	ND	29.0157	46.5895	ND	ND	ND	39.2224	37.0733	ND
FBgn0020633	3L	0.419143	ND	1.88863	ND	ND	ND	0.839718	105.767	ND	ND	ND	77.9877	64.0761	ND
FBgn0020637	3L	ND	ND	2.49393	ND	ND	ND	ND	1.8115	ND	ND	ND	0.0403588	1.89843	ND
FBgn0020638	3L	ND	ND	2.24654	ND	ND	ND	0.312929	2.93443	ND	ND	ND	0.0127923	2.90918	ND
FBgn0020639	3L	ND	ND	ND	ND	ND	ND	ND	0.16745	ND	ND	ND	0.0489914	4.93401	ND
FBgn0020640	3L	ND	ND	ND	ND	ND	ND	0.17788	0.141333	ND	ND	ND	0	4.41193	ND
FBgn0020641	3L	ND	ND	ND	ND	ND	ND	ND	0	ND	ND	ND	0	3.77593	ND
FBgn0020642	3L	ND	ND	11.7694	ND	ND	ND	ND	0.445729	ND	ND	ND	ND	5.69476	ND
FBgn0020643	3L	ND	ND	ND	ND	ND	ND	ND	0.223353	ND	ND	ND	0	0.198669	ND
FBgn0020644	3L	ND	ND	ND	ND	ND	ND	ND	0.25407	ND	ND	ND	0	7.06989	ND
FBgn0020645	3L	ND	ND	ND	ND	ND	ND	ND	0	ND	ND	ND	0	4.73481	ND
FBgn0020647	3R	37.8208	37.3562	29.2466	30.6408	ND	ND	28.1409	23.7561	ND	ND	ND	19.5754	18.6251	ND
FBgn0020653	X	77.6514	37.2807	49.0033	63.6085	ND	ND	351.957	221.761	ND	ND	ND	143.134	237.678	ND
FBgn0020655	3L	26.3108	21.3578	19.3698	28.0887	ND	ND	31.5591	71.2759	ND	ND	ND	47.3199	61.9606	ND
FBgn0020660	2RHet	160.563	175.403	164.173	158.082	ND	ND	129.043	79.8492	ND	ND	ND	106.141	52.0835	ND
FBgn0020756	3R	ND	ND	ND	ND	ND	ND	ND	ND	ND	ND	ND	ND	ND	ND
FBgn0020762	2L	28.1524	27.6642	35.7863	38.2592	ND	ND	4.37885	12.664	ND	ND	ND	4.49305	15.3864	ND
FBgn0020764	2R	71.9236	37.8109	32.4026	50.5087	ND	ND	38.2423	46.5245	ND	ND	ND	43.829	37.5206	ND
FBgn0020765	3L	ND	ND	10.6015	ND	ND	ND	ND	1.44696	ND	ND	ND	0.0574747	4.68703	ND
FBgn0020766	2R	42.0543	21.0123	19.048	24.5598	ND	ND	26.0012	15.8879	ND	ND	ND	6.81017	31.6688	ND
FBgn0020767	2R	120.655	76.263	64.1666	42.595	ND	ND	7.02569	13.3608	ND	ND	ND	22.1089	26.166	ND
FBgn0020880	2L	4.2463	ND	ND	3.34676	ND	ND	0.984923	0.272759	ND	ND	ND	0.0308815	4.30387	ND
FBgn0020887	3L	11.646	10.8521	10.3096	16.9117	ND	ND	7.68317	40.1841	ND	ND	ND	58.1202	39.1191	ND
FBgn0020906	2L	ND	ND	ND	ND	ND	ND	1.68692	604.939	ND	ND	ND	0.213835	8.68958	ND
FBgn0020907	3R	509.474	132.538	168.248	139.271	ND	ND	541.501	18.1665	ND	ND	ND	0.212833	5.66092	ND
FBgn0020908	2RHet	3.83175	199.616	63.9521	2.80415	ND	ND	3.71474	74.8964	ND	ND	ND	0.930191	2.8653	ND
FBgn0020909	X	9.0311	ND	4.67759	10.2186	ND	ND	9.4466	22.7815	ND	ND	ND	13.283	36.5458	ND
FBgn0020910	3R	527.548	299.85	424.767	714.097	ND	ND	1099.45	1266.22	ND	ND	ND	1106.85	3126.21	ND
FBgn0020912	3R	3.45745	5.86047	1.05403	2.47675	ND	ND	60.9178	5.245	ND	ND	ND	0.107046	10.1566	ND
FBgn0020930	2R	38.4113	31.4378	26.5941	38.582	ND	ND	19.5606	22.1671	ND	ND	ND	9.49696	21.8062	ND
FBgn0021738	X	7.22969	35.0877	20.5298	26.0296	ND	ND	1.88857	1.79735	ND	ND	ND	0.468149	3.64174	ND
FBgn0021742	X	0.751064	ND	0.371216	ND	ND	ND	0.0277646	0.320982	ND	ND	ND	0.21259	5.9759	ND
FBgn0021750	3R	7.64003	5.54245	4.35345	6.6739	ND	ND	5.80687	9.07718	ND	ND	ND	11.6288	16.4125	ND
FBgn0021760	3L	16.3764	16.6223	19.9699	15.722	ND	ND	79.1354	34.2972	ND	ND	ND	32.9825	21.8935	ND
FBgn0021761	2L	4.71309	4.36388	4.35704	6.46512	ND	ND	4.26328	38.6515	ND	ND	ND	31.9005	42.1267	ND
FBgn0021764	X	5.24201	12.9741	9.75261	7.95392	ND	ND	2.95996	25.9529	ND	ND	ND	18.7384	26.5849	ND
FBgn0021765	X	29.0236	23.4742	47.2323	122.403	ND	ND	246.644	279.756	ND	ND	ND	142.978	198.824	ND
FBgn0021767	X	0.454899	5.11429	0.416943	ND	ND	ND	0.242649	1.17438	ND	ND	ND	0.373692	6.7981	ND
FBgn0021768	3L	9.27894	23.9933	22.8806	15.481	ND	ND	15.5868	49.8403	ND	ND	ND	48.9629	57.2564	ND
FBgn0021776	3R	0.10256	3.66138	0.66662	1.04688	ND	ND	2.84298	4.51783	ND	ND	ND	0.319553	11.2506	ND
FBgn0021795	2R	58.9758	48.3655	61.0973	106.239	ND	ND	94.9223	171.392	ND	ND	ND	108.185	184.75	ND
FBgn0021796	2L	5.05371	7.87065	6.94782	9.25151	ND	ND	6.18918	16.3928	ND	ND	ND	16.6057	19.0151	ND
FBgn0021800	2L	73.4204	83.6997	64.6987	40.1654	ND	ND	8.91048	21.5453	ND	ND	ND	47.6998	41.8066	ND
FBgn0021814	2R	42.3571	16.4295	19.0418	35.8386	ND	ND	27.4747	32.5482	ND	ND	ND	20.5752	22.5127	ND
FBgn0021818	2R	8.22927	10.1565	8.43566	7.0464	ND	ND	7.75866	22.1293	ND	ND	ND	29.8941	26.9506	ND
FBgn0021825	2R	57.3625	23.845	27.9993	37.9058	ND	ND	47.2082	65.1008	ND	ND	ND	77.4151	55.373	ND
FBgn0021847	2R	38.5517	22.5666	17.9886	36.6312	ND	ND	12.6566	26.0546	ND	ND	ND	10.028	19.3111	ND
FBgn0021856	2L	42.4096	17.4886	18.5874	23.9785	ND	ND	23.062	28.8854	ND	ND	ND	17.2296	27.1406	ND
FBgn0021872	2R	141.386	119.15	139.236	161.021	ND	ND	228.251	146.68	ND	ND	ND	237.285	174.927	ND
FBgn0021873	2L	ND	ND	ND	ND	ND	ND	ND	ND	ND	ND	ND	ND	ND	ND
FBgn0021874	2L	11.94	ND	4.15444	10.6682	ND	ND	9.58108	20.6454	ND	ND	ND	8.84199	46.9906	ND
FBgn0021875	2R	12.2049	ND	5.36728	13.5445	ND	ND	8.13577	15.1897	ND	ND	ND	10.0592	31.7206	ND
FBgn0021895	2R	55.5511	33.3682	24.5071	41.583	ND	ND	20.3875	50.8669	ND	ND	ND	120.682	81.1792	ND
FBgn0021906	2L	383.552	201.077	193.623	231.834	ND	ND	284.144	173.458	ND	ND	ND	29.2155	228.443	ND
FBgn0021944	2L	11.2696	ND	6.53755	13.6027	ND	ND	11.9251	37.3222	ND	ND	ND	24.1471	62.5851	ND
FBgn0021953	2L	10.7986	21.1586	20.4181	21.7168	ND	ND	7.33597	11.379	ND	ND	ND	3.13767	4.04173	ND
FBgn0021967	2L	227.636	112.7	124.562	184.797	ND	ND	226.345	167.728	ND	ND	ND	136.504	120.653	ND
FBgn0021979	2R	225.448	122.836	121.504	159.368	ND	ND	135.725	105.581	ND	ND	ND	117.65	62.1536	ND
FBgn0021995	2R	5.41191	7.20765	8.40927	11.587	ND	ND	7.31178	41.5827	ND	ND	ND	34.6935	77.5943	ND
FBgn0022023	2L	118.999	67.1947	69.5423	97.6821	ND	ND	100.967	128.759	ND	ND	ND	144.762	342.38	ND
FBgn0022027	2R	50.8942	19.895	16.8405	43.3786	ND	ND	25.0153	47.1059	ND	ND	ND	35.5707	30.1679	ND
FBgn0022029	2R	12.6182	12.2102	7.37551	18.0291	ND	ND	12.3009	29.2028	ND	ND	ND	23.1481	42.942	ND
FBgn0022063	2R	ND	ND	ND	ND	ND	ND	ND	ND	ND	ND	ND	ND	ND	ND
FBgn0022069	2L	12.4892	8.14641	8.70631	8.61587	ND	ND	7.93854	54.715	ND	ND	ND	56.2496	73.0826	ND
FBgn0022085	2R	ND	ND	ND	ND	ND	ND	ND	ND	ND	ND	ND	ND	ND	ND
FBgn0022097	2R	365.806	111.708	114.698	163.327	ND	ND	829.406	221.402	ND	ND	ND	98.5597	108.754	ND
FBgn0022153	2L	12.8677	9.52517	9.57518	13.45	ND	ND	16.1444	34.5225	ND	ND	ND	31.4216	32.9936	ND
FBgn0022160	2R	64.4311	57.8438	76.4251	89.7968	ND	ND	160.362	48.5047	ND	ND	ND	7.05791	28.7932	ND
FBgn0022213	2L	6.5983	6.01173	7.18491	9.45858	ND	ND	9.27576	93.9652	ND	ND	ND	64.4366	45.1397	ND
FBgn0022224	2R	37.624	31.5149	28.2234	33.1847	ND	ND	28.5715	22.4329	ND	ND	ND	41.5193	23.6666	ND
FBgn0022238	2R	81.9216	102.575	112.872	76.0743	ND	ND	36.6139	96.1559	ND	ND	ND	435.709	68.9716	ND
FBgn0022246	2L	6.51637	ND	3.2214	7.40616	ND	ND	4.70634	9.63432	ND	ND	ND	8.8033	16.8722	ND
FBgn0022268	2L	46.5667	34.6326	43.3275	44.8565	ND	ND	72.0487	66.3779	ND	ND	ND	33.5806	64.3132	ND
FBgn0022288	2R	6.38946	5.7123	6.09394	8.93934	ND	ND	10.2011	45.0178	ND	ND	ND	39.0655	106.715	ND
FBgn0022338	3R	14.5815	8.28345	9.59113	9.9971	ND	ND	6.66914	161.251	ND	ND	ND	136.809	70.5833	ND
FBgn0022343	2R	34.9165	18.3223	23.819	33.3921	ND	ND	38.9484	142.899	ND	ND	ND	131.476	169.003	ND
FBgn0022344	3R	83.4311	34.7862	36.9815	40.6337	ND	ND	39.6567	51.6975	ND	ND	ND	31.4162	62.3556	ND
FBgn0022349	3R	24.3238	24.9773	26.4744	26.2975	ND	ND	50.5529	60.6087	ND	ND	ND	130.772	77.516	ND
FBgn0022355	X	351.25	314.714	517.051	159.544	ND	ND	21.4722	59.5127	ND	ND	ND	0.528481	15.9655	ND
FBgn0022359	3R	14.1272	14.1569	12.3317	10.9054	ND	ND	3.86988	16.0089	ND	ND	ND	5.02491	9.04394	ND
FBgn0022361	4	328.302	181.887	151.948	83.4196	ND	ND	42.1015	11.3038	ND	ND	ND	3.73975	6.71234	ND
FBgn0022382	2R	120.212	109.396	93.5874	64.0443	ND	ND	54.0106	29.0761	ND	ND	ND	38.0904	31.2382	ND
FBgn0022699	3L	17.0955	7.37668	6.10502	9.60758	ND	ND	7.64064	15.9578	ND	ND	ND	10.2263	19.2346	ND
FBgn0022700	2R	ND	ND	ND	ND	ND	ND	10.2146	6.94318	ND	ND	ND	0.0496805	5.35265	ND
FBgn0022702	3L	14.161	12.8706	13.2242	4.05044	ND	ND	0.363223	13.9554	ND	ND	ND	21.3811	24.5534	ND
FBgn0022708	2R	112.745	46.1348	78.1066	78.9677	ND	ND	131.097	121.412	ND	ND	ND	134.922	277.501	ND
FBgn0022709	3L	96.9303	104.8	100.637	77.2971	ND	ND	4.01096	35.0122	ND	ND	ND	12.4495	19.2714	ND
FBgn0022710	X	4.6817	20.7534	19.7831	15.185	ND	ND	36.0826	7.12271	ND	ND	ND	4.32735	18.6596	ND
FBgn0022720	2L	20.3196	13.5723	11.7138	12.6146	ND	ND	7.09567	48.5132	ND	ND	ND	55.5978	38.0082	ND
FBgn0022724	X	8.07074	8.70985	2.77309	4.47099	ND	ND	3.21436	20.0369	ND	ND	ND	19.2449	19.0495	ND
FBgn0022740	2R	0.748624	ND	ND	ND	ND	ND	0.297244	0.239264	ND	ND	ND	0.0376858	4.70402	ND
FBgn0022764	2R	29.059	27.7208	28.6378	37.9114	ND	ND	16.5864	102.004	ND	ND	ND	72.1786	58.687	ND
FBgn0022768	X	10.4641	14.6206	9.76854	15.7483	ND	ND	5.68199	38.2998	ND	ND	ND	55.4851	26.0093	ND
FBgn0022770	X	0.714348	22.1467	22.0059	2.77072	ND	ND	0.439556	1.14937	ND	ND	ND	0.805043	9.51734	ND
FBgn0022772	2R	0.832154	14.3197	0.828818	1.04195	ND	ND	1.13458	47.4185	ND	ND	ND	ND	24.2727	ND
FBgn0022774	3L	15.5687	13.4318	24.4734	28.1695	ND	ND	8.15734	6.878	ND	ND	ND	9.65021	130.637	ND
FBgn0022786	X	3.91139	5.14087	2.60181	4.56591	ND	ND	16.355	26.0409	ND	ND	ND	21.1212	21.696	ND
FBgn0022787	3R	16.4514	15.4444	15.9782	19.3966	ND	ND	6.54085	22.1722	ND	ND	ND	15.5979	22.8577	ND
FBgn0022800	3R	0.843948	10.4636	8.87045	8.59776	ND	ND	0.18837	1.44024	ND	ND	ND	0.0253953	4.81031	ND
FBgn0022893	2L	78.8703	69.3325	66.5947	38.7296	ND	ND	20.2778	704.443	ND	ND	ND	748.417	248.858	ND
FBgn0022935	3L	12.1449	9.49784	5.92248	7.74261	ND	ND	5.1523	19.8068	ND	ND	ND	29.5595	20.0504	ND
FBgn0022936	3L	4.81456	ND	3.72604	8.03802	ND	ND	8.19018	41.5735	ND	ND	ND	55.6908	32.5344	ND
FBgn0022942	X	13.394	11.1797	11.0352	12.4126	ND	ND	10.6033	38.564	ND	ND	ND	29.9202	51.5683	ND
FBgn0022943	3R	42.9241	ND	12.3481	28.7225	ND	ND	18.2857	32.6221	ND	ND	ND	27.6736	27.5413	ND
FBgn0022959	3L	57.5629	83.5613	86.9715	156.549	ND	ND	38.2979	114.915	ND	ND	ND	167.625	207.377	ND
FBgn0022960	2R	17.6741	12.4018	9.41113	8.68671	ND	ND	6.4422	28.6308	ND	ND	ND	33.2925	20.3499	ND
FBgn0022981	3R	0.986042	ND	ND	ND	ND	ND	0.316799	53.4189	ND	ND	ND	26.424	30.8669	ND
FBgn0022984	2R	103.093	33.4208	31.7155	40.995	ND	ND	26.1493	20.8598	ND	ND	ND	26.9339	16.0772	ND
FBgn0022985	2R	38.5351	27.1123	24.3793	24.151	ND	ND	22.9525	43.6937	ND	ND	ND	178.971	64.6043	ND
FBgn0022986	2R	44.7614	26.1968	19.9611	27.8305	ND	ND	13.2958	19.209	ND	ND	ND	35.0793	26.838	ND
FBgn0022987	2R	36.0055	34.3423	25.1231	24.1159	ND	ND	10.2898	15.235	ND	ND	ND	16.5732	12.668	ND
FBgn0023000	3L	2.1776	18.2372	15.1976	4.55081	ND	ND	18.3648	10.2696	ND	ND	ND	4.12127	10.1258	ND
FBgn0023001	3L	0.322836	5.41215	3.9533	2.13121	ND	ND	9.95897	3.74784	ND	ND	ND	0.625721	10.4597	ND
FBgn0023023	3R	67.6777	27.4762	29.8867	68.3565	ND	ND	1.80185	12.1184	ND	ND	ND	1.2474	12.5415	ND
FBgn0023076	3L	3.02865	14.2795	11.2181	6.45927	ND	ND	11.4113	3.18384	ND	ND	ND	1.04645	7.04625	ND
FBgn0023081	2R	19.2582	17.6094	18.4671	19.2113	ND	ND	5.75584	20.8613	ND	ND	ND	29.1664	15.8815	ND
FBgn0023083	3R	27.9501	30.9296	33.7308	26.4293	ND	ND	18.8551	35.1291	ND	ND	ND	67.0021	19.5638	ND
FBgn0023090	2L	0.642773	4.07513	0.142585	0.583878	ND	ND	0.100501	0.170701	ND	ND	ND	0.0979738	2.92038	ND
FBgn0023091	2L	0.860001	3.99009	0.453024	2.70901	ND	ND	0.247228	0.113874	ND	ND	ND	0.0317154	5.02557	ND
FBgn0023094	3L	22.7319	12.0399	11.5261	19.2155	ND	ND	18.809	50.451	ND	ND	ND	64.8418	34.8035	ND
FBgn0023095	3L	24.8714	23.365	23.622	17.9509	ND	ND	28.0855	9.76675	ND	ND	ND	4.72266	48.6262	ND
FBgn0023096	2L	0.33495	2.16815	0.402048	1.09272	ND	ND	0.27203	0.183487	ND	ND	ND	0.0437219	3.93229	ND
FBgn0023097	3R	16.9654	16.0108	14.5638	14.9616	ND	ND	3.99184	33.8002	ND	ND	ND	54.8524	29.8618	ND
FBgn0023129	3L	93.036	183.339	242.028	111.479	ND	ND	76.2545	70.1471	ND	ND	ND	48.0138	29.5094	ND
FBgn0023130	X	13.5231	6.56902	4.88754	7.44471	ND	ND	5.62238	16.3716	ND	ND	ND	38.5874	26.1848	ND
FBgn0023143	2R	45.0545	41.3565	51.1004	42.9058	ND	ND	62.9831	233.007	ND	ND	ND	182.934	213.182	ND
FBgn0023167	2R	24.1065	22.2331	19.1354	39.1549	ND	ND	112.612	120.962	ND	ND	ND	198.462	120.814	ND
FBgn0023169	X	63.122	39.6949	43.4171	66.1221	ND	ND	97.3346	64.1717	ND	ND	ND	35.929	62.0766	ND
FBgn0023170	2R	1767.38	1167.36	1040	3496.28	ND	ND	2108.75	1819.34	ND	ND	ND	621.995	1331.17	ND
FBgn0023171	2R	20.4768	10.3295	7.97268	15.5659	ND	ND	13.0983	25.678	ND	ND	ND	23.176	17.9676	ND
FBgn0023172	2R	9.63455	22.0378	25.4764	34.2761	ND	ND	14.3341	44.8457	ND	ND	ND	62.8183	27.6323	ND
FBgn0023174	3L	54.9342	96.2027	117.105	61.0136	ND	ND	82.4823	202.179	ND	ND	ND	194.723	180.944	ND
FBgn0023175	2R	51.4113	66.2912	73.2496	61.4696	ND	ND	68.052	226.997	ND	ND	ND	222.714	139.93	ND
FBgn0023177	X	18.3045	13.3523	11.6208	13.581	ND	ND	24.9934	60.821	ND	ND	ND	51.2267	43.7494	ND
FBgn0023178	3R	338.596	38.5261	30.5057	76.6631	ND	ND	0.15222	5.26197	ND	ND	ND	0.0273647	3.89999	ND
FBgn0023179	3R	225.795	72.6053	74.3288	76.7008	ND	ND	0.369157	4.58859	ND	ND	ND	0.0217557	5.54079	ND
FBgn0023180	2R	2.31892	ND	1.51439	3.11412	ND	ND	1.12107	26.7231	ND	ND	ND	37.9102	11.1614	ND
FBgn0023181	2R	5.12697	ND	2.78587	4.43809	ND	ND	1.28149	27.8614	ND	ND	ND	13.6795	17.1851	ND
FBgn0023197	3L	0.184974	ND	ND	ND	ND	ND	2.31454	271.539	ND	ND	ND	0.190596	5.56215	ND
FBgn0023211	2R	148.112	54.2754	52.3107	132.747	ND	ND	109.47	126.355	ND	ND	ND	46.8995	69.5828	ND
FBgn0023212	3R	72.8474	56.1929	64.2106	98.7528	ND	ND	52.1952	109.82	ND	ND	ND	208.027	92.0777	ND
FBgn0023213	4	41.3868	90.5022	107.942	53.2178	ND	ND	100.564	72.7836	ND	ND	ND	107.067	81.9515	ND
FBgn0023214	2R	2.67891	10.9669	10.1986	9.39692	ND	ND	5.8719	4.26967	ND	ND	ND	2.00036	7.67099	ND
FBgn0023215	X	27.5393	51.8353	44.0993	30.7906	ND	ND	12.1807	47.1567	ND	ND	ND	80.1036	33.7927	ND
FBgn0023216	X	9.84041	11.0986	4.87746	6.08391	ND	ND	3.57464	13.7404	ND	ND	ND	30.7418	15.3758	ND
FBgn0023388	2L	74.9713	49.9622	48.913	32.5167	ND	ND	5.05483	19.7508	ND	ND	ND	22.5914	17.8301	ND
FBgn0023395	3L	0.137678	ND	ND	ND	ND	ND	0.320383	22.3727	ND	ND	ND	25.406	12.248	ND
FBgn0023407	2L	47.9293	34.1787	32.5053	18.726	ND	ND	6.12036	26.5563	ND	ND	ND	19.5033	19.5489	ND
FBgn0023415	2L	ND	ND	ND	ND	ND	ND	0.184999	0.649086	ND	ND	ND	0.0801388	7.92777	ND
[truncated: 12,353 more rows]
